# Supplementary material for: RPocket: an intuitive database of RNA pocket topology information with RNA-ligand data resources
Source: BMC Bioinformatics. 2021 Sep 8;22:428. doi: 10.1186/s12859-021-04349-4 (PMC8424408; doi:10.1186/s12859-021-04349-4)
Supplement: Supplementary file 7 — Additional file 7. Folder S3: Nine other experimental structures and their modeling structures and pockets. [file 12859_2021_4349_MOESM7_ESM.zip › 12859_2021_4349_MOESM7_ESM/4FEP_s1.pdb]

ATOM      1  P     G A   1       8.322  10.964 -18.359  1.00  0.00
ATOM      2  OP1   G A   1       8.310   9.482 -18.278  1.00  0.00
ATOM      3  OP2   G A   1       7.677  11.741 -17.281  1.00  0.00
ATOM      4  O5'   G A   1       9.828  11.463 -18.509  1.00  0.00
ATOM      5  C5'   G A   1      10.666  11.009 -19.561  1.00  0.00
ATOM      6  C4'   G A   1      12.074  11.479 -19.278  1.00  0.00
ATOM      7  O4'   G A   1      12.171  12.890 -19.582  1.00  0.00
ATOM      8  C3'   G A   1      12.495  11.364 -17.817  1.00  0.00
ATOM      9  O3'   G A   1      13.023  10.054 -17.534  1.00  0.00
ATOM     10  C2'   G A   1      13.571  12.442 -17.743  1.00  0.00
ATOM     11  O2'   G A   1      14.779  12.037 -18.351  1.00  0.00
ATOM     12  C1'   G A   1      12.925  13.542 -18.573  1.00  0.00
ATOM     13  N9    G A   1      12.047  14.471 -17.797  1.00  0.00
ATOM     14  C8    G A   1      10.675  14.500 -17.721  1.00  0.00
ATOM     15  N7    G A   1      10.224  15.421 -16.914  1.00  0.00
ATOM     16  C5    G A   1      11.361  16.040 -16.429  1.00  0.00
ATOM     17  C6    G A   1      11.509  17.113 -15.514  1.00  0.00
ATOM     18  O6    G A   1      10.623  17.751 -14.931  1.00  0.00
ATOM     19  N1    G A   1      12.847  17.430 -15.294  1.00  0.00
ATOM     20  C2    G A   1      13.911  16.791 -15.885  1.00  0.00
ATOM     21  N2    G A   1      15.129  17.239 -15.550  1.00  0.00
ATOM     22  N3    G A   1      13.789  15.792 -16.736  1.00  0.00
ATOM     23  C4    G A   1      12.499  15.467 -16.964  1.00  0.00
ATOM     24  P     G A   2      12.848   9.198 -15.972  1.00  0.00
ATOM     25  OP1   G A   2      13.566   7.977 -15.518  1.00  0.00
ATOM     26  OP2   G A   2      11.544   9.562 -15.346  1.00  0.00
ATOM     27  O5'   G A   2      13.800  10.469 -15.828  1.00  0.00
ATOM     28  C5'   G A   2      15.209  10.373 -16.040  1.00  0.00
ATOM     29  C4'   G A   2      15.946  11.247 -15.045  1.00  0.00
ATOM     30  O4'   G A   2      15.724  12.649 -15.333  1.00  0.00
ATOM     31  C3'   G A   2      15.508  11.089 -13.599  1.00  0.00
ATOM     32  O3'   G A   2      16.208  10.010 -13.004  1.00  0.00
ATOM     33  C2'   G A   2      15.925  12.408 -12.961  1.00  0.00
ATOM     34  O2'   G A   2      17.250  12.384 -12.473  1.00  0.00
ATOM     35  C1'   G A   2      15.789  13.390 -14.131  1.00  0.00
ATOM     36  N9    G A   2      14.504  14.230 -14.114  1.00  0.00
ATOM     37  C8    G A   2      13.180  13.954 -14.354  1.00  0.00
ATOM     38  N7    G A   2      12.366  14.820 -13.813  1.00  0.00
ATOM     39  C5    G A   2      13.199  15.723 -13.180  1.00  0.00
ATOM     40  C6    G A   2      12.895  16.883 -12.420  1.00  0.00
ATOM     41  O6    G A   2      11.783  17.354 -12.153  1.00  0.00
ATOM     42  N1    G A   2      14.044  17.514 -11.953  1.00  0.00
ATOM     43  C2    G A   2      15.328  17.082 -12.188  1.00  0.00
ATOM     44  N2    G A   2      16.308  17.824 -11.655  1.00  0.00
ATOM     45  N3    G A   2      15.625  16.007 -12.890  1.00  0.00
ATOM     46  C4    G A   2      14.525  15.377 -13.353  1.00  0.00
ATOM     47  P     A A   3      15.897   9.552 -11.361  1.00  0.00
ATOM     48  OP1   A A   3      16.477   8.195 -11.172  1.00  0.00
ATOM     49  OP2   A A   3      14.422   9.716 -11.429  1.00  0.00
ATOM     50  O5'   A A   3      16.464  10.509 -10.224  1.00  0.00
ATOM     51  C5'   A A   3      17.887  10.663 -10.047  1.00  0.00
ATOM     52  C4'   A A   3      18.180  11.736  -9.027  1.00  0.00
ATOM     53  O4'   A A   3      17.663  13.008  -9.492  1.00  0.00
ATOM     54  C3'   A A   3      17.511  11.551  -7.681  1.00  0.00
ATOM     55  O3'   A A   3      18.228  10.623  -6.876  1.00  0.00
ATOM     56  C2'   A A   3      17.530  12.968  -7.125  1.00  0.00
ATOM     57  O2'   A A   3      18.811  13.346  -6.666  1.00  0.00
ATOM     58  C1'   A A   3      17.226  13.779  -8.384  1.00  0.00
ATOM     59  N9    A A   3      15.740  14.077  -8.656  1.00  0.00
ATOM     60  C8    A A   3      14.823  13.241  -9.237  1.00  0.00
ATOM     61  N7    A A   3      13.627  13.768  -9.353  1.00  0.00
ATOM     62  C5    A A   3      13.768  15.035  -8.811  1.00  0.00
ATOM     63  C6    A A   3      12.863  16.096  -8.637  1.00  0.00
ATOM     64  N6    A A   3      11.581  16.043  -9.009  1.00  0.00
ATOM     65  N1    A A   3      13.325  17.227  -8.061  1.00  0.00
ATOM     66  C2    A A   3      14.609  17.279  -7.690  1.00  0.00
ATOM     67  N3    A A   3      15.555  16.350  -7.802  1.00  0.00
ATOM     68  C4    A A   3      15.064  15.240  -8.377  1.00  0.00
ATOM     69  P     C A   4      17.396   9.585  -5.555  1.00  0.00
ATOM     70  OP1   C A   4      18.146   8.564  -4.770  1.00  0.00
ATOM     71  OP2   C A   4      16.092   9.224  -6.174  1.00  0.00
ATOM     72  O5'   C A   4      17.152  10.855  -4.616  1.00  0.00
ATOM     73  C5'   C A   4      18.217  11.446  -3.862  1.00  0.00
ATOM     74  C4'   C A   4      17.704  12.619  -3.041  1.00  0.00
ATOM     75  O4'   C A   4      17.285  13.717  -3.906  1.00  0.00
ATOM     76  C3'   C A   4      16.476  12.348  -2.189  1.00  0.00
ATOM     77  O3'   C A   4      16.819  11.705  -0.975  1.00  0.00
ATOM     78  C2'   C A   4      15.930  13.749  -1.944  1.00  0.00
ATOM     79  O2'   C A   4      16.578  14.429  -0.885  1.00  0.00
ATOM     80  C1'   C A   4      16.201  14.417  -3.299  1.00  0.00
ATOM     81  N1    C A   4      15.007  14.284  -4.198  1.00  0.00
ATOM     82  C2    C A   4      13.997  15.233  -4.003  1.00  0.00
ATOM     83  O2    C A   4      14.205  16.175  -3.220  1.00  0.00
ATOM     84  N3    C A   4      12.825  15.096  -4.669  1.00  0.00
ATOM     85  C4    C A   4      12.646  14.068  -5.499  1.00  0.00
ATOM     86  N4    C A   4      11.475  13.974  -6.133  1.00  0.00
ATOM     87  C5    C A   4      13.657  13.096  -5.711  1.00  0.00
ATOM     88  C6    C A   4      14.812  13.235  -5.051  1.00  0.00
ATOM     89  P     A A   5      15.689  10.905  -0.165  1.00  0.00
ATOM     90  OP1   A A   5      16.303  10.639   1.154  1.00  0.00
ATOM     91  OP2   A A   5      14.700   9.967  -0.741  1.00  0.00
ATOM     92  O5'   A A   5      14.907  12.300  -0.100  1.00  0.00
ATOM     93  C5'   A A   5      15.362  13.337   0.757  1.00  0.00
ATOM     94  C4'   A A   5      14.238  14.252   1.176  1.00  0.00
ATOM     95  O4'   A A   5      13.794  15.058   0.051  1.00  0.00
ATOM     96  C3'   A A   5      12.960  13.572   1.640  1.00  0.00
ATOM     97  O3'   A A   5      13.028  13.057   2.954  1.00  0.00
ATOM     98  C2'   A A   5      11.941  14.688   1.481  1.00  0.00
ATOM     99  O2'   A A   5      12.111  15.659   2.500  1.00  0.00
ATOM    100  C1'   A A   5      12.403  15.296   0.160  1.00  0.00
ATOM    101  N9    A A   5      11.781  14.587  -0.896  1.00  0.00
ATOM    102  C8    A A   5      12.316  13.567  -1.639  1.00  0.00
ATOM    103  N7    A A   5      11.517  13.124  -2.581  1.00  0.00
ATOM    104  C5    A A   5      10.380  13.905  -2.447  1.00  0.00
ATOM    105  C6    A A   5       9.163  13.932  -3.149  1.00  0.00
ATOM    106  N6    A A   5       8.880  13.119  -4.170  1.00  0.00
ATOM    107  N1    A A   5       8.236  14.833  -2.761  1.00  0.00
ATOM    108  C2    A A   5       8.520  15.648  -1.739  1.00  0.00
ATOM    109  N3    A A   5       9.627  15.718  -1.003  1.00  0.00
ATOM    110  C4    A A   5      10.528  14.810  -1.412  1.00  0.00
ATOM    111  P     U A   6      12.220  12.013   3.146  1.00  0.00
ATOM    112  OP1   U A   6      12.821  11.587   4.433  1.00  0.00
ATOM    113  OP2   U A   6      12.254  11.125   1.959  1.00  0.00
ATOM    114  O5'   U A   6      10.704  12.443   3.427  1.00  0.00
ATOM    115  C5'   U A   6      10.388  13.204   4.587  1.00  0.00
ATOM    116  C4'   U A   6       8.983  13.778   4.509  1.00  0.00
ATOM    117  O4'   U A   6       8.885  14.689   3.384  1.00  0.00
ATOM    118  C3'   U A   6       7.866  12.770   4.270  1.00  0.00
ATOM    119  O3'   U A   6       7.438  12.177   5.481  1.00  0.00
ATOM    120  C2'   U A   6       6.788  13.684   3.714  1.00  0.00
ATOM    121  O2'   U A   6       6.216  14.491   4.721  1.00  0.00
ATOM    122  C1'   U A   6       7.621  14.534   2.766  1.00  0.00
ATOM    123  N1    U A   6       7.780  13.879   1.465  1.00  0.00
ATOM    124  C2    U A   6       6.742  13.988   0.560  1.00  0.00
ATOM    125  O2    U A   6       5.683  14.530   0.825  1.00  0.00
ATOM    126  N3    U A   6       6.986  13.434  -0.674  1.00  0.00
ATOM    127  C4    U A   6       8.139  12.798  -1.084  1.00  0.00
ATOM    128  O4    U A   6       8.210  12.352  -2.227  1.00  0.00
ATOM    129  C5    U A   6       9.170  12.725  -0.088  1.00  0.00
ATOM    130  C6    U A   6       8.959  13.254   1.120  1.00  0.00
ATOM    131  P     A A   7       7.029  10.696   5.417  1.00  0.00
ATOM    132  OP1   A A   7       6.790  10.360   6.847  1.00  0.00
ATOM    133  OP2   A A   7       8.113  10.027   4.651  1.00  0.00
ATOM    134  O5'   A A   7       5.694  10.523   4.536  1.00  0.00
ATOM    135  C5'   A A   7       4.423  10.297   5.142  1.00  0.00
ATOM    136  C4'   A A   7       3.325  10.419   4.108  1.00  0.00
ATOM    137  O4'   A A   7       3.710  11.411   3.135  1.00  0.00
ATOM    138  C3'   A A   7       3.123   9.192   3.244  1.00  0.00
ATOM    139  O3'   A A   7       2.276   8.253   3.863  1.00  0.00
ATOM    140  C2'   A A   7       2.513   9.749   1.962  1.00  0.00
ATOM    141  O2'   A A   7       1.133  10.032   2.067  1.00  0.00
ATOM    142  C1'   A A   7       3.328  11.019   1.826  1.00  0.00
ATOM    143  N9    A A   7       4.426  10.829   1.019  1.00  0.00
ATOM    144  C8    A A   7       5.725  10.805   1.454  1.00  0.00
ATOM    145  N7    A A   7       6.604  10.654   0.491  1.00  0.00
ATOM    146  C5    A A   7       5.828  10.572  -0.655  1.00  0.00
ATOM    147  C6    A A   7       6.160  10.409  -2.012  1.00  0.00
ATOM    148  N6    A A   7       7.413  10.295  -2.458  1.00  0.00
ATOM    149  N1    A A   7       5.147  10.367  -2.903  1.00  0.00
ATOM    150  C2    A A   7       3.891  10.482  -2.455  1.00  0.00
ATOM    151  N3    A A   7       3.455  10.640  -1.207  1.00  0.00
ATOM    152  C4    A A   7       4.486  10.677  -0.346  1.00  0.00
ATOM    153  P     U A   8       2.886   6.830   4.183  1.00  0.00
ATOM    154  OP1   U A   8       1.716   6.090   4.708  1.00  0.00
ATOM    155  OP2   U A   8       4.209   6.719   4.838  1.00  0.00
ATOM    156  O5'   U A   8       3.138   6.375   2.669  1.00  0.00
ATOM    157  C5'   U A   8       2.006   5.982   1.912  1.00  0.00
ATOM    158  C4'   U A   8       2.341   5.706   0.467  1.00  0.00
ATOM    159  O4'   U A   8       3.157   6.776  -0.064  1.00  0.00
ATOM    160  C3'   U A   8       3.147   4.450   0.188  1.00  0.00
ATOM    161  O3'   U A   8       2.324   3.298   0.134  1.00  0.00
ATOM    162  C2'   U A   8       3.809   4.764  -1.144  1.00  0.00
ATOM    163  O2'   U A   8       2.888   4.518  -2.189  1.00  0.00
ATOM    164  C1'   U A   8       4.013   6.275  -1.064  1.00  0.00
ATOM    165  N1    U A   8       5.236   6.742  -0.775  1.00  0.00
ATOM    166  C2    U A   8       6.154   6.643  -1.803  1.00  0.00
ATOM    167  O2    U A   8       5.845   6.350  -2.944  1.00  0.00
ATOM    168  N3    U A   8       7.456   6.899  -1.446  1.00  0.00
ATOM    169  C4    U A   8       7.922   7.237  -0.193  1.00  0.00
ATOM    170  O4    U A   8       9.122   7.438  -0.027  1.00  0.00
ATOM    171  C5    U A   8       6.908   7.319   0.821  1.00  0.00
ATOM    172  C6    U A   8       5.634   7.075   0.501  1.00  0.00
ATOM    173  P     A A   9       2.657   2.043   1.054  1.00  0.00
ATOM    174  OP1   A A   9       1.708   0.923   1.188  1.00  0.00
ATOM    175  OP2   A A   9       3.191   2.696   2.267  1.00  0.00
ATOM    176  O5'   A A   9       3.914   1.547   0.207  1.00  0.00
ATOM    177  C5'   A A   9       3.748   0.850  -1.046  1.00  0.00
ATOM    178  C4'   A A   9       5.099   0.484  -1.604  1.00  0.00
ATOM    179  O4'   A A   9       5.800   1.685  -2.016  1.00  0.00
ATOM    180  C3'   A A   9       6.012  -0.184  -0.592  1.00  0.00
ATOM    181  O3'   A A   9       5.776  -1.594  -0.564  1.00  0.00
ATOM    182  C2'   A A   9       7.394   0.181  -1.118  1.00  0.00
ATOM    183  O2'   A A   9       7.782  -0.644  -2.201  1.00  0.00
ATOM    184  C1'   A A   9       7.158   1.614  -1.618  1.00  0.00
ATOM    185  N9    A A   9       7.302   2.777  -0.435  1.00  0.00
ATOM    186  C8    A A   9       6.377   3.462   0.310  1.00  0.00
ATOM    187  N7    A A   9       6.905   4.236   1.228  1.00  0.00
ATOM    188  C5    A A   9       8.270   4.045   1.078  1.00  0.00
ATOM    189  C6    A A   9       9.380   4.583   1.753  1.00  0.00
ATOM    190  N6    A A   9       9.283   5.459   2.755  1.00  0.00
ATOM    191  N1    A A   9      10.607   4.184   1.356  1.00  0.00
ATOM    192  C2    A A   9      10.704   3.307   0.351  1.00  0.00
ATOM    193  N3    A A   9       9.736   2.733  -0.360  1.00  0.00
ATOM    194  C4    A A   9       8.529   3.149   0.058  1.00  0.00
ATOM    195  P     U A  10       5.667  -2.185   0.718  1.00  0.00
ATOM    196  OP1   U A  10       5.454  -3.657   0.682  1.00  0.00
ATOM    197  OP2   U A  10       4.803  -1.340   1.575  1.00  0.00
ATOM    198  O5'   U A  10       7.163  -1.828   1.164  1.00  0.00
ATOM    199  C5'   U A  10       8.289  -2.395   0.488  1.00  0.00
ATOM    200  C4'   U A  10       9.552  -2.191   1.291  1.00  0.00
ATOM    201  O4'   U A  10       9.979  -0.811   1.176  1.00  0.00
ATOM    202  C3'   U A  10       9.423  -2.456   2.781  1.00  0.00
ATOM    203  O3'   U A  10       9.606  -3.839   3.086  1.00  0.00
ATOM    204  C2'   U A  10      10.510  -1.559   3.368  1.00  0.00
ATOM    205  O2'   U A  10      11.788  -2.148   3.279  1.00  0.00
ATOM    206  C1'   U A  10      10.479  -0.361   2.419  1.00  0.00
ATOM    207  N1    U A  10       9.621   0.770   2.839  1.00  0.00
ATOM    208  C2    U A  10      10.196   1.781   3.584  1.00  0.00
ATOM    209  O2    U A  10      11.397   1.874   3.764  1.00  0.00
ATOM    210  N3    U A  10       9.309   2.686   4.117  1.00  0.00
ATOM    211  C4    U A  10       7.937   2.680   3.981  1.00  0.00
ATOM    212  O4    U A  10       7.272   3.563   4.519  1.00  0.00
ATOM    213  C5    U A  10       7.416   1.598   3.194  1.00  0.00
ATOM    214  C6    U A  10       8.256   0.704   2.665  1.00  0.00
ATOM    215  P     A A  11       9.006  -4.493   4.618  1.00  0.00
ATOM    216  OP1   A A  11       8.846  -5.960   4.464  1.00  0.00
ATOM    217  OP2   A A  11       7.899  -3.646   5.127  1.00  0.00
ATOM    218  O5'   A A  11      10.258  -4.134   5.552  1.00  0.00
ATOM    219  C5'   A A  11      10.452  -4.663   6.849  1.00  0.00
ATOM    220  C4'   A A  11      11.384  -3.784   7.631  1.00  0.00
ATOM    221  O4'   A A  11      11.554  -2.516   6.950  1.00  0.00
ATOM    222  C3'   A A  11      10.843  -3.378   8.983  1.00  0.00
ATOM    223  O3'   A A  11      10.997  -4.382   9.959  1.00  0.00
ATOM    224  C2'   A A  11      11.588  -2.091   9.287  1.00  0.00
ATOM    225  O2'   A A  11      12.916  -2.378   9.685  1.00  0.00
ATOM    226  C1'   A A  11      11.630  -1.468   7.897  1.00  0.00
ATOM    227  N9    A A  11      10.309  -0.525   7.663  1.00  0.00
ATOM    228  C8    A A  11       9.283  -0.637   6.762  1.00  0.00
ATOM    229  N7    A A  11       8.503   0.417   6.714  1.00  0.00
ATOM    230  C5    A A  11       9.054   1.280   7.647  1.00  0.00
ATOM    231  C6    A A  11       8.692   2.571   8.072  1.00  0.00
ATOM    232  N6    A A  11       7.644   3.241   7.587  1.00  0.00
ATOM    233  N1    A A  11       9.453   3.154   9.022  1.00  0.00
ATOM    234  C2    A A  11      10.503   2.481   9.506  1.00  0.00
ATOM    235  N3    A A  11      10.944   1.267   9.187  1.00  0.00
ATOM    236  C4    A A  11      10.166   0.714   8.241  1.00  0.00
ATOM    237  P     C A  12       9.793  -4.526  10.704  1.00  0.00
ATOM    238  OP1   C A  12       9.949  -5.747  11.523  1.00  0.00
ATOM    239  OP2   C A  12       8.449  -4.111  10.245  1.00  0.00
ATOM    240  O5'   C A  12      10.476  -3.291  11.460  1.00  0.00
ATOM    241  C5'   C A  12      10.816  -3.350  12.836  1.00  0.00
ATOM    242  C4'   C A  12      10.408  -2.055  13.510  1.00  0.00
ATOM    243  O4'   C A  12      10.545  -0.937  12.595  1.00  0.00
ATOM    244  C3'   C A  12       8.945  -1.999  13.905  1.00  0.00
ATOM    245  O3'   C A  12       8.762  -2.680  15.123  1.00  0.00
ATOM    246  C2'   C A  12       8.731  -0.499  14.061  1.00  0.00
ATOM    247  O2'   C A  12       9.192  -0.030  15.313  1.00  0.00
ATOM    248  C1'   C A  12       9.606   0.069  12.943  1.00  0.00
ATOM    249  N1    C A  12       8.813   0.556  11.730  1.00  0.00
ATOM    250  C2    C A  12       8.335   1.870  11.787  1.00  0.00
ATOM    251  O2    C A  12       8.689   2.594  12.733  1.00  0.00
ATOM    252  N3    C A  12       7.503   2.312  10.814  1.00  0.00
ATOM    253  C4    C A  12       7.149   1.498   9.818  1.00  0.00
ATOM    254  N4    C A  12       6.326   1.978   8.882  1.00  0.00
ATOM    255  C5    C A  12       7.622   0.163   9.742  1.00  0.00
ATOM    256  C6    C A  12       8.444  -0.269  10.705  1.00  0.00
ATOM    257  P     G A  13       7.291  -3.068  15.515  1.00  0.00
ATOM    258  OP1   G A  13       8.520  -3.199  16.339  1.00  0.00
ATOM    259  OP2   G A  13       6.240  -4.112  15.498  1.00  0.00
ATOM    260  O5'   G A  13       6.531  -1.742  15.983  1.00  0.00
ATOM    261  C5'   G A  13       6.937  -1.138  17.201  1.00  0.00
ATOM    262  C4'   G A  13       6.212   0.158  17.441  1.00  0.00
ATOM    263  O4'   G A  13       6.442   1.071  16.337  1.00  0.00
ATOM    264  C3'   G A  13       4.698   0.069  17.533  1.00  0.00
ATOM    265  O3'   G A  13       4.253  -0.387  18.799  1.00  0.00
ATOM    266  C2'   G A  13       4.287   1.502  17.227  1.00  0.00
ATOM    267  O2'   G A  13       4.497   2.332  18.358  1.00  0.00
ATOM    268  C1'   G A  13       5.311   1.897  16.166  1.00  0.00
ATOM    269  N9    G A  13       4.826   1.758  14.824  1.00  0.00
ATOM    270  C8    G A  13       5.098   0.706  13.983  1.00  0.00
ATOM    271  N7    G A  13       4.586   0.852  12.792  1.00  0.00
ATOM    272  C5    G A  13       3.938   2.072  12.845  1.00  0.00
ATOM    273  C6    G A  13       3.197   2.767  11.855  1.00  0.00
ATOM    274  O6    G A  13       2.962   2.422  10.690  1.00  0.00
ATOM    275  N1    G A  13       2.705   3.980  12.329  1.00  0.00
ATOM    276  C2    G A  13       2.903   4.464  13.600  1.00  0.00
ATOM    277  N2    G A  13       2.351   5.654  13.872  1.00  0.00
ATOM    278  N3    G A  13       3.589   3.829  14.531  1.00  0.00
ATOM    279  C4    G A  13       4.075   2.649  14.093  1.00  0.00
ATOM    280  P     C A  14       2.907  -1.235  18.969  1.00  0.00
ATOM    281  OP1   C A  14       2.713  -1.706  20.366  1.00  0.00
ATOM    282  OP2   C A  14       2.410  -2.070  17.844  1.00  0.00
ATOM    283  O5'   C A  14       2.260   0.219  18.847  1.00  0.00
ATOM    284  C5'   C A  14       2.577   1.235  19.795  1.00  0.00
ATOM    285  C4'   C A  14       1.985   2.561  19.379  1.00  0.00
ATOM    286  O4'   C A  14       2.513   2.952  18.084  1.00  0.00
ATOM    287  C3'   C A  14       0.479   2.606  19.183  1.00  0.00
ATOM    288  O3'   C A  14      -0.185   2.779  20.430  1.00  0.00
ATOM    289  C2'   C A  14       0.312   3.837  18.297  1.00  0.00
ATOM    290  O2'   C A  14       0.306   5.056  19.017  1.00  0.00
ATOM    291  C1'   C A  14       1.554   3.746  17.403  1.00  0.00
ATOM    292  N1    C A  14       1.257   3.062  16.164  1.00  0.00
ATOM    293  C2    C A  14       0.503   3.737  15.197  1.00  0.00
ATOM    294  O2    C A  14       0.094   4.883  15.450  1.00  0.00
ATOM    295  N3    C A  14       0.241   3.122  14.019  1.00  0.00
ATOM    296  C4    C A  14       0.700   1.891  13.792  1.00  0.00
ATOM    297  N4    C A  14       0.417   1.326  12.616  1.00  0.00
ATOM    298  C5    C A  14       1.466   1.191  14.759  1.00  0.00
ATOM    299  C6    C A  14       1.722   1.801  15.921  1.00  0.00
ATOM    300  P     G A  15      -1.844   2.386  20.538  1.00  0.00
ATOM    301  OP1   G A  15      -2.264   2.434  21.959  1.00  0.00
ATOM    302  OP2   G A  15      -1.350   1.112  19.965  1.00  0.00
ATOM    303  O5'   G A  15      -3.032   2.960  19.635  1.00  0.00
ATOM    304  C5'   G A  15      -3.944   3.938  20.164  1.00  0.00
ATOM    305  C4'   G A  15      -4.399   4.926  19.095  1.00  0.00
ATOM    306  O4'   G A  15      -3.448   4.948  17.997  1.00  0.00
ATOM    307  C3'   G A  15      -5.739   4.675  18.404  1.00  0.00
ATOM    308  O3'   G A  15      -6.883   5.092  19.131  1.00  0.00
ATOM    309  C2'   G A  15      -5.593   5.459  17.110  1.00  0.00
ATOM    310  O2'   G A  15      -5.817   6.851  17.235  1.00  0.00
ATOM    311  C1'   G A  15      -4.130   5.204  16.775  1.00  0.00
ATOM    312  N9    G A  15      -4.055   3.966  15.904  1.00  0.00
ATOM    313  C8    G A  15      -3.285   2.860  16.173  1.00  0.00
ATOM    314  N7    G A  15      -3.246   2.007  15.186  1.00  0.00
ATOM    315  C5    G A  15      -4.033   2.581  14.205  1.00  0.00
ATOM    316  C6    G A  15      -4.369   2.122  12.906  1.00  0.00
ATOM    317  O6    G A  15      -4.019   1.074  12.349  1.00  0.00
ATOM    318  N1    G A  15      -5.200   3.017  12.237  1.00  0.00
ATOM    319  C2    G A  15      -5.650   4.208  12.755  1.00  0.00
ATOM    320  N2    G A  15      -6.442   4.937  11.958  1.00  0.00
ATOM    321  N3    G A  15      -5.347   4.646  13.961  1.00  0.00
ATOM    322  C4    G A  15      -4.542   3.793  14.630  1.00  0.00
ATOM    323  P     U A  16      -8.201   4.126  19.221  1.00  0.00
ATOM    324  OP1   U A  16      -8.971   4.788  20.295  1.00  0.00
ATOM    325  OP2   U A  16      -8.060   2.656  19.266  1.00  0.00
ATOM    326  O5'   U A  16      -8.811   4.495  17.818  1.00  0.00
ATOM    327  C5'   U A  16     -10.135   4.881  17.719  1.00  0.00
ATOM    328  C4'   U A  16     -10.524   4.747  16.272  1.00  0.00
ATOM    329  O4'   U A  16      -9.363   4.653  15.399  1.00  0.00
ATOM    330  C3'   U A  16     -11.257   3.473  15.956  1.00  0.00
ATOM    331  O3'   U A  16     -12.567   3.599  16.424  1.00  0.00
ATOM    332  C2'   U A  16     -11.144   3.481  14.443  1.00  0.00
ATOM    333  O2'   U A  16     -12.011   4.439  13.879  1.00  0.00
ATOM    334  C1'   U A  16      -9.687   3.886  14.258  1.00  0.00
ATOM    335  N1    U A  16      -8.812   2.761  14.180  1.00  0.00
ATOM    336  C2    U A  16      -8.670   2.100  12.975  1.00  0.00
ATOM    337  O2    U A  16      -9.291   2.405  11.972  1.00  0.00
ATOM    338  N3    U A  16      -7.771   1.061  12.985  1.00  0.00
ATOM    339  C4    U A  16      -7.017   0.627  14.055  1.00  0.00
ATOM    340  O4    U A  16      -6.250  -0.322  13.909  1.00  0.00
ATOM    341  C5    U A  16      -7.221   1.363  15.270  1.00  0.00
ATOM    342  C6    U A  16      -8.089   2.378  15.289  1.00  0.00
ATOM    343  P     G A  17     -13.223   2.340  16.952  1.00  0.00
ATOM    344  OP1   G A  17     -14.241   2.791  17.965  1.00  0.00
ATOM    345  OP2   G A  17     -12.057   1.545  17.490  1.00  0.00
ATOM    346  O5'   G A  17     -13.822   1.457  15.730  1.00  0.00
ATOM    347  C5'   G A  17     -14.614   2.345  14.866  1.00  0.00
ATOM    348  C4'   G A  17     -14.431   1.806  13.462  1.00  0.00
ATOM    349  O4'   G A  17     -13.071   1.831  13.076  1.00  0.00
ATOM    350  C3'   G A  17     -14.837   0.348  13.303  1.00  0.00
ATOM    351  O3'   G A  17     -16.245   0.183  13.290  1.00  0.00
ATOM    352  C2'   G A  17     -14.137  -0.005  12.005  1.00  0.00
ATOM    353  O2'   G A  17     -14.908   0.605  10.969  1.00  0.00
ATOM    354  C1'   G A  17     -12.834   0.774  12.159  1.00  0.00
ATOM    355  N9    G A  17     -11.811  -0.108  12.567  1.00  0.00
ATOM    356  C8    G A  17     -11.281  -0.245  13.827  1.00  0.00
ATOM    357  N7    G A  17     -10.385  -1.190  13.909  1.00  0.00
ATOM    358  C5    G A  17     -10.315  -1.709  12.630  1.00  0.00
ATOM    359  C6    G A  17      -9.520  -2.758  12.101  1.00  0.00
ATOM    360  O6    G A  17      -8.688  -3.460  12.690  1.00  0.00
ATOM    361  N1    G A  17      -9.764  -2.964  10.746  1.00  0.00
ATOM    362  C2    G A  17     -10.662  -2.247   9.993  1.00  0.00
ATOM    363  N2    G A  17     -10.758  -2.590   8.701  1.00  0.00
ATOM    364  N3    G A  17     -11.408  -1.270  10.470  1.00  0.00
ATOM    365  C4    G A  17     -11.189  -1.053  11.784  1.00  0.00
ATOM    366  P     G A  18     -16.917  -1.284  13.540  1.00  0.00
ATOM    367  OP1   G A  18     -18.392  -1.392  13.618  1.00  0.00
ATOM    368  OP2   G A  18     -16.089  -1.956  14.566  1.00  0.00
ATOM    369  O5'   G A  18     -16.424  -1.791  12.102  1.00  0.00
ATOM    370  C5'   G A  18     -17.165  -1.464  10.930  1.00  0.00
ATOM    371  C4'   G A  18     -16.627  -2.186   9.706  1.00  0.00
ATOM    372  O4'   G A  18     -15.185  -2.041   9.642  1.00  0.00
ATOM    373  C3'   G A  18     -16.839  -3.692   9.683  1.00  0.00
ATOM    374  O3'   G A  18     -18.150  -4.024   9.248  1.00  0.00
ATOM    375  C2'   G A  18     -15.779  -4.111   8.674  1.00  0.00
ATOM    376  O2'   G A  18     -16.157  -3.829   7.341  1.00  0.00
ATOM    377  C1'   G A  18     -14.614  -3.215   9.094  1.00  0.00
ATOM    378  N9    G A  18     -13.820  -3.973  10.136  1.00  0.00
ATOM    379  C8    G A  18     -13.805  -3.712  11.485  1.00  0.00
ATOM    380  N7    G A  18     -13.015  -4.507  12.154  1.00  0.00
ATOM    381  C5    G A  18     -12.473  -5.341  11.194  1.00  0.00
ATOM    382  C6    G A  18     -11.548  -6.409  11.315  1.00  0.00
ATOM    383  O6    G A  18     -11.006  -6.841  12.340  1.00  0.00
ATOM    384  N1    G A  18     -11.266  -6.995  10.084  1.00  0.00
ATOM    385  C2    G A  18     -11.807  -6.600   8.884  1.00  0.00
ATOM    386  N2    G A  18     -11.413  -7.286   7.803  1.00  0.00
ATOM    387  N3    G A  18     -12.668  -5.610   8.756  1.00  0.00
ATOM    388  C4    G A  18     -12.958  -5.027   9.939  1.00  0.00
ATOM    389  P     A A  19     -18.929  -5.333   9.861  1.00  0.00
ATOM    390  OP1   A A  19     -20.363  -5.365   9.490  1.00  0.00
ATOM    391  OP2   A A  19     -18.561  -5.904  11.175  1.00  0.00
ATOM    392  O5'   A A  19     -18.086  -6.095   8.734  1.00  0.00
ATOM    393  C5'   A A  19     -18.641  -6.693   7.596  1.00  0.00
ATOM    394  C4'   A A  19     -17.888  -7.988   7.443  1.00  0.00
ATOM    395  O4'   A A  19     -16.481  -7.782   7.721  1.00  0.00
ATOM    396  C3'   A A  19     -18.255  -9.004   8.501  1.00  0.00
ATOM    397  O3'   A A  19     -19.447  -9.638   8.181  1.00  0.00
ATOM    398  C2'   A A  19     -17.084  -9.969   8.476  1.00  0.00
ATOM    399  O2'   A A  19     -17.202 -10.952   7.472  1.00  0.00
ATOM    400  C1'   A A  19     -15.932  -9.006   8.195  1.00  0.00
ATOM    401  N9    A A  19     -15.354  -8.892   9.355  1.00  0.00
ATOM    402  C8    A A  19     -15.865  -8.227  10.439  1.00  0.00
ATOM    403  N7    A A  19     -15.191  -8.426  11.547  1.00  0.00
ATOM    404  C5    A A  19     -14.168  -9.280  11.165  1.00  0.00
ATOM    405  C6    A A  19     -13.109  -9.866  11.879  1.00  0.00
ATOM    406  N6    A A  19     -12.899  -9.670  13.183  1.00  0.00
ATOM    407  N1    A A  19     -12.264 -10.670  11.199  1.00  0.00
ATOM    408  C2    A A  19     -12.475 -10.865   9.892  1.00  0.00
ATOM    409  N3    A A  19     -13.433 -10.370   9.112  1.00  0.00
ATOM    410  C4    A A  19     -14.256  -9.576   9.818  1.00  0.00
ATOM    411  P     U A  20     -20.237  -9.853   9.347  1.00  0.00
ATOM    412  OP1   U A  20     -21.569 -10.292   9.839  1.00  0.00
ATOM    413  OP2   U A  20     -19.330  -9.092  10.259  1.00  0.00
ATOM    414  O5'   U A  20     -19.444 -11.144   8.860  1.00  0.00
ATOM    415  C5'   U A  20     -20.134 -12.240   8.258  1.00  0.00
ATOM    416  C4'   U A  20     -19.308 -13.488   8.306  1.00  0.00
ATOM    417  O4'   U A  20     -18.215 -13.371   7.368  1.00  0.00
ATOM    418  C3'   U A  20     -18.704 -13.852   9.653  1.00  0.00
ATOM    419  O3'   U A  20     -18.852 -15.248   9.826  1.00  0.00
ATOM    420  C2'   U A  20     -17.233 -13.479   9.500  1.00  0.00
ATOM    421  O2'   U A  20     -16.339 -14.305  10.220  1.00  0.00
ATOM    422  C1'   U A  20     -16.998 -13.709   8.011  1.00  0.00
ATOM    423  N1    U A  20     -15.929 -12.756   7.449  1.00  0.00
ATOM    424  C2    U A  20     -14.660 -13.263   7.245  1.00  0.00
ATOM    425  O2    U A  20     -14.352 -14.411   7.514  1.00  0.00
ATOM    426  N3    U A  20     -13.758 -12.374   6.713  1.00  0.00
ATOM    427  C4    U A  20     -13.992 -11.058   6.372  1.00  0.00
ATOM    428  O4    U A  20     -13.079 -10.383   5.903  1.00  0.00
ATOM    429  C5    U A  20     -15.333 -10.606   6.615  1.00  0.00
ATOM    430  C6    U A  20     -16.230 -11.449   7.131  1.00  0.00
ATOM    431  P     A A  21     -20.186 -15.907  10.783  1.00  0.00
ATOM    432  OP1   A A  21     -20.526 -17.310  11.145  1.00  0.00
ATOM    433  OP2   A A  21     -21.229 -14.843  10.890  1.00  0.00
ATOM    434  O5'   A A  21     -18.937 -15.436  11.649  1.00  0.00
ATOM    435  C5'   A A  21     -19.096 -15.055  13.005  1.00  0.00
ATOM    436  C4'   A A  21     -17.843 -15.378  13.773  1.00  0.00
ATOM    437  O4'   A A  21     -17.572 -16.804  13.638  1.00  0.00
ATOM    438  C3'   A A  21     -16.572 -14.730  13.244  1.00  0.00
ATOM    439  O3'   A A  21     -16.405 -13.397  13.708  1.00  0.00
ATOM    440  C2'   A A  21     -15.506 -15.652  13.809  1.00  0.00
ATOM    441  O2'   A A  21     -15.297 -15.407  15.191  1.00  0.00
ATOM    442  C1'   A A  21     -16.166 -17.019  13.594  1.00  0.00
ATOM    443  N9    A A  21     -15.857 -17.694  12.322  1.00  0.00
ATOM    444  C8    A A  21     -16.780 -18.016  11.361  1.00  0.00
ATOM    445  N7    A A  21     -16.294 -18.748  10.386  1.00  0.00
ATOM    446  C5    A A  21     -14.962 -18.918  10.730  1.00  0.00
ATOM    447  C6    A A  21     -13.904 -19.601  10.106  1.00  0.00
ATOM    448  N6    A A  21     -14.030 -20.267   8.956  1.00  0.00
ATOM    449  N1    A A  21     -12.697 -19.574  10.712  1.00  0.00
ATOM    450  C2    A A  21     -12.572 -18.906  11.865  1.00  0.00
ATOM    451  N3    A A  21     -13.492 -18.229  12.548  1.00  0.00
ATOM    452  C4    A A  21     -14.678 -18.274  11.919  1.00  0.00
ATOM    453  P     U A  22     -16.120 -12.279  12.653  1.00  0.00
ATOM    454  OP1   U A  22     -16.264 -10.851  13.024  1.00  0.00
ATOM    455  OP2   U A  22     -16.719 -12.809  11.404  1.00  0.00
ATOM    456  O5'   U A  22     -14.562 -12.644  12.556  1.00  0.00
ATOM    457  C5'   U A  22     -13.710 -12.308  13.641  1.00  0.00
ATOM    458  C4'   U A  22     -12.497 -13.205  13.728  1.00  0.00
ATOM    459  O4'   U A  22     -12.868 -14.596  13.540  1.00  0.00
ATOM    460  C3'   U A  22     -11.418 -12.988  12.683  1.00  0.00
ATOM    461  O3'   U A  22     -10.589 -11.881  12.969  1.00  0.00
ATOM    462  C2'   U A  22     -10.667 -14.311  12.704  1.00  0.00
ATOM    463  O2'   U A  22      -9.814 -14.369  13.836  1.00  0.00
ATOM    464  C1'   U A  22     -11.812 -15.298  12.912  1.00  0.00
ATOM    465  N1    U A  22     -12.200 -15.744  11.605  1.00  0.00
ATOM    466  C2    U A  22     -11.512 -16.716  10.905  1.00  0.00
ATOM    467  O2    U A  22     -10.387 -17.078  11.203  1.00  0.00
ATOM    468  N3    U A  22     -12.189 -17.252   9.836  1.00  0.00
ATOM    469  C4    U A  22     -13.457 -16.920   9.407  1.00  0.00
ATOM    470  O4    U A  22     -13.933 -17.491   8.429  1.00  0.00
ATOM    471  C5    U A  22     -14.106 -15.903  10.184  1.00  0.00
ATOM    472  C6    U A  22     -13.470 -15.365  11.229  1.00  0.00
ATOM    473  P     G A  23     -10.234 -11.077  11.818  1.00  0.00
ATOM    474  OP1   G A  23      -9.522  -9.796  12.055  1.00  0.00
ATOM    475  OP2   G A  23     -11.530 -11.080  11.078  1.00  0.00
ATOM    476  O5'   G A  23      -9.235 -12.089  11.092  1.00  0.00
ATOM    477  C5'   G A  23      -8.006 -12.473  11.711  1.00  0.00
ATOM    478  C4'   G A  23      -7.176 -13.333  10.779  1.00  0.00
ATOM    479  O4'   G A  23      -7.770 -14.651  10.633  1.00  0.00
ATOM    480  C3'   G A  23      -7.023 -12.828   9.357  1.00  0.00
ATOM    481  O3'   G A  23      -6.063 -11.776   9.222  1.00  0.00
ATOM    482  C2'   G A  23      -6.672 -14.109   8.598  1.00  0.00
ATOM    483  O2'   G A  23      -5.313 -14.477   8.682  1.00  0.00
ATOM    484  C1'   G A  23      -7.525 -15.150   9.328  1.00  0.00
ATOM    485  N9    G A  23      -8.759 -15.286   8.584  1.00  0.00
ATOM    486  C8    G A  23      -9.916 -14.554   8.698  1.00  0.00
ATOM    487  N7    G A  23     -10.796 -14.835   7.777  1.00  0.00
ATOM    488  C5    G A  23     -10.190 -15.811   7.009  1.00  0.00
ATOM    489  C6    G A  23     -10.655 -16.507   5.863  1.00  0.00
ATOM    490  O6    G A  23     -11.742 -16.388   5.284  1.00  0.00
ATOM    491  N1    G A  23      -9.716 -17.419   5.391  1.00  0.00
ATOM    492  C2    G A  23      -8.480 -17.635   5.953  1.00  0.00
ATOM    493  N2    G A  23      -7.713 -18.558   5.356  1.00  0.00
ATOM    494  N3    G A  23      -8.034 -16.997   7.016  1.00  0.00
ATOM    495  C4    G A  23      -8.929 -16.105   7.492  1.00  0.00
ATOM    496  P     G A  24      -6.147 -10.992   8.109  1.00  0.00
ATOM    497  OP1   G A  24      -5.023 -11.026   9.075  1.00  0.00
ATOM    498  OP2   G A  24      -6.837  -9.711   7.823  1.00  0.00
ATOM    499  O5'   G A  24      -5.652 -11.637   6.744  1.00  0.00
ATOM    500  C5'   G A  24      -4.431 -12.347   6.680  1.00  0.00
ATOM    501  C4'   G A  24      -4.424 -13.247   5.475  1.00  0.00
ATOM    502  O4'   G A  24      -5.477 -14.229   5.606  1.00  0.00
ATOM    503  C3'   G A  24      -4.741 -12.577   4.149  1.00  0.00
ATOM    504  O3'   G A  24      -3.625 -11.882   3.622  1.00  0.00
ATOM    505  C2'   G A  24      -5.145 -13.762   3.290  1.00  0.00
ATOM    506  O2'   G A  24      -4.031 -14.477   2.801  1.00  0.00
ATOM    507  C1'   G A  24      -5.901 -14.619   4.311  1.00  0.00
ATOM    508  N9    G A  24      -7.281 -14.410   3.964  1.00  0.00
ATOM    509  C8    G A  24      -8.151 -13.685   4.741  1.00  0.00
ATOM    510  N7    G A  24      -9.378 -13.704   4.295  1.00  0.00
ATOM    511  C5    G A  24      -9.317 -14.487   3.158  1.00  0.00
ATOM    512  C6    G A  24     -10.333 -14.868   2.244  1.00  0.00
ATOM    513  O6    G A  24     -11.535 -14.573   2.268  1.00  0.00
ATOM    514  N1    G A  24      -9.839 -15.673   1.221  1.00  0.00
ATOM    515  C2    G A  24      -8.527 -16.063   1.095  1.00  0.00
ATOM    516  N2    G A  24      -8.241 -16.841   0.042  1.00  0.00
ATOM    517  N3    G A  24      -7.572 -15.716   1.935  1.00  0.00
ATOM    518  C4    G A  24      -8.029 -14.934   2.936  1.00  0.00
ATOM    519  P     C A  25      -3.494  -9.832   3.835  1.00  0.00
ATOM    520  OP1   C A  25      -2.848 -10.178   2.549  1.00  0.00
ATOM    521  OP2   C A  25      -2.715  -9.141   4.887  1.00  0.00
ATOM    522  O5'   C A  25      -4.809  -8.975   3.508  1.00  0.00
ATOM    523  C5'   C A  25      -5.366  -8.118   4.503  1.00  0.00
ATOM    524  C4'   C A  25      -6.672  -7.489   4.045  1.00  0.00
ATOM    525  O4'   C A  25      -7.753  -7.981   4.882  1.00  0.00
ATOM    526  C3'   C A  25      -6.724  -5.971   4.173  1.00  0.00
ATOM    527  O3'   C A  25      -6.307  -5.336   2.962  1.00  0.00
ATOM    528  C2'   C A  25      -8.198  -5.718   4.490  1.00  0.00
ATOM    529  O2'   C A  25      -9.023  -5.787   3.344  1.00  0.00
ATOM    530  C1'   C A  25      -8.491  -6.895   5.412  1.00  0.00
ATOM    531  N1    C A  25      -7.985  -6.524   6.991  1.00  0.00
ATOM    532  C2    C A  25      -8.782  -5.604   7.681  1.00  0.00
ATOM    533  O2    C A  25      -9.820  -5.186   7.140  1.00  0.00
ATOM    534  N3    C A  25      -8.399  -5.195   8.915  1.00  0.00
ATOM    535  C4    C A  25      -7.277  -5.670   9.456  1.00  0.00
ATOM    536  N4    C A  25      -6.940  -5.239  10.674  1.00  0.00
ATOM    537  C5    C A  25      -6.456  -6.603   8.773  1.00  0.00
ATOM    538  C6    C A  25      -6.837  -7.004   7.555  1.00  0.00
ATOM    539  P     A A  26      -4.907  -4.545   2.920  1.00  0.00
ATOM    540  OP1   A A  26      -4.787  -4.232   1.472  1.00  0.00
ATOM    541  OP2   A A  26      -3.733  -4.351   3.814  1.00  0.00
ATOM    542  O5'   A A  26      -6.110  -3.688   3.510  1.00  0.00
ATOM    543  C5'   A A  26      -7.362  -3.626   2.836  1.00  0.00
ATOM    544  C4'   A A  26      -8.184  -2.501   3.400  1.00  0.00
ATOM    545  O4'   A A  26      -8.673  -2.854   4.726  1.00  0.00
ATOM    546  C3'   A A  26      -7.381  -1.240   3.638  1.00  0.00
ATOM    547  O3'   A A  26      -7.194  -0.497   2.444  1.00  0.00
ATOM    548  C2'   A A  26      -8.225  -0.531   4.685  1.00  0.00
ATOM    549  O2'   A A  26      -9.383   0.064   4.129  1.00  0.00
ATOM    550  C1'   A A  26      -8.633  -1.711   5.571  1.00  0.00
ATOM    551  N9    A A  26      -7.789  -1.851   6.678  1.00  0.00
ATOM    552  C8    A A  26      -6.717  -2.692   6.826  1.00  0.00
ATOM    553  N7    A A  26      -6.101  -2.567   7.978  1.00  0.00
ATOM    554  C5    A A  26      -6.818  -1.576   8.631  1.00  0.00
ATOM    555  C6    A A  26      -6.672  -0.982   9.897  1.00  0.00
ATOM    556  N6    A A  26      -5.714  -1.316  10.765  1.00  0.00
ATOM    557  N1    A A  26      -7.555  -0.021  10.243  1.00  0.00
ATOM    558  C2    A A  26      -8.515   0.313   9.373  1.00  0.00
ATOM    559  N3    A A  26      -8.754  -0.174   8.157  1.00  0.00
ATOM    560  C4    A A  26      -7.859  -1.125   7.843  1.00  0.00
ATOM    561  P     C A  27      -5.726   0.536   2.156  1.00  0.00
ATOM    562  OP1   C A  27      -5.679   1.143   0.795  1.00  0.00
ATOM    563  OP2   C A  27      -4.621  -0.361   2.614  1.00  0.00
ATOM    564  O5'   C A  27      -6.001   1.658   3.258  1.00  0.00
ATOM    565  C5'   C A  27      -7.110   2.522   3.094  1.00  0.00
ATOM    566  C4'   C A  27      -7.514   3.173   4.391  1.00  0.00
ATOM    567  O4'   C A  27      -7.723   2.193   5.435  1.00  0.00
ATOM    568  C3'   C A  27      -6.608   4.194   5.053  1.00  0.00
ATOM    569  O3'   C A  27      -6.589   5.447   4.365  1.00  0.00
ATOM    570  C2'   C A  27      -7.269   4.299   6.425  1.00  0.00
ATOM    571  O2'   C A  27      -8.437   5.106   6.408  1.00  0.00
ATOM    572  C1'   C A  27      -7.687   2.851   6.683  1.00  0.00
ATOM    573  N1    C A  27      -6.941   2.295   7.462  1.00  0.00
ATOM    574  C2    C A  27      -6.782   2.647   8.808  1.00  0.00
ATOM    575  O2    C A  27      -7.563   3.477   9.305  1.00  0.00
ATOM    576  N3    C A  27      -5.786   2.076   9.526  1.00  0.00
ATOM    577  C4    C A  27      -4.971   1.191   8.950  1.00  0.00
ATOM    578  N4    C A  27      -4.003   0.654   9.697  1.00  0.00
ATOM    579  C5    C A  27      -5.115   0.821   7.588  1.00  0.00
ATOM    580  C6    C A  27      -6.101   1.387   6.883  1.00  0.00
ATOM    581  P     G A  28      -5.087   6.236   4.001  1.00  0.00
ATOM    582  OP1   G A  28      -5.263   7.096   2.812  1.00  0.00
ATOM    583  OP2   G A  28      -4.073   5.159   4.022  1.00  0.00
ATOM    584  O5'   G A  28      -4.770   7.156   5.267  1.00  0.00
ATOM    585  C5'   G A  28      -5.839   8.008   5.648  1.00  0.00
ATOM    586  C4'   G A  28      -5.927   8.207   7.135  1.00  0.00
ATOM    587  O4'   G A  28      -6.181   6.948   7.801  1.00  0.00
ATOM    588  C3'   G A  28      -4.657   8.693   7.798  1.00  0.00
ATOM    589  O3'   G A  28      -4.420  10.067   7.584  1.00  0.00
ATOM    590  C2'   G A  28      -4.922   8.346   9.247  1.00  0.00
ATOM    591  O2'   G A  28      -5.908   9.217   9.761  1.00  0.00
ATOM    592  C1'   G A  28      -5.578   6.981   9.081  1.00  0.00
ATOM    593  N9    G A  28      -4.528   5.964   9.190  1.00  0.00
ATOM    594  C8    G A  28      -4.411   5.003   8.215  1.00  0.00
ATOM    595  N7    G A  28      -3.579   4.048   8.531  1.00  0.00
ATOM    596  C5    G A  28      -3.120   4.395   9.788  1.00  0.00
ATOM    597  C6    G A  28      -2.195   3.746  10.645  1.00  0.00
ATOM    598  O6    G A  28      -1.578   2.691  10.448  1.00  0.00
ATOM    599  N1    G A  28      -2.011   4.442  11.837  1.00  0.00
ATOM    600  C2    G A  28      -2.641   5.619  12.163  1.00  0.00
ATOM    601  N2    G A  28      -2.336   6.141  13.358  1.00  0.00
ATOM    602  N3    G A  28      -3.502   6.235  11.377  1.00  0.00
ATOM    603  C4    G A  28      -3.695   5.577  10.214  1.00  0.00
ATOM    604  P     C A  29      -3.174  10.282   7.168  1.00  0.00
ATOM    605  OP1   C A  29      -3.483  11.520   6.415  1.00  0.00
ATOM    606  OP2   C A  29      -2.686   9.077   6.458  1.00  0.00
ATOM    607  O5'   C A  29      -2.057  10.550   8.289  1.00  0.00
ATOM    608  C5'   C A  29      -2.264  11.427   9.389  1.00  0.00
ATOM    609  C4'   C A  29      -1.367  11.099  10.563  1.00  0.00
ATOM    610  O4'   C A  29      -1.674   9.772  11.070  1.00  0.00
ATOM    611  C3'   C A  29       0.132  11.034  10.294  1.00  0.00
ATOM    612  O3'   C A  29       0.772  12.297  10.223  1.00  0.00
ATOM    613  C2'   C A  29       0.633  10.182  11.452  1.00  0.00
ATOM    614  O2'   C A  29       0.706  10.948  12.645  1.00  0.00
ATOM    615  C1'   C A  29      -0.501   9.169  11.581  1.00  0.00
ATOM    616  N1    C A  29      -0.185   7.959  10.797  1.00  0.00
ATOM    617  C2    C A  29       0.632   6.991  11.394  1.00  0.00
ATOM    618  O2    C A  29       1.014   7.170  12.562  1.00  0.00
ATOM    619  N3    C A  29       0.981   5.893  10.682  1.00  0.00
ATOM    620  C4    C A  29       0.547   5.743   9.430  1.00  0.00
ATOM    621  N4    C A  29       0.916   4.644   8.768  1.00  0.00
ATOM    622  C5    C A  29      -0.281   6.712   8.807  1.00  0.00
ATOM    623  C6    C A  29      -0.623   7.795   9.513  1.00  0.00
ATOM    624  P     G A  30       2.007  12.311   9.629  1.00  0.00
ATOM    625  OP1   G A  30       1.625  13.199   8.505  1.00  0.00
ATOM    626  OP2   G A  30       2.987  11.220   9.427  1.00  0.00
ATOM    627  O5'   G A  30       2.557  13.080  10.916  1.00  0.00
ATOM    628  C5'   G A  30       3.963  13.176  10.946  1.00  0.00
ATOM    629  C4'   G A  30       4.570  12.177  11.902  1.00  0.00
ATOM    630  O4'   G A  30       3.729  11.039  11.963  1.00  0.00
ATOM    631  C3'   G A  30       5.852  11.487  11.482  1.00  0.00
ATOM    632  O3'   G A  30       6.930  12.287  11.633  1.00  0.00
ATOM    633  C2'   G A  30       6.027  10.457  12.543  1.00  0.00
ATOM    634  O2'   G A  30       6.461  11.007  13.782  1.00  0.00
ATOM    635  C1'   G A  30       4.597  10.009  12.418  1.00  0.00
ATOM    636  N9    G A  30       4.614   8.839  11.626  1.00  0.00
ATOM    637  C8    G A  30       3.855   8.840  10.480  1.00  0.00
ATOM    638  N7    G A  30       3.916   7.715   9.821  1.00  0.00
ATOM    639  C5    G A  30       4.763   6.922  10.572  1.00  0.00
ATOM    640  C6    G A  30       5.213   5.593  10.361  1.00  0.00
ATOM    641  O6    G A  30       4.936   4.830   9.428  1.00  0.00
ATOM    642  N1    G A  30       6.070   5.167  11.372  1.00  0.00
ATOM    643  C2    G A  30       6.447   5.928  12.454  1.00  0.00
ATOM    644  N2    G A  30       7.280   5.343  13.325  1.00  0.00
ATOM    645  N3    G A  30       6.037   7.163  12.663  1.00  0.00
ATOM    646  C4    G A  30       5.205   7.598  11.693  1.00  0.00
ATOM    647  P     A A  31       7.594  12.939  10.392  1.00  0.00
ATOM    648  OP1   A A  31       8.368  14.184  10.573  1.00  0.00
ATOM    649  OP2   A A  31       7.180  12.486   9.047  1.00  0.00
ATOM    650  O5'   A A  31       8.507  11.733  10.911  1.00  0.00
ATOM    651  C5'   A A  31       9.228  11.834  12.132  1.00  0.00
ATOM    652  C4'   A A  31       9.850  10.517  12.534  1.00  0.00
ATOM    653  O4'   A A  31       8.875   9.437  12.561  1.00  0.00
ATOM    654  C3'   A A  31      10.895   9.981  11.581  1.00  0.00
ATOM    655  O3'   A A  31      12.112  10.690  11.643  1.00  0.00
ATOM    656  C2'   A A  31      10.994   8.534  12.025  1.00  0.00
ATOM    657  O2'   A A  31      11.637   8.464  13.287  1.00  0.00
ATOM    658  C1'   A A  31       9.512   8.218  12.222  1.00  0.00
ATOM    659  N9    A A  31       8.920   7.693  10.985  1.00  0.00
ATOM    660  C8    A A  31       7.968   8.265  10.183  1.00  0.00
ATOM    661  N7    A A  31       7.605   7.512   9.172  1.00  0.00
ATOM    662  C5    A A  31       8.372   6.368   9.318  1.00  0.00
ATOM    663  C6    A A  31       8.458   5.183   8.565  1.00  0.00
ATOM    664  N6    A A  31       7.731   4.950   7.470  1.00  0.00
ATOM    665  N1    A A  31       9.325   4.237   8.983  1.00  0.00
ATOM    666  C2    A A  31      10.053   4.472  10.081  1.00  0.00
ATOM    667  N3    A A  31      10.060   5.543  10.871  1.00  0.00
ATOM    668  C4    A A  31       9.188   6.465  10.429  1.00  0.00
ATOM    669  P     G A  32      12.482  11.324  10.274  1.00  0.00
ATOM    670  OP1   G A  32      13.316  12.470  10.705  1.00  0.00
ATOM    671  OP2   G A  32      11.780  11.391   8.974  1.00  0.00
ATOM    672  O5'   G A  32      13.335   9.964  10.191  1.00  0.00
ATOM    673  C5'   G A  32      14.411   9.684  11.077  1.00  0.00
ATOM    674  C4'   G A  32      15.146   8.432  10.668  1.00  0.00
ATOM    675  O4'   G A  32      14.232   7.310  10.758  1.00  0.00
ATOM    676  C3'   G A  32      15.655   8.387   9.232  1.00  0.00
ATOM    677  O3'   G A  32      16.920   9.002   9.035  1.00  0.00
ATOM    678  C2'   G A  32      15.677   6.898   8.922  1.00  0.00
ATOM    679  O2'   G A  32      16.835   6.298   9.473  1.00  0.00
ATOM    680  C1'   G A  32      14.455   6.407   9.694  1.00  0.00
ATOM    681  N9    G A  32      13.270   6.381   8.821  1.00  0.00
ATOM    682  C8    G A  32      12.265   7.312   8.720  1.00  0.00
ATOM    683  N7    G A  32      11.342   6.983   7.858  1.00  0.00
ATOM    684  C5    G A  32      11.758   5.762   7.360  1.00  0.00
ATOM    685  C6    G A  32      11.168   4.911   6.391  1.00  0.00
ATOM    686  O6    G A  32      10.116   5.080   5.761  1.00  0.00
ATOM    687  N1    G A  32      11.924   3.762   6.177  1.00  0.00
ATOM    688  C2    G A  32      13.104   3.469   6.818  1.00  0.00
ATOM    689  N2    G A  32      13.690   2.312   6.480  1.00  0.00
ATOM    690  N3    G A  32      13.665   4.251   7.720  1.00  0.00
ATOM    691  C4    G A  32      12.949   5.373   7.943  1.00  0.00
ATOM    692  P     U A  33      17.299   9.537   7.549  1.00  0.00
ATOM    693  OP1   U A  33      18.484  10.426   7.611  1.00  0.00
ATOM    694  OP2   U A  33      15.980  10.112   7.223  1.00  0.00
ATOM    695  O5'   U A  33      17.547   8.351   6.511  1.00  0.00
ATOM    696  C5'   U A  33      18.718   7.502   6.592  1.00  0.00
ATOM    697  C4'   U A  33      18.568   6.298   5.676  1.00  0.00
ATOM    698  O4'   U A  33      17.403   5.529   6.080  1.00  0.00
ATOM    699  C3'   U A  33      18.321   6.593   4.202  1.00  0.00
ATOM    700  O3'   U A  33      19.526   6.855   3.494  1.00  0.00
ATOM    701  C2'   U A  33      17.645   5.315   3.725  1.00  0.00
ATOM    702  O2'   U A  33      18.543   4.246   3.505  1.00  0.00
ATOM    703  C1'   U A  33      16.780   4.971   4.936  1.00  0.00
ATOM    704  N1    U A  33      15.419   5.588   4.812  1.00  0.00
ATOM    705  C2    U A  33      14.428   4.983   4.061  1.00  0.00
ATOM    706  O2    U A  33      14.629   4.008   3.358  1.00  0.00
ATOM    707  N3    U A  33      13.187   5.564   4.161  1.00  0.00
ATOM    708  C4    U A  33      12.844   6.663   4.920  1.00  0.00
ATOM    709  O4    U A  33      11.685   7.069   4.909  1.00  0.00
ATOM    710  C5    U A  33      13.927   7.235   5.670  1.00  0.00
ATOM    711  C6    U A  33      15.144   6.690   5.591  1.00  0.00
ATOM    712  P     U A  34      19.562   7.756   1.741  1.00  0.00
ATOM    713  OP1   U A  34      20.988   8.130   1.638  1.00  0.00
ATOM    714  OP2   U A  34      18.554   8.789   2.076  1.00  0.00
ATOM    715  O5'   U A  34      19.118   7.088   0.366  1.00  0.00
ATOM    716  C5'   U A  34      19.814   5.952  -0.138  1.00  0.00
ATOM    717  C4'   U A  34      18.854   4.810  -0.385  1.00  0.00
ATOM    718  O4'   U A  34      17.943   4.679   0.737  1.00  0.00
ATOM    719  C3'   U A  34      17.928   4.923  -1.581  1.00  0.00
ATOM    720  O3'   U A  34      18.627   4.540  -2.756  1.00  0.00
ATOM    721  C2'   U A  34      16.851   3.910  -1.223  1.00  0.00
ATOM    722  O2'   U A  34      17.306   2.587  -1.406  1.00  0.00
ATOM    723  C1'   U A  34      16.712   4.144   0.282  1.00  0.00
ATOM    724  N1    U A  34      15.713   4.933   0.689  1.00  0.00
ATOM    725  C2    U A  34      14.389   4.559   0.569  1.00  0.00
ATOM    726  O2    U A  34      14.038   3.509   0.059  1.00  0.00
ATOM    727  N3    U A  34      13.482   5.462   1.068  1.00  0.00
ATOM    728  C4    U A  34      13.762   6.675   1.662  1.00  0.00
ATOM    729  O4    U A  34      12.838   7.379   2.063  1.00  0.00
ATOM    730  C5    U A  34      15.159   6.993   1.749  1.00  0.00
ATOM    731  C6    U A  34      16.062   6.132   1.271  1.00  0.00
ATOM    732  P     U A  35      18.001   4.724  -3.911  1.00  0.00
ATOM    733  OP1   U A  35      18.631   4.272  -5.198  1.00  0.00
ATOM    734  OP2   U A  35      17.844   6.191  -3.638  1.00  0.00
ATOM    735  O5'   U A  35      16.544   4.105  -3.877  1.00  0.00
ATOM    736  C5'   U A  35      16.359   2.714  -4.013  1.00  0.00
ATOM    737  C4'   U A  35      14.936   2.473  -4.324  1.00  0.00
ATOM    738  O4'   U A  35      14.164   2.721  -3.122  1.00  0.00
ATOM    739  C3'   U A  35      14.467   3.539  -5.283  1.00  0.00
ATOM    740  O3'   U A  35      14.847   3.348  -6.638  1.00  0.00
ATOM    741  C2'   U A  35      12.987   3.666  -4.972  1.00  0.00
ATOM    742  O2'   U A  35      12.113   2.817  -5.690  1.00  0.00
ATOM    743  C1'   U A  35      12.982   3.426  -3.459  1.00  0.00
ATOM    744  N1    U A  35      12.838   4.693  -2.819  1.00  0.00
ATOM    745  C2    U A  35      11.612   5.215  -2.452  1.00  0.00
ATOM    746  O2    U A  35      10.573   4.584  -2.524  1.00  0.00
ATOM    747  N3    U A  35      11.646   6.511  -1.995  1.00  0.00
ATOM    748  C4    U A  35      12.757   7.318  -1.873  1.00  0.00
ATOM    749  O4    U A  35      12.629   8.463  -1.445  1.00  0.00
ATOM    750  C5    U A  35      13.991   6.705  -2.275  1.00  0.00
ATOM    751  C6    U A  35      13.987   5.446  -2.723  1.00  0.00
ATOM    752  P     C A  36      15.251   4.775  -7.499  1.00  0.00
ATOM    753  OP1   C A  36      16.574   4.423  -8.066  1.00  0.00
ATOM    754  OP2   C A  36      14.915   6.187  -7.210  1.00  0.00
ATOM    755  O5'   C A  36      14.078   4.284  -8.479  1.00  0.00
ATOM    756  C5'   C A  36      12.753   4.794  -8.392  1.00  0.00
ATOM    757  C4'   C A  36      11.934   4.378  -9.591  1.00  0.00
ATOM    758  O4'   C A  36      12.811   4.343 -10.749  1.00  0.00
ATOM    759  C3'   C A  36      11.295   2.991  -9.539  1.00  0.00
ATOM    760  O3'   C A  36      10.017   2.977  -8.915  1.00  0.00
ATOM    761  C2'   C A  36      11.256   2.564 -11.004  1.00  0.00
ATOM    762  O2'   C A  36      10.113   3.093 -11.663  1.00  0.00
ATOM    763  C1'   C A  36      12.504   3.241 -11.573  1.00  0.00
ATOM    764  N1    C A  36      13.719   2.371 -11.460  1.00  0.00
ATOM    765  C2    C A  36      13.791   1.146 -12.133  1.00  0.00
ATOM    766  O2    C A  36      12.775   0.719 -12.707  1.00  0.00
ATOM    767  N3    C A  36      14.961   0.464 -12.138  1.00  0.00
ATOM    768  C4    C A  36      16.026   0.962 -11.508  1.00  0.00
ATOM    769  N4    C A  36      17.158   0.254 -11.541  1.00  0.00
ATOM    770  C5    C A  36      15.974   2.201 -10.820  1.00  0.00
ATOM    771  C6    C A  36      14.816   2.871 -10.817  1.00  0.00
ATOM    772  P     U A  37       9.480   1.745  -7.754  1.00  0.00
ATOM    773  OP1   U A  37       8.032   1.803  -7.445  1.00  0.00
ATOM    774  OP2   U A  37      10.454   1.517  -6.639  1.00  0.00
ATOM    775  O5'   U A  37       9.724   0.665  -8.921  1.00  0.00
ATOM    776  C5'   U A  37       9.026   0.743 -10.182  1.00  0.00
ATOM    777  C4'   U A  37       9.599  -0.236 -11.201  1.00  0.00
ATOM    778  O4'   U A  37      10.991   0.069 -11.466  1.00  0.00
ATOM    779  C3'   U A  37       9.592  -1.727 -10.874  1.00  0.00
ATOM    780  O3'   U A  37       8.371  -2.320 -11.281  1.00  0.00
ATOM    781  C2'   U A  37      10.708  -2.285 -11.759  1.00  0.00
ATOM    782  O2'   U A  37      10.259  -2.551 -13.082  1.00  0.00
ATOM    783  C1'   U A  37      11.703  -1.125 -11.788  1.00  0.00
ATOM    784  N1    U A  37      12.954  -1.269 -11.017  1.00  0.00
ATOM    785  C2    U A  37      13.921  -2.094 -11.561  1.00  0.00
ATOM    786  O2    U A  37      13.714  -2.819 -12.518  1.00  0.00
ATOM    787  N3    U A  37      15.145  -2.043 -10.939  1.00  0.00
ATOM    788  C4    U A  37      15.493  -1.266  -9.854  1.00  0.00
ATOM    789  O4    U A  37      16.635  -1.328  -9.407  1.00  0.00
ATOM    790  C5    U A  37      14.435  -0.438  -9.347  1.00  0.00
ATOM    791  C6    U A  37      13.235  -0.468  -9.932  1.00  0.00
ATOM    792  P     A A  38       7.374  -3.326 -10.059  1.00  0.00
ATOM    793  OP1   A A  38       7.805  -4.670  -9.588  1.00  0.00
ATOM    794  OP2   A A  38       6.794  -3.174 -11.421  1.00  0.00
ATOM    795  O5'   A A  38       6.324  -2.750  -9.001  1.00  0.00
ATOM    796  C5'   A A  38       6.696  -2.510  -7.628  1.00  0.00
ATOM    797  C4'   A A  38       5.879  -1.372  -7.050  1.00  0.00
ATOM    798  O4'   A A  38       5.838  -0.294  -8.026  1.00  0.00
ATOM    799  C3'   A A  38       4.408  -1.634  -6.755  1.00  0.00
ATOM    800  O3'   A A  38       4.216  -2.259  -5.489  1.00  0.00
ATOM    801  C2'   A A  38       3.837  -0.225  -6.757  1.00  0.00
ATOM    802  O2'   A A  38       4.139   0.485  -5.576  1.00  0.00
ATOM    803  C1'   A A  38       4.605   0.402  -7.920  1.00  0.00
ATOM    804  N9    A A  38       3.889   0.350  -9.133  1.00  0.00
ATOM    805  C8    A A  38       3.999  -0.663 -10.050  1.00  0.00
ATOM    806  N7    A A  38       3.258  -0.492 -11.119  1.00  0.00
ATOM    807  C5    A A  38       2.616   0.715 -10.888  1.00  0.00
ATOM    808  C6    A A  38       1.692   1.455 -11.646  1.00  0.00
ATOM    809  N6    A A  38       1.238   1.068 -12.841  1.00  0.00
ATOM    810  N1    A A  38       1.246   2.619 -11.128  1.00  0.00
ATOM    811  C2    A A  38       1.702   3.006  -9.931  1.00  0.00
ATOM    812  N3    A A  38       2.570   2.398  -9.126  1.00  0.00
ATOM    813  C4    A A  38       2.994   1.244  -9.668  1.00  0.00
ATOM    814  P     C A  39       3.248  -2.672  -5.365  1.00  0.00
ATOM    815  OP1   C A  39       3.105  -3.129  -3.963  1.00  0.00
ATOM    816  OP2   C A  39       2.577  -3.378  -6.481  1.00  0.00
ATOM    817  O5'   C A  39       2.704  -1.166  -5.445  1.00  0.00
ATOM    818  C5'   C A  39       2.667  -0.323  -4.298  1.00  0.00
ATOM    819  C4'   C A  39       1.801   0.905  -4.498  1.00  0.00
ATOM    820  O4'   C A  39       2.041   1.486  -5.806  1.00  0.00
ATOM    821  C3'   C A  39       0.289   0.715  -4.417  1.00  0.00
ATOM    822  O3'   C A  39      -0.168   0.801  -3.076  1.00  0.00
ATOM    823  C2'   C A  39      -0.256   1.825  -5.309  1.00  0.00
ATOM    824  O2'   C A  39      -0.376   3.044  -4.592  1.00  0.00
ATOM    825  C1'   C A  39       0.841   1.980  -6.362  1.00  0.00
ATOM    826  N1    C A  39       0.515   1.143  -7.552  1.00  0.00
ATOM    827  C2    C A  39      -0.470   1.634  -8.416  1.00  0.00
ATOM    828  O2    C A  39      -0.969   2.748  -8.183  1.00  0.00
ATOM    829  N3    C A  39      -0.850   0.883  -9.478  1.00  0.00
ATOM    830  C4    C A  39      -0.287  -0.308  -9.688  1.00  0.00
ATOM    831  N4    C A  39      -0.694  -1.012 -10.747  1.00  0.00
ATOM    832  C5    C A  39       0.712  -0.823  -8.824  1.00  0.00
ATOM    833  C6    C A  39       1.085  -0.078  -7.777  1.00  0.00
ATOM    834  P     C A  40      -1.571   0.339  -2.558  1.00  0.00
ATOM    835  OP1   C A  40      -1.647  -0.267  -1.210  1.00  0.00
ATOM    836  OP2   C A  40      -2.311  -0.306  -3.666  1.00  0.00
ATOM    837  O5'   C A  40      -2.004   1.880  -2.491  1.00  0.00
ATOM    838  C5'   C A  40      -3.379   2.188  -2.437  1.00  0.00
ATOM    839  C4'   C A  40      -3.861   2.978  -3.642  1.00  0.00
ATOM    840  O4'   C A  40      -3.026   2.825  -4.817  1.00  0.00
ATOM    841  C3'   C A  40      -5.205   2.550  -4.207  1.00  0.00
ATOM    842  O3'   C A  40      -6.257   2.782  -3.292  1.00  0.00
ATOM    843  C2'   C A  40      -5.226   3.406  -5.472  1.00  0.00
ATOM    844  O2'   C A  40      -5.305   4.805  -5.274  1.00  0.00
ATOM    845  C1'   C A  40      -3.839   3.016  -5.972  1.00  0.00
ATOM    846  N1    C A  40      -4.078   1.682  -6.725  1.00  0.00
ATOM    847  C2    C A  40      -4.819   1.459  -7.892  1.00  0.00
ATOM    848  O2    C A  40      -5.713   2.266  -8.195  1.00  0.00
ATOM    849  N3    C A  40      -4.541   0.373  -8.652  1.00  0.00
ATOM    850  C4    C A  40      -3.572  -0.467  -8.286  1.00  0.00
ATOM    851  N4    C A  40      -3.334  -1.524  -9.066  1.00  0.00
ATOM    852  C5    C A  40      -2.810  -0.259  -7.108  1.00  0.00
ATOM    853  C6    C A  40      -3.088   0.815  -6.360  1.00  0.00
ATOM    854  P     G A  41      -6.922   1.523  -2.664  1.00  0.00
ATOM    855  OP1   G A  41      -7.141   2.073  -1.304  1.00  0.00
ATOM    856  OP2   G A  41      -6.939   0.061  -2.916  1.00  0.00
ATOM    857  O5'   G A  41      -7.967   2.131  -3.716  1.00  0.00
ATOM    858  C5'   G A  41      -9.369   2.117  -3.534  1.00  0.00
ATOM    859  C4'   G A  41     -10.063   2.277  -4.856  1.00  0.00
ATOM    860  O4'   G A  41      -9.117   2.084  -5.936  1.00  0.00
ATOM    861  C3'   G A  41     -11.110   1.219  -5.123  1.00  0.00
ATOM    862  O3'   G A  41     -12.331   1.479  -4.469  1.00  0.00
ATOM    863  C2'   G A  41     -11.205   1.195  -6.638  1.00  0.00
ATOM    864  O2'   G A  41     -11.936   2.315  -7.099  1.00  0.00
ATOM    865  C1'   G A  41      -9.740   1.395  -7.004  1.00  0.00
ATOM    866  N9    G A  41      -9.103   0.029  -7.206  1.00  0.00
ATOM    867  C8    G A  41      -8.046  -0.413  -6.449  1.00  0.00
ATOM    868  N7    G A  41      -7.472  -1.478  -6.938  1.00  0.00
ATOM    869  C5    G A  41      -8.188  -1.757  -8.086  1.00  0.00
ATOM    870  C6    G A  41      -8.036  -2.796  -9.040  1.00  0.00
ATOM    871  O6    G A  41      -7.200  -3.709  -9.052  1.00  0.00
ATOM    872  N1    G A  41      -8.981  -2.711 -10.058  1.00  0.00
ATOM    873  C2    G A  41      -9.953  -1.744 -10.147  1.00  0.00
ATOM    874  N2    G A  41     -10.774  -1.827 -11.203  1.00  0.00
ATOM    875  N3    G A  41     -10.108  -0.773  -9.269  1.00  0.00
ATOM    876  C4    G A  41      -9.202  -0.836  -8.270  1.00  0.00
ATOM    877  P     G A  42     -12.858   0.295  -3.821  1.00  0.00
ATOM    878  OP1   G A  42     -13.843   1.070  -3.034  1.00  0.00
ATOM    879  OP2   G A  42     -11.863  -0.585  -3.161  1.00  0.00
ATOM    880  O5'   G A  42     -13.605  -0.660  -4.869  1.00  0.00
ATOM    881  C5'   G A  42     -14.607  -0.067  -5.678  1.00  0.00
ATOM    882  C4'   G A  42     -14.811  -0.776  -6.997  1.00  0.00
ATOM    883  O4'   G A  42     -13.577  -0.828  -7.760  1.00  0.00
ATOM    884  C3'   G A  42     -15.242  -2.229  -6.927  1.00  0.00
ATOM    885  O3'   G A  42     -16.611  -2.398  -6.616  1.00  0.00
ATOM    886  C2'   G A  42     -14.869  -2.748  -8.305  1.00  0.00
ATOM    887  O2'   G A  42     -15.833  -2.350  -9.269  1.00  0.00
ATOM    888  C1'   G A  42     -13.572  -1.987  -8.567  1.00  0.00
ATOM    889  N9    G A  42     -12.401  -2.777  -8.295  1.00  0.00
ATOM    890  C8    G A  42     -11.563  -2.692  -7.211  1.00  0.00
ATOM    891  N7    G A  42     -10.604  -3.577  -7.230  1.00  0.00
ATOM    892  C5    G A  42     -10.817  -4.289  -8.396  1.00  0.00
ATOM    893  C6    G A  42     -10.102  -5.377  -8.958  1.00  0.00
ATOM    894  O6    G A  42      -9.096  -5.944  -8.512  1.00  0.00
ATOM    895  N1    G A  42     -10.661  -5.804 -10.159  1.00  0.00
ATOM    896  C2    G A  42     -11.773  -5.250 -10.747  1.00  0.00
ATOM    897  N2    G A  42     -12.163  -5.797 -11.906  1.00  0.00
ATOM    898  N3    G A  42     -12.449  -4.239 -10.237  1.00  0.00
ATOM    899  C4    G A  42     -11.924  -3.809  -9.070  1.00  0.00
ATOM    900  P     G A  43     -16.935  -3.579  -5.539  1.00  0.00
ATOM    901  OP1   G A  43     -18.333  -3.466  -5.027  1.00  0.00
ATOM    902  OP2   G A  43     -15.813  -3.764  -4.579  1.00  0.00
ATOM    903  O5'   G A  43     -16.810  -4.767  -6.602  1.00  0.00
ATOM    904  C5'   G A  43     -17.790  -4.971  -7.611  1.00  0.00
ATOM    905  C4'   G A  43     -17.341  -6.043  -8.581  1.00  0.00
ATOM    906  O4'   G A  43     -16.045  -5.745  -9.118  1.00  0.00
ATOM    907  C3'   G A  43     -17.140  -7.418  -7.991  1.00  0.00
ATOM    908  O3'   G A  43     -18.344  -8.084  -7.932  1.00  0.00
ATOM    909  C2'   G A  43     -16.297  -8.108  -9.024  1.00  0.00
ATOM    910  O2'   G A  43     -17.054  -8.590 -10.110  1.00  0.00
ATOM    911  C1'   G A  43     -15.393  -6.961  -9.424  1.00  0.00
ATOM    912  N9    G A  43     -14.137  -7.119  -8.657  1.00  0.00
ATOM    913  C8    G A  43     -13.654  -6.347  -7.629  1.00  0.00
ATOM    914  N7    G A  43     -12.477  -6.725  -7.210  1.00  0.00
ATOM    915  C5    G A  43     -12.161  -7.808  -8.008  1.00  0.00
ATOM    916  C6    G A  43     -11.011  -8.639  -8.024  1.00  0.00
ATOM    917  O6    G A  43     -10.007  -8.571  -7.304  1.00  0.00
ATOM    918  N1    G A  43     -11.097  -9.630  -8.997  1.00  0.00
ATOM    919  C2    G A  43     -12.161  -9.800  -9.851  1.00  0.00
ATOM    920  N2    G A  43     -12.063 -10.812 -10.724  1.00  0.00
ATOM    921  N3    G A  43     -13.236  -9.037  -9.848  1.00  0.00
ATOM    922  C4    G A  43     -13.175  -8.068  -8.910  1.00  0.00
ATOM    923  P     C A  44     -18.599  -8.705  -6.749  1.00  0.00
ATOM    924  OP1   C A  44     -20.066  -8.528  -6.669  1.00  0.00
ATOM    925  OP2   C A  44     -17.762  -8.560  -5.537  1.00  0.00
ATOM    926  O5'   C A  44     -18.230 -10.166  -7.289  1.00  0.00
ATOM    927  C5'   C A  44     -18.473 -10.498  -8.648  1.00  0.00
ATOM    928  C4'   C A  44     -17.439 -11.455  -9.181  1.00  0.00
ATOM    929  O4'   C A  44     -16.148 -10.797  -9.251  1.00  0.00
ATOM    930  C3'   C A  44     -17.164 -12.671  -8.316  1.00  0.00
ATOM    931  O3'   C A  44     -18.127 -13.694  -8.460  1.00  0.00
ATOM    932  C2'   C A  44     -15.763 -13.088  -8.742  1.00  0.00
ATOM    933  O2'   C A  44     -15.784 -13.842  -9.941  1.00  0.00
ATOM    934  C1'   C A  44     -15.116 -11.734  -9.027  1.00  0.00
ATOM    935  N1    C A  44     -14.304 -11.387  -7.886  1.00  0.00
ATOM    936  C2    C A  44     -13.102 -12.047  -7.604  1.00  0.00
ATOM    937  O2    C A  44     -12.725 -12.954  -8.365  1.00  0.00
ATOM    938  N3    C A  44     -12.389 -11.680  -6.512  1.00  0.00
ATOM    939  C4    C A  44     -12.833 -10.701  -5.723  1.00  0.00
ATOM    940  N4    C A  44     -12.096 -10.373  -4.659  1.00  0.00
ATOM    941  C5    C A  44     -14.048 -10.020  -5.992  1.00  0.00
ATOM    942  C6    C A  44     -14.750 -10.386  -7.070  1.00  0.00
ATOM    943  P     A A  45     -18.398 -14.491  -7.213  1.00  0.00
ATOM    944  OP1   A A  45     -19.594 -15.240  -7.668  1.00  0.00
ATOM    945  OP2   A A  45     -18.532 -13.481  -6.131  1.00  0.00
ATOM    946  O5'   A A  45     -17.284 -15.546  -6.785  1.00  0.00
ATOM    947  C5'   A A  45     -16.973 -16.660  -7.619  1.00  0.00
ATOM    948  C4'   A A  45     -15.723 -17.348  -7.124  1.00  0.00
ATOM    949  O4'   A A  45     -14.630 -16.392  -7.137  1.00  0.00
ATOM    950  C3'   A A  45     -15.767 -17.856  -5.690  1.00  0.00
ATOM    951  O3'   A A  45     -16.324 -19.166  -5.643  1.00  0.00
ATOM    952  C2'   A A  45     -14.293 -17.873  -5.302  1.00  0.00
ATOM    953  O2'   A A  45     -13.627 -19.032  -5.761  1.00  0.00
ATOM    954  C1'   A A  45     -13.764 -16.640  -6.042  1.00  0.00
ATOM    955  N9    A A  45     -13.686 -15.425  -5.278  1.00  0.00
ATOM    956  C8    A A  45     -14.590 -14.396  -5.230  1.00  0.00
ATOM    957  N7    A A  45     -14.249 -13.431  -4.410  1.00  0.00
ATOM    958  C5    A A  45     -13.040 -13.855  -3.882  1.00  0.00
ATOM    959  C6    A A  45     -12.160 -13.277  -2.950  1.00  0.00
ATOM    960  N6    A A  45     -12.376 -12.097  -2.363  1.00  0.00
ATOM    961  N1    A A  45     -11.039 -13.961  -2.639  1.00  0.00
ATOM    962  C2    A A  45     -10.823 -15.142  -3.229  1.00  0.00
ATOM    963  N3    A A  45     -11.574 -15.787  -4.120  1.00  0.00
ATOM    964  C4    A A  45     -12.681 -15.082  -4.406  1.00  0.00
ATOM    965  P     C A  46     -16.914 -19.793  -4.194  1.00  0.00
ATOM    966  OP1   C A  46     -17.761 -21.014  -4.248  1.00  0.00
ATOM    967  OP2   C A  46     -17.301 -18.674  -3.294  1.00  0.00
ATOM    968  O5'   C A  46     -15.428 -20.233  -3.819  1.00  0.00
ATOM    969  C5'   C A  46     -14.631 -20.969  -4.743  1.00  0.00
ATOM    970  C4'   C A  46     -13.178 -20.928  -4.331  1.00  0.00
ATOM    971  O4'   C A  46     -12.713 -19.552  -4.320  1.00  0.00
ATOM    972  C3'   C A  46     -12.877 -21.419  -2.926  1.00  0.00
ATOM    973  O3'   C A  46     -12.772 -22.833  -2.894  1.00  0.00
ATOM    974  C2'   C A  46     -11.540 -20.751  -2.637  1.00  0.00
ATOM    975  O2'   C A  46     -10.445 -21.410  -3.243  1.00  0.00
ATOM    976  C1'   C A  46     -11.742 -19.385  -3.296  1.00  0.00
ATOM    977  N1    C A  46     -12.178 -18.552  -2.237  1.00  0.00
ATOM    978  C2    C A  46     -11.258 -17.976  -1.354  1.00  0.00
ATOM    979  O2    C A  46     -10.067 -18.325  -1.421  1.00  0.00
ATOM    980  N3    C A  46     -11.691 -17.060  -0.455  1.00  0.00
ATOM    981  C4    C A  46     -12.979 -16.718  -0.420  1.00  0.00
ATOM    982  N4    C A  46     -13.359 -15.811   0.483  1.00  0.00
ATOM    983  C5    C A  46     -13.927 -17.290  -1.306  1.00  0.00
ATOM    984  C6    C A  46     -13.496 -18.194  -2.192  1.00  0.00
ATOM    985  P     C A  47     -13.053 -23.467  -1.692  1.00  0.00
ATOM    986  OP1   C A  47     -13.297 -24.778  -2.353  1.00  0.00
ATOM    987  OP2   C A  47     -14.162 -22.725  -1.011  1.00  0.00
ATOM    988  O5'   C A  47     -11.851 -23.530  -0.658  1.00  0.00
ATOM    989  C5'   C A  47     -10.585 -23.892  -1.104  1.00  0.00
ATOM    990  C4'   C A  47      -9.535 -23.194  -0.294  1.00  0.00
ATOM    991  O4'   C A  47      -9.654 -21.736  -0.339  1.00  0.00
ATOM    992  C3'   C A  47      -9.520 -23.458   1.191  1.00  0.00
ATOM    993  O3'   C A  47      -9.025 -24.764   1.422  1.00  0.00
ATOM    994  C2'   C A  47      -8.526 -22.376   1.637  1.00  0.00
ATOM    995  O2'   C A  47      -7.213 -22.747   1.314  1.00  0.00
ATOM    996  C1'   C A  47      -8.930 -21.202   0.738  1.00  0.00
ATOM    997  N1    C A  47      -9.833 -20.227   1.456  1.00  0.00
ATOM    998  C2    C A  47      -9.211 -19.412   2.409  1.00  0.00
ATOM    999  O2    C A  47      -7.976 -19.475   2.534  1.00  0.00
ATOM   1000  N3    C A  47      -9.969 -18.583   3.164  1.00  0.00
ATOM   1001  C4    C A  47     -11.292 -18.549   2.996  1.00  0.00
ATOM   1002  N4    C A  47     -11.999 -17.716   3.763  1.00  0.00
ATOM   1003  C5    C A  47     -11.942 -19.367   2.036  1.00  0.00
ATOM   1004  C6    C A  47     -11.189 -20.184   1.292  1.00  0.00
ATOM   1005  P     G A  48      -9.413 -25.614   2.820  1.00  0.00
ATOM   1006  OP1   G A  48      -8.722 -26.316   1.719  1.00  0.00
ATOM   1007  OP2   G A  48     -10.718 -26.122   3.290  1.00  0.00
ATOM   1008  O5'   G A  48      -8.553 -25.541   4.172  1.00  0.00
ATOM   1009  C5'   G A  48      -7.139 -25.553   4.185  1.00  0.00
ATOM   1010  C4'   G A  48      -6.588 -24.328   4.908  1.00  0.00
ATOM   1011  O4'   G A  48      -7.293 -23.124   4.508  1.00  0.00
ATOM   1012  C3'   G A  48      -6.621 -24.207   6.430  1.00  0.00
ATOM   1013  O3'   G A  48      -5.653 -25.042   7.056  1.00  0.00
ATOM   1014  C2'   G A  48      -6.188 -22.752   6.564  1.00  0.00
ATOM   1015  O2'   G A  48      -4.815 -22.592   6.237  1.00  0.00
ATOM   1016  C1'   G A  48      -7.015 -22.101   5.450  1.00  0.00
ATOM   1017  N9    G A  48      -8.185 -21.583   6.009  1.00  0.00
ATOM   1018  C8    G A  48      -9.432 -22.002   5.612  1.00  0.00
ATOM   1019  N7    G A  48     -10.402 -21.307   6.140  1.00  0.00
ATOM   1020  C5    G A  48      -9.762 -20.372   6.933  1.00  0.00
ATOM   1021  C6    G A  48     -10.289 -19.344   7.756  1.00  0.00
ATOM   1022  O6    G A  48     -11.475 -19.050   7.949  1.00  0.00
ATOM   1023  N1    G A  48      -9.284 -18.620   8.392  1.00  0.00
ATOM   1024  C2    G A  48      -7.938 -18.857   8.252  1.00  0.00
ATOM   1025  N2    G A  48      -7.121 -18.053   8.945  1.00  0.00
ATOM   1026  N3    G A  48      -7.433 -19.809   7.492  1.00  0.00
ATOM   1027  C4    G A  48      -8.391 -20.526   6.865  1.00  0.00
ATOM   1028  P     U A  49      -5.657 -25.273   8.689  1.00  0.00
ATOM   1029  OP1   U A  49      -4.552 -26.224   8.425  1.00  0.00
ATOM   1030  OP2   U A  49      -6.959 -25.776   9.185  1.00  0.00
ATOM   1031  O5'   U A  49      -5.205 -24.205   9.797  1.00  0.00
ATOM   1032  C5'   U A  49      -3.897 -23.646   9.787  1.00  0.00
ATOM   1033  C4'   U A  49      -3.905 -22.155  10.035  1.00  0.00
ATOM   1034  O4'   U A  49      -4.895 -21.529   9.182  1.00  0.00
ATOM   1035  C3'   U A  49      -4.269 -21.705  11.443  1.00  0.00
ATOM   1036  O3'   U A  49      -3.141 -21.695  12.302  1.00  0.00
ATOM   1037  C2'   U A  49      -4.880 -20.320  11.238  1.00  0.00
ATOM   1038  O2'   U A  49      -3.869 -19.326  11.184  1.00  0.00
ATOM   1039  C1'   U A  49      -5.489 -20.432   9.841  1.00  0.00
ATOM   1040  N1    U A  49      -7.059 -20.747   9.915  1.00  0.00
ATOM   1041  C2    U A  49      -7.820 -19.759  10.509  1.00  0.00
ATOM   1042  O2    U A  49      -7.337 -18.762  11.016  1.00  0.00
ATOM   1043  N3    U A  49      -9.176 -19.980  10.492  1.00  0.00
ATOM   1044  C4    U A  49      -9.832 -21.066   9.951  1.00  0.00
ATOM   1045  O4    U A  49     -11.058 -21.124  10.011  1.00  0.00
ATOM   1046  C5    U A  49      -8.973 -22.049   9.353  1.00  0.00
ATOM   1047  C6    U A  49      -7.651 -21.859   9.357  1.00  0.00
ATOM   1048  P     A A  50      -3.249 -22.161  13.852  1.00  0.00
ATOM   1049  OP1   A A  50      -2.331 -23.030  14.631  1.00  0.00
ATOM   1050  OP2   A A  50      -4.708 -22.210  14.120  1.00  0.00
ATOM   1051  O5'   A A  50      -2.789 -20.642  13.989  1.00  0.00
ATOM   1052  C5'   A A  50      -3.193 -19.853  15.099  1.00  0.00
ATOM   1053  C4'   A A  50      -2.352 -18.603  15.178  1.00  0.00
ATOM   1054  O4'   A A  50      -0.978 -18.951  15.473  1.00  0.00
ATOM   1055  C3'   A A  50      -2.266 -17.824  13.885  1.00  0.00
ATOM   1056  O3'   A A  50      -3.382 -16.964  13.784  1.00  0.00
ATOM   1057  C2'   A A  50      -0.957 -17.056  14.036  1.00  0.00
ATOM   1058  O2'   A A  50      -1.090 -15.875  14.796  1.00  0.00
ATOM   1059  C1'   A A  50      -0.099 -18.057  14.809  1.00  0.00
ATOM   1060  N9    A A  50       0.843 -18.843  14.266  1.00  0.00
ATOM   1061  C8    A A  50       0.813 -20.195  14.040  1.00  0.00
ATOM   1062  N7    A A  50       1.816 -20.633  13.317  1.00  0.00
ATOM   1063  C5    A A  50       2.556 -19.491  13.050  1.00  0.00
ATOM   1064  C6    A A  50       3.743 -19.281  12.328  1.00  0.00
ATOM   1065  N6    A A  50       4.421 -20.256  11.719  1.00  0.00
ATOM   1066  N1    A A  50       4.215 -18.018  12.253  1.00  0.00
ATOM   1067  C2    A A  50       3.536 -17.041  12.864  1.00  0.00
ATOM   1068  N3    A A  50       2.411 -17.115  13.572  1.00  0.00
ATOM   1069  C4    A A  50       1.968 -18.381  13.627  1.00  0.00
ATOM   1070  P     A A  51      -3.860 -16.487  12.297  1.00  0.00
ATOM   1071  OP1   A A  51      -4.310 -15.355  13.139  1.00  0.00
ATOM   1072  OP2   A A  51      -4.845 -17.397  11.667  1.00  0.00
ATOM   1073  O5'   A A  51      -2.984 -15.944  11.073  1.00  0.00
ATOM   1074  C5'   A A  51      -1.659 -15.510  11.336  1.00  0.00
ATOM   1075  C4'   A A  51      -0.699 -16.010  10.288  1.00  0.00
ATOM   1076  O4'   A A  51      -0.890 -17.433  10.087  1.00  0.00
ATOM   1077  C3'   A A  51      -0.883 -15.421   8.901  1.00  0.00
ATOM   1078  O3'   A A  51      -0.300 -14.138   8.772  1.00  0.00
ATOM   1079  C2'   A A  51      -0.247 -16.483   8.014  1.00  0.00
ATOM   1080  O2'   A A  51       1.168 -16.404   8.081  1.00  0.00
ATOM   1081  C1'   A A  51      -0.681 -17.761   8.730  1.00  0.00
ATOM   1082  N9    A A  51      -1.857 -18.361   8.123  1.00  0.00
ATOM   1083  C8    A A  51      -3.108 -18.388   8.682  1.00  0.00
ATOM   1084  N7    A A  51      -3.949 -19.179   8.059  1.00  0.00
ATOM   1085  C5    A A  51      -3.199 -19.707   7.019  1.00  0.00
ATOM   1086  C6    A A  51      -3.512 -20.616   5.994  1.00  0.00
ATOM   1087  N6    A A  51      -4.715 -21.176   5.844  1.00  0.00
ATOM   1088  N1    A A  51      -2.535 -20.933   5.118  1.00  0.00
ATOM   1089  C2    A A  51      -1.330 -20.372   5.269  1.00  0.00
ATOM   1090  N3    A A  51      -0.915 -19.507   6.191  1.00  0.00
ATOM   1091  C4    A A  51      -1.909 -19.211   7.046  1.00  0.00
ATOM   1092  P     A A  52      -0.906 -13.465   8.247  1.00  0.00
ATOM   1093  OP1   A A  52      -0.381 -12.088   8.434  1.00  0.00
ATOM   1094  OP2   A A  52      -2.342 -13.744   8.488  1.00  0.00
ATOM   1095  O5'   A A  52      -0.566 -13.946   6.765  1.00  0.00
ATOM   1096  C5'   A A  52       0.793 -14.086   6.332  1.00  0.00
ATOM   1097  C4'   A A  52       0.877 -15.029   5.155  1.00  0.00
ATOM   1098  O4'   A A  52       0.319 -16.326   5.509  1.00  0.00
ATOM   1099  C3'   A A  52       0.080 -14.636   3.929  1.00  0.00
ATOM   1100  O3'   A A  52       0.746 -13.660   3.154  1.00  0.00
ATOM   1101  C2'   A A  52      -0.034 -15.962   3.189  1.00  0.00
ATOM   1102  O2'   A A  52       1.154 -16.304   2.510  1.00  0.00
ATOM   1103  C1'   A A  52      -0.239 -16.932   4.352  1.00  0.00
ATOM   1104  N9    A A  52      -1.631 -17.064   4.625  1.00  0.00
ATOM   1105  C8    A A  52      -2.367 -16.488   5.628  1.00  0.00
ATOM   1106  N7    A A  52      -3.656 -16.713   5.534  1.00  0.00
ATOM   1107  C5    A A  52      -3.775 -17.489   4.392  1.00  0.00
ATOM   1108  C6    A A  52      -4.887 -18.059   3.747  1.00  0.00
ATOM   1109  N6    A A  52      -6.142 -17.928   4.184  1.00  0.00
ATOM   1110  N1    A A  52      -4.661 -18.776   2.625  1.00  0.00
ATOM   1111  C2    A A  52      -3.403 -18.907   2.189  1.00  0.00
ATOM   1112  N3    A A  52      -2.279 -18.420   2.708  1.00  0.00
ATOM   1113  C4    A A  52      -2.537 -17.712   3.820  1.00  0.00
ATOM   1114  P     U A  53      -0.099 -13.019   1.889  1.00  0.00
ATOM   1115  OP1   U A  53       0.999 -12.259   1.236  1.00  0.00
ATOM   1116  OP2   U A  53      -0.990 -12.322   2.854  1.00  0.00
ATOM   1117  O5'   U A  53      -1.013 -13.644   0.733  1.00  0.00
ATOM   1118  C5'   U A  53      -2.416 -13.357   0.665  1.00  0.00
ATOM   1119  C4'   U A  53      -3.169 -14.515   0.038  1.00  0.00
ATOM   1120  O4'   U A  53      -4.556 -14.487   0.478  1.00  0.00
ATOM   1121  C3'   U A  53      -3.287 -14.544  -1.481  1.00  0.00
ATOM   1122  O3'   U A  53      -2.120 -15.014  -2.148  1.00  0.00
ATOM   1123  C2'   U A  53      -4.474 -15.478  -1.676  1.00  0.00
ATOM   1124  O2'   U A  53      -4.169 -16.851  -1.537  1.00  0.00
ATOM   1125  C1'   U A  53      -5.388 -15.020  -0.542  1.00  0.00
ATOM   1126  N1    U A  53      -6.400 -14.494  -0.170  1.00  0.00
ATOM   1127  C2    U A  53      -7.494 -14.961  -0.874  1.00  0.00
ATOM   1128  O2    U A  53      -7.556 -16.087  -1.335  1.00  0.00
ATOM   1129  N3    U A  53      -8.518 -14.057  -1.022  1.00  0.00
ATOM   1130  C4    U A  53      -8.557 -12.763  -0.547  1.00  0.00
ATOM   1131  O4    U A  53      -9.550 -12.071  -0.759  1.00  0.00
ATOM   1132  C5    U A  53      -7.384 -12.352   0.172  1.00  0.00
ATOM   1133  C6    U A  53      -6.374 -13.211   0.331  1.00  0.00
ATOM   1134  P     G A  54      -1.705 -14.418  -3.698  1.00  0.00
ATOM   1135  OP1   G A  54      -0.330 -14.500  -4.236  1.00  0.00
ATOM   1136  OP2   G A  54      -2.376 -13.105  -3.568  1.00  0.00
ATOM   1137  O5'   G A  54      -2.685 -15.272  -4.632  1.00  0.00
ATOM   1138  C5'   G A  54      -2.469 -16.654  -4.880  1.00  0.00
ATOM   1139  C4'   G A  54      -3.502 -17.180  -5.843  1.00  0.00
ATOM   1140  O4'   G A  54      -4.773 -17.338  -5.160  1.00  0.00
ATOM   1141  C3'   G A  54      -3.820 -16.252  -7.004  1.00  0.00
ATOM   1142  O3'   G A  54      -2.871 -16.328  -8.055  1.00  0.00
ATOM   1143  C2'   G A  54      -5.237 -16.669  -7.387  1.00  0.00
ATOM   1144  O2'   G A  54      -5.235 -17.885  -8.120  1.00  0.00
ATOM   1145  C1'   G A  54      -5.835 -16.947  -6.008  1.00  0.00
ATOM   1146  N9    G A  54      -6.437 -15.658  -5.419  1.00  0.00
ATOM   1147  C8    G A  54      -5.848 -14.855  -4.474  1.00  0.00
ATOM   1148  N7    G A  54      -6.576 -13.822  -4.149  1.00  0.00
ATOM   1149  C5    G A  54      -7.715 -13.948  -4.923  1.00  0.00
ATOM   1150  C6    G A  54      -8.868 -13.127  -5.010  1.00  0.00
ATOM   1151  O6    G A  54      -9.114 -12.084  -4.391  1.00  0.00
ATOM   1152  N1    G A  54      -9.792 -13.621  -5.926  1.00  0.00
ATOM   1153  C2    G A  54      -9.625 -14.766  -6.668  1.00  0.00
ATOM   1154  N2    G A  54     -10.627 -15.083  -7.499  1.00  0.00
ATOM   1155  N3    G A  54      -8.559 -15.539  -6.598  1.00  0.00
ATOM   1156  C4    G A  54      -7.648 -15.078  -5.715  1.00  0.00
ATOM   1157  P     U A  55      -2.613 -15.043  -9.073  1.00  0.00
ATOM   1158  OP1   U A  55      -1.695 -15.422 -10.182  1.00  0.00
ATOM   1159  OP2   U A  55      -2.356 -13.783  -8.320  1.00  0.00
ATOM   1160  O5'   U A  55      -4.102 -14.949  -9.645  1.00  0.00
ATOM   1161  C5'   U A  55      -4.573 -15.922 -10.560  1.00  0.00
ATOM   1162  C4'   U A  55      -5.948 -15.565 -11.037  1.00  0.00
ATOM   1163  O4'   U A  55      -6.841 -15.378  -9.925  1.00  0.00
ATOM   1164  C3'   U A  55      -6.009 -14.252 -11.763  1.00  0.00
ATOM   1165  O3'   U A  55      -5.623 -14.479 -13.093  1.00  0.00
ATOM   1166  C2'   U A  55      -7.471 -13.854 -11.634  1.00  0.00
ATOM   1167  O2'   U A  55      -8.337 -14.352 -12.617  1.00  0.00
ATOM   1168  C1'   U A  55      -7.826 -14.449 -10.280  1.00  0.00
ATOM   1169  N1    U A  55      -7.762 -13.385  -9.322  1.00  0.00
ATOM   1170  C2    U A  55      -8.800 -12.485  -9.169  1.00  0.00
ATOM   1171  O2    U A  55      -9.847 -12.569  -9.785  1.00  0.00
ATOM   1172  N3    U A  55      -8.567 -11.477  -8.265  1.00  0.00
ATOM   1173  C4    U A  55      -7.425 -11.282  -7.515  1.00  0.00
ATOM   1174  O4    U A  55      -7.364 -10.329  -6.743  1.00  0.00
ATOM   1175  C5    U A  55      -6.393 -12.257  -7.731  1.00  0.00
ATOM   1176  C6    U A  55      -6.593 -13.248  -8.604  1.00  0.00
ATOM   1177  P     C A  56      -4.964 -13.139 -14.088  1.00  0.00
ATOM   1178  OP1   C A  56      -4.441 -13.507 -15.420  1.00  0.00
ATOM   1179  OP2   C A  56      -4.139 -12.293 -13.182  1.00  0.00
ATOM   1180  O5'   C A  56      -6.434 -12.518 -14.228  1.00  0.00
ATOM   1181  C5'   C A  56      -7.362 -13.041 -15.175  1.00  0.00
ATOM   1182  C4'   C A  56      -8.602 -12.172 -15.267  1.00  0.00
ATOM   1183  O4'   C A  56      -9.225 -12.106 -13.958  1.00  0.00
ATOM   1184  C3'   C A  56      -8.450 -10.718 -15.708  1.00  0.00
ATOM   1185  O3'   C A  56      -8.416 -10.543 -17.134  1.00  0.00
ATOM   1186  C2'   C A  56      -9.693 -10.071 -15.108  1.00  0.00
ATOM   1187  O2'   C A  56     -10.838 -10.217 -15.932  1.00  0.00
ATOM   1188  C1'   C A  56      -9.854 -10.853 -13.801  1.00  0.00
ATOM   1189  N1    C A  56      -9.174 -10.132 -12.687  1.00  0.00
ATOM   1190  C2    C A  56      -9.856  -9.088 -12.051  1.00  0.00
ATOM   1191  O2    C A  56     -11.002  -8.800 -12.438  1.00  0.00
ATOM   1192  N3    C A  56      -9.250  -8.425 -11.038  1.00  0.00
ATOM   1193  C4    C A  56      -8.020  -8.770 -10.657  1.00  0.00
ATOM   1194  N4    C A  56      -7.462  -8.088  -9.653  1.00  0.00
ATOM   1195  C5    C A  56      -7.312  -9.824 -11.288  1.00  0.00
ATOM   1196  C6    C A  56      -7.914 -10.477 -12.289  1.00  0.00
ATOM   1197  P     C A  57      -7.740  -9.294 -17.775  1.00  0.00
ATOM   1198  OP1   C A  57      -7.131  -9.659 -19.082  1.00  0.00
ATOM   1199  OP2   C A  57      -6.970  -8.461 -16.808  1.00  0.00
ATOM   1200  O5'   C A  57      -9.132  -8.568 -18.010  1.00  0.00
ATOM   1201  C5'   C A  57      -9.156  -7.180 -18.202  1.00  0.00
ATOM   1202  C4'   C A  57     -10.391  -6.571 -17.603  1.00  0.00
ATOM   1203  O4'   C A  57     -10.619  -7.041 -16.245  1.00  0.00
ATOM   1204  C3'   C A  57     -10.165  -5.087 -17.438  1.00  0.00
ATOM   1205  O3'   C A  57     -10.231  -4.367 -18.649  1.00  0.00
ATOM   1206  C2'   C A  57     -11.092  -4.702 -16.294  1.00  0.00
ATOM   1207  O2'   C A  57     -12.421  -4.375 -16.641  1.00  0.00
ATOM   1208  C1'   C A  57     -10.990  -5.944 -15.406  1.00  0.00
ATOM   1209  N1    C A  57      -9.784  -5.584 -14.428  1.00  0.00
ATOM   1210  C2    C A  57      -9.988  -4.731 -13.337  1.00  0.00
ATOM   1211  O2    C A  57     -11.035  -4.063 -13.288  1.00  0.00
ATOM   1212  N3    C A  57      -9.041  -4.659 -12.371  1.00  0.00
ATOM   1213  C4    C A  57      -7.933  -5.394 -12.466  1.00  0.00
ATOM   1214  N4    C A  57      -7.028  -5.290 -11.490  1.00  0.00
ATOM   1215  C5    C A  57      -7.707  -6.264 -13.564  1.00  0.00
ATOM   1216  C6    C A  57      -8.645  -6.332 -14.516  1.00  0.00
ATOM   1217  P     G A  58      -8.994  -3.434 -19.004  1.00  0.00
ATOM   1218  OP1   G A  58      -9.626  -2.952 -20.266  1.00  0.00
ATOM   1219  OP2   G A  58      -7.505  -3.556 -18.925  1.00  0.00
ATOM   1220  O5'   G A  58      -9.476  -2.483 -17.807  1.00  0.00
ATOM   1221  C5'   G A  58     -10.155  -1.256 -18.077  1.00  0.00
ATOM   1222  C4'   G A  58     -10.468  -0.505 -16.795  1.00  0.00
ATOM   1223  O4'   G A  58     -10.396  -1.394 -15.649  1.00  0.00
ATOM   1224  C3'   G A  58      -9.506   0.601 -16.412  1.00  0.00
ATOM   1225  O3'   G A  58      -9.702   1.781 -17.127  1.00  0.00
ATOM   1226  C2'   G A  58      -9.767   0.781 -14.934  1.00  0.00
ATOM   1227  O2'   G A  58     -10.914   1.552 -14.653  1.00  0.00
ATOM   1228  C1'   G A  58      -9.956  -0.666 -14.501  1.00  0.00
ATOM   1229  N9    G A  58      -8.696  -1.239 -14.055  1.00  0.00
ATOM   1230  C8    G A  58      -7.977  -2.212 -14.706  1.00  0.00
ATOM   1231  N7    G A  58      -6.888  -2.558 -14.075  1.00  0.00
ATOM   1232  C5    G A  58      -6.886  -1.770 -12.939  1.00  0.00
ATOM   1233  C6    G A  58      -5.956  -1.694 -11.870  1.00  0.00
ATOM   1234  O6    G A  58      -4.911  -2.339 -11.717  1.00  0.00
ATOM   1235  N1    G A  58      -6.336  -0.755 -10.915  1.00  0.00
ATOM   1236  C2    G A  58      -7.472   0.015 -10.981  1.00  0.00
ATOM   1237  N2    G A  58      -7.670   0.865  -9.964  1.00  0.00
ATOM   1238  N3    G A  58      -8.344  -0.043 -11.968  1.00  0.00
ATOM   1239  C4    G A  58      -7.996  -0.947 -12.908  1.00  0.00
ATOM   1240  P     A A  59      -8.494   2.299 -17.977  1.00  0.00
ATOM   1241  OP1   A A  59      -9.076   3.087 -19.086  1.00  0.00
ATOM   1242  OP2   A A  59      -7.453   1.277 -18.233  1.00  0.00
ATOM   1243  O5'   A A  59      -7.807   3.295 -16.925  1.00  0.00
ATOM   1244  C5'   A A  59      -8.415   4.542 -16.622  1.00  0.00
ATOM   1245  C4'   A A  59      -7.972   5.086 -15.285  1.00  0.00
ATOM   1246  O4'   A A  59      -7.827   4.005 -14.331  1.00  0.00
ATOM   1247  C3'   A A  59      -6.628   5.792 -15.239  1.00  0.00
ATOM   1248  O3'   A A  59      -6.708   7.129 -15.698  1.00  0.00
ATOM   1249  C2'   A A  59      -6.284   5.700 -13.761  1.00  0.00
ATOM   1250  O2'   A A  59      -7.034   6.658 -13.029  1.00  0.00
ATOM   1251  C1'   A A  59      -6.824   4.322 -13.401  1.00  0.00
ATOM   1252  N9    A A  59      -5.813   3.205 -13.546  1.00  0.00
ATOM   1253  C8    A A  59      -5.467   2.393 -14.595  1.00  0.00
ATOM   1254  N7    A A  59      -4.392   1.674 -14.375  1.00  0.00
ATOM   1255  C5    A A  59      -4.006   2.038 -13.095  1.00  0.00
ATOM   1256  C6    A A  59      -2.936   1.631 -12.278  1.00  0.00
ATOM   1257  N6    A A  59      -2.024   0.729 -12.648  1.00  0.00
ATOM   1258  N1    A A  59      -2.835   2.190 -11.053  1.00  0.00
ATOM   1259  C2    A A  59      -3.750   3.093 -10.682  1.00  0.00
ATOM   1260  N3    A A  59      -4.799   3.555 -11.360  1.00  0.00
ATOM   1261  C4    A A  59      -4.870   2.981 -12.572  1.00  0.00
ATOM   1262  P     U A  60      -5.380   8.016 -16.111  1.00  0.00
ATOM   1263  OP1   U A  60      -5.338   9.314 -16.813  1.00  0.00
ATOM   1264  OP2   U A  60      -5.021   6.762 -16.819  1.00  0.00
ATOM   1265  O5'   U A  60      -4.354   8.085 -14.887  1.00  0.00
ATOM   1266  C5'   U A  60      -4.441   9.169 -13.977  1.00  0.00
ATOM   1267  C4'   U A  60      -3.537   8.978 -12.786  1.00  0.00
ATOM   1268  O4'   U A  60      -3.773   7.681 -12.185  1.00  0.00
ATOM   1269  C3'   U A  60      -2.048   8.950 -13.077  1.00  0.00
ATOM   1270  O3'   U A  60      -1.501  10.232 -13.275  1.00  0.00
ATOM   1271  C2'   U A  60      -1.486   8.238 -11.856  1.00  0.00
ATOM   1272  O2'   U A  60      -1.446   9.086 -10.719  1.00  0.00
ATOM   1273  C1'   U A  60      -2.569   7.194 -11.629  1.00  0.00
ATOM   1274  N1    U A  60      -2.173   5.916 -12.324  1.00  0.00
ATOM   1275  C2    U A  60      -1.211   5.123 -11.729  1.00  0.00
ATOM   1276  O2    U A  60      -0.649   5.425 -10.691  1.00  0.00
ATOM   1277  N3    U A  60      -0.926   3.956 -12.396  1.00  0.00
ATOM   1278  C4    U A  60      -1.494   3.512 -13.572  1.00  0.00
ATOM   1279  O4    U A  60      -1.135   2.439 -14.051  1.00  0.00
ATOM   1280  C5    U A  60      -2.484   4.391 -14.128  1.00  0.00
ATOM   1281  C6    U A  60      -2.780   5.533 -13.500  1.00  0.00
ATOM   1282  P     U A  61       0.075   9.664 -13.788  1.00  0.00
ATOM   1283  OP1   U A  61       0.274  11.110 -13.503  1.00  0.00
ATOM   1284  OP2   U A  61       0.060   9.192 -15.199  1.00  0.00
ATOM   1285  O5'   U A  61       1.217   8.853 -13.018  1.00  0.00
ATOM   1286  C5'   U A  61       2.197   9.541 -12.236  1.00  0.00
ATOM   1287  C4'   U A  61       1.630   9.856 -10.871  1.00  0.00
ATOM   1288  O4'   U A  61       2.150   8.911  -9.895  1.00  0.00
ATOM   1289  C3'   U A  61       1.951  11.224 -10.281  1.00  0.00
ATOM   1290  O3'   U A  61       1.100  12.265 -10.786  1.00  0.00
ATOM   1291  C2'   U A  61       1.767  10.987  -8.782  1.00  0.00
ATOM   1292  O2'   U A  61       0.430  11.080  -8.334  1.00  0.00
ATOM   1293  C1'   U A  61       2.233   9.540  -8.629  1.00  0.00
ATOM   1294  N1    U A  61       3.465   9.421  -7.980  1.00  0.00
ATOM   1295  C2    U A  61       3.503   9.408  -6.599  1.00  0.00
ATOM   1296  O2    U A  61       2.507   9.522  -5.906  1.00  0.00
ATOM   1297  N3    U A  61       4.754   9.256  -6.053  1.00  0.00
ATOM   1298  C4    U A  61       5.946   9.120  -6.735  1.00  0.00
ATOM   1299  O4    U A  61       6.992   8.991  -6.104  1.00  0.00
ATOM   1300  C5    U A  61       5.824   9.144  -8.165  1.00  0.00
ATOM   1301  C6    U A  61       4.619   9.290  -8.722  1.00  0.00
ATOM   1302  P     A A  62       0.807  13.587 -10.634  1.00  0.00
ATOM   1303  OP1   A A  62      -0.298  14.242 -11.390  1.00  0.00
ATOM   1304  OP2   A A  62       2.223  13.986 -10.905  1.00  0.00
ATOM   1305  O5'   A A  62       0.529  13.783  -9.068  1.00  0.00
ATOM   1306  C5'   A A  62      -0.475  14.691  -8.613  1.00  0.00
ATOM   1307  C4'   A A  62      -0.522  14.745  -7.096  1.00  0.00
ATOM   1308  O4'   A A  62       0.131  13.584  -6.520  1.00  0.00
ATOM   1309  C3'   A A  62       0.217  15.894  -6.440  1.00  0.00
ATOM   1310  O3'   A A  62      -0.479  17.100  -6.485  1.00  0.00
ATOM   1311  C2'   A A  62       0.417  15.405  -5.025  1.00  0.00
ATOM   1312  O2'   A A  62      -0.724  15.550  -4.210  1.00  0.00
ATOM   1313  C1'   A A  62       0.734  13.937  -5.274  1.00  0.00
ATOM   1314  N9    A A  62       2.297  14.005  -5.444  1.00  0.00
ATOM   1315  C8    A A  62       2.951  13.710  -6.612  1.00  0.00
ATOM   1316  N7    A A  62       4.231  13.469  -6.454  1.00  0.00
ATOM   1317  C5    A A  62       4.431  13.616  -5.090  1.00  0.00
ATOM   1318  C6    A A  62       5.575  13.491  -4.283  1.00  0.00
ATOM   1319  N6    A A  62       6.783  13.177  -4.756  1.00  0.00
ATOM   1320  N1    A A  62       5.433  13.704  -2.957  1.00  0.00
ATOM   1321  C2    A A  62       4.222  14.019  -2.484  1.00  0.00
ATOM   1322  N3    A A  62       3.074  14.164  -3.141  1.00  0.00
ATOM   1323  C4    A A  62       3.249  13.947  -4.455  1.00  0.00
ATOM   1324  P     U A  63       0.175  18.247  -7.121  1.00  0.00
ATOM   1325  OP1   U A  63      -0.477  19.317  -7.918  1.00  0.00
ATOM   1326  OP2   U A  63       1.637  18.023  -7.267  1.00  0.00
ATOM   1327  O5'   U A  63      -0.131  18.491  -5.575  1.00  0.00
ATOM   1328  C5'   U A  63       0.116  19.755  -4.982  1.00  0.00
ATOM   1329  C4'   U A  63       1.039  19.635  -3.778  1.00  0.00
ATOM   1330  O4'   U A  63       1.371  18.261  -3.434  1.00  0.00
ATOM   1331  C3'   U A  63       2.398  20.292  -3.922  1.00  0.00
ATOM   1332  O3'   U A  63       2.290  21.695  -3.821  1.00  0.00
ATOM   1333  C2'   U A  63       3.198  19.656  -2.793  1.00  0.00
ATOM   1334  O2'   U A  63       2.989  20.291  -1.554  1.00  0.00
ATOM   1335  C1'   U A  63       2.617  18.238  -2.755  1.00  0.00
ATOM   1336  N1    U A  63       3.498  17.421  -3.417  1.00  0.00
ATOM   1337  C2    U A  63       4.721  17.080  -2.870  1.00  0.00
ATOM   1338  O2    U A  63       5.080  17.445  -1.765  1.00  0.00
ATOM   1339  N3    U A  63       5.515  16.293  -3.669  1.00  0.00
ATOM   1340  C4    U A  63       5.216  15.822  -4.930  1.00  0.00
ATOM   1341  O4    U A  63       6.032  15.123  -5.525  1.00  0.00
ATOM   1342  C5    U A  63       3.929  16.220  -5.428  1.00  0.00
ATOM   1343  C6    U A  63       3.137  16.985  -4.673  1.00  0.00
ATOM   1344  P     G A  64       3.169  22.676  -4.955  1.00  0.00
ATOM   1345  OP1   G A  64       2.928  24.092  -4.578  1.00  0.00
ATOM   1346  OP2   G A  64       3.777  22.361  -6.273  1.00  0.00
ATOM   1347  O5'   G A  64       4.081  22.024  -3.829  1.00  0.00
ATOM   1348  C5'   G A  64       4.554  22.805  -2.743  1.00  0.00
ATOM   1349  C4'   G A  64       6.041  22.617  -2.577  1.00  0.00
ATOM   1350  O4'   G A  64       6.316  21.218  -2.300  1.00  0.00
ATOM   1351  C3'   G A  64       6.899  22.889  -3.802  1.00  0.00
ATOM   1352  O3'   G A  64       7.168  24.270  -3.996  1.00  0.00
ATOM   1353  C2'   G A  64       8.177  22.145  -3.449  1.00  0.00
ATOM   1354  O2'   G A  64       8.987  22.865  -2.540  1.00  0.00
ATOM   1355  C1'   G A  64       7.617  20.900  -2.762  1.00  0.00
ATOM   1356  N9    G A  64       7.584  19.725  -3.627  1.00  0.00
ATOM   1357  C8    G A  64       6.680  19.352  -4.592  1.00  0.00
ATOM   1358  N7    G A  64       7.121  18.402  -5.371  1.00  0.00
ATOM   1359  C5    G A  64       8.390  18.129  -4.895  1.00  0.00
ATOM   1360  C6    G A  64       9.361  17.194  -5.337  1.00  0.00
ATOM   1361  O6    G A  64       9.280  16.391  -6.275  1.00  0.00
ATOM   1362  N1    G A  64      10.521  17.245  -4.570  1.00  0.00
ATOM   1363  C2    G A  64      10.722  18.094  -3.507  1.00  0.00
ATOM   1364  N2    G A  64      11.906  17.996  -2.888  1.00  0.00
ATOM   1365  N3    G A  64       9.830  18.968  -3.085  1.00  0.00
ATOM   1366  C4    G A  64       8.695  18.937  -3.816  1.00  0.00
ATOM   1367  P     U A  65       7.637  24.495  -4.969  1.00  0.00
ATOM   1368  OP1   U A  65       7.450  25.962  -5.051  1.00  0.00
ATOM   1369  OP2   U A  65       7.014  23.620  -5.991  1.00  0.00
ATOM   1370  O5'   U A  65       9.188  24.145  -4.949  1.00  0.00
ATOM   1371  C5'   U A  65      10.074  24.777  -4.018  1.00  0.00
ATOM   1372  C4'   U A  65      11.489  24.329  -4.278  1.00  0.00
ATOM   1373  O4'   U A  65      11.632  22.934  -3.909  1.00  0.00
ATOM   1374  C3'   U A  65      11.922  24.360  -5.734  1.00  0.00
ATOM   1375  O3'   U A  65      12.302  25.662  -6.163  1.00  0.00
ATOM   1376  C2'   U A  65      13.087  23.384  -5.734  1.00  0.00
ATOM   1377  O2'   U A  65      14.265  23.946  -5.196  1.00  0.00
ATOM   1378  C1'   U A  65      12.569  22.312  -4.775  1.00  0.00
ATOM   1379  N1    U A  65      11.877  21.219  -5.470  1.00  0.00
ATOM   1380  C2    U A  65      12.608  20.105  -5.838  1.00  0.00
ATOM   1381  O2    U A  65      13.773  19.941  -5.521  1.00  0.00
ATOM   1382  N3    U A  65      11.924  19.186  -6.596  1.00  0.00
ATOM   1383  C4    U A  65      10.612  19.266  -7.012  1.00  0.00
ATOM   1384  O4    U A  65      10.135  18.358  -7.689  1.00  0.00
ATOM   1385  C5    U A  65       9.920  20.452  -6.591  1.00  0.00
ATOM   1386  C6    U A  65      10.562  21.362  -5.853  1.00  0.00
ATOM   1387  P     C A  66      12.309  26.168  -8.026  1.00  0.00
ATOM   1388  OP1   C A  66      11.957  27.543  -8.444  1.00  0.00
ATOM   1389  OP2   C A  66      11.359  25.074  -8.347  1.00  0.00
ATOM   1390  O5'   C A  66      13.749  25.881  -8.690  1.00  0.00
ATOM   1391  C5'   C A  66      14.983  25.943  -7.961  1.00  0.00
ATOM   1392  C4'   C A  66      15.856  24.720  -8.241  1.00  0.00
ATOM   1393  O4'   C A  66      15.290  23.448  -7.811  1.00  0.00
ATOM   1394  C3'   C A  66      16.145  24.454  -9.704  1.00  0.00
ATOM   1395  O3'   C A  66      17.100  25.378 -10.097  1.00  0.00
ATOM   1396  C2'   C A  66      16.730  23.045  -9.646  1.00  0.00
ATOM   1397  O2'   C A  66      18.091  22.985  -9.231  1.00  0.00
ATOM   1398  C1'   C A  66      15.834  22.387  -8.594  1.00  0.00
ATOM   1399  N1    C A  66      14.748  21.698  -9.224  1.00  0.00
ATOM   1400  C2    C A  66      14.938  20.461  -9.851  1.00  0.00
ATOM   1401  O2    C A  66      16.096  20.026  -9.976  1.00  0.00
ATOM   1402  N3    C A  66      13.860  19.778 -10.303  1.00  0.00
ATOM   1403  C4    C A  66      12.636  20.284 -10.148  1.00  0.00
ATOM   1404  N4    C A  66      11.603  19.575 -10.610  1.00  0.00
ATOM   1405  C5    C A  66      12.422  21.536  -9.515  1.00  0.00
ATOM   1406  C6    C A  66      13.490  22.207  -9.070  1.00  0.00
ATOM   1407  P     C A  67      17.028  25.804 -11.193  1.00  0.00
ATOM   1408  OP1   C A  67      17.956  26.943 -11.351  1.00  0.00
ATOM   1409  OP2   C A  67      15.579  25.982 -11.463  1.00  0.00
ATOM   1410  O5'   C A  67      17.558  24.623 -12.109  1.00  0.00
ATOM   1411  C5'   C A  67      18.944  24.300 -12.139  1.00  0.00
ATOM   1412  C4'   C A  67      19.158  23.090 -12.996  1.00  0.00
ATOM   1413  O4'   C A  67      18.408  21.990 -12.426  1.00  0.00
ATOM   1414  C3'   C A  67      18.622  23.186 -14.414  1.00  0.00
ATOM   1415  O3'   C A  67      19.547  23.850 -15.266  1.00  0.00
ATOM   1416  C2'   C A  67      18.467  21.719 -14.779  1.00  0.00
ATOM   1417  O2'   C A  67      19.724  21.141 -15.057  1.00  0.00
ATOM   1418  C1'   C A  67      17.950  21.138 -13.461  1.00  0.00
ATOM   1419  N1    C A  67      16.508  21.099 -13.358  1.00  0.00
ATOM   1420  C2    C A  67      15.836  20.085 -14.050  1.00  0.00
ATOM   1421  O2    C A  67      16.504  19.238 -14.667  1.00  0.00
ATOM   1422  N3    C A  67      14.482  20.058 -14.029  1.00  0.00
ATOM   1423  C4    C A  67      13.806  20.989 -13.355  1.00  0.00
ATOM   1424  N4    C A  67      12.473  20.922 -13.363  1.00  0.00
ATOM   1425  C5    C A  67      14.468  22.025 -12.647  1.00  0.00
ATOM   1426  C6    C A  67      15.805  22.048 -12.671  1.00  0.00
ATOM   1427  P     G A  68      19.040  24.324 -16.722  1.00  0.00
ATOM   1428  OP1   G A  68      17.614  24.290 -16.299  1.00  0.00
ATOM   1429  OP2   G A  68      20.112  24.420 -15.693  1.00  0.00
ATOM   1430  O5'   G A  68      19.355  23.053 -17.631  1.00  0.00
ATOM   1431  C5'   G A  68      19.092  21.747 -17.143  1.00  0.00
ATOM   1432  C4'   G A  68      19.048  20.748 -18.275  1.00  0.00
ATOM   1433  O4'   G A  68      20.404  20.387 -18.663  1.00  0.00
ATOM   1434  C3'   G A  68      18.416  19.434 -17.849  1.00  0.00
ATOM   1435  O3'   G A  68      17.001  19.489 -17.952  1.00  0.00
ATOM   1436  C2'   G A  68      19.080  18.418 -18.768  1.00  0.00
ATOM   1437  O2'   G A  68      18.504  18.361 -20.061  1.00  0.00
ATOM   1438  C1'   G A  68      20.499  18.981 -18.852  1.00  0.00
ATOM   1439  N9    G A  68      15.872  20.024 -17.541  1.00  0.00
ATOM   1440  C8    G A  68      15.681  21.234 -16.919  1.00  0.00
ATOM   1441  N7    G A  68      14.422  21.541 -16.766  1.00  0.00
ATOM   1442  C5    G A  68      13.739  20.473 -17.316  1.00  0.00
ATOM   1443  C6    G A  68      12.346  20.235 -17.445  1.00  0.00
ATOM   1444  O6    G A  68      11.409  20.956 -17.080  1.00  0.00
ATOM   1445  N1    G A  68      12.080  19.020 -18.070  1.00  0.00
ATOM   1446  C2    G A  68      13.039  18.142 -18.516  1.00  0.00
ATOM   1447  N2    G A  68      12.589  17.019 -19.093  1.00  0.00
ATOM   1448  N3    G A  68      14.336  18.349 -18.404  1.00  0.00
ATOM   1449  C4    G A  68      14.617  19.523 -17.801  1.00  0.00
TER   
END   
