# Supplementary material for: RPocket: an intuitive database of RNA pocket topology information with RNA-ligand data resources
Source: BMC Bioinformatics. 2021 Sep 8;22:428. doi: 10.1186/s12859-021-04349-4 (PMC8424408; doi:10.1186/s12859-021-04349-4)
Supplement: Supplementary file 7 — Additional file 7. Folder S3: Nine other experimental structures and their modeling structures and pockets. [file 12859_2021_4349_MOESM7_ESM.zip › 12859_2021_4349_MOESM7_ESM/4FEP_s2.pdb]

ATOM      1  P     G A   1      14.875   4.939  16.375  1.00  0.00
ATOM      2  OP1   G A   1      15.080   6.332  16.837  1.00  0.00
ATOM      3  OP2   G A   1      14.746   3.840  17.355  1.00  0.00
ATOM      4  O5'   G A   1      13.558   4.785  15.469  1.00  0.00
ATOM      5  C5'   G A   1      13.348   5.562  14.300  1.00  0.00
ATOM      6  C4'   G A   1      13.661   4.797  13.034  1.00  0.00
ATOM      7  O4'   G A   1      14.598   3.728  13.309  1.00  0.00
ATOM      8  C3'   G A   1      12.508   4.106  12.317  1.00  0.00
ATOM      9  O3'   G A   1      11.771   5.020  11.521  1.00  0.00
ATOM     10  C2'   G A   1      13.226   3.044  11.491  1.00  0.00
ATOM     11  O2'   G A   1      13.755   3.595  10.293  1.00  0.00
ATOM     12  C1'   G A   1      14.403   2.674  12.391  1.00  0.00
ATOM     13  N9    G A   1      14.258   1.514  13.086  1.00  0.00
ATOM     14  C8    G A   1      14.221   1.421  14.456  1.00  0.00
ATOM     15  N7    G A   1      13.977   0.212  14.883  1.00  0.00
ATOM     16  C5    G A   1      13.847  -0.540  13.730  1.00  0.00
ATOM     17  C6    G A   1      13.576  -1.921  13.554  1.00  0.00
ATOM     18  O6    G A   1      13.392  -2.783  14.423  1.00  0.00
ATOM     19  N1    G A   1      13.526  -2.275  12.209  1.00  0.00
ATOM     20  C2    G A   1      13.714  -1.405  11.162  1.00  0.00
ATOM     21  N2    G A   1      13.629  -1.932   9.933  1.00  0.00
ATOM     22  N3    G A   1      13.965  -0.119  11.309  1.00  0.00
ATOM     23  C4    G A   1      14.017   0.247  12.608  1.00  0.00
ATOM     24  P     G A   2      10.613   4.611  10.572  1.00  0.00
ATOM     25  OP1   G A   2      11.902   5.189  10.102  1.00  0.00
ATOM     26  OP2   G A   2       9.363   5.400  10.444  1.00  0.00
ATOM     27  O5'   G A   2      10.391   3.183   9.896  1.00  0.00
ATOM     28  C5'   G A   2      10.505   3.000   8.470  1.00  0.00
ATOM     29  C4'   G A   2      10.250   1.548   8.097  1.00  0.00
ATOM     30  O4'   G A   2      11.264   0.687   8.689  1.00  0.00
ATOM     31  C3'   G A   2       8.952   0.944   8.606  1.00  0.00
ATOM     32  O3'   G A   2       7.839   1.332   7.826  1.00  0.00
ATOM     33  C2'   G A   2       9.246  -0.544   8.509  1.00  0.00
ATOM     34  O2'   G A   2       9.165  -1.062   7.195  1.00  0.00
ATOM     35  C1'   G A   2      10.698  -0.581   8.982  1.00  0.00
ATOM     36  N9    G A   2      10.775  -0.847  10.376  1.00  0.00
ATOM     37  C8    G A   2      10.798   0.018  11.443  1.00  0.00
ATOM     38  N7    G A   2      10.668  -0.582  12.595  1.00  0.00
ATOM     39  C5    G A   2      10.555  -1.922  12.274  1.00  0.00
ATOM     40  C6    G A   2      10.389  -3.060  13.105  1.00  0.00
ATOM     41  O6    G A   2      10.308  -3.102  14.339  1.00  0.00
ATOM     42  N1    G A   2      10.316  -4.237  12.366  1.00  0.00
ATOM     43  C2    G A   2      10.394  -4.310  10.996  1.00  0.00
ATOM     44  N2    G A   2      10.305  -5.536  10.463  1.00  0.00
ATOM     45  N3    G A   2      10.547  -3.262  10.211  1.00  0.00
ATOM     46  C4    G A   2      10.619  -2.107  10.906  1.00  0.00
ATOM     47  P     A A   3       6.416   1.371   8.482  1.00  0.00
ATOM     48  OP1   A A   3       5.476   2.234   7.731  1.00  0.00
ATOM     49  OP2   A A   3       6.643   1.609   9.923  1.00  0.00
ATOM     50  O5'   A A   3       5.930  -0.154   8.431  1.00  0.00
ATOM     51  C5'   A A   3       5.886  -0.909   7.228  1.00  0.00
ATOM     52  C4'   A A   3       5.510  -2.343   7.508  1.00  0.00
ATOM     53  O4'   A A   3       6.559  -2.993   8.271  1.00  0.00
ATOM     54  C3'   A A   3       4.255  -2.528   8.342  1.00  0.00
ATOM     55  O3'   A A   3       3.087  -2.516   7.546  1.00  0.00
ATOM     56  C2'   A A   3       4.480  -3.862   9.035  1.00  0.00
ATOM     57  O2'   A A   3       4.137  -4.931   8.169  1.00  0.00
ATOM     58  C1'   A A   3       5.995  -3.871   9.226  1.00  0.00
ATOM     59  N9    A A   3       6.308  -3.478  10.561  1.00  0.00
ATOM     60  C8    A A   3       6.623  -2.222  11.009  1.00  0.00
ATOM     61  N7    A A   3       6.813  -2.155  12.305  1.00  0.00
ATOM     62  C5    A A   3       6.607  -3.455  12.739  1.00  0.00
ATOM     63  C6    A A   3       6.660  -4.047  14.013  1.00  0.00
ATOM     64  N6    A A   3       6.949  -3.374  15.129  1.00  0.00
ATOM     65  N1    A A   3       6.402  -5.369  14.101  1.00  0.00
ATOM     66  C2    A A   3       6.113  -6.042  12.981  1.00  0.00
ATOM     67  N3    A A   3       6.034  -5.598  11.729  1.00  0.00
ATOM     68  C4    A A   3       6.294  -4.281  11.676  1.00  0.00
ATOM     69  P     C A   4       1.497  -2.231   8.243  1.00  0.00
ATOM     70  OP1   C A   4       0.773  -1.940   6.987  1.00  0.00
ATOM     71  OP2   C A   4       1.726  -1.121   9.191  1.00  0.00
ATOM     72  O5'   C A   4       0.819  -3.474   9.003  1.00  0.00
ATOM     73  C5'   C A   4       0.318  -4.588   8.258  1.00  0.00
ATOM     74  C4'   C A   4       0.235  -5.864   9.082  1.00  0.00
ATOM     75  O4'   C A   4       1.449  -6.028   9.852  1.00  0.00
ATOM     76  C3'   C A   4      -0.864  -5.937  10.138  1.00  0.00
ATOM     77  O3'   C A   4      -2.130  -6.288   9.566  1.00  0.00
ATOM     78  C2'   C A   4      -0.325  -7.029  11.061  1.00  0.00
ATOM     79  O2'   C A   4      -0.537  -8.341  10.572  1.00  0.00
ATOM     80  C1'   C A   4       1.169  -6.717  11.063  1.00  0.00
ATOM     81  N1    C A   4       1.594  -5.944  12.149  1.00  0.00
ATOM     82  C2    C A   4       1.820  -6.483  13.421  1.00  0.00
ATOM     83  O2    C A   4       1.655  -7.703  13.591  1.00  0.00
ATOM     84  N3    C A   4       2.209  -5.661  14.425  1.00  0.00
ATOM     85  C4    C A   4       2.372  -4.358  14.196  1.00  0.00
ATOM     86  N4    C A   4       2.756  -3.588  15.216  1.00  0.00
ATOM     87  C5    C A   4       2.148  -3.793  12.914  1.00  0.00
ATOM     88  C6    C A   4       1.764  -4.607  11.925  1.00  0.00
ATOM     89  P     A A   5      -3.604  -6.056  10.405  1.00  0.00
ATOM     90  OP1   A A   5      -4.993  -6.456  10.087  1.00  0.00
ATOM     91  OP2   A A   5      -3.317  -4.744  11.026  1.00  0.00
ATOM     92  O5'   A A   5      -2.958  -7.088  11.450  1.00  0.00
ATOM     93  C5'   A A   5      -2.944  -8.490  11.231  1.00  0.00
ATOM     94  C4'   A A   5      -2.793  -9.238  12.528  1.00  0.00
ATOM     95  O4'   A A   5      -1.430  -9.107  13.006  1.00  0.00
ATOM     96  C3'   A A   5      -3.643  -8.707  13.674  1.00  0.00
ATOM     97  O3'   A A   5      -5.008  -9.106  13.651  1.00  0.00
ATOM     98  C2'   A A   5      -2.870  -9.171  14.901  1.00  0.00
ATOM     99  O2'   A A   5      -3.097 -10.546  15.192  1.00  0.00
ATOM    100  C1'   A A   5      -1.438  -8.964  14.410  1.00  0.00
ATOM    101  N9    A A   5      -1.013  -7.560  14.744  1.00  0.00
ATOM    102  C8    A A   5      -0.978  -6.411  13.999  1.00  0.00
ATOM    103  N7    A A   5      -0.538  -5.366  14.658  1.00  0.00
ATOM    104  C5    A A   5      -0.267  -5.862  15.924  1.00  0.00
ATOM    105  C6    A A   5       0.228  -5.255  17.092  1.00  0.00
ATOM    106  N6    A A   5       0.550  -3.962  17.173  1.00  0.00
ATOM    107  N1    A A   5       0.381  -6.032  18.185  1.00  0.00
ATOM    108  C2    A A   5       0.059  -7.328  18.101  1.00  0.00
ATOM    109  N3    A A   5      -0.413  -8.012  17.062  1.00  0.00
ATOM    110  C4    A A   5      -0.555  -7.211  15.992  1.00  0.00
ATOM    111  P     U A   6      -6.207  -8.016  14.083  1.00  0.00
ATOM    112  OP1   U A   6      -7.376  -8.928  13.838  1.00  0.00
ATOM    113  OP2   U A   6      -6.405  -6.534  13.958  1.00  0.00
ATOM    114  O5'   U A   6      -5.610  -8.328  15.537  1.00  0.00
ATOM    115  C5'   U A   6      -6.423  -8.935  16.542  1.00  0.00
ATOM    116  C4'   U A   6      -6.359  -8.161  17.838  1.00  0.00
ATOM    117  O4'   U A   6      -4.962  -7.924  18.161  1.00  0.00
ATOM    118  C3'   U A   6      -6.996  -6.770  17.918  1.00  0.00
ATOM    119  O3'   U A   6      -8.405  -6.805  18.202  1.00  0.00
ATOM    120  C2'   U A   6      -6.245  -6.157  19.096  1.00  0.00
ATOM    121  O2'   U A   6      -6.767  -6.667  20.311  1.00  0.00
ATOM    122  C1'   U A   6      -4.834  -6.712  18.895  1.00  0.00
ATOM    123  N1    U A   6      -3.848  -5.965  18.191  1.00  0.00
ATOM    124  C2    U A   6      -3.111  -5.056  18.927  1.00  0.00
ATOM    125  O2    U A   6      -3.143  -5.007  20.144  1.00  0.00
ATOM    126  N3    U A   6      -2.332  -4.202  18.184  1.00  0.00
ATOM    127  C4    U A   6      -2.219  -4.166  16.810  1.00  0.00
ATOM    128  O4    U A   6      -1.476  -3.340  16.286  1.00  0.00
ATOM    129  C5    U A   6      -3.016  -5.139  16.117  1.00  0.00
ATOM    130  C6    U A   6      -3.782  -5.982  16.815  1.00  0.00
ATOM    131  P     A A   7      -9.358  -5.793  17.671  1.00  0.00
ATOM    132  OP1   A A   7     -10.821  -6.004  17.810  1.00  0.00
ATOM    133  OP2   A A   7      -8.701  -5.781  16.342  1.00  0.00
ATOM    134  O5'   A A   7      -8.926  -4.388  18.311  1.00  0.00
ATOM    135  C5'   A A   7      -9.419  -4.067  19.602  1.00  0.00
ATOM    136  C4'   A A   7      -8.893  -2.762  20.156  1.00  0.00
ATOM    137  O4'   A A   7      -7.491  -2.868  20.520  1.00  0.00
ATOM    138  C3'   A A   7      -8.923  -1.545  19.252  1.00  0.00
ATOM    139  O3'   A A   7     -10.226  -1.030  19.048  1.00  0.00
ATOM    140  C2'   A A   7      -8.002  -0.613  20.030  1.00  0.00
ATOM    141  O2'   A A   7      -8.637  -0.133  21.208  1.00  0.00
ATOM    142  C1'   A A   7      -6.899  -1.591  20.437  1.00  0.00
ATOM    143  N9    A A   7      -5.827  -1.620  19.425  1.00  0.00
ATOM    144  C8    A A   7      -5.652  -2.515  18.403  1.00  0.00
ATOM    145  N7    A A   7      -4.607  -2.261  17.650  1.00  0.00
ATOM    146  C5    A A   7      -4.060  -1.120  18.217  1.00  0.00
ATOM    147  C6    A A   7      -2.935  -0.345  17.885  1.00  0.00
ATOM    148  N6    A A   7      -2.127  -0.618  16.857  1.00  0.00
ATOM    149  N1    A A   7      -2.666   0.731  18.654  1.00  0.00
ATOM    150  C2    A A   7      -3.476   1.003  19.683  1.00  0.00
ATOM    151  N3    A A   7      -4.561   0.350  20.095  1.00  0.00
ATOM    152  C4    A A   7      -4.801  -0.713  19.310  1.00  0.00
ATOM    153  P     U A   8     -10.407  -0.147  17.502  1.00  0.00
ATOM    154  OP1   U A   8     -10.404   1.164  18.181  1.00  0.00
ATOM    155  OP2   U A   8     -11.665  -0.912  17.385  1.00  0.00
ATOM    156  O5'   U A   8      -9.800   0.046  16.006  1.00  0.00
ATOM    157  C5'   U A   8      -9.664  -1.065  15.105  1.00  0.00
ATOM    158  C4'   U A   8     -10.686  -1.016  13.964  1.00  0.00
ATOM    159  O4'   U A   8     -11.477   0.197  14.036  1.00  0.00
ATOM    160  C3'   U A   8      -9.994  -0.988  12.636  1.00  0.00
ATOM    161  O3'   U A   8      -9.908  -2.257  12.048  1.00  0.00
ATOM    162  C2'   U A   8     -10.750  -0.033  11.801  1.00  0.00
ATOM    163  O2'   U A   8     -11.793  -0.698  11.072  1.00  0.00
ATOM    164  C1'   U A   8     -11.354   0.915  12.773  1.00  0.00
ATOM    165  N1    U A   8      -9.917   2.237  12.909  1.00  0.00
ATOM    166  C2    U A   8     -10.760   3.162  12.323  1.00  0.00
ATOM    167  O2    U A   8     -11.649   2.854  11.549  1.00  0.00
ATOM    168  N3    U A   8     -10.522   4.469  12.675  1.00  0.00
ATOM    169  C4    U A   8      -9.549   4.932  13.535  1.00  0.00
ATOM    170  O4    U A   8      -9.460   6.138  13.754  1.00  0.00
ATOM    171  C5    U A   8      -8.714   3.911  14.102  1.00  0.00
ATOM    172  C6    U A   8      -8.923   2.632  13.777  1.00  0.00
ATOM    173  P     A A   9      -8.613  -2.954  11.334  1.00  0.00
ATOM    174  OP1   A A   9      -7.209  -3.128  11.776  1.00  0.00
ATOM    175  OP2   A A   9      -9.156  -1.595  11.092  1.00  0.00
ATOM    176  O5'   A A   9      -8.849  -3.730   9.952  1.00  0.00
ATOM    177  C5'   A A   9      -8.742  -5.146   9.901  1.00  0.00
ATOM    178  C4'   A A   9      -9.760  -5.766   8.972  1.00  0.00
ATOM    179  O4'   A A   9     -11.056  -5.138   9.151  1.00  0.00
ATOM    180  C3'   A A   9      -9.488  -5.632   7.483  1.00  0.00
ATOM    181  O3'   A A   9      -8.563  -6.604   7.027  1.00  0.00
ATOM    182  C2'   A A   9     -10.875  -5.785   6.870  1.00  0.00
ATOM    183  O2'   A A   9     -11.225  -7.156   6.764  1.00  0.00
ATOM    184  C1'   A A   9     -11.769  -5.141   7.932  1.00  0.00
ATOM    185  N9    A A   9     -12.199  -3.757   7.607  1.00  0.00
ATOM    186  C8    A A   9     -11.725  -2.625   8.217  1.00  0.00
ATOM    187  N7    A A   9     -12.354  -1.530   7.861  1.00  0.00
ATOM    188  C5    A A   9     -13.304  -1.973   6.954  1.00  0.00
ATOM    189  C6    A A   9     -14.290  -1.299   6.213  1.00  0.00
ATOM    190  N6    A A   9     -14.489   0.020   6.274  1.00  0.00
ATOM    191  N1    A A   9     -15.075  -2.036   5.398  1.00  0.00
ATOM    192  C2    A A   9     -14.876  -3.358   5.339  1.00  0.00
ATOM    193  N3    A A   9     -13.984  -4.104   5.987  1.00  0.00
ATOM    194  C4    A A   9     -13.220  -3.342   6.787  1.00  0.00
ATOM    195  P     U A  10      -7.885  -6.477   5.787  1.00  0.00
ATOM    196  OP1   U A  10      -6.851  -7.517   5.559  1.00  0.00
ATOM    197  OP2   U A  10      -7.485  -5.060   5.998  1.00  0.00
ATOM    198  O5'   U A  10      -8.907  -6.494   4.570  1.00  0.00
ATOM    199  C5'   U A  10      -9.650  -7.680   4.254  1.00  0.00
ATOM    200  C4'   U A  10     -10.547  -7.427   3.077  1.00  0.00
ATOM    201  O4'   U A  10     -11.562  -6.457   3.450  1.00  0.00
ATOM    202  C3'   U A  10      -9.860  -6.889   1.828  1.00  0.00
ATOM    203  O3'   U A  10     -10.409  -7.513   0.690  1.00  0.00
ATOM    204  C2'   U A  10     -10.230  -5.407   1.821  1.00  0.00
ATOM    205  O2'   U A  10     -10.340  -4.846   0.526  1.00  0.00
ATOM    206  C1'   U A  10     -11.599  -5.416   2.496  1.00  0.00
ATOM    207  N1    U A  10     -11.961  -4.192   3.138  1.00  0.00
ATOM    208  C2    U A  10     -13.009  -3.465   2.608  1.00  0.00
ATOM    209  O2    U A  10     -14.010  -3.982   2.144  1.00  0.00
ATOM    210  N3    U A  10     -12.844  -2.101   2.638  1.00  0.00
ATOM    211  C4    U A  10     -11.760  -1.408   3.135  1.00  0.00
ATOM    212  O4    U A  10     -11.757  -0.180   3.094  1.00  0.00
ATOM    213  C5    U A  10     -10.713  -2.234   3.667  1.00  0.00
ATOM    214  C6    U A  10     -10.848  -3.562   3.650  1.00  0.00
ATOM    215  P     A A  11      -9.558  -8.396  -0.388  1.00  0.00
ATOM    216  OP1   A A  11      -8.696  -9.318  -1.204  1.00  0.00
ATOM    217  OP2   A A  11      -9.453  -6.938  -0.571  1.00  0.00
ATOM    218  O5'   A A  11     -11.097  -8.782  -0.532  1.00  0.00
ATOM    219  C5'   A A  11     -11.500 -10.171  -0.627  1.00  0.00
ATOM    220  C4'   A A  11     -12.828 -10.282  -1.322  1.00  0.00
ATOM    221  O4'   A A  11     -13.850  -9.712  -0.481  1.00  0.00
ATOM    222  C3'   A A  11     -12.912  -9.525  -2.633  1.00  0.00
ATOM    223  O3'   A A  11     -12.472 -10.369  -3.684  1.00  0.00
ATOM    224  C2'   A A  11     -14.394  -9.195  -2.740  1.00  0.00
ATOM    225  O2'   A A  11     -15.141 -10.277  -3.285  1.00  0.00
ATOM    226  C1'   A A  11     -14.780  -9.009  -1.268  1.00  0.00
ATOM    227  N9    A A  11     -14.706  -7.677  -0.660  1.00  0.00
ATOM    228  C8    A A  11     -13.763  -7.283   0.254  1.00  0.00
ATOM    229  N7    A A  11     -13.827  -6.010   0.563  1.00  0.00
ATOM    230  C5    A A  11     -14.882  -5.535  -0.200  1.00  0.00
ATOM    231  C6    A A  11     -15.458  -4.259  -0.327  1.00  0.00
ATOM    232  N6    A A  11     -15.033  -3.186   0.344  1.00  0.00
ATOM    233  N1    A A  11     -16.499  -4.123  -1.176  1.00  0.00
ATOM    234  C2    A A  11     -16.925  -5.200  -1.847  1.00  0.00
ATOM    235  N3    A A  11     -16.466  -6.449  -1.811  1.00  0.00
ATOM    236  C4    A A  11     -15.432  -6.550  -0.959  1.00  0.00
ATOM    237  P     C A  12     -11.735  -9.758  -4.898  1.00  0.00
ATOM    238  OP1   C A  12     -11.547 -10.940  -5.792  1.00  0.00
ATOM    239  OP2   C A  12     -11.050  -8.473  -5.197  1.00  0.00
ATOM    240  O5'   C A  12     -13.281  -9.433  -4.790  1.00  0.00
ATOM    241  C5'   C A  12     -14.164  -9.799  -5.812  1.00  0.00
ATOM    242  C4'   C A  12     -15.247  -8.778  -5.919  1.00  0.00
ATOM    243  O4'   C A  12     -15.314  -8.039  -4.680  1.00  0.00
ATOM    244  C3'   C A  12     -14.999  -7.661  -6.888  1.00  0.00
ATOM    245  O3'   C A  12     -15.186  -8.107  -8.180  1.00  0.00
ATOM    246  C2'   C A  12     -15.976  -6.610  -6.421  1.00  0.00
ATOM    247  O2'   C A  12     -17.313  -6.951  -6.713  1.00  0.00
ATOM    248  C1'   C A  12     -15.776  -6.722  -4.926  1.00  0.00
ATOM    249  N1    C A  12     -14.799  -5.765  -4.470  1.00  0.00
ATOM    250  C2    C A  12     -15.157  -4.430  -4.254  1.00  0.00
ATOM    251  O2    C A  12     -16.288  -4.050  -4.602  1.00  0.00
ATOM    252  N3    C A  12     -14.264  -3.593  -3.674  1.00  0.00
ATOM    253  C4    C A  12     -13.061  -4.045  -3.317  1.00  0.00
ATOM    254  N4    C A  12     -12.213  -3.184  -2.749  1.00  0.00
ATOM    255  C5    C A  12     -12.679  -5.395  -3.528  1.00  0.00
ATOM    256  C6    C A  12     -13.564  -6.217  -4.101  1.00  0.00
ATOM    257  P     G A  13     -13.807  -8.006  -9.174  1.00  0.00
ATOM    258  OP1   G A  13     -14.069  -8.954 -10.285  1.00  0.00
ATOM    259  OP2   G A  13     -12.401  -7.620  -8.853  1.00  0.00
ATOM    260  O5'   G A  13     -14.585  -6.657  -9.457  1.00  0.00
ATOM    261  C5'   G A  13     -15.975  -6.662  -9.691  1.00  0.00
ATOM    262  C4'   G A  13     -16.473  -5.245  -9.775  1.00  0.00
ATOM    263  O4'   G A  13     -16.534  -4.670  -8.445  1.00  0.00
ATOM    264  C3'   G A  13     -15.616  -4.278 -10.576  1.00  0.00
ATOM    265  O3'   G A  13     -15.836  -4.389 -11.984  1.00  0.00
ATOM    266  C2'   G A  13     -16.023  -2.931  -9.988  1.00  0.00
ATOM    267  O2'   G A  13     -17.206  -2.422 -10.568  1.00  0.00
ATOM    268  C1'   G A  13     -16.273  -3.286  -8.517  1.00  0.00
ATOM    269  N9    G A  13     -15.070  -2.993  -7.707  1.00  0.00
ATOM    270  C8    G A  13     -14.059  -3.838  -7.317  1.00  0.00
ATOM    271  N7    G A  13     -13.093  -3.229  -6.686  1.00  0.00
ATOM    272  C5    G A  13     -13.486  -1.904  -6.653  1.00  0.00
ATOM    273  C6    G A  13     -12.845  -0.764  -6.102  1.00  0.00
ATOM    274  O6    G A  13     -11.761  -0.707  -5.509  1.00  0.00
ATOM    275  N1    G A  13     -13.592   0.395  -6.291  1.00  0.00
ATOM    276  C2    G A  13     -14.806   0.450  -6.932  1.00  0.00
ATOM    277  N2    G A  13     -15.376   1.660  -7.016  1.00  0.00
ATOM    278  N3    G A  13     -15.413  -0.600  -7.451  1.00  0.00
ATOM    279  C4    G A  13     -14.706  -1.737  -7.280  1.00  0.00
ATOM    280  P     C A  14     -14.838  -3.732 -13.025  1.00  0.00
ATOM    281  OP1   C A  14     -15.498  -4.096 -14.306  1.00  0.00
ATOM    282  OP2   C A  14     -13.471  -4.241 -12.714  1.00  0.00
ATOM    283  O5'   C A  14     -14.868  -2.147 -12.889  1.00  0.00
ATOM    284  C5'   C A  14     -16.019  -1.416 -13.307  1.00  0.00
ATOM    285  C4'   C A  14     -15.949  -0.007 -12.791  1.00  0.00
ATOM    286  O4'   C A  14     -15.788  -0.049 -11.354  1.00  0.00
ATOM    287  C3'   C A  14     -14.756   0.810 -13.248  1.00  0.00
ATOM    288  O3'   C A  14     -15.032   1.448 -14.469  1.00  0.00
ATOM    289  C2'   C A  14     -14.677   1.878 -12.172  1.00  0.00
ATOM    290  O2'   C A  14     -15.631   2.899 -12.344  1.00  0.00
ATOM    291  C1'   C A  14     -15.050   1.078 -10.937  1.00  0.00
ATOM    292  N1    C A  14     -13.870   0.667 -10.260  1.00  0.00
ATOM    293  C2    C A  14     -13.206   1.631  -9.493  1.00  0.00
ATOM    294  O2    C A  14     -13.782   2.706  -9.255  1.00  0.00
ATOM    295  N3    C A  14     -11.959   1.365  -9.035  1.00  0.00
ATOM    296  C4    C A  14     -11.380   0.198  -9.317  1.00  0.00
ATOM    297  N4    C A  14     -10.150  -0.020  -8.844  1.00  0.00
ATOM    298  C5    C A  14     -12.036  -0.792 -10.092  1.00  0.00
ATOM    299  C6    C A  14     -13.267  -0.526 -10.543  1.00  0.00
ATOM    300  P     G A  15     -13.939   2.277 -15.119  1.00  0.00
ATOM    301  OP1   G A  15     -14.706   2.713 -16.312  1.00  0.00
ATOM    302  OP2   G A  15     -12.825   1.311 -15.270  1.00  0.00
ATOM    303  O5'   G A  15     -13.353   3.553 -14.394  1.00  0.00
ATOM    304  C5'   G A  15     -14.123   4.729 -14.266  1.00  0.00
ATOM    305  C4'   G A  15     -13.327   5.760 -13.533  1.00  0.00
ATOM    306  O4'   G A  15     -13.025   5.252 -12.211  1.00  0.00
ATOM    307  C3'   G A  15     -11.958   6.015 -14.130  1.00  0.00
ATOM    308  O3'   G A  15     -12.060   6.927 -15.218  1.00  0.00
ATOM    309  C2'   G A  15     -11.197   6.574 -12.936  1.00  0.00
ATOM    310  O2'   G A  15     -11.486   7.925 -12.663  1.00  0.00
ATOM    311  C1'   G A  15     -11.759   5.720 -11.801  1.00  0.00
ATOM    312  N9    G A  15     -10.907   4.604 -11.480  1.00  0.00
ATOM    313  C8    G A  15     -10.946   3.276 -11.831  1.00  0.00
ATOM    314  N7    G A  15      -9.854   2.630 -11.525  1.00  0.00
ATOM    315  C5    G A  15      -9.045   3.584 -10.936  1.00  0.00
ATOM    316  C6    G A  15      -7.735   3.481 -10.401  1.00  0.00
ATOM    317  O6    G A  15      -7.007   2.482 -10.343  1.00  0.00
ATOM    318  N1    G A  15      -7.280   4.697  -9.899  1.00  0.00
ATOM    319  C2    G A  15      -7.999   5.868  -9.910  1.00  0.00
ATOM    320  N2    G A  15      -7.394   6.939  -9.378  1.00  0.00
ATOM    321  N3    G A  15      -9.217   5.980 -10.404  1.00  0.00
ATOM    322  C4    G A  15      -9.678   4.811 -10.898  1.00  0.00
ATOM    323  P     U A  16     -10.767   7.102 -16.353  1.00  0.00
ATOM    324  OP1   U A  16     -11.431   8.116 -17.227  1.00  0.00
ATOM    325  OP2   U A  16     -10.273   5.849 -16.933  1.00  0.00
ATOM    326  O5'   U A  16      -9.600   7.794 -15.503  1.00  0.00
ATOM    327  C5'   U A  16      -9.867   8.986 -14.752  1.00  0.00
ATOM    328  C4'   U A  16      -8.581   9.454 -14.093  1.00  0.00
ATOM    329  O4'   U A  16      -8.404   8.680 -12.869  1.00  0.00
ATOM    330  C3'   U A  16      -7.299   9.201 -14.893  1.00  0.00
ATOM    331  O3'   U A  16      -6.955  10.259 -15.790  1.00  0.00
ATOM    332  C2'   U A  16      -6.273   9.086 -13.783  1.00  0.00
ATOM    333  O2'   U A  16      -5.871  10.352 -13.302  1.00  0.00
ATOM    334  C1'   U A  16      -7.049   8.307 -12.719  1.00  0.00
ATOM    335  N1    U A  16      -6.855   6.747 -12.821  1.00  0.00
ATOM    336  C2    U A  16      -5.695   6.250 -12.258  1.00  0.00
ATOM    337  O2    U A  16      -4.877   6.954 -11.693  1.00  0.00
ATOM    338  N3    U A  16      -5.525   4.892 -12.382  1.00  0.00
ATOM    339  C4    U A  16      -6.379   4.002 -12.999  1.00  0.00
ATOM    340  O4    U A  16      -6.089   2.808 -13.029  1.00  0.00
ATOM    341  C5    U A  16      -7.560   4.595 -13.559  1.00  0.00
ATOM    342  C6    U A  16      -7.751   5.912 -13.453  1.00  0.00
ATOM    343  P     G A  17      -6.085  10.011 -17.239  1.00  0.00
ATOM    344  OP1   G A  17      -6.217  11.153 -18.181  1.00  0.00
ATOM    345  OP2   G A  17      -6.849   8.755 -17.480  1.00  0.00
ATOM    346  O5'   G A  17      -4.542   9.637 -17.103  1.00  0.00
ATOM    347  C5'   G A  17      -3.574  10.658 -16.903  1.00  0.00
ATOM    348  C4'   G A  17      -2.404  10.157 -16.069  1.00  0.00
ATOM    349  O4'   G A  17      -2.859   9.305 -14.974  1.00  0.00
ATOM    350  C3'   G A  17      -1.348   9.300 -16.749  1.00  0.00
ATOM    351  O3'   G A  17      -0.414  10.053 -17.509  1.00  0.00
ATOM    352  C2'   G A  17      -0.650   8.639 -15.566  1.00  0.00
ATOM    353  O2'   G A  17       0.346   9.460 -14.990  1.00  0.00
ATOM    354  C1'   G A  17      -1.812   8.408 -14.596  1.00  0.00
ATOM    355  N9    G A  17      -2.209   7.103 -14.836  1.00  0.00
ATOM    356  C8    G A  17      -3.420   6.809 -15.414  1.00  0.00
ATOM    357  N7    G A  17      -3.704   5.535 -15.397  1.00  0.00
ATOM    358  C5    G A  17      -2.619   4.951 -14.769  1.00  0.00
ATOM    359  C6    G A  17      -2.352   3.592 -14.463  1.00  0.00
ATOM    360  O6    G A  17      -3.056   2.601 -14.696  1.00  0.00
ATOM    361  N1    G A  17      -1.128   3.434 -13.819  1.00  0.00
ATOM    362  C2    G A  17      -0.267   4.460 -13.510  1.00  0.00
ATOM    363  N2    G A  17       0.867   4.111 -12.887  1.00  0.00
ATOM    364  N3    G A  17      -0.501   5.727 -13.789  1.00  0.00
ATOM    365  C4    G A  17      -1.684   5.904 -14.415  1.00  0.00
ATOM    366  P     G A  18       0.507   9.320 -18.518  1.00  0.00
ATOM    367  OP1   G A  18       1.582   9.823 -19.407  1.00  0.00
ATOM    368  OP2   G A  18      -0.257   8.108 -18.917  1.00  0.00
ATOM    369  O5'   G A  18       1.197   8.958 -17.137  1.00  0.00
ATOM    370  C5'   G A  18       2.382   9.618 -16.719  1.00  0.00
ATOM    371  C4'   G A  18       3.343   8.620 -16.114  1.00  0.00
ATOM    372  O4'   G A  18       2.632   7.781 -15.161  1.00  0.00
ATOM    373  C3'   G A  18       4.012   7.644 -17.076  1.00  0.00
ATOM    374  O3'   G A  18       5.199   8.218 -17.631  1.00  0.00
ATOM    375  C2'   G A  18       4.343   6.463 -16.170  1.00  0.00
ATOM    376  O2'   G A  18       5.550   6.670 -15.461  1.00  0.00
ATOM    377  C1'   G A  18       3.172   6.476 -15.183  1.00  0.00
ATOM    378  N9    G A  18       2.116   5.584 -15.499  1.00  0.00
ATOM    379  C8    G A  18       1.095   5.758 -16.402  1.00  0.00
ATOM    380  N7    G A  18       0.548   4.637 -16.784  1.00  0.00
ATOM    381  C5    G A  18       1.245   3.662 -16.094  1.00  0.00
ATOM    382  C6    G A  18       1.106   2.250 -16.098  1.00  0.00
ATOM    383  O6    G A  18       0.304   1.561 -16.741  1.00  0.00
ATOM    384  N1    G A  18       2.022   1.635 -15.249  1.00  0.00
ATOM    385  C2    G A  18       2.956   2.298 -14.489  1.00  0.00
ATOM    386  N2    G A  18       3.752   1.533 -13.730  1.00  0.00
ATOM    387  N3    G A  18       3.097   3.609 -14.476  1.00  0.00
ATOM    388  C4    G A  18       2.219   4.227 -15.293  1.00  0.00
ATOM    389  P     A A  19       5.889   7.521 -19.024  1.00  0.00
ATOM    390  OP1   A A  19       7.051   8.273 -19.575  1.00  0.00
ATOM    391  OP2   A A  19       4.519   7.741 -19.545  1.00  0.00
ATOM    392  O5'   A A  19       6.146   5.944 -19.155  1.00  0.00
ATOM    393  C5'   A A  19       7.434   5.366 -19.286  1.00  0.00
ATOM    394  C4'   A A  19       7.261   3.869 -19.417  1.00  0.00
ATOM    395  O4'   A A  19       6.129   3.431 -18.603  1.00  0.00
ATOM    396  C3'   A A  19       6.898   3.403 -20.816  1.00  0.00
ATOM    397  O3'   A A  19       8.051   3.266 -21.635  1.00  0.00
ATOM    398  C2'   A A  19       6.203   2.069 -20.529  1.00  0.00
ATOM    399  O2'   A A  19       7.108   1.005 -20.290  1.00  0.00
ATOM    400  C1'   A A  19       5.397   2.410 -19.274  1.00  0.00
ATOM    401  N9    A A  19       3.780   2.905 -19.563  1.00  0.00
ATOM    402  C8    A A  19       3.158   4.126 -19.581  1.00  0.00
ATOM    403  N7    A A  19       1.874   4.062 -19.843  1.00  0.00
ATOM    404  C5    A A  19       1.637   2.707 -20.009  1.00  0.00
ATOM    405  C6    A A  19       0.470   1.980 -20.306  1.00  0.00
ATOM    406  N6    A A  19      -0.725   2.545 -20.493  1.00  0.00
ATOM    407  N1    A A  19       0.576   0.638 -20.404  1.00  0.00
ATOM    408  C2    A A  19       1.774   0.073 -20.215  1.00  0.00
ATOM    409  N3    A A  19       2.940   0.649 -19.931  1.00  0.00
ATOM    410  C4    A A  19       2.801   1.982 -19.842  1.00  0.00
ATOM    411  P     U A  20       7.920   3.517 -23.153  1.00  0.00
ATOM    412  OP1   U A  20       9.165   2.887 -23.652  1.00  0.00
ATOM    413  OP2   U A  20       7.408   4.749 -23.809  1.00  0.00
ATOM    414  O5'   U A  20       6.778   2.403 -23.205  1.00  0.00
ATOM    415  C5'   U A  20       6.750   1.418 -24.236  1.00  0.00
ATOM    416  C4'   U A  20       5.571   0.476 -24.061  1.00  0.00
ATOM    417  O4'   U A  20       4.876   0.739 -22.810  1.00  0.00
ATOM    418  C3'   U A  20       4.481   0.569 -25.124  1.00  0.00
ATOM    419  O3'   U A  20       4.821  -0.186 -26.282  1.00  0.00
ATOM    420  C2'   U A  20       3.269   0.014 -24.387  1.00  0.00
ATOM    421  O2'   U A  20       3.354  -1.392 -24.272  1.00  0.00
ATOM    422  C1'   U A  20       3.474   0.612 -22.993  1.00  0.00
ATOM    423  N1    U A  20       2.769   2.011 -22.898  1.00  0.00
ATOM    424  C2    U A  20       1.387   2.034 -22.876  1.00  0.00
ATOM    425  O2    U A  20       0.703   1.043 -23.059  1.00  0.00
ATOM    426  N3    U A  20       0.830   3.267 -22.632  1.00  0.00
ATOM    427  C4    U A  20       1.501   4.452 -22.412  1.00  0.00
ATOM    428  O4    U A  20       0.861   5.480 -22.206  1.00  0.00
ATOM    429  C5    U A  20       2.933   4.346 -22.452  1.00  0.00
ATOM    430  C6    U A  20       3.500   3.160 -22.687  1.00  0.00
ATOM    431  P     A A  21       4.450   0.398 -27.565  1.00  0.00
ATOM    432  OP1   A A  21       5.780   0.051 -26.997  1.00  0.00
ATOM    433  OP2   A A  21       4.297   0.495 -29.042  1.00  0.00
ATOM    434  O5'   A A  21       3.405  -0.689 -27.050  1.00  0.00
ATOM    435  C5'   A A  21       2.467  -1.297 -27.943  1.00  0.00
ATOM    436  C4'   A A  21       2.048  -2.657 -27.423  1.00  0.00
ATOM    437  O4'   A A  21       3.147  -3.595 -27.535  1.00  0.00
ATOM    438  C3'   A A  21       1.633  -2.715 -25.961  1.00  0.00
ATOM    439  O3'   A A  21       0.258  -2.335 -25.845  1.00  0.00
ATOM    440  C2'   A A  21       1.868  -4.185 -25.602  1.00  0.00
ATOM    441  O2'   A A  21       0.775  -5.021 -25.922  1.00  0.00
ATOM    442  C1'   A A  21       3.058  -4.556 -26.497  1.00  0.00
ATOM    443  N9    A A  21       4.409  -4.443 -25.846  1.00  0.00
ATOM    444  C8    A A  21       5.345  -3.464 -26.055  1.00  0.00
ATOM    445  N7    A A  21       6.489  -3.689 -25.453  1.00  0.00
ATOM    446  C5    A A  21       6.291  -4.898 -24.805  1.00  0.00
ATOM    447  C6    A A  21       7.128  -5.684 -23.993  1.00  0.00
ATOM    448  N6    A A  21       8.383  -5.351 -23.684  1.00  0.00
ATOM    449  N1    A A  21       6.622  -6.836 -23.503  1.00  0.00
ATOM    450  C2    A A  21       5.364  -7.168 -23.813  1.00  0.00
ATOM    451  N3    A A  21       4.483  -6.514 -24.567  1.00  0.00
ATOM    452  C4    A A  21       5.015  -5.374 -25.037  1.00  0.00
ATOM    453  P     U A  22      -0.394  -1.515 -24.552  1.00  0.00
ATOM    454  OP1   U A  22      -1.737  -0.875 -24.756  1.00  0.00
ATOM    455  OP2   U A  22       0.760  -0.696 -24.096  1.00  0.00
ATOM    456  O5'   U A  22      -0.545  -2.812 -23.524  1.00  0.00
ATOM    457  C5'   U A  22       0.417  -3.894 -23.607  1.00  0.00
ATOM    458  C4'   U A  22       0.190  -5.045 -22.614  1.00  0.00
ATOM    459  O4'   U A  22       1.130  -6.140 -22.906  1.00  0.00
ATOM    460  C3'   U A  22       0.477  -4.606 -21.199  1.00  0.00
ATOM    461  O3'   U A  22      -0.714  -4.473 -20.438  1.00  0.00
ATOM    462  C2'   U A  22       1.410  -5.624 -20.630  1.00  0.00
ATOM    463  O2'   U A  22       0.693  -6.623 -19.904  1.00  0.00
ATOM    464  C1'   U A  22       2.086  -6.225 -21.808  1.00  0.00
ATOM    465  N1    U A  22       3.219  -5.511 -22.040  1.00  0.00
ATOM    466  C2    U A  22       4.348  -5.967 -21.387  1.00  0.00
ATOM    467  O2    U A  22       4.376  -7.010 -20.758  1.00  0.00
ATOM    468  N3    U A  22       5.451  -5.154 -21.496  1.00  0.00
ATOM    469  C4    U A  22       5.535  -3.958 -22.178  1.00  0.00
ATOM    470  O4    U A  22       6.597  -3.340 -22.186  1.00  0.00
ATOM    471  C5    U A  22       4.321  -3.552 -22.828  1.00  0.00
ATOM    472  C6    U A  22       3.235  -4.323 -22.739  1.00  0.00
ATOM    473  P     G A  23      -0.989  -3.058 -19.654  1.00  0.00
ATOM    474  OP1   G A  23      -2.370  -2.682 -19.409  1.00  0.00
ATOM    475  OP2   G A  23      -0.021  -1.953 -19.969  1.00  0.00
ATOM    476  O5'   G A  23      -0.401  -3.903 -18.409  1.00  0.00
ATOM    477  C5'   G A  23      -1.095  -5.024 -17.880  1.00  0.00
ATOM    478  C4'   G A  23      -0.174  -5.846 -16.939  1.00  0.00
ATOM    479  O4'   G A  23       0.981  -6.309 -17.669  1.00  0.00
ATOM    480  C3'   G A  23       0.373  -5.148 -15.709  1.00  0.00
ATOM    481  O3'   G A  23      -0.552  -5.324 -14.614  1.00  0.00
ATOM    482  C2'   G A  23       1.635  -5.948 -15.410  1.00  0.00
ATOM    483  O2'   G A  23       1.405  -7.154 -14.699  1.00  0.00
ATOM    484  C1'   G A  23       2.108  -6.302 -16.813  1.00  0.00
ATOM    485  N9    G A  23       3.113  -5.222 -17.311  1.00  0.00
ATOM    486  C8    G A  23       2.906  -4.230 -18.238  1.00  0.00
ATOM    487  N7    G A  23       3.977  -3.528 -18.490  1.00  0.00
ATOM    488  C5    G A  23       4.951  -4.088 -17.686  1.00  0.00
ATOM    489  C6    G A  23       6.320  -3.751 -17.522  1.00  0.00
ATOM    490  O6    G A  23       6.960  -2.853 -18.084  1.00  0.00
ATOM    491  N1    G A  23       6.953  -4.578 -16.598  1.00  0.00
ATOM    492  C2    G A  23       6.343  -5.603 -15.916  1.00  0.00
ATOM    493  N2    G A  23       7.117  -6.291 -15.067  1.00  0.00
ATOM    494  N3    G A  23       5.072  -5.928 -16.057  1.00  0.00
ATOM    495  C4    G A  23       4.437  -5.137 -16.948  1.00  0.00
ATOM    496  P     G A  24      -0.755  -4.122 -13.452  1.00  0.00
ATOM    497  OP1   G A  24      -2.058  -3.961 -12.764  1.00  0.00
ATOM    498  OP2   G A  24      -0.164  -3.053 -14.282  1.00  0.00
ATOM    499  O5'   G A  24       0.374  -4.390 -12.357  1.00  0.00
ATOM    500  C5'   G A  24       0.703  -5.729 -12.044  1.00  0.00
ATOM    501  C4'   G A  24       2.192  -5.960 -12.062  1.00  0.00
ATOM    502  O4'   G A  24       2.782  -5.496 -13.311  1.00  0.00
ATOM    503  C3'   G A  24       3.026  -5.189 -11.058  1.00  0.00
ATOM    504  O3'   G A  24       2.815  -5.509  -9.692  1.00  0.00
ATOM    505  C2'   G A  24       4.416  -5.489 -11.611  1.00  0.00
ATOM    506  O2'   G A  24       4.751  -6.860 -11.464  1.00  0.00
ATOM    507  C1'   G A  24       4.158  -5.217 -13.094  1.00  0.00
ATOM    508  N9    G A  24       4.719  -3.949 -13.307  1.00  0.00
ATOM    509  C8    G A  24       3.907  -3.109 -14.029  1.00  0.00
ATOM    510  N7    G A  24       4.539  -2.076 -14.518  1.00  0.00
ATOM    511  C5    G A  24       5.845  -2.243 -14.097  1.00  0.00
ATOM    512  C6    G A  24       6.994  -1.440 -14.314  1.00  0.00
ATOM    513  O6    G A  24       7.080  -0.382 -14.950  1.00  0.00
ATOM    514  N1    G A  24       8.126  -1.975 -13.705  1.00  0.00
ATOM    515  C2    G A  24       8.147  -3.140 -12.976  1.00  0.00
ATOM    516  N2    G A  24       9.334  -3.496 -12.466  1.00  0.00
ATOM    517  N3    G A  24       7.088  -3.896 -12.765  1.00  0.00
ATOM    518  C4    G A  24       5.977  -3.395 -13.347  1.00  0.00
ATOM    519  P     C A  25       1.998  -4.553  -8.774  1.00  0.00
ATOM    520  OP1   C A  25       2.540  -4.961  -7.454  1.00  0.00
ATOM    521  OP2   C A  25       0.535  -4.431  -8.949  1.00  0.00
ATOM    522  O5'   C A  25       2.549  -3.120  -9.201  1.00  0.00
ATOM    523  C5'   C A  25       3.889  -2.725  -8.922  1.00  0.00
ATOM    524  C4'   C A  25       4.020  -1.224  -9.003  1.00  0.00
ATOM    525  O4'   C A  25       3.898  -0.806 -10.381  1.00  0.00
ATOM    526  C3'   C A  25       2.950  -0.433  -8.270  1.00  0.00
ATOM    527  O3'   C A  25       3.262  -0.298  -6.893  1.00  0.00
ATOM    528  C2'   C A  25       2.941   0.898  -9.013  1.00  0.00
ATOM    529  O2'   C A  25       3.940   1.799  -8.560  1.00  0.00
ATOM    530  C1'   C A  25       3.214   0.437 -10.450  1.00  0.00
ATOM    531  N1    C A  25       1.988   0.207 -11.266  1.00  0.00
ATOM    532  C2    C A  25       1.402   1.338 -11.847  1.00  0.00
ATOM    533  O2    C A  25       2.000   2.425 -11.773  1.00  0.00
ATOM    534  N3    C A  25       0.206   1.214 -12.469  1.00  0.00
ATOM    535  C4    C A  25      -0.399   0.027 -12.523  1.00  0.00
ATOM    536  N4    C A  25      -1.577  -0.046 -13.147  1.00  0.00
ATOM    537  C5    C A  25       0.178  -1.131 -11.941  1.00  0.00
ATOM    538  C6    C A  25       1.359  -1.005 -11.327  1.00  0.00
ATOM    539  P     A A  26       2.073   0.121  -5.818  1.00  0.00
ATOM    540  OP1   A A  26       2.502   0.214  -4.403  1.00  0.00
ATOM    541  OP2   A A  26       0.787  -0.511  -6.191  1.00  0.00
ATOM    542  O5'   A A  26       1.929   1.600  -6.408  1.00  0.00
ATOM    543  C5'   A A  26       2.762   2.673  -5.994  1.00  0.00
ATOM    544  C4'   A A  26       2.273   3.977  -6.567  1.00  0.00
ATOM    545  O4'   A A  26       2.127   3.861  -8.008  1.00  0.00
ATOM    546  C3'   A A  26       0.892   4.407  -6.106  1.00  0.00
ATOM    547  O3'   A A  26       0.903   4.999  -4.821  1.00  0.00
ATOM    548  C2'   A A  26       0.462   5.346  -7.219  1.00  0.00
ATOM    549  O2'   A A  26       1.142   6.586  -7.108  1.00  0.00
ATOM    550  C1'   A A  26       1.008   4.608  -8.441  1.00  0.00
ATOM    551  N9    A A  26      -0.016   3.680  -8.954  1.00  0.00
ATOM    552  C8    A A  26       0.039   2.311  -8.931  1.00  0.00
ATOM    553  N7    A A  26      -0.963   1.731  -9.548  1.00  0.00
ATOM    554  C5    A A  26      -1.729   2.792 -10.006  1.00  0.00
ATOM    555  C6    A A  26      -2.927   2.846 -10.739  1.00  0.00
ATOM    556  N6    A A  26      -3.590   1.763 -11.154  1.00  0.00
ATOM    557  N1    A A  26      -3.427   4.065 -11.033  1.00  0.00
ATOM    558  C2    A A  26      -2.763   5.149 -10.618  1.00  0.00
ATOM    559  N3    A A  26      -1.629   5.226  -9.925  1.00  0.00
ATOM    560  C4    A A  26      -1.158   3.998  -9.648  1.00  0.00
ATOM    561  P     C A  27      -0.082   4.500  -3.701  1.00  0.00
ATOM    562  OP1   C A  27       0.169   4.916  -2.301  1.00  0.00
ATOM    563  OP2   C A  27      -0.781   3.230  -4.001  1.00  0.00
ATOM    564  O5'   C A  27      -0.976   5.612  -4.422  1.00  0.00
ATOM    565  C5'   C A  27      -0.656   6.988  -4.294  1.00  0.00
ATOM    566  C4'   C A  27      -1.526   7.834  -5.189  1.00  0.00
ATOM    567  O4'   C A  27      -1.493   7.305  -6.542  1.00  0.00
ATOM    568  C3'   C A  27      -3.011   7.843  -4.860  1.00  0.00
ATOM    569  O3'   C A  27      -3.362   8.660  -3.757  1.00  0.00
ATOM    570  C2'   C A  27      -3.624   8.285  -6.182  1.00  0.00
ATOM    571  O2'   C A  27      -3.447   9.679  -6.397  1.00  0.00
ATOM    572  C1'   C A  27      -2.748   7.506  -7.162  1.00  0.00
ATOM    573  N1    C A  27      -3.381   6.235  -7.420  1.00  0.00
ATOM    574  C2    C A  27      -4.547   6.126  -8.187  1.00  0.00
ATOM    575  O2    C A  27      -5.115   7.166  -8.562  1.00  0.00
ATOM    576  N3    C A  27      -5.022   4.896  -8.495  1.00  0.00
ATOM    577  C4    C A  27      -4.380   3.807  -8.069  1.00  0.00
ATOM    578  N4    C A  27      -4.885   2.616  -8.397  1.00  0.00
ATOM    579  C5    C A  27      -3.197   3.896  -7.291  1.00  0.00
ATOM    580  C6    C A  27      -2.731   5.113  -6.989  1.00  0.00
ATOM    581  P     G A  28      -3.543   7.904  -3.063  1.00  0.00
ATOM    582  OP1   G A  28      -3.646   8.979  -2.049  1.00  0.00
ATOM    583  OP2   G A  28      -3.354   6.501  -2.609  1.00  0.00
ATOM    584  O5'   G A  28      -4.823   8.044  -4.001  1.00  0.00
ATOM    585  C5'   G A  28      -5.227   9.367  -4.274  1.00  0.00
ATOM    586  C4'   G A  28      -6.617   9.312  -4.823  1.00  0.00
ATOM    587  O4'   G A  28      -6.577   8.528  -6.034  1.00  0.00
ATOM    588  C3'   G A  28      -7.615   8.521  -4.000  1.00  0.00
ATOM    589  O3'   G A  28      -7.977   9.179  -2.794  1.00  0.00
ATOM    590  C2'   G A  28      -8.723   8.465  -5.046  1.00  0.00
ATOM    591  O2'   G A  28      -9.385   9.706  -5.234  1.00  0.00
ATOM    592  C1'   G A  28      -7.891   8.045  -6.260  1.00  0.00
ATOM    593  N9    G A  28      -7.825   6.644  -6.371  1.00  0.00
ATOM    594  C8    G A  28      -6.788   5.867  -5.915  1.00  0.00
ATOM    595  N7    G A  28      -6.979   4.590  -6.104  1.00  0.00
ATOM    596  C5    G A  28      -8.213   4.516  -6.723  1.00  0.00
ATOM    597  C6    G A  28      -8.955   3.393  -7.172  1.00  0.00
ATOM    598  O6    G A  28      -8.648   2.196  -7.107  1.00  0.00
ATOM    599  N1    G A  28     -10.167   3.766  -7.747  1.00  0.00
ATOM    600  C2    G A  28     -10.610   5.061  -7.872  1.00  0.00
ATOM    601  N2    G A  28     -11.806   5.222  -8.455  1.00  0.00
ATOM    602  N3    G A  28      -9.933   6.114  -7.459  1.00  0.00
ATOM    603  C4    G A  28      -8.753   5.776  -6.897  1.00  0.00
ATOM    604  P     C A  29      -9.362   8.685  -2.168  1.00  0.00
ATOM    605  OP1   C A  29      -9.473   9.726  -1.117  1.00  0.00
ATOM    606  OP2   C A  29      -8.648   7.418  -1.868  1.00  0.00
ATOM    607  O5'   C A  29     -10.826   8.332  -2.694  1.00  0.00
ATOM    608  C5'   C A  29     -11.541   9.262  -3.507  1.00  0.00
ATOM    609  C4'   C A  29     -12.612   8.558  -4.308  1.00  0.00
ATOM    610  O4'   C A  29     -12.012   7.592  -5.211  1.00  0.00
ATOM    611  C3'   C A  29     -13.600   7.733  -3.506  1.00  0.00
ATOM    612  O3'   C A  29     -14.618   8.559  -2.959  1.00  0.00
ATOM    613  C2'   C A  29     -14.149   6.779  -4.561  1.00  0.00
ATOM    614  O2'   C A  29     -15.155   7.367  -5.365  1.00  0.00
ATOM    615  C1'   C A  29     -12.903   6.507  -5.409  1.00  0.00
ATOM    616  N1    C A  29     -12.111   5.313  -5.034  1.00  0.00
ATOM    617  C2    C A  29     -12.614   4.072  -5.440  1.00  0.00
ATOM    618  O2    C A  29     -13.615   4.044  -6.176  1.00  0.00
ATOM    619  N3    C A  29     -11.997   2.941  -5.020  1.00  0.00
ATOM    620  C4    C A  29     -10.926   3.020  -4.229  1.00  0.00
ATOM    621  N4    C A  29     -10.352   1.879  -3.840  1.00  0.00
ATOM    622  C5    C A  29     -10.401   4.268  -3.807  1.00  0.00
ATOM    623  C6    C A  29     -11.013   5.382  -4.224  1.00  0.00
ATOM    624  P     G A  30     -15.684   7.962  -1.871  1.00  0.00
ATOM    625  OP1   G A  30     -16.106   9.328  -2.228  1.00  0.00
ATOM    626  OP2   G A  30     -15.688   7.537  -0.460  1.00  0.00
ATOM    627  O5'   G A  30     -16.506   6.876  -2.725  1.00  0.00
ATOM    628  C5'   G A  30     -17.220   7.197  -3.901  1.00  0.00
ATOM    629  C4'   G A  30     -18.038   6.020  -4.415  1.00  0.00
ATOM    630  O4'   G A  30     -17.115   5.059  -4.952  1.00  0.00
ATOM    631  C3'   G A  30     -18.851   5.223  -3.398  1.00  0.00
ATOM    632  O3'   G A  30     -20.156   5.734  -3.270  1.00  0.00
ATOM    633  C2'   G A  30     -18.879   3.811  -3.983  1.00  0.00
ATOM    634  O2'   G A  30     -19.919   3.624  -4.930  1.00  0.00
ATOM    635  C1'   G A  30     -17.524   3.736  -4.661  1.00  0.00
ATOM    636  N9    G A  30     -16.376   3.079  -3.933  1.00  0.00
ATOM    637  C8    G A  30     -15.380   3.632  -3.164  1.00  0.00
ATOM    638  N7    G A  30     -14.551   2.747  -2.680  1.00  0.00
ATOM    639  C5    G A  30     -15.023   1.539  -3.157  1.00  0.00
ATOM    640  C6    G A  30     -14.538   0.219  -2.967  1.00  0.00
ATOM    641  O6    G A  30     -13.556  -0.149  -2.312  1.00  0.00
ATOM    642  N1    G A  30     -15.319  -0.723  -3.631  1.00  0.00
ATOM    643  C2    G A  30     -16.430  -0.430  -4.386  1.00  0.00
ATOM    644  N2    G A  30     -17.053  -1.473  -4.951  1.00  0.00
ATOM    645  N3    G A  30     -16.892   0.791  -4.571  1.00  0.00
ATOM    646  C4    G A  30     -16.150   1.722  -3.935  1.00  0.00
ATOM    647  P     A A  31     -20.949   5.846  -1.701  1.00  0.00
ATOM    648  OP1   A A  31     -22.284   6.473  -1.867  1.00  0.00
ATOM    649  OP2   A A  31     -19.819   6.548  -1.045  1.00  0.00
ATOM    650  O5'   A A  31     -21.092   4.488  -0.872  1.00  0.00
ATOM    651  C5'   A A  31     -22.193   3.673  -1.221  1.00  0.00
ATOM    652  C4'   A A  31     -21.849   2.222  -1.048  1.00  0.00
ATOM    653  O4'   A A  31     -20.467   2.006  -1.409  1.00  0.00
ATOM    654  C3'   A A  31     -21.941   1.705   0.375  1.00  0.00
ATOM    655  O3'   A A  31     -23.268   1.388   0.747  1.00  0.00
ATOM    656  C2'   A A  31     -21.017   0.498   0.352  1.00  0.00
ATOM    657  O2'   A A  31     -21.660  -0.623  -0.233  1.00  0.00
ATOM    658  C1'   A A  31     -19.924   0.987  -0.594  1.00  0.00
ATOM    659  N9    A A  31     -18.769   1.464   0.126  1.00  0.00
ATOM    660  C8    A A  31     -18.394   2.782   0.156  1.00  0.00
ATOM    661  N7    A A  31     -17.231   2.989   0.727  1.00  0.00
ATOM    662  C5    A A  31     -16.814   1.720   1.098  1.00  0.00
ATOM    663  C6    A A  31     -15.656   1.258   1.749  1.00  0.00
ATOM    664  N6    A A  31     -14.667   2.058   2.155  1.00  0.00
ATOM    665  N1    A A  31     -15.550  -0.070   1.970  1.00  0.00
ATOM    666  C2    A A  31     -16.541  -0.870   1.561  1.00  0.00
ATOM    667  N3    A A  31     -17.675  -0.554   0.940  1.00  0.00
ATOM    668  C4    A A  31     -17.751   0.771   0.736  1.00  0.00
ATOM    669  P     G A  32     -23.882   1.826   2.318  1.00  0.00
ATOM    670  OP1   G A  32     -25.194   1.152   2.233  1.00  0.00
ATOM    671  OP2   G A  32     -23.802   3.228   2.843  1.00  0.00
ATOM    672  O5'   G A  32     -22.936   0.885   3.192  1.00  0.00
ATOM    673  C5'   G A  32     -22.613  -0.423   2.741  1.00  0.00
ATOM    674  C4'   G A  32     -21.287  -0.868   3.305  1.00  0.00
ATOM    675  O4'   G A  32     -20.179  -0.129   2.714  1.00  0.00
ATOM    676  C3'   G A  32     -21.071  -0.625   4.781  1.00  0.00
ATOM    677  O3'   G A  32     -21.766  -1.544   5.585  1.00  0.00
ATOM    678  C2'   G A  32     -19.578  -0.842   4.876  1.00  0.00
ATOM    679  O2'   G A  32     -19.293  -2.211   4.691  1.00  0.00
ATOM    680  C1'   G A  32     -19.111  -0.060   3.652  1.00  0.00
ATOM    681  N9    G A  32     -18.857   1.288   3.991  1.00  0.00
ATOM    682  C8    G A  32     -19.677   2.324   3.617  1.00  0.00
ATOM    683  N7    G A  32     -19.196   3.499   3.921  1.00  0.00
ATOM    684  C5    G A  32     -17.985   3.226   4.531  1.00  0.00
ATOM    685  C6    G A  32     -17.009   4.098   5.078  1.00  0.00
ATOM    686  O6    G A  32     -17.030   5.334   5.129  1.00  0.00
ATOM    687  N1    G A  32     -15.925   3.402   5.604  1.00  0.00
ATOM    688  C2    G A  32     -15.796   2.033   5.603  1.00  0.00
ATOM    689  N2    G A  32     -14.677   1.545   6.155  1.00  0.00
ATOM    690  N3    G A  32     -16.694   1.210   5.099  1.00  0.00
ATOM    691  C4    G A  32     -17.757   1.864   4.584  1.00  0.00
ATOM    692  P     U A  33     -22.031  -1.120   7.007  1.00  0.00
ATOM    693  OP1   U A  33     -22.746  -2.368   7.363  1.00  0.00
ATOM    694  OP2   U A  33     -22.670   0.197   7.239  1.00  0.00
ATOM    695  O5'   U A  33     -20.657  -1.011   7.824  1.00  0.00
ATOM    696  C5'   U A  33     -19.799  -2.130   7.993  1.00  0.00
ATOM    697  C4'   U A  33     -18.614  -1.776   8.851  1.00  0.00
ATOM    698  O4'   U A  33     -17.742  -0.843   8.157  1.00  0.00
ATOM    699  C3'   U A  33     -18.947  -1.024  10.124  1.00  0.00
ATOM    700  O3'   U A  33     -19.519  -1.830  11.135  1.00  0.00
ATOM    701  C2'   U A  33     -17.600  -0.407  10.479  1.00  0.00
ATOM    702  O2'   U A  33     -16.693  -1.396  10.945  1.00  0.00
ATOM    703  C1'   U A  33     -17.139   0.035   9.092  1.00  0.00
ATOM    704  N1    U A  33     -17.570   1.495   8.850  1.00  0.00
ATOM    705  C2    U A  33     -16.730   2.496   9.299  1.00  0.00
ATOM    706  O2    U A  33     -15.699   2.273   9.910  1.00  0.00
ATOM    707  N3    U A  33     -17.140   3.774   9.009  1.00  0.00
ATOM    708  C4    U A  33     -18.282   4.145   8.328  1.00  0.00
ATOM    709  O4    U A  33     -18.516   5.336   8.143  1.00  0.00
ATOM    710  C5    U A  33     -19.103   3.049   7.895  1.00  0.00
ATOM    711  C6    U A  33     -18.727   1.796   8.164  1.00  0.00
ATOM    712  P     U A  34     -20.730  -1.234  11.981  1.00  0.00
ATOM    713  OP1   U A  34     -20.677  -2.709  11.896  1.00  0.00
ATOM    714  OP2   U A  34     -22.036  -0.571  11.819  1.00  0.00
ATOM    715  O5'   U A  34     -20.023  -0.750  13.336  1.00  0.00
ATOM    716  C5'   U A  34     -19.852  -1.607  14.456  1.00  0.00
ATOM    717  C4'   U A  34     -19.207  -0.860  15.612  1.00  0.00
ATOM    718  O4'   U A  34     -17.856  -0.486  15.252  1.00  0.00
ATOM    719  C3'   U A  34     -19.858   0.474  15.943  1.00  0.00
ATOM    720  O3'   U A  34     -20.881   0.306  16.888  1.00  0.00
ATOM    721  C2'   U A  34     -18.708   1.286  16.540  1.00  0.00
ATOM    722  O2'   U A  34     -18.439   1.019  17.901  1.00  0.00
ATOM    723  C1'   U A  34     -17.553   0.834  15.678  1.00  0.00
ATOM    724  N1    U A  34     -17.344   1.778  14.491  1.00  0.00
ATOM    725  C2    U A  34     -16.440   2.801  14.706  1.00  0.00
ATOM    726  O2    U A  34     -15.745   2.876  15.704  1.00  0.00
ATOM    727  N3    U A  34     -16.378   3.741  13.705  1.00  0.00
ATOM    728  C4    U A  34     -17.112   3.759  12.538  1.00  0.00
ATOM    729  O4    U A  34     -16.945   4.671  11.732  1.00  0.00
ATOM    730  C5    U A  34     -18.029   2.664  12.389  1.00  0.00
ATOM    731  C6    U A  34     -18.110   1.737  13.347  1.00  0.00
ATOM    732  P     U A  35     -21.977   2.146  17.172  1.00  0.00
ATOM    733  OP1   U A  35     -22.128   3.037  18.345  1.00  0.00
ATOM    734  OP2   U A  35     -23.094   1.283  16.726  1.00  0.00
ATOM    735  O5'   U A  35     -21.550   3.112  15.972  1.00  0.00
ATOM    736  C5'   U A  35     -20.342   3.851  16.054  1.00  0.00
ATOM    737  C4'   U A  35     -20.555   5.132  16.818  1.00  0.00
ATOM    738  O4'   U A  35     -20.460   4.870  18.241  1.00  0.00
ATOM    739  C3'   U A  35     -19.539   6.237  16.578  1.00  0.00
ATOM    740  O3'   U A  35     -19.784   6.959  15.382  1.00  0.00
ATOM    741  C2'   U A  35     -19.684   7.072  17.846  1.00  0.00
ATOM    742  O2'   U A  35     -20.868   7.858  17.802  1.00  0.00
ATOM    743  C1'   U A  35     -19.877   5.975  18.891  1.00  0.00
ATOM    744  N1    U A  35     -18.410   6.512  19.014  1.00  0.00
ATOM    745  C2    U A  35     -17.490   7.507  19.284  1.00  0.00
ATOM    746  O2    U A  35     -17.616   8.653  18.889  1.00  0.00
ATOM    747  N3    U A  35     -16.411   7.112  20.037  1.00  0.00
ATOM    748  C4    U A  35     -16.164   5.850  20.536  1.00  0.00
ATOM    749  O4    U A  35     -15.149   5.649  21.198  1.00  0.00
ATOM    750  C5    U A  35     -17.164   4.872  20.212  1.00  0.00
ATOM    751  C6    U A  35     -18.224   5.229  19.481  1.00  0.00
ATOM    752  P     C A  36     -18.785   7.391  14.220  1.00  0.00
ATOM    753  OP1   C A  36     -18.413   8.248  13.046  1.00  0.00
ATOM    754  OP2   C A  36     -18.250   6.002  14.325  1.00  0.00
ATOM    755  O5'   C A  36     -18.317   8.126  15.561  1.00  0.00
ATOM    756  C5'   C A  36     -18.782   9.439  15.902  1.00  0.00
ATOM    757  C4'   C A  36     -17.635  10.294  16.403  1.00  0.00
ATOM    758  O4'   C A  36     -17.060   9.671  17.578  1.00  0.00
ATOM    759  C3'   C A  36     -16.521  10.497  15.377  1.00  0.00
ATOM    760  O3'   C A  36     -16.430  11.866  14.984  1.00  0.00
ATOM    761  C2'   C A  36     -15.232  10.068  16.070  1.00  0.00
ATOM    762  O2'   C A  36     -14.297  11.105  16.195  1.00  0.00
ATOM    763  C1'   C A  36     -15.666   9.568  17.442  1.00  0.00
ATOM    764  N1    C A  36     -15.326   8.238  17.765  1.00  0.00
ATOM    765  C2    C A  36     -13.997   8.086  18.178  1.00  0.00
ATOM    766  O2    C A  36     -13.394   9.076  18.626  1.00  0.00
ATOM    767  N3    C A  36     -13.410   6.870  18.077  1.00  0.00
ATOM    768  C4    C A  36     -14.097   5.836  17.588  1.00  0.00
ATOM    769  N4    C A  36     -13.477   4.656  17.508  1.00  0.00
ATOM    770  C5    C A  36     -15.444   5.969  17.164  1.00  0.00
ATOM    771  C6    C A  36     -16.020   7.172  17.266  1.00  0.00
ATOM    772  P     U A  37     -15.414  12.345  13.647  1.00  0.00
ATOM    773  OP1   U A  37     -15.736  13.677  13.070  1.00  0.00
ATOM    774  OP2   U A  37     -15.846  11.104  12.946  1.00  0.00
ATOM    775  O5'   U A  37     -13.838  12.176  13.906  1.00  0.00
ATOM    776  C5'   U A  37     -13.206  12.678  15.088  1.00  0.00
ATOM    777  C4'   U A  37     -11.951  11.890  15.413  1.00  0.00
ATOM    778  O4'   U A  37     -12.284  10.563  15.885  1.00  0.00
ATOM    779  C3'   U A  37     -11.047  11.567  14.236  1.00  0.00
ATOM    780  O3'   U A  37     -10.340  12.699  13.792  1.00  0.00
ATOM    781  C2'   U A  37     -10.145  10.494  14.831  1.00  0.00
ATOM    782  O2'   U A  37      -9.136  10.999  15.686  1.00  0.00
ATOM    783  C1'   U A  37     -11.195   9.689  15.598  1.00  0.00
ATOM    784  N1    U A  37     -11.691   8.565  14.836  1.00  0.00
ATOM    785  C2    U A  37     -10.948   7.404  14.739  1.00  0.00
ATOM    786  O2    U A  37      -9.801   7.314  15.138  1.00  0.00
ATOM    787  N3    U A  37     -11.600   6.345  14.153  1.00  0.00
ATOM    788  C4    U A  37     -12.890   6.332  13.666  1.00  0.00
ATOM    789  O4    U A  37     -13.338   5.302  13.167  1.00  0.00
ATOM    790  C5    U A  37     -13.595   7.575  13.803  1.00  0.00
ATOM    791  C6    U A  37     -12.986   8.620  14.368  1.00  0.00
ATOM    792  P     A A  38     -10.291  12.879  12.242  1.00  0.00
ATOM    793  OP1   A A  38      -9.376  13.907  12.792  1.00  0.00
ATOM    794  OP2   A A  38     -11.593  13.274  11.663  1.00  0.00
ATOM    795  O5'   A A  38      -9.608  12.020  11.071  1.00  0.00
ATOM    796  C5'   A A  38      -8.388  11.318  11.259  1.00  0.00
ATOM    797  C4'   A A  38      -8.601   9.840  11.492  1.00  0.00
ATOM    798  O4'   A A  38      -9.927   9.598  12.022  1.00  0.00
ATOM    799  C3'   A A  38      -8.505   8.909  10.290  1.00  0.00
ATOM    800  O3'   A A  38      -7.155   8.612   9.972  1.00  0.00
ATOM    801  C2'   A A  38      -9.287   7.688  10.759  1.00  0.00
ATOM    802  O2'   A A  38      -8.488   6.849  11.581  1.00  0.00
ATOM    803  C1'   A A  38     -10.365   8.312  11.642  1.00  0.00
ATOM    804  N9    A A  38     -11.533   8.191  10.776  1.00  0.00
ATOM    805  C8    A A  38     -12.243   9.308  10.421  1.00  0.00
ATOM    806  N7    A A  38     -13.448   9.048   9.969  1.00  0.00
ATOM    807  C5    A A  38     -13.533   7.666  10.031  1.00  0.00
ATOM    808  C6    A A  38     -14.560   6.767   9.693  1.00  0.00
ATOM    809  N6    A A  38     -15.744   7.145   9.206  1.00  0.00
ATOM    810  N1    A A  38     -14.323   5.450   9.875  1.00  0.00
ATOM    811  C2    A A  38     -13.136   5.072  10.364  1.00  0.00
ATOM    812  N3    A A  38     -12.096   5.822  10.718  1.00  0.00
ATOM    813  C4    A A  38     -12.362   7.125  10.525  1.00  0.00
ATOM    814  P     C A  39      -6.610   7.916   8.516  1.00  0.00
ATOM    815  OP1   C A  39      -5.177   7.527   8.571  1.00  0.00
ATOM    816  OP2   C A  39      -7.163   8.529   7.277  1.00  0.00
ATOM    817  O5'   C A  39      -7.547   6.677   8.893  1.00  0.00
ATOM    818  C5'   C A  39      -7.070   5.596   9.688  1.00  0.00
ATOM    819  C4'   C A  39      -7.833   4.339   9.354  1.00  0.00
ATOM    820  O4'   C A  39      -9.190   4.449   9.845  1.00  0.00
ATOM    821  C3'   C A  39      -7.997   4.086   7.866  1.00  0.00
ATOM    822  O3'   C A  39      -6.830   3.430   7.373  1.00  0.00
ATOM    823  C2'   C A  39      -9.252   3.211   7.816  1.00  0.00
ATOM    824  O2'   C A  39      -9.045   1.845   8.097  1.00  0.00
ATOM    825  C1'   C A  39     -10.080   3.798   8.956  1.00  0.00
ATOM    826  N1    C A  39     -11.024   4.687   8.251  1.00  0.00
ATOM    827  C2    C A  39     -12.248   4.169   7.811  1.00  0.00
ATOM    828  O2    C A  39     -12.465   2.953   7.945  1.00  0.00
ATOM    829  N3    C A  39     -13.156   5.005   7.254  1.00  0.00
ATOM    830  C4    C A  39     -12.879   6.304   7.131  1.00  0.00
ATOM    831  N4    C A  39     -13.804   7.090   6.575  1.00  0.00
ATOM    832  C5    C A  39     -11.645   6.848   7.570  1.00  0.00
ATOM    833  C6    C A  39     -10.751   6.019   8.120  1.00  0.00
ATOM    834  P     C A  40      -5.717   4.159   6.468  1.00  0.00
ATOM    835  OP1   C A  40      -6.901   4.254   5.590  1.00  0.00
ATOM    836  OP2   C A  40      -5.429   2.868   7.153  1.00  0.00
ATOM    837  O5'   C A  40      -4.473   4.563   5.538  1.00  0.00
ATOM    838  C5'   C A  40      -3.130   4.577   6.041  1.00  0.00
ATOM    839  C4'   C A  40      -2.566   5.992   6.055  1.00  0.00
ATOM    840  O4'   C A  40      -1.700   6.143   7.216  1.00  0.00
ATOM    841  C3'   C A  40      -1.728   6.439   4.861  1.00  0.00
ATOM    842  O3'   C A  40      -2.508   6.934   3.762  1.00  0.00
ATOM    843  C2'   C A  40      -0.842   7.517   5.488  1.00  0.00
ATOM    844  O2'   C A  40      -1.498   8.774   5.620  1.00  0.00
ATOM    845  C1'   C A  40      -0.584   6.938   6.888  1.00  0.00
ATOM    846  N1    C A  40       0.586   6.155   7.262  1.00  0.00
ATOM    847  C2    C A  40       1.807   6.839   7.294  1.00  0.00
ATOM    848  O2    C A  40       1.806   8.071   7.130  1.00  0.00
ATOM    849  N3    C A  40       2.949   6.140   7.500  1.00  0.00
ATOM    850  C4    C A  40       2.901   4.818   7.670  1.00  0.00
ATOM    851  N4    C A  40       4.052   4.173   7.870  1.00  0.00
ATOM    852  C5    C A  40       1.674   4.107   7.641  1.00  0.00
ATOM    853  C6    C A  40       0.549   4.800   7.437  1.00  0.00
ATOM    854  P     G A  41      -2.541   6.192   2.446  1.00  0.00
ATOM    855  OP1   G A  41      -3.583   6.745   1.530  1.00  0.00
ATOM    856  OP2   G A  41      -2.109   4.767   2.293  1.00  0.00
ATOM    857  O5'   G A  41      -1.278   7.173   2.394  1.00  0.00
ATOM    858  C5'   G A  41      -1.467   8.582   2.591  1.00  0.00
ATOM    859  C4'   G A  41      -0.157   9.329   2.535  1.00  0.00
ATOM    860  O4'   G A  41       0.707   8.854   3.591  1.00  0.00
ATOM    861  C3'   G A  41       0.684   9.197   1.277  1.00  0.00
ATOM    862  O3'   G A  41       0.257  10.088   0.238  1.00  0.00
ATOM    863  C2'   G A  41       2.078   9.563   1.774  1.00  0.00
ATOM    864  O2'   G A  41       2.271  10.948   1.786  1.00  0.00
ATOM    865  C1'   G A  41       2.048   9.092   3.227  1.00  0.00
ATOM    866  N9    G A  41       2.722   8.055   3.692  1.00  0.00
ATOM    867  C8    G A  41       2.305   6.746   3.711  1.00  0.00
ATOM    868  N7    G A  41       3.290   5.890   3.677  1.00  0.00
ATOM    869  C5    G A  41       4.426   6.677   3.634  1.00  0.00
ATOM    870  C6    G A  41       5.798   6.316   3.583  1.00  0.00
ATOM    871  O6    G A  41       6.291   5.182   3.566  1.00  0.00
ATOM    872  N1    G A  41       6.628   7.433   3.550  1.00  0.00
ATOM    873  C2    G A  41       6.192   8.736   3.565  1.00  0.00
ATOM    874  N2    G A  41       7.144   9.678   3.529  1.00  0.00
ATOM    875  N3    G A  41       4.922   9.086   3.611  1.00  0.00
ATOM    876  C4    G A  41       4.097   8.019   3.643  1.00  0.00
ATOM    877  P     G A  42       0.507   9.723  -1.331  1.00  0.00
ATOM    878  OP1   G A  42      -0.417  10.491  -2.195  1.00  0.00
ATOM    879  OP2   G A  42       0.457   8.243  -1.311  1.00  0.00
ATOM    880  O5'   G A  42       2.022  10.079  -1.724  1.00  0.00
ATOM    881  C5'   G A  42       2.383  11.447  -1.885  1.00  0.00
ATOM    882  C4'   G A  42       3.877  11.671  -1.959  1.00  0.00
ATOM    883  O4'   G A  42       4.532  11.091  -0.803  1.00  0.00
ATOM    884  C3'   G A  42       4.596  11.083  -3.166  1.00  0.00
ATOM    885  O3'   G A  42       4.566  11.973  -4.268  1.00  0.00
ATOM    886  C2'   G A  42       6.011  10.827  -2.660  1.00  0.00
ATOM    887  O2'   G A  42       6.817  11.981  -2.843  1.00  0.00
ATOM    888  C1'   G A  42       5.807  10.600  -1.158  1.00  0.00
ATOM    889  N9    G A  42       5.826   9.287  -0.689  1.00  0.00
ATOM    890  C8    G A  42       4.771   8.407  -0.669  1.00  0.00
ATOM    891  N7    G A  42       5.142   7.161  -0.557  1.00  0.00
ATOM    892  C5    G A  42       6.522   7.218  -0.497  1.00  0.00
ATOM    893  C6    G A  42       7.485   6.183  -0.376  1.00  0.00
ATOM    894  O6    G A  42       7.292   4.963  -0.293  1.00  0.00
ATOM    895  N1    G A  42       8.785   6.680  -0.355  1.00  0.00
ATOM    896  C2    G A  42       9.117   8.011  -0.439  1.00  0.00
ATOM    897  N2    G A  42      10.425   8.297  -0.401  1.00  0.00
ATOM    898  N3    G A  42       8.234   8.984  -0.553  1.00  0.00
ATOM    899  C4    G A  42       6.965   8.524  -0.577  1.00  0.00
ATOM    900  P     G A  43       4.863  11.510  -5.758  1.00  0.00
ATOM    901  OP1   G A  43       4.604  12.664  -6.647  1.00  0.00
ATOM    902  OP2   G A  43       4.297  10.186  -6.104  1.00  0.00
ATOM    903  O5'   G A  43       6.432  11.335  -5.542  1.00  0.00
ATOM    904  C5'   G A  43       7.251  12.446  -5.181  1.00  0.00
ATOM    905  C4'   G A  43       8.688  12.003  -4.987  1.00  0.00
ATOM    906  O4'   G A  43       8.785  11.164  -3.804  1.00  0.00
ATOM    907  C3'   G A  43       9.257  11.138  -6.103  1.00  0.00
ATOM    908  O3'   G A  43       9.763  11.921  -7.187  1.00  0.00
ATOM    909  C2'   G A  43      10.374  10.391  -5.396  1.00  0.00
ATOM    910  O2'   G A  43      11.524  11.203  -5.266  1.00  0.00
ATOM    911  C1'   G A  43       9.755  10.146  -4.018  1.00  0.00
ATOM    912  N9    G A  43       9.131   8.816  -3.906  1.00  0.00
ATOM    913  C8    G A  43       7.819   8.431  -4.037  1.00  0.00
ATOM    914  N7    G A  43       7.657   7.136  -4.008  1.00  0.00
ATOM    915  C5    G A  43       8.935   6.634  -3.845  1.00  0.00
ATOM    916  C6    G A  43       9.395   5.295  -3.746  1.00  0.00
ATOM    917  O6    G A  43       8.730   4.252  -3.783  1.00  0.00
ATOM    918  N1    G A  43      10.776   5.230  -3.589  1.00  0.00
ATOM    919  C2    G A  43      11.612   6.320  -3.534  1.00  0.00
ATOM    920  N2    G A  43      12.916   6.057  -3.378  1.00  0.00
ATOM    921  N3    G A  43      11.199   7.569  -3.626  1.00  0.00
ATOM    922  C4    G A  43       9.861   7.656  -3.780  1.00  0.00
ATOM    923  P     C A  44       9.759  11.312  -8.707  1.00  0.00
ATOM    924  OP1   C A  44       9.637  12.716  -9.161  1.00  0.00
ATOM    925  OP2   C A  44       8.630  10.366  -8.870  1.00  0.00
ATOM    926  O5'   C A  44      11.002  10.599  -9.425  1.00  0.00
ATOM    927  C5'   C A  44      12.313  10.973  -9.024  1.00  0.00
ATOM    928  C4'   C A  44      13.230   9.783  -8.865  1.00  0.00
ATOM    929  O4'   C A  44      12.824   8.979  -7.728  1.00  0.00
ATOM    930  C3'   C A  44      13.256   8.800 -10.023  1.00  0.00
ATOM    931  O3'   C A  44      14.090   9.225 -11.083  1.00  0.00
ATOM    932  C2'   C A  44      13.738   7.515  -9.365  1.00  0.00
ATOM    933  O2'   C A  44      15.147   7.535  -9.192  1.00  0.00
ATOM    934  C1'   C A  44      13.090   7.615  -7.987  1.00  0.00
ATOM    935  N1    C A  44      11.835   6.830  -7.901  1.00  0.00
ATOM    936  C2    C A  44      11.938   5.443  -7.741  1.00  0.00
ATOM    937  O2    C A  44      13.068   4.925  -7.728  1.00  0.00
ATOM    938  N3    C A  44      10.808   4.709  -7.608  1.00  0.00
ATOM    939  C4    C A  44       9.617   5.308  -7.630  1.00  0.00
ATOM    940  N4    C A  44       8.531   4.544  -7.495  1.00  0.00
ATOM    941  C5    C A  44       9.491   6.712  -7.791  1.00  0.00
ATOM    942  C6    C A  44      10.610   7.433  -7.922  1.00  0.00
ATOM    943  P     A A  45      13.649   8.865 -12.522  1.00  0.00
ATOM    944  OP1   A A  45      14.518   9.453 -13.571  1.00  0.00
ATOM    945  OP2   A A  45      12.175   8.873 -12.705  1.00  0.00
ATOM    946  O5'   A A  45      14.089   7.351 -12.275  1.00  0.00
ATOM    947  C5'   A A  45      15.423   7.029 -11.888  1.00  0.00
ATOM    948  C4'   A A  45      15.543   5.561 -11.529  1.00  0.00
ATOM    949  O4'   A A  45      14.557   5.213 -10.520  1.00  0.00
ATOM    950  C3'   A A  45      15.274   4.533 -12.617  1.00  0.00
ATOM    951  O3'   A A  45      16.400   4.392 -13.473  1.00  0.00
ATOM    952  C2'   A A  45      15.050   3.267 -11.793  1.00  0.00
ATOM    953  O2'   A A  45      16.252   2.685 -11.328  1.00  0.00
ATOM    954  C1'   A A  45      14.292   3.820 -10.586  1.00  0.00
ATOM    955  N9    A A  45      12.846   3.739 -10.825  1.00  0.00
ATOM    956  C8    A A  45      12.000   4.728 -11.252  1.00  0.00
ATOM    957  N7    A A  45      10.748   4.347 -11.352  1.00  0.00
ATOM    958  C5    A A  45      10.775   3.016 -10.966  1.00  0.00
ATOM    959  C6    A A  45       9.767   2.043 -10.855  1.00  0.00
ATOM    960  N6    A A  45       8.482   2.274 -11.135  1.00  0.00
ATOM    961  N1    A A  45      10.129   0.810 -10.442  1.00  0.00
ATOM    962  C2    A A  45      11.416   0.579 -10.160  1.00  0.00
ATOM    963  N3    A A  45      12.453   1.411 -10.225  1.00  0.00
ATOM    964  C4    A A  45      12.060   2.627 -10.639  1.00  0.00
ATOM    965  P     C A  46      16.200   3.946 -14.930  1.00  0.00
ATOM    966  OP1   C A  46      17.449   4.140 -15.708  1.00  0.00
ATOM    967  OP2   C A  46      14.921   4.479 -15.453  1.00  0.00
ATOM    968  O5'   C A  46      16.019   2.384 -14.684  1.00  0.00
ATOM    969  C5'   C A  46      16.951   1.664 -13.861  1.00  0.00
ATOM    970  C4'   C A  46      16.323   0.395 -13.337  1.00  0.00
ATOM    971  O4'   C A  46      15.057   0.705 -12.692  1.00  0.00
ATOM    972  C3'   C A  46      15.925  -0.654 -14.361  1.00  0.00
ATOM    973  O3'   C A  46      17.056  -1.402 -14.801  1.00  0.00
ATOM    974  C2'   C A  46      14.949  -1.504 -13.555  1.00  0.00
ATOM    975  O2'   C A  46      15.603  -2.328 -12.614  1.00  0.00
ATOM    976  C1'   C A  46      14.208  -0.433 -12.757  1.00  0.00
ATOM    977  N1    C A  46      12.984   0.109 -13.365  1.00  0.00
ATOM    978  C2    C A  46      11.792  -0.621 -13.290  1.00  0.00
ATOM    979  O2    C A  46      11.800  -1.722 -12.714  1.00  0.00
ATOM    980  N3    C A  46      10.669  -0.109 -13.848  1.00  0.00
ATOM    981  C4    C A  46      10.708   1.076 -14.457  1.00  0.00
ATOM    982  N4    C A  46       9.576   1.541 -14.992  1.00  0.00
ATOM    983  C5    C A  46      11.905   1.832 -14.543  1.00  0.00
ATOM    984  C6    C A  46      13.012   1.322 -13.992  1.00  0.00
ATOM    985  P     C A  47      16.980  -2.165 -16.098  1.00  0.00
ATOM    986  OP1   C A  47      18.117  -3.046 -16.499  1.00  0.00
ATOM    987  OP2   C A  47      16.294  -1.333 -17.113  1.00  0.00
ATOM    988  O5'   C A  47      15.940  -3.091 -15.329  1.00  0.00
ATOM    989  C5'   C A  47      16.399  -3.999 -14.335  1.00  0.00
ATOM    990  C4'   C A  47      15.409  -5.117 -14.136  1.00  0.00
ATOM    991  O4'   C A  47      14.148  -4.558 -13.684  1.00  0.00
ATOM    992  C3'   C A  47      15.033  -5.903 -15.383  1.00  0.00
ATOM    993  O3'   C A  47      15.979  -6.924 -15.662  1.00  0.00
ATOM    994  C2'   C A  47      13.680  -6.480 -14.995  1.00  0.00
ATOM    995  O2'   C A  47      13.779  -7.610 -14.153  1.00  0.00
ATOM    996  C1'   C A  47      13.077  -5.322 -14.209  1.00  0.00
ATOM    997  N1    C A  47      12.242  -4.460 -15.093  1.00  0.00
ATOM    998  C2    C A  47      10.869  -4.725 -15.151  1.00  0.00
ATOM    999  O2    C A  47      10.389  -5.568 -14.375  1.00  0.00
ATOM   1000  N3    C A  47      10.106  -4.058 -16.050  1.00  0.00
ATOM   1001  C4    C A  47      10.665  -3.162 -16.865  1.00  0.00
ATOM   1002  N4    C A  47       9.874  -2.529 -17.734  1.00  0.00
ATOM   1003  C5    C A  47      12.054  -2.879 -16.822  1.00  0.00
ATOM   1004  C6    C A  47      12.804  -3.540 -15.933  1.00  0.00
ATOM   1005  P     G A  48      16.011  -7.532 -17.097  1.00  0.00
ATOM   1006  OP1   G A  48      17.263  -8.318 -17.031  1.00  0.00
ATOM   1007  OP2   G A  48      15.781  -6.591 -18.215  1.00  0.00
ATOM   1008  O5'   G A  48      14.780  -8.550 -17.038  1.00  0.00
ATOM   1009  C5'   G A  48      14.588  -9.399 -15.907  1.00  0.00
ATOM   1010  C4'   G A  48      13.193  -9.999 -15.911  1.00  0.00
ATOM   1011  O4'   G A  48      12.208  -8.984 -15.583  1.00  0.00
ATOM   1012  C3'   G A  48      12.714 -10.542 -17.249  1.00  0.00
ATOM   1013  O3'   G A  48      13.265 -11.823 -17.495  1.00  0.00
ATOM   1014  C2'   G A  48      11.214 -10.604 -16.987  1.00  0.00
ATOM   1015  O2'   G A  48      10.851 -11.673 -16.136  1.00  0.00
ATOM   1016  C1'   G A  48      11.010  -9.263 -16.287  1.00  0.00
ATOM   1017  N9    G A  48      10.754  -8.180 -17.254  1.00  0.00
ATOM   1018  C8    G A  48      11.658  -7.251 -17.709  1.00  0.00
ATOM   1019  N7    G A  48      11.146  -6.409 -18.564  1.00  0.00
ATOM   1020  C5    G A  48       9.826  -6.800 -18.682  1.00  0.00
ATOM   1021  C6    G A  48       8.771  -6.266 -19.468  1.00  0.00
ATOM   1022  O6    G A  48       8.806  -5.302 -20.243  1.00  0.00
ATOM   1023  N1    G A  48       7.583  -6.969 -19.290  1.00  0.00
ATOM   1024  C2    G A  48       7.429  -8.051 -18.457  1.00  0.00
ATOM   1025  N2    G A  48       6.205  -8.597 -18.417  1.00  0.00
ATOM   1026  N3    G A  48       8.398  -8.559 -17.722  1.00  0.00
ATOM   1027  C4    G A  48       9.562  -7.893 -17.880  1.00  0.00
ATOM   1028  P     U A  49      13.063 -12.417 -18.901  1.00  0.00
ATOM   1029  OP1   U A  49      13.826 -13.663 -18.667  1.00  0.00
ATOM   1030  OP2   U A  49      13.626 -11.376 -19.784  1.00  0.00
ATOM   1031  O5'   U A  49      11.639 -12.808 -19.500  1.00  0.00
ATOM   1032  C5'   U A  49      10.765 -13.690 -18.790  1.00  0.00
ATOM   1033  C4'   U A  49       9.342 -13.468 -19.227  1.00  0.00
ATOM   1034  O4'   U A  49       8.970 -12.087 -18.967  1.00  0.00
ATOM   1035  C3'   U A  49       9.054 -13.623 -20.712  1.00  0.00
ATOM   1036  O3'   U A  49       8.913 -14.978 -21.101  1.00  0.00
ATOM   1037  C2'   U A  49       7.743 -12.876 -20.831  1.00  0.00
ATOM   1038  O2'   U A  49       6.690 -13.635 -20.285  1.00  0.00
ATOM   1039  C1'   U A  49       8.016 -11.668 -19.934  1.00  0.00
ATOM   1040  N1    U A  49       8.643 -10.560 -20.698  1.00  0.00
ATOM   1041  C2    U A  49       7.842  -9.720 -21.448  1.00  0.00
ATOM   1042  O2    U A  49       6.643  -9.886 -21.578  1.00  0.00
ATOM   1043  N3    U A  49       8.500  -8.672 -22.046  1.00  0.00
ATOM   1044  C4    U A  49       9.847  -8.386 -21.970  1.00  0.00
ATOM   1045  O4    U A  49      10.292  -7.406 -22.563  1.00  0.00
ATOM   1046  C5    U A  49      10.611  -9.305 -21.174  1.00  0.00
ATOM   1047  C6    U A  49       9.997 -10.333 -20.581  1.00  0.00
ATOM   1048  P     A A  50       9.526 -15.439 -22.391  1.00  0.00
ATOM   1049  OP1   A A  50      10.921 -14.958 -22.206  1.00  0.00
ATOM   1050  OP2   A A  50       8.838 -15.236 -23.698  1.00  0.00
ATOM   1051  O5'   A A  50       9.483 -16.992 -22.057  1.00  0.00
ATOM   1052  C5'   A A  50       8.420 -17.821 -22.548  1.00  0.00
ATOM   1053  C4'   A A  50       8.239 -19.006 -21.643  1.00  0.00
ATOM   1054  O4'   A A  50       9.465 -19.769 -21.624  1.00  0.00
ATOM   1055  C3'   A A  50       8.006 -18.644 -20.186  1.00  0.00
ATOM   1056  O3'   A A  50       6.609 -18.395 -19.968  1.00  0.00
ATOM   1057  C2'   A A  50       8.507 -19.879 -19.447  1.00  0.00
ATOM   1058  O2'   A A  50       7.550 -20.911 -19.376  1.00  0.00
ATOM   1059  C1'   A A  50       9.660 -20.323 -20.340  1.00  0.00
ATOM   1060  N9    A A  50      10.751 -20.088 -19.636  1.00  0.00
ATOM   1061  C8    A A  50      11.727 -19.239 -20.089  1.00  0.00
ATOM   1062  N7    A A  50      12.769 -19.160 -19.296  1.00  0.00
ATOM   1063  C5    A A  50      12.457 -20.016 -18.251  1.00  0.00
ATOM   1064  C6    A A  50      13.153 -20.378 -17.085  1.00  0.00
ATOM   1065  N6    A A  50      14.358 -19.901 -16.765  1.00  0.00
ATOM   1066  N1    A A  50      12.560 -21.256 -16.248  1.00  0.00
ATOM   1067  C2    A A  50      11.352 -21.734 -16.570  1.00  0.00
ATOM   1068  N3    A A  50      10.600 -21.470 -17.636  1.00  0.00
ATOM   1069  C4    A A  50      11.217 -20.594 -18.447  1.00  0.00
ATOM   1070  P     A A  51       5.819 -17.372 -18.464  1.00  0.00
ATOM   1071  OP1   A A  51       4.633 -18.194 -18.118  1.00  0.00
ATOM   1072  OP2   A A  51       5.672 -15.922 -18.587  1.00  0.00
ATOM   1073  O5'   A A  51       6.932 -17.646 -17.364  1.00  0.00
ATOM   1074  C5'   A A  51       6.743 -17.225 -16.009  1.00  0.00
ATOM   1075  C4'   A A  51       7.921 -16.409 -15.564  1.00  0.00
ATOM   1076  O4'   A A  51       8.151 -15.375 -16.547  1.00  0.00
ATOM   1077  C3'   A A  51       7.701 -15.666 -14.262  1.00  0.00
ATOM   1078  O3'   A A  51       8.025 -16.468 -13.142  1.00  0.00
ATOM   1079  C2'   A A  51       8.581 -14.430 -14.417  1.00  0.00
ATOM   1080  O2'   A A  51       9.947 -14.653 -14.149  1.00  0.00
ATOM   1081  C1'   A A  51       8.413 -14.138 -15.901  1.00  0.00
ATOM   1082  N9    A A  51       7.018 -13.345 -16.227  1.00  0.00
ATOM   1083  C8    A A  51       6.004 -13.890 -16.971  1.00  0.00
ATOM   1084  N7    A A  51       5.154 -13.005 -17.436  1.00  0.00
ATOM   1085  C5    A A  51       5.643 -11.797 -16.964  1.00  0.00
ATOM   1086  C6    A A  51       5.193 -10.473 -17.110  1.00  0.00
ATOM   1087  N6    A A  51       4.103 -10.134 -17.802  1.00  0.00
ATOM   1088  N1    A A  51       5.910  -9.498 -16.511  1.00  0.00
ATOM   1089  C2    A A  51       7.003  -9.838 -15.818  1.00  0.00
ATOM   1090  N3    A A  51       7.526 -11.044 -15.612  1.00  0.00
ATOM   1091  C4    A A  51       6.790 -11.991 -16.218  1.00  0.00
ATOM   1092  P     A A  52       7.507 -16.237 -12.215  1.00  0.00
ATOM   1093  OP1   A A  52       8.515 -16.904 -11.335  1.00  0.00
ATOM   1094  OP2   A A  52       6.018 -16.454 -12.184  1.00  0.00
ATOM   1095  O5'   A A  52       7.730 -14.642 -12.212  1.00  0.00
ATOM   1096  C5'   A A  52       9.076 -14.201 -12.018  1.00  0.00
ATOM   1097  C4'   A A  52       9.260 -12.719 -12.218  1.00  0.00
ATOM   1098  O4'   A A  52       8.583 -12.340 -13.424  1.00  0.00
ATOM   1099  C3'   A A  52       8.584 -11.797 -11.245  1.00  0.00
ATOM   1100  O3'   A A  52       9.381 -11.636 -10.143  1.00  0.00
ATOM   1101  C2'   A A  52       8.557 -10.487 -11.981  1.00  0.00
ATOM   1102  O2'   A A  52       9.858  -9.911 -11.962  1.00  0.00
ATOM   1103  C1'   A A  52       8.050 -11.030 -13.303  1.00  0.00
ATOM   1104  N9    A A  52       6.527 -11.171 -13.380  1.00  0.00
ATOM   1105  C8    A A  52       5.751 -12.299 -13.442  1.00  0.00
ATOM   1106  N7    A A  52       4.465 -12.053 -13.519  1.00  0.00
ATOM   1107  C5    A A  52       4.391 -10.669 -13.506  1.00  0.00
ATOM   1108  C6    A A  52       3.304  -9.779 -13.563  1.00  0.00
ATOM   1109  N6    A A  52       2.031 -10.172 -13.649  1.00  0.00
ATOM   1110  N1    A A  52       3.574  -8.457 -13.528  1.00  0.00
ATOM   1111  C2    A A  52       4.850  -8.064 -13.443  1.00  0.00
ATOM   1112  N3    A A  52       5.955  -8.804 -13.384  1.00  0.00
ATOM   1113  C4    A A  52       5.653 -10.112 -13.419  1.00  0.00
ATOM   1114  P     U A  53       8.665 -11.438  -8.633  1.00  0.00
ATOM   1115  OP1   U A  53      10.121 -11.702  -8.428  1.00  0.00
ATOM   1116  OP2   U A  53       7.657 -12.283  -7.933  1.00  0.00
ATOM   1117  O5'   U A  53       8.378  -9.905  -8.288  1.00  0.00
ATOM   1118  C5'   U A  53       8.236  -8.952  -9.335  1.00  0.00
ATOM   1119  C4'   U A  53       8.862  -7.629  -8.951  1.00  0.00
ATOM   1120  O4'   U A  53       9.032  -6.830 -10.149  1.00  0.00
ATOM   1121  C3'   U A  53       8.040  -6.807  -7.961  1.00  0.00
ATOM   1122  O3'   U A  53       8.398  -7.072  -6.582  1.00  0.00
ATOM   1123  C2'   U A  53       8.151  -5.358  -8.457  1.00  0.00
ATOM   1124  O2'   U A  53       9.048  -4.480  -7.805  1.00  0.00
ATOM   1125  C1'   U A  53       8.518  -5.533  -9.937  1.00  0.00
ATOM   1126  N1    U A  53       8.697  -4.279  -9.761  1.00  0.00
ATOM   1127  C2    U A  53       9.361  -3.097 -10.028  1.00  0.00
ATOM   1128  O2    U A  53      10.573  -3.024 -10.126  1.00  0.00
ATOM   1129  N3    U A  53       8.552  -1.996 -10.175  1.00  0.00
ATOM   1130  C4    U A  53       7.176  -1.959 -10.084  1.00  0.00
ATOM   1131  O4    U A  53       6.588  -0.892 -10.242  1.00  0.00
ATOM   1132  C5    U A  53       6.560  -3.226  -9.804  1.00  0.00
ATOM   1133  C6    U A  53       7.323  -4.312  -9.656  1.00  0.00
ATOM   1134  P     G A  54      10.227  -6.741  -5.412  1.00  0.00
ATOM   1135  OP1   G A  54      10.132  -7.519  -4.152  1.00  0.00
ATOM   1136  OP2   G A  54       9.519  -5.450  -5.534  1.00  0.00
ATOM   1137  O5'   G A  54      11.764  -6.407  -5.622  1.00  0.00
ATOM   1138  C5'   G A  54      12.369  -5.394  -4.840  1.00  0.00
ATOM   1139  C4'   G A  54      13.404  -4.647  -5.640  1.00  0.00
ATOM   1140  O4'   G A  54      12.859  -4.200  -6.904  1.00  0.00
ATOM   1141  C3'   G A  54      13.840  -3.375  -4.949  1.00  0.00
ATOM   1142  O3'   G A  54      14.801  -3.684  -3.963  1.00  0.00
ATOM   1143  C2'   G A  54      14.346  -2.512  -6.097  1.00  0.00
ATOM   1144  O2'   G A  54      15.664  -2.805  -6.481  1.00  0.00
ATOM   1145  C1'   G A  54      13.396  -2.926  -7.222  1.00  0.00
ATOM   1146  N9    G A  54      12.091  -1.926  -6.919  1.00  0.00
ATOM   1147  C8    G A  54      10.811  -2.371  -6.699  1.00  0.00
ATOM   1148  N7    G A  54       9.926  -1.412  -6.692  1.00  0.00
ATOM   1149  C5    G A  54      10.662  -0.265  -6.923  1.00  0.00
ATOM   1150  C6    G A  54      10.253   1.090  -7.023  1.00  0.00
ATOM   1151  O6    G A  54       9.110   1.554  -6.924  1.00  0.00
ATOM   1152  N1    G A  54      11.327   1.942  -7.264  1.00  0.00
ATOM   1153  C2    G A  54      12.634   1.538  -7.392  1.00  0.00
ATOM   1154  N2    G A  54      13.532   2.506  -7.623  1.00  0.00
ATOM   1155  N3    G A  54      13.030   0.284  -7.300  1.00  0.00
ATOM   1156  C4    G A  54      12.003  -0.561  -7.066  1.00  0.00
ATOM   1157  P     U A  55      14.163  -4.072  -2.529  1.00  0.00
ATOM   1158  OP1   U A  55      15.128  -4.808  -1.675  1.00  0.00
ATOM   1159  OP2   U A  55      12.708  -4.163  -2.217  1.00  0.00
ATOM   1160  O5'   U A  55      14.646  -2.553  -2.552  1.00  0.00
ATOM   1161  C5'   U A  55      15.984  -2.250  -2.917  1.00  0.00
ATOM   1162  C4'   U A  55      16.175  -0.760  -3.098  1.00  0.00
ATOM   1163  O4'   U A  55      15.332  -0.267  -4.173  1.00  0.00
ATOM   1164  C3'   U A  55      15.838   0.132  -1.913  1.00  0.00
ATOM   1165  O3'   U A  55      16.953   0.181  -1.020  1.00  0.00
ATOM   1166  C2'   U A  55      15.641   1.483  -2.598  1.00  0.00
ATOM   1167  O2'   U A  55      16.860   2.135  -2.902  1.00  0.00
ATOM   1168  C1'   U A  55      14.946   1.071  -3.900  1.00  0.00
ATOM   1169  N1    U A  55      13.480   1.120  -3.818  1.00  0.00
ATOM   1170  C2    U A  55      12.866   2.354  -3.916  1.00  0.00
ATOM   1171  O2    U A  55      13.483   3.393  -4.071  1.00  0.00
ATOM   1172  N3    U A  55      11.495   2.330  -3.823  1.00  0.00
ATOM   1173  C4    U A  55      10.695   1.220  -3.647  1.00  0.00
ATOM   1174  O4    U A  55       9.476   1.357  -3.583  1.00  0.00
ATOM   1175  C5    U A  55      11.407  -0.023  -3.554  1.00  0.00
ATOM   1176  C6    U A  55      12.740  -0.029  -3.640  1.00  0.00
ATOM   1177  P     C A  56      16.703   0.006   0.631  1.00  0.00
ATOM   1178  OP1   C A  56      18.005  -0.217   1.302  1.00  0.00
ATOM   1179  OP2   C A  56      15.484  -0.676   1.123  1.00  0.00
ATOM   1180  O5'   C A  56      16.320   1.564   0.697  1.00  0.00
ATOM   1181  C5'   C A  56      17.338   2.542   0.865  1.00  0.00
ATOM   1182  C4'   C A  56      16.863   3.943   0.558  1.00  0.00
ATOM   1183  O4'   C A  56      15.851   3.916  -0.484  1.00  0.00
ATOM   1184  C3'   C A  56      16.174   4.710   1.678  1.00  0.00
ATOM   1185  O3'   C A  56      17.054   5.227   2.661  1.00  0.00
ATOM   1186  C2'   C A  56      15.455   5.799   0.898  1.00  0.00
ATOM   1187  O2'   C A  56      16.373   6.787   0.446  1.00  0.00
ATOM   1188  C1'   C A  56      14.963   4.999  -0.306  1.00  0.00
ATOM   1189  N1    C A  56      13.651   4.390  -0.114  1.00  0.00
ATOM   1190  C2    C A  56      12.517   5.205  -0.208  1.00  0.00
ATOM   1191  O2    C A  56      12.670   6.435  -0.293  1.00  0.00
ATOM   1192  N3    C A  56      11.290   4.631  -0.202  1.00  0.00
ATOM   1193  C4    C A  56      11.174   3.306  -0.108  1.00  0.00
ATOM   1194  N4    C A  56       9.945   2.785  -0.106  1.00  0.00
ATOM   1195  C5    C A  56      12.311   2.463  -0.012  1.00  0.00
ATOM   1196  C6    C A  56      13.520   3.034  -0.018  1.00  0.00
ATOM   1197  P     C A  57      16.375   5.669   3.967  1.00  0.00
ATOM   1198  OP1   C A  57      17.617   5.807   4.749  1.00  0.00
ATOM   1199  OP2   C A  57      15.548   4.444   4.102  1.00  0.00
ATOM   1200  O5'   C A  57      15.405   6.883   4.326  1.00  0.00
ATOM   1201  C5'   C A  57      15.839   8.237   4.215  1.00  0.00
ATOM   1202  C4'   C A  57      14.651   9.173   4.150  1.00  0.00
ATOM   1203  O4'   C A  57      13.796   8.762   3.051  1.00  0.00
ATOM   1204  C3'   C A  57      13.706   9.247   5.348  1.00  0.00
ATOM   1205  O3'   C A  57      14.216  10.115   6.363  1.00  0.00
ATOM   1206  C2'   C A  57      12.436   9.798   4.703  1.00  0.00
ATOM   1207  O2'   C A  57      12.486  11.190   4.473  1.00  0.00
ATOM   1208  C1'   C A  57      12.455   9.111   3.338  1.00  0.00
ATOM   1209  N1    C A  57      11.632   7.894   3.327  1.00  0.00
ATOM   1210  C2    C A  57      10.238   8.010   3.284  1.00  0.00
ATOM   1211  O2    C A  57       9.734   9.143   3.197  1.00  0.00
ATOM   1212  N3    C A  57       9.481   6.888   3.340  1.00  0.00
ATOM   1213  C4    C A  57      10.065   5.693   3.434  1.00  0.00
ATOM   1214  N4    C A  57       9.279   4.615   3.486  1.00  0.00
ATOM   1215  C5    C A  57      11.476   5.554   3.479  1.00  0.00
ATOM   1216  C6    C A  57      12.220   6.665   3.424  1.00  0.00
ATOM   1217  P     G A  58      13.532  10.139   7.763  1.00  0.00
ATOM   1218  OP1   G A  58      14.030  11.095   8.806  1.00  0.00
ATOM   1219  OP2   G A  58      13.306   8.716   8.118  1.00  0.00
ATOM   1220  O5'   G A  58      12.170  10.680   7.141  1.00  0.00
ATOM   1221  C5'   G A  58      12.046  12.043   6.702  1.00  0.00
ATOM   1222  C4'   G A  58      10.606  12.471   6.751  1.00  0.00
ATOM   1223  O4'   G A  58       9.854  11.784   5.725  1.00  0.00
ATOM   1224  C3'   G A  58       9.896  12.132   8.047  1.00  0.00
ATOM   1225  O3'   G A  58      10.103  13.144   9.011  1.00  0.00
ATOM   1226  C2'   G A  58       8.436  12.038   7.634  1.00  0.00
ATOM   1227  O2'   G A  58       7.789  13.291   7.627  1.00  0.00
ATOM   1228  C1'   G A  58       8.548  11.515   6.199  1.00  0.00
ATOM   1229  N9    G A  58       8.338  10.066   6.298  1.00  0.00
ATOM   1230  C8    G A  58       9.251   9.060   6.500  1.00  0.00
ATOM   1231  N7    G A  58       8.702   7.885   6.641  1.00  0.00
ATOM   1232  C5    G A  58       7.345   8.124   6.522  1.00  0.00
ATOM   1233  C6    G A  58       6.241   7.235   6.587  1.00  0.00
ATOM   1234  O6    G A  58       6.254   6.011   6.770  1.00  0.00
ATOM   1235  N1    G A  58       5.029   7.897   6.416  1.00  0.00
ATOM   1236  C2    G A  58       4.896   9.249   6.207  1.00  0.00
ATOM   1237  N2    G A  58       3.644   9.704   6.062  1.00  0.00
ATOM   1238  N3    G A  58       5.911  10.087   6.144  1.00  0.00
ATOM   1239  C4    G A  58       7.099   9.467   6.309  1.00  0.00
ATOM   1240  P     A A  59      10.160  12.738  10.574  1.00  0.00
ATOM   1241  OP1   A A  59      10.707  13.551  11.692  1.00  0.00
ATOM   1242  OP2   A A  59      10.937  11.585  10.069  1.00  0.00
ATOM   1243  O5'   A A  59       8.702  12.244  11.009  1.00  0.00
ATOM   1244  C5'   A A  59       7.689  13.196  11.359  1.00  0.00
ATOM   1245  C4'   A A  59       6.398  12.517  11.769  1.00  0.00
ATOM   1246  O4'   A A  59       5.785  11.839  10.645  1.00  0.00
ATOM   1247  C3'   A A  59       6.509  11.470  12.860  1.00  0.00
ATOM   1248  O3'   A A  59       6.553  12.087  14.158  1.00  0.00
ATOM   1249  C2'   A A  59       5.270  10.609  12.619  1.00  0.00
ATOM   1250  O2'   A A  59       4.110  11.133  13.224  1.00  0.00
ATOM   1251  C1'   A A  59       5.107  10.685  11.099  1.00  0.00
ATOM   1252  N9    A A  59       5.649   9.585  10.412  1.00  0.00
ATOM   1253  C8    A A  59       6.976   9.316  10.197  1.00  0.00
ATOM   1254  N7    A A  59       7.219   8.064   9.890  1.00  0.00
ATOM   1255  C5    A A  59       5.967   7.469   9.905  1.00  0.00
ATOM   1256  C6    A A  59       5.542   6.151   9.661  1.00  0.00
ATOM   1257  N6    A A  59       6.371   5.155   9.340  1.00  0.00
ATOM   1258  N1    A A  59       4.221   5.890   9.760  1.00  0.00
ATOM   1259  C2    A A  59       3.391   6.890  10.080  1.00  0.00
ATOM   1260  N3    A A  59       3.670   8.167  10.331  1.00  0.00
ATOM   1261  C4    A A  59       4.990   8.393  10.226  1.00  0.00
ATOM   1262  P     U A  60       6.980  11.149  15.545  1.00  0.00
ATOM   1263  OP1   U A  60       6.838  11.913  16.807  1.00  0.00
ATOM   1264  OP2   U A  60       8.288  10.592  15.131  1.00  0.00
ATOM   1265  O5'   U A  60       6.018   9.874  15.584  1.00  0.00
ATOM   1266  C5'   U A  60       4.666   9.976  16.007  1.00  0.00
ATOM   1267  C4'   U A  60       4.098   8.603  16.253  1.00  0.00
ATOM   1268  O4'   U A  60       3.761   7.977  14.988  1.00  0.00
ATOM   1269  C3'   U A  60       5.067   7.640  16.920  1.00  0.00
ATOM   1270  O3'   U A  60       5.079   7.788  18.332  1.00  0.00
ATOM   1271  C2'   U A  60       4.607   6.275  16.418  1.00  0.00
ATOM   1272  O2'   U A  60       3.531   5.787  17.202  1.00  0.00
ATOM   1273  C1'   U A  60       4.064   6.601  15.025  1.00  0.00
ATOM   1274  N1    U A  60       5.061   6.396  13.819  1.00  0.00
ATOM   1275  C2    U A  60       4.820   5.304  13.007  1.00  0.00
ATOM   1276  O2    U A  60       3.800   4.641  13.072  1.00  0.00
ATOM   1277  N3    U A  60       5.821   5.014  12.112  1.00  0.00
ATOM   1278  C4    U A  60       7.012   5.691  11.951  1.00  0.00
ATOM   1279  O4    U A  60       7.814   5.310  11.102  1.00  0.00
ATOM   1280  C5    U A  60       7.188   6.811  12.831  1.00  0.00
ATOM   1281  C6    U A  60       6.231   7.116  13.711  1.00  0.00
ATOM   1282  P     U A  61       6.274   7.299  19.343  1.00  0.00
ATOM   1283  OP1   U A  61       7.349   7.846  20.208  1.00  0.00
ATOM   1284  OP2   U A  61       6.633   6.493  18.143  1.00  0.00
ATOM   1285  O5'   U A  61       5.242   6.507  20.252  1.00  0.00
ATOM   1286  C5'   U A  61       4.347   7.248  21.064  1.00  0.00
ATOM   1287  C4'   U A  61       3.347   6.346  21.703  1.00  0.00
ATOM   1288  O4'   U A  61       2.106   6.293  20.960  1.00  0.00
ATOM   1289  C3'   U A  61       3.741   4.900  21.851  1.00  0.00
ATOM   1290  O3'   U A  61       4.744   4.735  22.844  1.00  0.00
ATOM   1291  C2'   U A  61       2.385   4.262  22.152  1.00  0.00
ATOM   1292  O2'   U A  61       1.925   4.443  23.485  1.00  0.00
ATOM   1293  C1'   U A  61       1.460   5.063  21.235  1.00  0.00
ATOM   1294  N1    U A  61       1.198   4.330  19.975  1.00  0.00
ATOM   1295  C2    U A  61       0.179   3.397  20.014  1.00  0.00
ATOM   1296  O2    U A  61      -0.487   3.183  21.011  1.00  0.00
ATOM   1297  N3    U A  61      -0.035   2.720  18.837  1.00  0.00
ATOM   1298  C4    U A  61       0.653   2.878  17.652  1.00  0.00
ATOM   1299  O4    U A  61       0.344   2.196  16.678  1.00  0.00
ATOM   1300  C5    U A  61       1.697   3.864  17.692  1.00  0.00
ATOM   1301  C6    U A  61       1.926   4.537  18.823  1.00  0.00
ATOM   1302  P     A A  62       4.933   3.484  23.255  1.00  0.00
ATOM   1303  OP1   A A  62       5.988   3.816  24.243  1.00  0.00
ATOM   1304  OP2   A A  62       5.313   2.883  21.952  1.00  0.00
ATOM   1305  O5'   A A  62       3.873   2.516  23.941  1.00  0.00
ATOM   1306  C5'   A A  62       3.244   2.872  25.182  1.00  0.00
ATOM   1307  C4'   A A  62       2.153   1.885  25.498  1.00  0.00
ATOM   1308  O4'   A A  62       1.115   1.979  24.485  1.00  0.00
ATOM   1309  C3'   A A  62       2.578   0.431  25.431  1.00  0.00
ATOM   1310  O3'   A A  62       3.279  -0.009  26.592  1.00  0.00
ATOM   1311  C2'   A A  62       1.249  -0.274  25.198  1.00  0.00
ATOM   1312  O2'   A A  62       0.454  -0.388  26.364  1.00  0.00
ATOM   1313  C1'   A A  62       0.583   0.688  24.216  1.00  0.00
ATOM   1314  N9    A A  62       0.921   0.340  22.836  1.00  0.00
ATOM   1315  C8    A A  62       1.945   0.846  22.079  1.00  0.00
ATOM   1316  N7    A A  62       2.029   0.316  20.882  1.00  0.00
ATOM   1317  C5    A A  62       0.990  -0.601  20.851  1.00  0.00
ATOM   1318  C6    A A  62       0.541  -1.489  19.858  1.00  0.00
ATOM   1319  N6    A A  62       1.109  -1.600  18.654  1.00  0.00
ATOM   1320  N1    A A  62      -0.523  -2.268  20.148  1.00  0.00
ATOM   1321  C2    A A  62      -1.091  -2.155  21.354  1.00  0.00
ATOM   1322  N3    A A  62      -0.761  -1.358  22.367  1.00  0.00
ATOM   1323  C4    A A  62       0.299  -0.598  22.048  1.00  0.00
ATOM   1324  P     U A  63       4.118  -1.452  26.533  1.00  0.00
ATOM   1325  OP1   U A  63       5.010  -1.723  27.683  1.00  0.00
ATOM   1326  OP2   U A  63       4.592  -0.654  25.376  1.00  0.00
ATOM   1327  O5'   U A  63       3.566  -2.856  26.012  1.00  0.00
ATOM   1328  C5'   U A  63       3.337  -3.869  26.971  1.00  0.00
ATOM   1329  C4'   U A  63       2.182  -4.740  26.531  1.00  0.00
ATOM   1330  O4'   U A  63       1.299  -3.994  25.661  1.00  0.00
ATOM   1331  C3'   U A  63       2.602  -5.907  25.662  1.00  0.00
ATOM   1332  O3'   U A  63       3.099  -6.946  26.462  1.00  0.00
ATOM   1333  C2'   U A  63       1.297  -6.255  24.951  1.00  0.00
ATOM   1334  O2'   U A  63       0.376  -6.955  25.763  1.00  0.00
ATOM   1335  C1'   U A  63       0.801  -4.849  24.644  1.00  0.00
ATOM   1336  N1    U A  63       1.353  -4.445  23.320  1.00  0.00
ATOM   1337  C2    U A  63       0.905  -4.977  22.126  1.00  0.00
ATOM   1338  O2    U A  63       0.174  -5.950  22.065  1.00  0.00
ATOM   1339  N3    U A  63       1.345  -4.327  20.998  1.00  0.00
ATOM   1340  C4    U A  63       2.171  -3.223  20.946  1.00  0.00
ATOM   1341  O4    U A  63       2.479  -2.749  19.856  1.00  0.00
ATOM   1342  C5    U A  63       2.594  -2.731  22.227  1.00  0.00
ATOM   1343  C6    U A  63       2.181  -3.344  23.339  1.00  0.00
ATOM   1344  P     G A  64       4.505  -7.524  26.042  1.00  0.00
ATOM   1345  OP1   G A  64       5.266  -8.423  26.949  1.00  0.00
ATOM   1346  OP2   G A  64       5.029  -6.177  25.726  1.00  0.00
ATOM   1347  O5'   G A  64       4.263  -8.269  24.665  1.00  0.00
ATOM   1348  C5'   G A  64       3.807  -9.609  24.663  1.00  0.00
ATOM   1349  C4'   G A  64       3.595 -10.097  23.260  1.00  0.00
ATOM   1350  O4'   G A  64       2.722  -9.180  22.562  1.00  0.00
ATOM   1351  C3'   G A  64       4.794 -10.213  22.341  1.00  0.00
ATOM   1352  O3'   G A  64       5.500 -11.423  22.566  1.00  0.00
ATOM   1353  C2'   G A  64       4.128 -10.243  20.970  1.00  0.00
ATOM   1354  O2'   G A  64       3.650 -11.531  20.635  1.00  0.00
ATOM   1355  C1'   G A  64       2.929  -9.313  21.174  1.00  0.00
ATOM   1356  N9    G A  64       3.239  -7.940  20.648  1.00  0.00
ATOM   1357  C8    G A  64       3.694  -6.874  21.385  1.00  0.00
ATOM   1358  N7    G A  64       3.969  -5.825  20.658  1.00  0.00
ATOM   1359  C5    G A  64       3.679  -6.218  19.365  1.00  0.00
ATOM   1360  C6    G A  64       3.779  -5.510  18.140  1.00  0.00
ATOM   1361  O6    G A  64       4.160  -4.347  17.957  1.00  0.00
ATOM   1362  N1    G A  64       3.382  -6.286  17.055  1.00  0.00
ATOM   1363  C2    G A  64       2.942  -7.586  17.140  1.00  0.00
ATOM   1364  N2    G A  64       2.601  -8.171  15.984  1.00  0.00
ATOM   1365  N3    G A  64       2.844  -8.257  18.270  1.00  0.00
ATOM   1366  C4    G A  64       3.225  -7.523  19.337  1.00  0.00
ATOM   1367  P     U A  65       7.030 -11.669  21.869  1.00  0.00
ATOM   1368  OP1   U A  65       7.801 -12.838  22.343  1.00  0.00
ATOM   1369  OP2   U A  65       7.588 -10.308  22.046  1.00  0.00
ATOM   1370  O5'   U A  65       6.681 -11.876  20.325  1.00  0.00
ATOM   1371  C5'   U A  65       6.139 -13.125  19.850  1.00  0.00
ATOM   1372  C4'   U A  65       5.900 -13.071  18.356  1.00  0.00
ATOM   1373  O4'   U A  65       5.013 -11.960  18.068  1.00  0.00
ATOM   1374  C3'   U A  65       7.113 -12.818  17.469  1.00  0.00
ATOM   1375  O3'   U A  65       7.842 -14.012  17.188  1.00  0.00
ATOM   1376  C2'   U A  65       6.469 -12.249  16.213  1.00  0.00
ATOM   1377  O2'   U A  65       5.891 -13.247  15.397  1.00  0.00
ATOM   1378  C1'   U A  65       5.359 -11.387  16.818  1.00  0.00
ATOM   1379  N1    U A  65       5.785 -10.016  17.077  1.00  0.00
ATOM   1380  C2    U A  65       5.746  -9.120  16.026  1.00  0.00
ATOM   1381  O2    U A  65       5.379  -9.427  14.906  1.00  0.00
ATOM   1382  N3    U A  65       6.157  -7.846  16.333  1.00  0.00
ATOM   1383  C4    U A  65       6.593  -7.387  17.559  1.00  0.00
ATOM   1384  O4    U A  65       6.929  -6.212  17.680  1.00  0.00
ATOM   1385  C5    U A  65       6.605  -8.377  18.599  1.00  0.00
ATOM   1386  C6    U A  65       6.211  -9.624  18.328  1.00  0.00
ATOM   1387  P     C A  66       9.805 -14.075  16.725  1.00  0.00
ATOM   1388  OP1   C A  66      10.026 -15.512  16.401  1.00  0.00
ATOM   1389  OP2   C A  66      10.672 -13.409  17.733  1.00  0.00
ATOM   1390  O5'   C A  66       9.854 -13.218  15.378  1.00  0.00
ATOM   1391  C5'   C A  66       9.486 -13.820  14.136  1.00  0.00
ATOM   1392  C4'   C A  66       9.416 -12.798  13.015  1.00  0.00
ATOM   1393  O4'   C A  66       8.563 -11.679  13.385  1.00  0.00
ATOM   1394  C3'   C A  66      10.676 -12.084  12.564  1.00  0.00
ATOM   1395  O3'   C A  66      11.528 -12.910  11.779  1.00  0.00
ATOM   1396  C2'   C A  66      10.072 -10.989  11.695  1.00  0.00
ATOM   1397  O2'   C A  66       9.640 -11.480  10.442  1.00  0.00
ATOM   1398  C1'   C A  66       8.845 -10.589  12.522  1.00  0.00
ATOM   1399  N1    C A  66       9.126  -9.406  13.374  1.00  0.00
ATOM   1400  C2    C A  66       9.153  -8.131  12.796  1.00  0.00
ATOM   1401  O2    C A  66       9.034  -8.031  11.563  1.00  0.00
ATOM   1402  N3    C A  66       9.308  -7.048  13.595  1.00  0.00
ATOM   1403  C4    C A  66       9.433  -7.204  14.913  1.00  0.00
ATOM   1404  N4    C A  66       9.585  -6.108  15.660  1.00  0.00
ATOM   1405  C5    C A  66       9.408  -8.487  15.518  1.00  0.00
ATOM   1406  C6    C A  66       9.255  -9.554  14.726  1.00  0.00
ATOM   1407  P     C A  67      13.060 -12.430  11.498  1.00  0.00
ATOM   1408  OP1   C A  67      13.764 -13.482  10.715  1.00  0.00
ATOM   1409  OP2   C A  67      13.595 -12.014  12.831  1.00  0.00
ATOM   1410  O5'   C A  67      12.959 -11.118  10.588  1.00  0.00
ATOM   1411  C5'   C A  67      12.455 -11.178   9.253  1.00  0.00
ATOM   1412  C4'   C A  67      12.643  -9.849   8.554  1.00  0.00
ATOM   1413  O4'   C A  67      11.920  -8.813   9.273  1.00  0.00
ATOM   1414  C3'   C A  67      14.074  -9.339   8.524  1.00  0.00
ATOM   1415  O3'   C A  67      14.791  -9.913   7.432  1.00  0.00
ATOM   1416  C2'   C A  67      13.888  -7.834   8.363  1.00  0.00
ATOM   1417  O2'   C A  67      13.633  -7.464   7.024  1.00  0.00
ATOM   1418  C1'   C A  67      12.635  -7.585   9.200  1.00  0.00
ATOM   1419  N1    C A  67      12.851  -7.152  10.572  1.00  0.00
ATOM   1420  C2    C A  67      13.054  -5.786  10.795  1.00  0.00
ATOM   1421  O2    C A  67      13.003  -5.008   9.826  1.00  0.00
ATOM   1422  N3    C A  67      13.301  -5.352  12.054  1.00  0.00
ATOM   1423  C4    C A  67      13.348  -6.223  13.063  1.00  0.00
ATOM   1424  N4    C A  67      13.594  -5.749  14.286  1.00  0.00
ATOM   1425  C5    C A  67      13.145  -7.611  12.858  1.00  0.00
ATOM   1426  C6    C A  67      12.901  -8.036  11.613  1.00  0.00
ATOM   1427  P     G A  68      16.377  -9.578   7.494  1.00  0.00
ATOM   1428  OP1   G A  68      17.253  -9.398   8.683  1.00  0.00
ATOM   1429  OP2   G A  68      14.987 -10.081   7.673  1.00  0.00
ATOM   1430  O5'   G A  68      16.295  -8.207   6.683  1.00  0.00
ATOM   1431  C5'   G A  68      15.880  -7.018   7.336  1.00  0.00
ATOM   1432  C4'   G A  68      16.277  -5.799   6.539  1.00  0.00
ATOM   1433  O4'   G A  68      15.330  -5.595   5.452  1.00  0.00
ATOM   1434  C3'   G A  68      16.184  -4.526   7.363  1.00  0.00
ATOM   1435  O3'   G A  68      17.369  -4.317   8.117  1.00  0.00
ATOM   1436  C2'   G A  68      15.902  -3.458   6.316  1.00  0.00
ATOM   1437  O2'   G A  68      17.060  -3.016   5.628  1.00  0.00
ATOM   1438  C1'   G A  68      14.984  -4.219   5.359  1.00  0.00
ATOM   1439  N9    G A  68      16.047  -4.638   9.655  1.00  0.00
ATOM   1440  C8    G A  68      16.191  -5.848  10.290  1.00  0.00
ATOM   1441  N7    G A  68      16.502  -5.734  11.552  1.00  0.00
ATOM   1442  C5    G A  68      16.566  -4.370  11.768  1.00  0.00
ATOM   1443  C6    G A  68      16.863  -3.634  12.944  1.00  0.00
ATOM   1444  O6    G A  68      17.137  -4.067  14.070  1.00  0.00
ATOM   1445  N1    G A  68      16.821  -2.260  12.723  1.00  0.00
ATOM   1446  C2    G A  68      16.529  -1.668  11.517  1.00  0.00
ATOM   1447  N2    G A  68      16.535  -0.328  11.500  1.00  0.00
ATOM   1448  N3    G A  68      16.252  -2.338  10.416  1.00  0.00
ATOM   1449  C4    G A  68      16.288  -3.674  10.607  1.00  0.00
TER   
END   
