# Supplementary material for: RPocket: an intuitive database of RNA pocket topology information with RNA-ligand data resources
Source: BMC Bioinformatics. 2021 Sep 8;22:428. doi: 10.1186/s12859-021-04349-4 (PMC8424408; doi:10.1186/s12859-021-04349-4)
Supplement: Supplementary file 7 — Additional file 7. Folder S3: Nine other experimental structures and their modeling structures and pockets. [file 12859_2021_4349_MOESM7_ESM.zip › 12859_2021_4349_MOESM7_ESM/4FEP_s3.pdb]

ATOM      1  P     G A   1       3.863 -14.348  14.596  1.00  0.00
ATOM      2  OP1   G A   1       2.778 -13.358  14.758  1.00  0.00
ATOM      3  OP2   G A   1       4.895 -14.145  13.561  1.00  0.00
ATOM      4  O5'   G A   1       4.715 -14.422  15.945  1.00  0.00
ATOM      5  C5'   G A   1       4.074 -14.502  17.207  1.00  0.00
ATOM      6  C4'   G A   1       5.087 -14.708  18.299  1.00  0.00
ATOM      7  O4'   G A   1       5.925 -15.843  17.969  1.00  0.00
ATOM      8  C3'   G A   1       6.067 -13.566  18.505  1.00  0.00
ATOM      9  O3'   G A   1       5.503 -12.551  19.320  1.00  0.00
ATOM     10  C2'   G A   1       7.280 -14.265  19.114  1.00  0.00
ATOM     11  O2'   G A   1       7.091 -14.485  20.506  1.00  0.00
ATOM     12  C1'   G A   1       7.251 -15.621  18.401  1.00  0.00
ATOM     13  N9    G A   1       7.969 -15.917  17.088  1.00  0.00
ATOM     14  C8    G A   1       7.542 -15.643  15.812  1.00  0.00
ATOM     15  N7    G A   1       8.495 -15.716  14.923  1.00  0.00
ATOM     16  C5    G A   1       9.618 -16.060  15.651  1.00  0.00
ATOM     17  C6    G A   1      10.957 -16.281  15.236  1.00  0.00
ATOM     18  O6    G A   1      11.425 -16.214  14.092  1.00  0.00
ATOM     19  N1    G A   1      11.786 -16.611  16.304  1.00  0.00
ATOM     20  C2    G A   1      11.376 -16.715  17.612  1.00  0.00
ATOM     21  N2    G A   1      12.322 -17.045  18.503  1.00  0.00
ATOM     22  N3    G A   1      10.137 -16.512  18.013  1.00  0.00
ATOM     23  C4    G A   1       9.314 -16.189  16.993  1.00  0.00
ATOM     24  P     G A   2       6.346 -11.341  19.884  1.00  0.00
ATOM     25  OP1   G A   2       5.895 -10.474  20.995  1.00  0.00
ATOM     26  OP2   G A   2       6.059 -10.943  18.486  1.00  0.00
ATOM     27  O5'   G A   2       7.925 -11.546  19.968  1.00  0.00
ATOM     28  C5'   G A   2       8.565 -11.682  21.233  1.00  0.00
ATOM     29  C4'   G A   2      10.068 -11.815  21.088  1.00  0.00
ATOM     30  O4'   G A   2      10.419 -12.992  20.309  1.00  0.00
ATOM     31  C3'   G A   2      10.896 -10.713  20.448  1.00  0.00
ATOM     32  O3'   G A   2      11.124  -9.604  21.311  1.00  0.00
ATOM     33  C2'   G A   2      12.214 -11.444  20.207  1.00  0.00
ATOM     34  O2'   G A   2      12.969 -11.554  21.401  1.00  0.00
ATOM     35  C1'   G A   2      11.741 -12.846  19.814  1.00  0.00
ATOM     36  N9    G A   2      11.723 -12.984  18.374  1.00  0.00
ATOM     37  C8    G A   2      10.652 -12.922  17.516  1.00  0.00
ATOM     38  N7    G A   2      10.992 -13.012  16.259  1.00  0.00
ATOM     39  C5    G A   2      12.368 -13.142  16.285  1.00  0.00
ATOM     40  C6    G A   2      13.302 -13.277  15.225  1.00  0.00
ATOM     41  O6    G A   2      13.080 -13.310  14.008  1.00  0.00
ATOM     42  N1    G A   2      14.609 -13.380  15.694  1.00  0.00
ATOM     43  C2    G A   2      14.971 -13.355  17.019  1.00  0.00
ATOM     44  N2    G A   2      16.281 -13.469  17.276  1.00  0.00
ATOM     45  N3    G A   2      14.115 -13.229  18.014  1.00  0.00
ATOM     46  C4    G A   2      12.840 -13.127  17.583  1.00  0.00
ATOM     47  P     A A   3      11.582  -8.412  20.706  1.00  0.00
ATOM     48  OP1   A A   3      10.895  -7.354  21.478  1.00  0.00
ATOM     49  OP2   A A   3      11.357  -8.501  19.245  1.00  0.00
ATOM     50  O5'   A A   3      13.162  -8.262  20.946  1.00  0.00
ATOM     51  C5'   A A   3      14.002  -9.395  21.200  1.00  0.00
ATOM     52  C4'   A A   3      15.323  -9.353  20.448  1.00  0.00
ATOM     53  O4'   A A   3      15.378 -10.497  19.556  1.00  0.00
ATOM     54  C3'   A A   3      15.562  -8.172  19.517  1.00  0.00
ATOM     55  O3'   A A   3      15.979  -7.013  20.237  1.00  0.00
ATOM     56  C2'   A A   3      16.643  -8.740  18.596  1.00  0.00
ATOM     57  O2'   A A   3      17.930  -8.780  19.189  1.00  0.00
ATOM     58  C1'   A A   3      16.111 -10.155  18.390  1.00  0.00
ATOM     59  N9    A A   3      15.276 -10.305  17.214  1.00  0.00
ATOM     60  C8    A A   3      13.915 -10.205  17.086  1.00  0.00
ATOM     61  N7    A A   3      13.494 -10.270  15.845  1.00  0.00
ATOM     62  C5    A A   3      14.657 -10.421  15.108  1.00  0.00
ATOM     63  C6    A A   3      14.892 -10.550  13.727  1.00  0.00
ATOM     64  N6    A A   3      13.923 -10.547  12.809  1.00  0.00
ATOM     65  N1    A A   3      16.172 -10.684  13.319  1.00  0.00
ATOM     66  C2    A A   3      17.142 -10.688  14.240  1.00  0.00
ATOM     67  N3    A A   3      17.047 -10.576  15.563  1.00  0.00
ATOM     68  C4    A A   3      15.763 -10.443  15.936  1.00  0.00
ATOM     69  P     C A   4      15.371  -5.509  19.816  1.00  0.00
ATOM     70  OP1   C A   4      15.145  -4.510  20.888  1.00  0.00
ATOM     71  OP2   C A   4      14.482  -5.529  18.626  1.00  0.00
ATOM     72  O5'   C A   4      16.870  -5.438  19.269  1.00  0.00
ATOM     73  C5'   C A   4      17.067  -4.768  18.057  1.00  0.00
ATOM     74  C4'   C A   4      18.418  -5.077  17.462  1.00  0.00
ATOM     75  O4'   C A   4      18.470  -6.458  17.035  1.00  0.00
ATOM     76  C3'   C A   4      18.633  -4.242  16.215  1.00  0.00
ATOM     77  O3'   C A   4      19.387  -3.097  16.562  1.00  0.00
ATOM     78  C2'   C A   4      19.333  -5.182  15.232  1.00  0.00
ATOM     79  O2'   C A   4      20.743  -5.173  15.336  1.00  0.00
ATOM     80  C1'   C A   4      18.766  -6.534  15.648  1.00  0.00
ATOM     81  N1    C A   4      17.535  -6.916  14.972  1.00  0.00
ATOM     82  C2    C A   4      17.675  -7.335  13.644  1.00  0.00
ATOM     83  O2    C A   4      18.818  -7.494  13.184  1.00  0.00
ATOM     84  N3    C A   4      16.563  -7.553  12.901  1.00  0.00
ATOM     85  C4    C A   4      15.356  -7.368  13.436  1.00  0.00
ATOM     86  N4    C A   4      14.290  -7.595  12.665  1.00  0.00
ATOM     87  C5    C A   4      15.193  -6.944  14.780  1.00  0.00
ATOM     88  C6    C A   4      16.293  -6.730  15.510  1.00  0.00
ATOM     89  P     A A   5      18.867  -1.515  16.034  1.00  0.00
ATOM     90  OP1   A A   5      19.053  -0.688  17.250  1.00  0.00
ATOM     91  OP2   A A   5      17.527  -2.042  15.652  1.00  0.00
ATOM     92  O5'   A A   5      19.465  -0.722  14.765  1.00  0.00
ATOM     93  C5'   A A   5      20.776  -0.988  14.273  1.00  0.00
ATOM     94  C4'   A A   5      20.755  -1.334  12.795  1.00  0.00
ATOM     95  O4'   A A   5      20.283  -2.692  12.589  1.00  0.00
ATOM     96  C3'   A A   5      19.791  -0.533  11.936  1.00  0.00
ATOM     97  O3'   A A   5      20.242   0.803  11.688  1.00  0.00
ATOM     98  C2'   A A   5      19.805  -1.392  10.676  1.00  0.00
ATOM     99  O2'   A A   5      20.980  -1.209   9.916  1.00  0.00
ATOM    100  C1'   A A   5      19.771  -2.796  11.270  1.00  0.00
ATOM    101  N9    A A   5      18.504  -3.302  11.342  1.00  0.00
ATOM    102  C8    A A   5      17.798  -3.397  12.513  1.00  0.00
ATOM    103  N7    A A   5      16.633  -3.987  12.382  1.00  0.00
ATOM    104  C5    A A   5      16.571  -4.301  11.033  1.00  0.00
ATOM    105  C6    A A   5      15.589  -4.940  10.256  1.00  0.00
ATOM    106  N6    A A   5      14.435  -5.395  10.749  1.00  0.00
ATOM    107  N1    A A   5      15.837  -5.095   8.938  1.00  0.00
ATOM    108  C2    A A   5      16.994  -4.639   8.444  1.00  0.00
ATOM    109  N3    A A   5      17.993  -4.024   9.073  1.00  0.00
ATOM    110  C4    A A   5      17.715  -3.884  10.380  1.00  0.00
ATOM    111  P     U A   6      19.097   2.119  11.201  1.00  0.00
ATOM    112  OP1   U A   6      20.032   3.272  11.129  1.00  0.00
ATOM    113  OP2   U A   6      17.831   2.229  11.972  1.00  0.00
ATOM    114  O5'   U A   6      18.696   1.678   9.725  1.00  0.00
ATOM    115  C5'   U A   6      19.600   1.933   8.656  1.00  0.00
ATOM    116  C4'   U A   6      19.402   0.950   7.528  1.00  0.00
ATOM    117  O4'   U A   6      19.192  -0.375   8.087  1.00  0.00
ATOM    118  C3'   U A   6      18.201   1.160   6.622  1.00  0.00
ATOM    119  O3'   U A   6      18.447   2.108   5.593  1.00  0.00
ATOM    120  C2'   U A   6      18.020  -0.232   6.046  1.00  0.00
ATOM    121  O2'   U A   6      19.030  -0.495   5.100  1.00  0.00
ATOM    122  C1'   U A   6      18.310  -1.108   7.257  1.00  0.00
ATOM    123  N1    U A   6      17.061  -1.435   8.009  1.00  0.00
ATOM    124  C2    U A   6      16.092  -2.275   7.494  1.00  0.00
ATOM    125  O2    U A   6      16.091  -2.658   6.338  1.00  0.00
ATOM    126  N3    U A   6      15.117  -2.653   8.386  1.00  0.00
ATOM    127  C4    U A   6      15.016  -2.283   9.711  1.00  0.00
ATOM    128  O4    U A   6      14.082  -2.705  10.387  1.00  0.00
ATOM    129  C5    U A   6      16.059  -1.409  10.170  1.00  0.00
ATOM    130  C6    U A   6      17.019  -1.026   9.324  1.00  0.00
ATOM    131  P     A A   7      17.352   3.234   5.267  1.00  0.00
ATOM    132  OP1   A A   7      18.065   4.398   4.696  1.00  0.00
ATOM    133  OP2   A A   7      16.153   3.422   6.115  1.00  0.00
ATOM    134  O5'   A A   7      16.856   2.271   4.091  1.00  0.00
ATOM    135  C5'   A A   7      15.733   2.641   3.312  1.00  0.00
ATOM    136  C4'   A A   7      15.076   1.423   2.722  1.00  0.00
ATOM    137  O4'   A A   7      15.200   0.307   3.642  1.00  0.00
ATOM    138  C3'   A A   7      13.583   1.550   2.487  1.00  0.00
ATOM    139  O3'   A A   7      13.275   2.230   1.285  1.00  0.00
ATOM    140  C2'   A A   7      13.123   0.100   2.530  1.00  0.00
ATOM    141  O2'   A A   7      13.466  -0.568   1.328  1.00  0.00
ATOM    142  C1'   A A   7      14.007  -0.449   3.647  1.00  0.00
ATOM    143  N9    A A   7      13.122  -0.120   4.967  1.00  0.00
ATOM    144  C8    A A   7      13.742   0.475   6.035  1.00  0.00
ATOM    145  N7    A A   7      13.082   0.359   7.163  1.00  0.00
ATOM    146  C5    A A   7      11.951  -0.361   6.812  1.00  0.00
ATOM    147  C6    A A   7      10.849  -0.814   7.559  1.00  0.00
ATOM    148  N6    A A   7      10.705  -0.600   8.868  1.00  0.00
ATOM    149  N1    A A   7       9.890  -1.504   6.905  1.00  0.00
ATOM    150  C2    A A   7      10.037  -1.720   5.592  1.00  0.00
ATOM    151  N3    A A   7      11.025  -1.345   4.784  1.00  0.00
ATOM    152  C4    A A   7      11.961  -0.661   5.463  1.00  0.00
ATOM    153  P     U A   8      12.535   3.580   1.395  1.00  0.00
ATOM    154  OP1   U A   8      12.826   4.530   0.295  1.00  0.00
ATOM    155  OP2   U A   8      12.925   3.909   2.785  1.00  0.00
ATOM    156  O5'   U A   8      10.958   3.301   1.510  1.00  0.00
ATOM    157  C5'   U A   8      10.221   2.635   0.491  1.00  0.00
ATOM    158  C4'   U A   8       8.890   2.107   0.980  1.00  0.00
ATOM    159  O4'   U A   8       9.087   1.254   2.140  1.00  0.00
ATOM    160  C3'   U A   8       7.878   3.141   1.454  1.00  0.00
ATOM    161  O3'   U A   8       7.154   3.747   0.399  1.00  0.00
ATOM    162  C2'   U A   8       6.993   2.334   2.390  1.00  0.00
ATOM    163  O2'   U A   8       6.087   1.535   1.645  1.00  0.00
ATOM    164  C1'   U A   8       8.018   1.415   3.050  1.00  0.00
ATOM    165  N1    U A   8       8.558   1.782   4.283  1.00  0.00
ATOM    166  C2    U A   8       7.772   1.511   5.386  1.00  0.00
ATOM    167  O2    U A   8       6.768   0.823   5.334  1.00  0.00
ATOM    168  N3    U A   8       8.204   2.078   6.561  1.00  0.00
ATOM    169  C4    U A   8       9.318   2.872   6.738  1.00  0.00
ATOM    170  O4    U A   8       9.578   3.308   7.857  1.00  0.00
ATOM    171  C5    U A   8      10.082   3.108   5.546  1.00  0.00
ATOM    172  C6    U A   8       9.684   2.569   4.390  1.00  0.00
ATOM    173  P     A A   9       6.007   4.554   0.778  1.00  0.00
ATOM    174  OP1   A A   9       5.131   4.938   1.907  1.00  0.00
ATOM    175  OP2   A A   9       5.467   3.845  -0.406  1.00  0.00
ATOM    176  O5'   A A   9       6.702   5.861   0.167  1.00  0.00
ATOM    177  C5'   A A   9       5.995   6.742  -0.694  1.00  0.00
ATOM    178  C4'   A A   9       6.675   8.085  -0.825  1.00  0.00
ATOM    179  O4'   A A   9       8.034   7.919  -1.306  1.00  0.00
ATOM    180  C3'   A A   9       6.038   9.041  -1.821  1.00  0.00
ATOM    181  O3'   A A   9       4.951   9.752  -1.259  1.00  0.00
ATOM    182  C2'   A A   9       7.199   9.934  -2.248  1.00  0.00
ATOM    183  O2'   A A   9       7.430  10.959  -1.293  1.00  0.00
ATOM    184  C1'   A A   9       8.374   8.957  -2.201  1.00  0.00
ATOM    185  N9    A A   9       8.849   8.148  -3.464  1.00  0.00
ATOM    186  C8    A A   9       8.886   6.823  -3.810  1.00  0.00
ATOM    187  N7    A A   9       9.226   6.611  -5.059  1.00  0.00
ATOM    188  C5    A A   9       9.426   7.884  -5.569  1.00  0.00
ATOM    189  C6    A A   9       9.803   8.345  -6.843  1.00  0.00
ATOM    190  N6    A A   9      10.058   7.538  -7.875  1.00  0.00
ATOM    191  N1    A A   9       9.911   9.679  -7.020  1.00  0.00
ATOM    192  C2    A A   9       9.656  10.487  -5.984  1.00  0.00
ATOM    193  N3    A A   9       9.295  10.173  -4.742  1.00  0.00
ATOM    194  C4    A A   9       9.196   8.841  -4.599  1.00  0.00
ATOM    195  P     U A  10       3.606   9.080  -1.388  1.00  0.00
ATOM    196  OP1   U A  10       2.433   9.688  -0.724  1.00  0.00
ATOM    197  OP2   U A  10       3.716   7.610  -1.504  1.00  0.00
ATOM    198  O5'   U A  10       3.698   9.600  -2.902  1.00  0.00
ATOM    199  C5'   U A  10       3.339  10.940  -3.213  1.00  0.00
ATOM    200  C4'   U A  10       3.754  11.355  -4.606  1.00  0.00
ATOM    201  O4'   U A  10       5.003  10.709  -4.972  1.00  0.00
ATOM    202  C3'   U A  10       2.826  10.978  -5.754  1.00  0.00
ATOM    203  O3'   U A  10       1.665  11.791  -5.863  1.00  0.00
ATOM    204  C2'   U A  10       3.760  11.111  -6.949  1.00  0.00
ATOM    205  O2'   U A  10       3.975  12.480  -7.255  1.00  0.00
ATOM    206  C1'   U A  10       5.063  10.557  -6.376  1.00  0.00
ATOM    207  N1    U A  10       5.270   9.155  -6.681  1.00  0.00
ATOM    208  C2    U A  10       5.707   8.788  -7.940  1.00  0.00
ATOM    209  O2    U A  10       5.849   9.584  -8.851  1.00  0.00
ATOM    210  N3    U A  10       5.974   7.449  -8.095  1.00  0.00
ATOM    211  C4    U A  10       5.850   6.462  -7.140  1.00  0.00
ATOM    212  O4    U A  10       6.129   5.301  -7.430  1.00  0.00
ATOM    213  C5    U A  10       5.390   6.922  -5.860  1.00  0.00
ATOM    214  C6    U A  10       5.123   8.218  -5.681  1.00  0.00
ATOM    215  P     A A  11       0.432  11.306  -6.643  1.00  0.00
ATOM    216  OP1   A A  11      -0.973  11.495  -6.215  1.00  0.00
ATOM    217  OP2   A A  11       1.208  10.122  -6.201  1.00  0.00
ATOM    218  O5'   A A  11       0.464  11.391  -8.237  1.00  0.00
ATOM    219  C5'   A A  11      -0.445  12.271  -8.867  1.00  0.00
ATOM    220  C4'   A A  11       0.167  12.817 -10.137  1.00  0.00
ATOM    221  O4'   A A  11       1.611  12.800 -10.042  1.00  0.00
ATOM    222  C3'   A A  11      -0.100  11.957 -11.355  1.00  0.00
ATOM    223  O3'   A A  11      -1.387  12.211 -11.849  1.00  0.00
ATOM    224  C2'   A A  11       1.015  12.397 -12.300  1.00  0.00
ATOM    225  O2'   A A  11       0.782  13.651 -12.908  1.00  0.00
ATOM    226  C1'   A A  11       2.166  12.473 -11.306  1.00  0.00
ATOM    227  N9    A A  11       2.817  11.129 -11.267  1.00  0.00
ATOM    228  C8    A A  11       2.956  10.440 -10.090  1.00  0.00
ATOM    229  N7    A A  11       3.781   9.422 -10.167  1.00  0.00
ATOM    230  C5    A A  11       4.212   9.444 -11.484  1.00  0.00
ATOM    231  C6    A A  11       5.101   8.624 -12.202  1.00  0.00
ATOM    232  N6    A A  11       5.740   7.581 -11.668  1.00  0.00
ATOM    233  N1    A A  11       5.312   8.918 -13.503  1.00  0.00
ATOM    234  C2    A A  11       4.671   9.964 -14.037  1.00  0.00
ATOM    235  N3    A A  11       3.815  10.808 -13.465  1.00  0.00
ATOM    236  C4    A A  11       3.626  10.488 -12.174  1.00  0.00
ATOM    237  P     C A  12      -2.117  10.969 -12.183  1.00  0.00
ATOM    238  OP1   C A  12      -3.313  11.748 -12.581  1.00  0.00
ATOM    239  OP2   C A  12      -2.295   9.660 -11.491  1.00  0.00
ATOM    240  O5'   C A  12      -1.182  10.732 -13.455  1.00  0.00
ATOM    241  C5'   C A  12      -1.195  11.620 -14.578  1.00  0.00
ATOM    242  C4'   C A  12      -0.442  11.001 -15.730  1.00  0.00
ATOM    243  O4'   C A  12       0.947  10.859 -15.336  1.00  0.00
ATOM    244  C3'   C A  12      -0.901   9.600 -16.095  1.00  0.00
ATOM    245  O3'   C A  12      -1.971   9.640 -17.032  1.00  0.00
ATOM    246  C2'   C A  12       0.374   8.948 -16.625  1.00  0.00
ATOM    247  O2'   C A  12       0.634   9.212 -17.982  1.00  0.00
ATOM    248  C1'   C A  12       1.448   9.607 -15.759  1.00  0.00
ATOM    249  N1    C A  12       1.733   8.768 -14.533  1.00  0.00
ATOM    250  C2    C A  12       2.579   7.668 -14.711  1.00  0.00
ATOM    251  O2    C A  12       3.028   7.436 -15.847  1.00  0.00
ATOM    252  N3    C A  12       2.882   6.889 -13.645  1.00  0.00
ATOM    253  C4    C A  12       2.377   7.176 -12.445  1.00  0.00
ATOM    254  N4    C A  12       2.703   6.380 -11.424  1.00  0.00
ATOM    255  C5    C A  12       1.518   8.286 -12.243  1.00  0.00
ATOM    256  C6    C A  12       1.221   9.052 -13.299  1.00  0.00
ATOM    257  P     G A  13      -2.787   8.341 -17.452  1.00  0.00
ATOM    258  OP1   G A  13      -3.551   9.118 -18.455  1.00  0.00
ATOM    259  OP2   G A  13      -3.341   8.128 -16.097  1.00  0.00
ATOM    260  O5'   G A  13      -2.414   6.925 -18.098  1.00  0.00
ATOM    261  C5'   G A  13      -1.727   6.882 -19.337  1.00  0.00
ATOM    262  C4'   G A  13      -0.628   5.837 -19.305  1.00  0.00
ATOM    263  O4'   G A  13       0.239   6.018 -18.150  1.00  0.00
ATOM    264  C3'   G A  13      -1.084   4.408 -19.090  1.00  0.00
ATOM    265  O3'   G A  13      -1.786   3.890 -20.215  1.00  0.00
ATOM    266  C2'   G A  13       0.277   3.762 -18.819  1.00  0.00
ATOM    267  O2'   G A  13       1.141   3.717 -19.937  1.00  0.00
ATOM    268  C1'   G A  13       0.788   4.757 -17.784  1.00  0.00
ATOM    269  N9    G A  13       0.409   4.406 -16.383  1.00  0.00
ATOM    270  C8    G A  13      -0.359   5.212 -15.578  1.00  0.00
ATOM    271  N7    G A  13      -0.429   4.791 -14.345  1.00  0.00
ATOM    272  C5    G A  13       0.338   3.641 -14.331  1.00  0.00
ATOM    273  C6    G A  13       0.636   2.743 -13.274  1.00  0.00
ATOM    274  O6    G A  13       0.263   2.796 -12.095  1.00  0.00
ATOM    275  N1    G A  13       1.456   1.699 -13.693  1.00  0.00
ATOM    276  C2    G A  13       1.929   1.539 -14.973  1.00  0.00
ATOM    277  N2    G A  13       2.708   0.469 -15.187  1.00  0.00
ATOM    278  N3    G A  13       1.660   2.364 -15.966  1.00  0.00
ATOM    279  C4    G A  13       0.865   3.386 -15.582  1.00  0.00
ATOM    280  P     C A  14      -2.875   3.377 -19.864  1.00  0.00
ATOM    281  OP1   C A  14      -3.578   3.280 -21.168  1.00  0.00
ATOM    282  OP2   C A  14      -3.593   3.914 -18.679  1.00  0.00
ATOM    283  O5'   C A  14      -2.317   1.929 -19.509  1.00  0.00
ATOM    284  C5'   C A  14      -1.373   1.283 -20.381  1.00  0.00
ATOM    285  C4'   C A  14      -0.867  -0.002 -19.767  1.00  0.00
ATOM    286  O4'   C A  14      -0.180   0.263 -18.515  1.00  0.00
ATOM    287  C3'   C A  14      -1.929  -1.026 -19.410  1.00  0.00
ATOM    288  O3'   C A  14      -2.317  -1.793 -20.540  1.00  0.00
ATOM    289  C2'   C A  14      -1.230  -1.868 -18.351  1.00  0.00
ATOM    290  O2'   C A  14      -0.370  -2.834 -18.921  1.00  0.00
ATOM    291  C1'   C A  14      -0.397  -0.816 -17.618  1.00  0.00
ATOM    292  N1    C A  14      -1.039  -0.268 -16.372  1.00  0.00
ATOM    293  C2    C A  14      -0.815  -0.967 -15.180  1.00  0.00
ATOM    294  O2    C A  14      -0.142  -2.012 -15.218  1.00  0.00
ATOM    295  N3    C A  14      -1.336  -0.488 -14.026  1.00  0.00
ATOM    296  C4    C A  14      -2.053   0.637 -14.034  1.00  0.00
ATOM    297  N4    C A  14      -2.547   1.071 -12.872  1.00  0.00
ATOM    298  C5    C A  14      -2.292   1.360 -15.231  1.00  0.00
ATOM    299  C6    C A  14      -1.775   0.883 -16.369  1.00  0.00
ATOM    300  P     G A  15      -3.689  -2.295 -20.601  1.00  0.00
ATOM    301  OP1   G A  15      -4.069  -2.826 -21.935  1.00  0.00
ATOM    302  OP2   G A  15      -4.589  -1.352 -19.876  1.00  0.00
ATOM    303  O5'   G A  15      -3.387  -3.513 -19.624  1.00  0.00
ATOM    304  C5'   G A  15      -2.591  -4.610 -20.059  1.00  0.00
ATOM    305  C4'   G A  15      -2.432  -5.596 -18.940  1.00  0.00
ATOM    306  O4'   G A  15      -1.737  -4.938 -17.855  1.00  0.00
ATOM    307  C3'   G A  15      -3.718  -6.022 -18.268  1.00  0.00
ATOM    308  O3'   G A  15      -4.378  -7.039 -18.958  1.00  0.00
ATOM    309  C2'   G A  15      -3.212  -6.538 -16.942  1.00  0.00
ATOM    310  O2'   G A  15      -2.590  -7.793 -17.048  1.00  0.00
ATOM    311  C1'   G A  15      -2.172  -5.478 -16.618  1.00  0.00
ATOM    312  N9    G A  15      -2.827  -4.440 -15.836  1.00  0.00
ATOM    313  C8    G A  15      -3.523  -3.353 -16.306  1.00  0.00
ATOM    314  N7    G A  15      -4.136  -2.687 -15.365  1.00  0.00
ATOM    315  C5    G A  15      -3.827  -3.371 -14.204  1.00  0.00
ATOM    316  C6    G A  15      -4.207  -3.125 -12.859  1.00  0.00
ATOM    317  O6    G A  15      -4.919  -2.214 -12.419  1.00  0.00
ATOM    318  N1    G A  15      -3.672  -4.069 -11.987  1.00  0.00
ATOM    319  C2    G A  15      -2.870  -5.120 -12.363  1.00  0.00
ATOM    320  N2    G A  15      -2.450  -5.925 -11.378  1.00  0.00
ATOM    321  N3    G A  15      -2.510  -5.361 -13.608  1.00  0.00
ATOM    322  C4    G A  15      -3.019  -4.458 -14.474  1.00  0.00
ATOM    323  P     U A  16      -5.949  -7.079 -18.951  1.00  0.00
ATOM    324  OP1   U A  16      -6.531  -8.107 -19.839  1.00  0.00
ATOM    325  OP2   U A  16      -6.743  -5.871 -18.630  1.00  0.00
ATOM    326  O5'   U A  16      -5.643  -7.774 -17.534  1.00  0.00
ATOM    327  C5'   U A  16      -5.043  -9.067 -17.458  1.00  0.00
ATOM    328  C4'   U A  16      -5.330  -9.772 -16.152  1.00  0.00
ATOM    329  O4'   U A  16      -4.819  -8.934 -15.081  1.00  0.00
ATOM    330  C3'   U A  16      -6.812 -10.027 -15.859  1.00  0.00
ATOM    331  O3'   U A  16      -7.144 -11.398 -15.602  1.00  0.00
ATOM    332  C2'   U A  16      -7.126  -9.197 -14.618  1.00  0.00
ATOM    333  O2'   U A  16      -7.789  -9.915 -13.605  1.00  0.00
ATOM    334  C1'   U A  16      -5.796  -8.701 -14.085  1.00  0.00
ATOM    335  N1    U A  16      -6.050  -7.281 -13.879  1.00  0.00
ATOM    336  C2    U A  16      -6.450  -6.845 -12.630  1.00  0.00
ATOM    337  O2    U A  16      -6.486  -7.572 -11.653  1.00  0.00
ATOM    338  N3    U A  16      -6.810  -5.521 -12.564  1.00  0.00
ATOM    339  C4    U A  16      -6.810  -4.609 -13.599  1.00  0.00
ATOM    340  O4    U A  16      -7.160  -3.451 -13.385  1.00  0.00
ATOM    341  C5    U A  16      -6.383  -5.138 -14.864  1.00  0.00
ATOM    342  C6    U A  16      -6.027  -6.422 -14.956  1.00  0.00
ATOM    343  P     G A  17      -8.632 -11.917 -15.751  1.00  0.00
ATOM    344  OP1   G A  17      -8.976 -13.350 -15.901  1.00  0.00
ATOM    345  OP2   G A  17      -9.613 -10.884 -16.157  1.00  0.00
ATOM    346  O5'   G A  17      -8.314 -11.684 -14.220  1.00  0.00
ATOM    347  C5'   G A  17      -9.350 -11.752 -13.293  1.00  0.00
ATOM    348  C4'   G A  17      -8.842 -11.474 -11.915  1.00  0.00
ATOM    349  O4'   G A  17      -8.016 -10.279 -11.881  1.00  0.00
ATOM    350  C3'   G A  17     -10.021 -11.172 -11.027  1.00  0.00
ATOM    351  O3'   G A  17     -10.567 -12.400 -10.589  1.00  0.00
ATOM    352  C2'   G A  17      -9.429 -10.244  -9.979  1.00  0.00
ATOM    353  O2'   G A  17      -8.729 -10.915  -8.953  1.00  0.00
ATOM    354  C1'   G A  17      -8.471  -9.420 -10.846  1.00  0.00
ATOM    355  N9    G A  17      -9.128  -8.239 -11.477  1.00  0.00
ATOM    356  C8    G A  17      -9.368  -7.998 -12.808  1.00  0.00
ATOM    357  N7    G A  17     -10.068  -6.916 -13.018  1.00  0.00
ATOM    358  C5    G A  17     -10.304  -6.410 -11.753  1.00  0.00
ATOM    359  C6    G A  17     -11.013  -5.252 -11.340  1.00  0.00
ATOM    360  O6    G A  17     -11.592  -4.416 -12.045  1.00  0.00
ATOM    361  N1    G A  17     -11.012  -5.109  -9.955  1.00  0.00
ATOM    362  C2    G A  17     -10.404  -5.973  -9.077  1.00  0.00
ATOM    363  N2    G A  17     -10.510  -5.667  -7.777  1.00  0.00
ATOM    364  N3    G A  17      -9.743  -7.052  -9.446  1.00  0.00
ATOM    365  C4    G A  17      -9.731  -7.213 -10.787  1.00  0.00
ATOM    366  P     G A  18     -12.240 -12.813 -10.985  1.00  0.00
ATOM    367  OP1   G A  18     -12.499 -14.271 -10.831  1.00  0.00
ATOM    368  OP2   G A  18     -12.869 -12.078 -12.117  1.00  0.00
ATOM    369  O5'   G A  18     -12.635 -12.033  -9.645  1.00  0.00
ATOM    370  C5'   G A  18     -11.815 -12.141  -8.485  1.00  0.00
ATOM    371  C4'   G A  18     -12.022 -10.964  -7.553  1.00  0.00
ATOM    372  O4'   G A  18     -11.631  -9.719  -8.188  1.00  0.00
ATOM    373  C3'   G A  18     -13.427 -10.702  -7.046  1.00  0.00
ATOM    374  O3'   G A  18     -13.734 -11.553  -5.952  1.00  0.00
ATOM    375  C2'   G A  18     -13.370  -9.232  -6.635  1.00  0.00
ATOM    376  O2'   G A  18     -12.823  -9.048  -5.348  1.00  0.00
ATOM    377  C1'   G A  18     -12.408  -8.652  -7.671  1.00  0.00
ATOM    378  N9    G A  18     -13.179  -7.980  -8.711  1.00  0.00
ATOM    379  C8    G A  18     -13.447  -8.428  -9.981  1.00  0.00
ATOM    380  N7    G A  18     -14.101  -7.562 -10.706  1.00  0.00
ATOM    381  C5    G A  18     -14.275  -6.476  -9.869  1.00  0.00
ATOM    382  C6    G A  18     -14.915  -5.230 -10.093  1.00  0.00
ATOM    383  O6    G A  18     -15.475  -4.831 -11.122  1.00  0.00
ATOM    384  N1    G A  18     -14.866  -4.409  -8.970  1.00  0.00
ATOM    385  C2    G A  18     -14.273  -4.747  -7.777  1.00  0.00
ATOM    386  N2    G A  18     -14.326  -3.823  -6.808  1.00  0.00
ATOM    387  N3    G A  18     -13.675  -5.901  -7.553  1.00  0.00
ATOM    388  C4    G A  18     -13.711  -6.714  -8.630  1.00  0.00
ATOM    389  P     A A  19     -14.883 -11.613  -5.696  1.00  0.00
ATOM    390  OP1   A A  19     -15.271 -12.793  -4.889  1.00  0.00
ATOM    391  OP2   A A  19     -15.127 -11.554  -7.158  1.00  0.00
ATOM    392  O5'   A A  19     -15.649 -10.330  -5.133  1.00  0.00
ATOM    393  C5'   A A  19     -15.666 -10.021  -3.749  1.00  0.00
ATOM    394  C4'   A A  19     -16.467  -8.767  -3.511  1.00  0.00
ATOM    395  O4'   A A  19     -15.932  -7.693  -4.328  1.00  0.00
ATOM    396  C3'   A A  19     -17.941  -8.843  -3.881  1.00  0.00
ATOM    397  O3'   A A  19     -18.717  -9.417  -2.835  1.00  0.00
ATOM    398  C2'   A A  19     -18.282  -7.388  -4.198  1.00  0.00
ATOM    399  O2'   A A  19     -18.546  -6.651  -3.013  1.00  0.00
ATOM    400  C1'   A A  19     -16.971  -6.862  -4.785  1.00  0.00
ATOM    401  N9    A A  19     -16.853  -6.896  -6.273  1.00  0.00
ATOM    402  C8    A A  19     -16.507  -7.905  -7.134  1.00  0.00
ATOM    403  N7    A A  19     -16.827  -7.667  -8.384  1.00  0.00
ATOM    404  C5    A A  19     -17.424  -6.417  -8.340  1.00  0.00
ATOM    405  C6    A A  19     -17.982  -5.600  -9.339  1.00  0.00
ATOM    406  N6    A A  19     -18.029  -5.938 -10.630  1.00  0.00
ATOM    407  N1    A A  19     -18.497  -4.410  -8.961  1.00  0.00
ATOM    408  C2    A A  19     -18.449  -4.072  -7.667  1.00  0.00
ATOM    409  N3    A A  19     -17.950  -4.753  -6.638  1.00  0.00
ATOM    410  C4    A A  19     -17.448  -5.930  -7.047  1.00  0.00
ATOM    411  P     U A  20     -20.234  -9.836  -2.986  1.00  0.00
ATOM    412  OP1   U A  20     -20.564 -10.284  -1.610  1.00  0.00
ATOM    413  OP2   U A  20     -20.070 -10.837  -4.071  1.00  0.00
ATOM    414  O5'   U A  20     -21.303  -8.754  -3.442  1.00  0.00
ATOM    415  C5'   U A  20     -21.415  -7.547  -2.714  1.00  0.00
ATOM    416  C4'   U A  20     -21.676  -6.381  -3.630  1.00  0.00
ATOM    417  O4'   U A  20     -20.589  -6.188  -4.577  1.00  0.00
ATOM    418  C3'   U A  20     -22.873  -6.447  -4.547  1.00  0.00
ATOM    419  O3'   U A  20     -24.091  -6.314  -3.865  1.00  0.00
ATOM    420  C2'   U A  20     -22.580  -5.310  -5.501  1.00  0.00
ATOM    421  O2'   U A  20     -22.798  -4.047  -4.915  1.00  0.00
ATOM    422  C1'   U A  20     -21.084  -5.499  -5.721  1.00  0.00
ATOM    423  N1    U A  20     -20.937  -6.366  -6.922  1.00  0.00
ATOM    424  C2    U A  20     -21.065  -5.857  -8.201  1.00  0.00
ATOM    425  O2    U A  20     -21.556  -4.767  -8.435  1.00  0.00
ATOM    426  N3    U A  20     -20.598  -6.674  -9.201  1.00  0.00
ATOM    427  C4    U A  20     -20.027  -7.922  -9.056  1.00  0.00
ATOM    428  O4    U A  20     -19.654  -8.536 -10.052  1.00  0.00
ATOM    429  C5    U A  20     -19.930  -8.381  -7.699  1.00  0.00
ATOM    430  C6    U A  20     -20.377  -7.607  -6.706  1.00  0.00
ATOM    431  P     A A  21     -25.201  -7.276  -4.091  1.00  0.00
ATOM    432  OP1   A A  21     -26.496  -7.968  -4.296  1.00  0.00
ATOM    433  OP2   A A  21     -24.018  -7.564  -4.932  1.00  0.00
ATOM    434  O5'   A A  21     -25.409  -5.702  -4.287  1.00  0.00
ATOM    435  C5'   A A  21     -25.272  -5.140  -5.583  1.00  0.00
ATOM    436  C4'   A A  21     -26.197  -3.966  -5.793  1.00  0.00
ATOM    437  O4'   A A  21     -26.612  -3.935  -7.177  1.00  0.00
ATOM    438  C3'   A A  21     -27.471  -3.950  -4.949  1.00  0.00
ATOM    439  O3'   A A  21     -27.308  -3.039  -3.866  1.00  0.00
ATOM    440  C2'   A A  21     -28.601  -3.535  -5.896  1.00  0.00
ATOM    441  O2'   A A  21     -29.105  -2.253  -5.564  1.00  0.00
ATOM    442  C1'   A A  21     -27.936  -3.469  -7.275  1.00  0.00
ATOM    443  N9    A A  21     -27.799  -4.960  -8.731  1.00  0.00
ATOM    444  C8    A A  21     -27.148  -6.142  -8.969  1.00  0.00
ATOM    445  N7    A A  21     -27.403  -6.658 -10.149  1.00  0.00
ATOM    446  C5    A A  21     -28.282  -5.753 -10.723  1.00  0.00
ATOM    447  C6    A A  21     -28.926  -5.723 -11.972  1.00  0.00
ATOM    448  N6    A A  21     -28.776  -6.667 -12.904  1.00  0.00
ATOM    449  N1    A A  21     -29.740  -4.678 -12.233  1.00  0.00
ATOM    450  C2    A A  21     -29.889  -3.732 -11.298  1.00  0.00
ATOM    451  N3    A A  21     -29.337  -3.649 -10.090  1.00  0.00
ATOM    452  C4    A A  21     -28.535  -4.703  -9.862  1.00  0.00
ATOM    453  P     U A  22     -27.860  -2.821  -2.466  1.00  0.00
ATOM    454  OP1   U A  22     -26.709  -3.709  -2.141  1.00  0.00
ATOM    455  OP2   U A  22     -29.228  -3.351  -2.616  1.00  0.00
ATOM    456  O5'   U A  22     -27.904  -1.679  -1.324  1.00  0.00
ATOM    457  C5'   U A  22     -26.747  -1.007  -0.843  1.00  0.00
ATOM    458  C4'   U A  22     -26.395   0.144  -1.769  1.00  0.00
ATOM    459  O4'   U A  22     -27.114   1.368  -1.439  1.00  0.00
ATOM    460  C3'   U A  22     -24.934   0.542  -1.809  1.00  0.00
ATOM    461  O3'   U A  22     -24.299  -0.316  -2.745  1.00  0.00
ATOM    462  C2'   U A  22     -25.078   1.965  -2.350  1.00  0.00
ATOM    463  O2'   U A  22     -25.436   1.968  -3.712  1.00  0.00
ATOM    464  C1'   U A  22     -26.263   2.485  -1.569  1.00  0.00
ATOM    465  N1    U A  22     -26.879   3.439  -0.511  1.00  0.00
ATOM    466  C2    U A  22     -26.514   4.753  -0.738  1.00  0.00
ATOM    467  O2    U A  22     -25.565   5.068  -1.433  1.00  0.00
ATOM    468  N3    U A  22     -27.304   5.690  -0.117  1.00  0.00
ATOM    469  C4    U A  22     -28.397   5.451   0.689  1.00  0.00
ATOM    470  O4    U A  22     -29.009   6.399   1.176  1.00  0.00
ATOM    471  C5    U A  22     -28.711   4.063   0.877  1.00  0.00
ATOM    472  C6    U A  22     -27.960   3.130   0.285  1.00  0.00
ATOM    473  P     G A  23     -22.907  -0.968  -2.479  1.00  0.00
ATOM    474  OP1   G A  23     -22.679  -2.312  -3.059  1.00  0.00
ATOM    475  OP2   G A  23     -21.876  -0.342  -1.620  1.00  0.00
ATOM    476  O5'   G A  23     -23.110   0.075  -3.677  1.00  0.00
ATOM    477  C5'   G A  23     -22.500  -0.182  -4.936  1.00  0.00
ATOM    478  C4'   G A  23     -21.921   1.060  -5.574  1.00  0.00
ATOM    479  O4'   G A  23     -22.750   2.211  -5.265  1.00  0.00
ATOM    480  C3'   G A  23     -20.522   1.469  -5.131  1.00  0.00
ATOM    481  O3'   G A  23     -19.496   0.755  -5.805  1.00  0.00
ATOM    482  C2'   G A  23     -20.494   2.965  -5.421  1.00  0.00
ATOM    483  O2'   G A  23     -20.161   3.219  -6.777  1.00  0.00
ATOM    484  C1'   G A  23     -21.950   3.373  -5.190  1.00  0.00
ATOM    485  N9    G A  23     -22.138   3.948  -3.887  1.00  0.00
ATOM    486  C8    G A  23     -22.539   3.308  -2.740  1.00  0.00
ATOM    487  N7    G A  23     -22.532   4.082  -1.689  1.00  0.00
ATOM    488  C5    G A  23     -22.103   5.306  -2.167  1.00  0.00
ATOM    489  C6    G A  23     -21.894   6.538  -1.495  1.00  0.00
ATOM    490  O6    G A  23     -22.057   6.792  -0.295  1.00  0.00
ATOM    491  N1    G A  23     -21.451   7.534  -2.360  1.00  0.00
ATOM    492  C2    G A  23     -21.236   7.365  -3.706  1.00  0.00
ATOM    493  N2    G A  23     -20.810   8.444  -4.377  1.00  0.00
ATOM    494  N3    G A  23     -21.425   6.227  -4.345  1.00  0.00
ATOM    495  C4    G A  23     -21.854   5.245  -3.524  1.00  0.00
ATOM    496  P     G A  24     -17.466   0.654  -5.179  1.00  0.00
ATOM    497  OP1   G A  24     -16.610  -0.077  -6.157  1.00  0.00
ATOM    498  OP2   G A  24     -17.510   0.193  -3.792  1.00  0.00
ATOM    499  O5'   G A  24     -16.980   2.173  -5.276  1.00  0.00
ATOM    500  C5'   G A  24     -16.931   2.785  -6.576  1.00  0.00
ATOM    501  C4'   G A  24     -16.522   4.237  -6.462  1.00  0.00
ATOM    502  O4'   G A  24     -17.559   5.031  -5.807  1.00  0.00
ATOM    503  C3'   G A  24     -15.262   4.462  -5.639  1.00  0.00
ATOM    504  O3'   G A  24     -14.128   4.235  -6.487  1.00  0.00
ATOM    505  C2'   G A  24     -15.426   5.922  -5.254  1.00  0.00
ATOM    506  O2'   G A  24     -15.089   6.707  -6.382  1.00  0.00
ATOM    507  C1'   G A  24     -16.939   5.990  -4.962  1.00  0.00
ATOM    508  N9    G A  24     -17.350   5.819  -3.562  1.00  0.00
ATOM    509  C8    G A  24     -17.668   4.650  -2.913  1.00  0.00
ATOM    510  N7    G A  24     -17.996   4.828  -1.663  1.00  0.00
ATOM    511  C5    G A  24     -17.892   6.193  -1.471  1.00  0.00
ATOM    512  C6    G A  24     -18.122   6.984  -0.316  1.00  0.00
ATOM    513  O6    G A  24     -18.478   6.611   0.809  1.00  0.00
ATOM    514  N1    G A  24     -17.898   8.337  -0.558  1.00  0.00
ATOM    515  C2    G A  24     -17.502   8.863  -1.764  1.00  0.00
ATOM    516  N2    G A  24     -17.337  10.192  -1.804  1.00  0.00
ATOM    517  N3    G A  24     -17.284   8.141  -2.846  1.00  0.00
ATOM    518  C4    G A  24     -17.494   6.824  -2.634  1.00  0.00
ATOM    519  P     C A  25     -12.806   3.937  -5.788  1.00  0.00
ATOM    520  OP1   C A  25     -12.050   4.697  -4.767  1.00  0.00
ATOM    521  OP2   C A  25     -12.398   4.031  -7.207  1.00  0.00
ATOM    522  O5'   C A  25     -12.828   2.386  -5.386  1.00  0.00
ATOM    523  C5'   C A  25     -12.996   1.997  -4.025  1.00  0.00
ATOM    524  C4'   C A  25     -12.811   0.500  -3.842  1.00  0.00
ATOM    525  O4'   C A  25     -13.583  -0.218  -4.839  1.00  0.00
ATOM    526  C3'   C A  25     -11.395  -0.018  -4.042  1.00  0.00
ATOM    527  O3'   C A  25     -10.603   0.177  -2.879  1.00  0.00
ATOM    528  C2'   C A  25     -11.669  -1.493  -4.306  1.00  0.00
ATOM    529  O2'   C A  25     -11.985  -2.205  -3.126  1.00  0.00
ATOM    530  C1'   C A  25     -12.896  -1.398  -5.211  1.00  0.00
ATOM    531  N1    C A  25     -12.633  -1.401  -6.593  1.00  0.00
ATOM    532  C2    C A  25     -12.155  -2.584  -7.168  1.00  0.00
ATOM    533  O2    C A  25     -11.949  -3.565  -6.433  1.00  0.00
ATOM    534  N3    C A  25     -11.930  -2.625  -8.503  1.00  0.00
ATOM    535  C4    C A  25     -12.163  -1.547  -9.252  1.00  0.00
ATOM    536  N4    C A  25     -11.927  -1.635 -10.563  1.00  0.00
ATOM    537  C5    C A  25     -12.648  -0.339  -8.689  1.00  0.00
ATOM    538  C6    C A  25     -12.869  -0.302  -7.370  1.00  0.00
ATOM    539  P     A A  26      -9.062   0.476  -3.019  1.00  0.00
ATOM    540  OP1   A A  26      -8.523   0.802  -1.675  1.00  0.00
ATOM    541  OP2   A A  26      -8.580   1.223  -4.206  1.00  0.00
ATOM    542  O5'   A A  26      -8.832  -1.077  -3.283  1.00  0.00
ATOM    543  C5'   A A  26      -9.404  -2.054  -2.418  1.00  0.00
ATOM    544  C4'   A A  26      -9.095  -3.438  -2.929  1.00  0.00
ATOM    545  O4'   A A  26      -9.763  -3.642  -4.201  1.00  0.00
ATOM    546  C3'   A A  26      -7.631  -3.680  -3.242  1.00  0.00
ATOM    547  O3'   A A  26      -6.898  -4.007  -2.070  1.00  0.00
ATOM    548  C2'   A A  26      -7.699  -4.829  -4.242  1.00  0.00
ATOM    549  O2'   A A  26      -7.885  -6.089  -3.631  1.00  0.00
ATOM    550  C1'   A A  26      -8.955  -4.457  -5.035  1.00  0.00
ATOM    551  N9    A A  26      -8.678  -3.727  -6.240  1.00  0.00
ATOM    552  C8    A A  26      -8.867  -2.381  -6.417  1.00  0.00
ATOM    553  N7    A A  26      -8.611  -1.966  -7.635  1.00  0.00
ATOM    554  C5    A A  26      -8.227  -3.118  -8.303  1.00  0.00
ATOM    555  C6    A A  26      -7.827  -3.352  -9.631  1.00  0.00
ATOM    556  N6    A A  26      -7.746  -2.396 -10.558  1.00  0.00
ATOM    557  N1    A A  26      -7.509  -4.619  -9.975  1.00  0.00
ATOM    558  C2    A A  26      -7.591  -5.577  -9.045  1.00  0.00
ATOM    559  N3    A A  26      -7.954  -5.480  -7.768  1.00  0.00
ATOM    560  C4    A A  26      -8.262  -4.210  -7.457  1.00  0.00
ATOM    561  P     C A  27      -5.557  -3.535  -1.966  1.00  0.00
ATOM    562  OP1   C A  27      -4.865  -3.558  -0.655  1.00  0.00
ATOM    563  OP2   C A  27      -5.723  -2.229  -2.674  1.00  0.00
ATOM    564  O5'   C A  27      -4.794  -4.546  -2.948  1.00  0.00
ATOM    565  C5'   C A  27      -4.473  -5.886  -2.536  1.00  0.00
ATOM    566  C4'   C A  27      -3.782  -6.642  -3.651  1.00  0.00
ATOM    567  O4'   C A  27      -4.694  -6.737  -4.775  1.00  0.00
ATOM    568  C3'   C A  27      -2.536  -5.987  -4.238  1.00  0.00
ATOM    569  O3'   C A  27      -1.322  -6.276  -3.559  1.00  0.00
ATOM    570  C2'   C A  27      -2.492  -6.546  -5.652  1.00  0.00
ATOM    571  O2'   C A  27      -1.912  -7.834  -5.708  1.00  0.00
ATOM    572  C1'   C A  27      -3.974  -6.612  -5.997  1.00  0.00
ATOM    573  N1    C A  27      -4.427  -5.420  -6.728  1.00  0.00
ATOM    574  C2    C A  27      -4.164  -5.388  -8.102  1.00  0.00
ATOM    575  O2    C A  27      -3.688  -6.400  -8.643  1.00  0.00
ATOM    576  N3    C A  27      -4.435  -4.259  -8.799  1.00  0.00
ATOM    577  C4    C A  27      -4.945  -3.196  -8.175  1.00  0.00
ATOM    578  N4    C A  27      -5.195  -2.105  -8.903  1.00  0.00
ATOM    579  C5    C A  27      -5.219  -3.208  -6.784  1.00  0.00
ATOM    580  C6    C A  27      -4.950  -4.326  -6.099  1.00  0.00
ATOM    581  P     G A  28      -0.012  -5.365  -3.876  1.00  0.00
ATOM    582  OP1   G A  28       1.373  -5.301  -3.353  1.00  0.00
ATOM    583  OP2   G A  28      -0.878  -4.168  -3.811  1.00  0.00
ATOM    584  O5'   G A  28       0.004  -5.744  -5.434  1.00  0.00
ATOM    585  C5'   G A  28       0.505  -7.000  -5.865  1.00  0.00
ATOM    586  C4'   G A  28       1.039  -6.940  -7.277  1.00  0.00
ATOM    587  O4'   G A  28      -0.052  -6.685  -8.198  1.00  0.00
ATOM    588  C3'   G A  28       2.056  -5.844  -7.582  1.00  0.00
ATOM    589  O3'   G A  28       3.378  -6.175  -7.198  1.00  0.00
ATOM    590  C2'   G A  28       1.907  -5.658  -9.087  1.00  0.00
ATOM    591  O2'   G A  28       2.622  -6.671  -9.790  1.00  0.00
ATOM    592  C1'   G A  28       0.402  -5.879  -9.269  1.00  0.00
ATOM    593  N9    G A  28      -0.388  -4.540  -9.182  1.00  0.00
ATOM    594  C8    G A  28      -0.927  -3.898  -8.094  1.00  0.00
ATOM    595  N7    G A  28      -1.415  -2.722  -8.379  1.00  0.00
ATOM    596  C5    G A  28      -1.189  -2.576  -9.735  1.00  0.00
ATOM    597  C6    G A  28      -1.498  -1.505 -10.613  1.00  0.00
ATOM    598  O6    G A  28      -2.056  -0.433 -10.346  1.00  0.00
ATOM    599  N1    G A  28      -1.091  -1.767 -11.918  1.00  0.00
ATOM    600  C2    G A  28      -0.464  -2.920 -12.327  1.00  0.00
ATOM    601  N2    G A  28      -0.149  -2.991 -13.627  1.00  0.00
ATOM    602  N3    G A  28      -0.170  -3.923 -11.524  1.00  0.00
ATOM    603  C4    G A  28      -0.555  -3.690 -10.251  1.00  0.00
ATOM    604  P     C A  29       4.524  -4.982  -6.888  1.00  0.00
ATOM    605  OP1   C A  29       5.567  -5.934  -6.439  1.00  0.00
ATOM    606  OP2   C A  29       4.324  -3.684  -6.202  1.00  0.00
ATOM    607  O5'   C A  29       4.797  -4.595  -8.421  1.00  0.00
ATOM    608  C5'   C A  29       5.382  -5.543  -9.303  1.00  0.00
ATOM    609  C4'   C A  29       5.262  -5.137 -10.752  1.00  0.00
ATOM    610  O4'   C A  29       3.902  -4.723 -11.045  1.00  0.00
ATOM    611  C3'   C A  29       6.096  -3.946 -11.207  1.00  0.00
ATOM    612  O3'   C A  29       7.460  -4.258 -11.436  1.00  0.00
ATOM    613  C2'   C A  29       5.369  -3.514 -12.470  1.00  0.00
ATOM    614  O2'   C A  29       5.692  -4.379 -13.547  1.00  0.00
ATOM    615  C1'   C A  29       3.914  -3.768 -12.086  1.00  0.00
ATOM    616  N1    C A  29       3.201  -2.569 -11.652  1.00  0.00
ATOM    617  C2    C A  29       2.751  -1.621 -12.578  1.00  0.00
ATOM    618  O2    C A  29       3.016  -1.788 -13.781  1.00  0.00
ATOM    619  N3    C A  29       2.043  -0.553 -12.139  1.00  0.00
ATOM    620  C4    C A  29       1.783  -0.414 -10.838  1.00  0.00
ATOM    621  N4    C A  29       1.082   0.654 -10.452  1.00  0.00
ATOM    622  C5    C A  29       2.230  -1.363  -9.883  1.00  0.00
ATOM    623  C6    C A  29       2.929  -2.416 -10.322  1.00  0.00
ATOM    624  P     G A  30       8.875  -2.838 -11.778  1.00  0.00
ATOM    625  OP1   G A  30      10.147  -3.510 -12.150  1.00  0.00
ATOM    626  OP2   G A  30       8.879  -1.836 -10.677  1.00  0.00
ATOM    627  O5'   G A  30       8.262  -2.135 -13.074  1.00  0.00
ATOM    628  C5'   G A  30       8.264  -2.795 -14.359  1.00  0.00
ATOM    629  C4'   G A  30       7.917  -1.808 -15.449  1.00  0.00
ATOM    630  O4'   G A  30       6.509  -1.474 -15.371  1.00  0.00
ATOM    631  C3'   G A  30       8.644  -0.481 -15.326  1.00  0.00
ATOM    632  O3'   G A  30       9.925  -0.514 -15.921  1.00  0.00
ATOM    633  C2'   G A  30       7.690   0.504 -15.990  1.00  0.00
ATOM    634  O2'   G A  30       7.821   0.572 -17.396  1.00  0.00
ATOM    635  C1'   G A  30       6.327  -0.082 -15.605  1.00  0.00
ATOM    636  N9    G A  30       5.806   0.553 -14.320  1.00  0.00
ATOM    637  C8    G A  30       5.898   0.089 -13.030  1.00  0.00
ATOM    638  N7    G A  30       5.382   0.904 -12.151  1.00  0.00
ATOM    639  C5    G A  30       4.918   1.969 -12.901  1.00  0.00
ATOM    640  C6    G A  30       4.263   3.163 -12.503  1.00  0.00
ATOM    641  O6    G A  30       3.953   3.522 -11.360  1.00  0.00
ATOM    642  N1    G A  30       3.966   3.980 -13.590  1.00  0.00
ATOM    643  C2    G A  30       4.262   3.684 -14.899  1.00  0.00
ATOM    644  N2    G A  30       3.895   4.597 -15.809  1.00  0.00
ATOM    645  N3    G A  30       4.871   2.580 -15.284  1.00  0.00
ATOM    646  C4    G A  30       5.171   1.771 -14.245  1.00  0.00
ATOM    647  P     A A  31      11.239   0.484 -15.257  1.00  0.00
ATOM    648  OP1   A A  31      12.367   0.061 -16.141  1.00  0.00
ATOM    649  OP2   A A  31      11.255   0.108 -13.821  1.00  0.00
ATOM    650  O5'   A A  31      11.074   2.062 -15.359  1.00  0.00
ATOM    651  C5'   A A  31      11.019   2.696 -16.628  1.00  0.00
ATOM    652  C4'   A A  31      10.420   4.065 -16.493  1.00  0.00
ATOM    653  O4'   A A  31       9.051   3.940 -16.036  1.00  0.00
ATOM    654  C3'   A A  31      11.063   4.960 -15.449  1.00  0.00
ATOM    655  O3'   A A  31      12.230   5.596 -15.952  1.00  0.00
ATOM    656  C2'   A A  31       9.951   5.957 -15.169  1.00  0.00
ATOM    657  O2'   A A  31       9.831   6.934 -16.185  1.00  0.00
ATOM    658  C1'   A A  31       8.730   5.038 -15.189  1.00  0.00
ATOM    659  N9    A A  31       8.438   4.506 -13.811  1.00  0.00
ATOM    660  C8    A A  31       8.470   3.179 -13.469  1.00  0.00
ATOM    661  N7    A A  31       8.090   2.942 -12.235  1.00  0.00
ATOM    662  C5    A A  31       7.789   4.199 -11.734  1.00  0.00
ATOM    663  C6    A A  31       7.328   4.630 -10.478  1.00  0.00
ATOM    664  N6    A A  31       7.080   3.805  -9.458  1.00  0.00
ATOM    665  N1    A A  31       7.128   5.954 -10.304  1.00  0.00
ATOM    666  C2    A A  31       7.376   6.780 -11.327  1.00  0.00
ATOM    667  N3    A A  31       7.810   6.494 -12.553  1.00  0.00
ATOM    668  C4    A A  31       7.999   5.172 -12.693  1.00  0.00
ATOM    669  P     G A  32      13.074   5.781 -15.129  1.00  0.00
ATOM    670  OP1   G A  32      13.067   7.048 -15.902  1.00  0.00
ATOM    671  OP2   G A  32      14.341   5.015 -15.000  1.00  0.00
ATOM    672  O5'   G A  32      12.517   6.130 -13.676  1.00  0.00
ATOM    673  C5'   G A  32      12.542   7.489 -13.193  1.00  0.00
ATOM    674  C4'   G A  32      12.351   7.530 -11.692  1.00  0.00
ATOM    675  O4'   G A  32      11.059   6.963 -11.353  1.00  0.00
ATOM    676  C3'   G A  32      13.338   6.722 -10.863  1.00  0.00
ATOM    677  O3'   G A  32      14.556   7.432 -10.654  1.00  0.00
ATOM    678  C2'   G A  32      12.561   6.496  -9.570  1.00  0.00
ATOM    679  O2'   G A  32      12.572   7.619  -8.713  1.00  0.00
ATOM    680  C1'   G A  32      11.144   6.283 -10.110  1.00  0.00
ATOM    681  N9    G A  32      10.878   4.915 -10.332  1.00  0.00
ATOM    682  C8    G A  32      11.105   4.153 -11.452  1.00  0.00
ATOM    683  N7    G A  32      10.908   2.878 -11.256  1.00  0.00
ATOM    684  C5    G A  32      10.526   2.790  -9.930  1.00  0.00
ATOM    685  C6    G A  32      10.181   1.662  -9.142  1.00  0.00
ATOM    686  O6    G A  32      10.144   0.472  -9.481  1.00  0.00
ATOM    687  N1    G A  32       9.855   2.019  -7.837  1.00  0.00
ATOM    688  C2    G A  32       9.861   3.304  -7.350  1.00  0.00
ATOM    689  N2    G A  32       9.517   3.451  -6.064  1.00  0.00
ATOM    690  N3    G A  32      10.181   4.362  -8.070  1.00  0.00
ATOM    691  C4    G A  32      10.501   4.039  -9.341  1.00  0.00
ATOM    692  P     U A  33      15.993   6.595 -10.411  1.00  0.00
ATOM    693  OP1   U A  33      17.159   7.509 -10.498  1.00  0.00
ATOM    694  OP2   U A  33      15.895   5.449 -11.350  1.00  0.00
ATOM    695  O5'   U A  33      15.911   6.024  -8.929  1.00  0.00
ATOM    696  C5'   U A  33      15.643   6.908  -7.825  1.00  0.00
ATOM    697  C4'   U A  33      15.309   6.120  -6.581  1.00  0.00
ATOM    698  O4'   U A  33      14.062   5.400  -6.765  1.00  0.00
ATOM    699  C3'   U A  33      16.320   5.056  -6.191  1.00  0.00
ATOM    700  O3'   U A  33      17.402   5.627  -5.458  1.00  0.00
ATOM    701  C2'   U A  33      15.479   4.081  -5.372  1.00  0.00
ATOM    702  O2'   U A  33      15.329   4.488  -4.025  1.00  0.00
ATOM    703  C1'   U A  33      14.123   4.157  -6.085  1.00  0.00
ATOM    704  N1    U A  33      13.889   3.091  -7.040  1.00  0.00
ATOM    705  C2    U A  33      13.286   1.944  -6.561  1.00  0.00
ATOM    706  O2    U A  33      12.966   1.799  -5.395  1.00  0.00
ATOM    707  N3    U A  33      13.071   0.965  -7.501  1.00  0.00
ATOM    708  C4    U A  33      13.391   1.017  -8.842  1.00  0.00
ATOM    709  O4    U A  33      13.134   0.056  -9.563  1.00  0.00
ATOM    710  C5    U A  33      14.014   2.240  -9.262  1.00  0.00
ATOM    711  C6    U A  33      14.236   3.208  -8.369  1.00  0.00
ATOM    712  P     U A  34      19.072   5.134  -5.761  1.00  0.00
ATOM    713  OP1   U A  34      18.460   6.177  -4.893  1.00  0.00
ATOM    714  OP2   U A  34      20.499   5.255  -6.127  1.00  0.00
ATOM    715  O5'   U A  34      18.795   3.669  -5.158  1.00  0.00
ATOM    716  C5'   U A  34      18.941   3.364  -3.756  1.00  0.00
ATOM    717  C4'   U A  34      18.247   2.037  -3.385  1.00  0.00
ATOM    718  O4'   U A  34      16.830   2.099  -3.681  1.00  0.00
ATOM    719  C3'   U A  34      18.709   0.710  -4.000  1.00  0.00
ATOM    720  O3'   U A  34      19.757   0.132  -3.228  1.00  0.00
ATOM    721  C2'   U A  34      17.492  -0.194  -3.829  1.00  0.00
ATOM    722  O2'   U A  34      17.434  -0.782  -2.551  1.00  0.00
ATOM    723  C1'   U A  34      16.337   0.791  -3.920  1.00  0.00
ATOM    724  N1    U A  34      15.749   0.355  -4.855  1.00  0.00
ATOM    725  C2    U A  34      14.847  -0.693  -4.853  1.00  0.00
ATOM    726  O2    U A  34      14.446  -1.222  -3.831  1.00  0.00
ATOM    727  N3    U A  34      14.431  -1.104  -6.096  1.00  0.00
ATOM    728  C4    U A  34      14.816  -0.584  -7.314  1.00  0.00
ATOM    729  O4    U A  34      14.354  -1.058  -8.348  1.00  0.00
ATOM    730  C5    U A  34      15.755   0.500  -7.233  1.00  0.00
ATOM    731  C6    U A  34      16.176   0.920  -6.037  1.00  0.00
ATOM    732  P     U A  35      20.743  -1.132  -3.904  1.00  0.00
ATOM    733  OP1   U A  35      21.736  -1.454  -2.848  1.00  0.00
ATOM    734  OP2   U A  35      21.206  -0.511  -5.180  1.00  0.00
ATOM    735  O5'   U A  35      19.865  -2.423  -4.249  1.00  0.00
ATOM    736  C5'   U A  35      19.324  -3.232  -3.221  1.00  0.00
ATOM    737  C4'   U A  35      18.556  -4.375  -3.858  1.00  0.00
ATOM    738  O4'   U A  35      17.584  -3.873  -4.825  1.00  0.00
ATOM    739  C3'   U A  35      19.419  -5.355  -4.645  1.00  0.00
ATOM    740  O3'   U A  35      18.766  -6.612  -4.634  1.00  0.00
ATOM    741  C2'   U A  35      19.405  -4.734  -6.040  1.00  0.00
ATOM    742  O2'   U A  35      19.749  -5.620  -7.092  1.00  0.00
ATOM    743  C1'   U A  35      17.941  -4.282  -6.135  1.00  0.00
ATOM    744  N1    U A  35      17.659  -3.290  -7.144  1.00  0.00
ATOM    745  C2    U A  35      16.752  -3.646  -8.124  1.00  0.00
ATOM    746  O2    U A  35      16.151  -4.706  -8.120  1.00  0.00
ATOM    747  N3    U A  35      16.571  -2.712  -9.116  1.00  0.00
ATOM    748  C4    U A  35      17.194  -1.486  -9.224  1.00  0.00
ATOM    749  O4    U A  35      16.927  -0.754 -10.174  1.00  0.00
ATOM    750  C5    U A  35      18.122  -1.190  -8.169  1.00  0.00
ATOM    751  C6    U A  35      18.317  -2.080  -7.192  1.00  0.00
ATOM    752  P     C A  36      19.451  -8.004  -4.777  1.00  0.00
ATOM    753  OP1   C A  36      20.154  -9.289  -4.563  1.00  0.00
ATOM    754  OP2   C A  36      20.142  -6.897  -5.474  1.00  0.00
ATOM    755  O5'   C A  36      18.080  -8.318  -5.515  1.00  0.00
ATOM    756  C5'   C A  36      17.960  -8.221  -6.937  1.00  0.00
ATOM    757  C4'   C A  36      16.806  -9.065  -7.404  1.00  0.00
ATOM    758  O4'   C A  36      17.126 -10.465  -7.217  1.00  0.00
ATOM    759  C3'   C A  36      15.528  -8.875  -6.609  1.00  0.00
ATOM    760  O3'   C A  36      14.816  -7.738  -7.062  1.00  0.00
ATOM    761  C2'   C A  36      14.790 -10.181  -6.871  1.00  0.00
ATOM    762  O2'   C A  36      14.165 -10.207  -8.138  1.00  0.00
ATOM    763  C1'   C A  36      15.948 -11.180  -6.886  1.00  0.00
ATOM    764  N1    C A  36      16.174 -11.905  -5.627  1.00  0.00
ATOM    765  C2    C A  36      15.302 -12.950  -5.299  1.00  0.00
ATOM    766  O2    C A  36      14.338 -13.181  -6.048  1.00  0.00
ATOM    767  N3    C A  36      15.535 -13.676  -4.179  1.00  0.00
ATOM    768  C4    C A  36      16.582 -13.391  -3.405  1.00  0.00
ATOM    769  N4    C A  36      16.771 -14.133  -2.311  1.00  0.00
ATOM    770  C5    C A  36      17.477 -12.336  -3.720  1.00  0.00
ATOM    771  C6    C A  36      17.244 -11.622  -4.827  1.00  0.00
ATOM    772  P     U A  37      13.640  -7.154  -6.063  1.00  0.00
ATOM    773  OP1   U A  37      14.047  -5.921  -6.789  1.00  0.00
ATOM    774  OP2   U A  37      14.155  -7.407  -4.695  1.00  0.00
ATOM    775  O5'   U A  37      12.053  -7.139  -6.028  1.00  0.00
ATOM    776  C5'   U A  37      11.331  -7.613  -4.888  1.00  0.00
ATOM    777  C4'   U A  37      10.546  -8.847  -5.253  1.00  0.00
ATOM    778  O4'   U A  37      11.452  -9.969  -5.422  1.00  0.00
ATOM    779  C3'   U A  37       9.575  -9.307  -4.182  1.00  0.00
ATOM    780  O3'   U A  37       8.362  -8.574  -4.327  1.00  0.00
ATOM    781  C2'   U A  37       9.427 -10.790  -4.497  1.00  0.00
ATOM    782  O2'   U A  37       8.568 -11.016  -5.591  1.00  0.00
ATOM    783  C1'   U A  37      10.856 -11.151  -4.914  1.00  0.00
ATOM    784  N1    U A  37      12.033 -11.425  -3.546  1.00  0.00
ATOM    785  C2    U A  37      11.706 -12.487  -2.724  1.00  0.00
ATOM    786  O2    U A  37      10.710 -13.170  -2.886  1.00  0.00
ATOM    787  N3    U A  37      12.589 -12.721  -1.698  1.00  0.00
ATOM    788  C4    U A  37      13.742 -12.017  -1.419  1.00  0.00
ATOM    789  O4    U A  37      14.436 -12.348  -0.461  1.00  0.00
ATOM    790  C5    U A  37      14.012 -10.929  -2.317  1.00  0.00
ATOM    791  C6    U A  37      13.170 -10.679  -3.323  1.00  0.00
ATOM    792  P     A A  38       7.163  -8.357  -3.049  1.00  0.00
ATOM    793  OP1   A A  38       6.111  -8.624  -2.042  1.00  0.00
ATOM    794  OP2   A A  38       6.990  -7.268  -4.037  1.00  0.00
ATOM    795  O5'   A A  38       8.542  -8.003  -2.318  1.00  0.00
ATOM    796  C5'   A A  38       8.582  -7.682  -0.936  1.00  0.00
ATOM    797  C4'   A A  38       9.025  -6.260  -0.707  1.00  0.00
ATOM    798  O4'   A A  38      10.231  -5.978  -1.467  1.00  0.00
ATOM    799  C3'   A A  38       8.060  -5.181  -1.170  1.00  0.00
ATOM    800  O3'   A A  38       6.962  -4.989  -0.294  1.00  0.00
ATOM    801  C2'   A A  38       8.985  -3.977  -1.278  1.00  0.00
ATOM    802  O2'   A A  38       9.331  -3.496   0.013  1.00  0.00
ATOM    803  C1'   A A  38      10.220  -4.630  -1.894  1.00  0.00
ATOM    804  N9    A A  38      10.036  -4.364  -3.328  1.00  0.00
ATOM    805  C8    A A  38       9.699  -5.349  -4.219  1.00  0.00
ATOM    806  N7    A A  38       9.927  -5.030  -5.471  1.00  0.00
ATOM    807  C5    A A  38      10.449  -3.749  -5.397  1.00  0.00
ATOM    808  C6    A A  38      10.895  -2.851  -6.383  1.00  0.00
ATOM    809  N6    A A  38      10.886  -3.124  -7.690  1.00  0.00
ATOM    810  N1    A A  38      11.356  -1.650  -5.974  1.00  0.00
ATOM    811  C2    A A  38      11.366  -1.378  -4.664  1.00  0.00
ATOM    812  N3    A A  38      10.974  -2.139  -3.644  1.00  0.00
ATOM    813  C4    A A  38      10.521  -3.325  -4.084  1.00  0.00
ATOM    814  P     C A  39       5.835  -4.962  -0.810  1.00  0.00
ATOM    815  OP1   C A  39       4.393  -5.275  -0.614  1.00  0.00
ATOM    816  OP2   C A  39       6.622  -5.727  -1.810  1.00  0.00
ATOM    817  O5'   C A  39       6.005  -3.407  -1.116  1.00  0.00
ATOM    818  C5'   C A  39       6.392  -2.517  -0.071  1.00  0.00
ATOM    819  C4'   C A  39       6.720  -1.148  -0.614  1.00  0.00
ATOM    820  O4'   C A  39       7.838  -1.206  -1.524  1.00  0.00
ATOM    821  C3'   C A  39       5.629  -0.456  -1.404  1.00  0.00
ATOM    822  O3'   C A  39       4.760   0.178  -0.474  1.00  0.00
ATOM    823  C2'   C A  39       6.403   0.578  -2.225  1.00  0.00
ATOM    824  O2'   C A  39       6.542   1.816  -1.555  1.00  0.00
ATOM    825  C1'   C A  39       7.778  -0.088  -2.384  1.00  0.00
ATOM    826  N1    C A  39       8.147  -0.610  -3.655  1.00  0.00
ATOM    827  C2    C A  39       8.746   0.247  -4.585  1.00  0.00
ATOM    828  O2    C A  39       9.176   1.346  -4.195  1.00  0.00
ATOM    829  N3    C A  39       8.837  -0.144  -5.879  1.00  0.00
ATOM    830  C4    C A  39       8.360  -1.332  -6.252  1.00  0.00
ATOM    831  N4    C A  39       8.473  -1.674  -7.538  1.00  0.00
ATOM    832  C5    C A  39       7.750  -2.215  -5.325  1.00  0.00
ATOM    833  C6    C A  39       7.662  -1.825  -4.049  1.00  0.00
ATOM    834  P     C A  40       3.669   0.579  -1.114  1.00  0.00
ATOM    835  OP1   C A  40       3.050   0.721  -2.451  1.00  0.00
ATOM    836  OP2   C A  40       4.196   1.779  -0.417  1.00  0.00
ATOM    837  O5'   C A  40       2.637  -0.114  -0.111  1.00  0.00
ATOM    838  C5'   C A  40       2.330  -1.514  -0.208  1.00  0.00
ATOM    839  C4'   C A  40       1.738  -2.031   1.090  1.00  0.00
ATOM    840  O4'   C A  40       2.644  -1.769   2.190  1.00  0.00
ATOM    841  C3'   C A  40       0.431  -1.422   1.574  1.00  0.00
ATOM    842  O3'   C A  40      -0.677  -1.983   0.866  1.00  0.00
ATOM    843  C2'   C A  40       0.420  -1.832   3.046  1.00  0.00
ATOM    844  O2'   C A  40       0.014  -3.171   3.237  1.00  0.00
ATOM    845  C1'   C A  40       1.907  -1.739   3.403  1.00  0.00
ATOM    846  N1    C A  40       2.268  -0.606   4.061  1.00  0.00
ATOM    847  C2    C A  40       2.353  -0.497   5.453  1.00  0.00
ATOM    848  O2    C A  40       1.969  -1.449   6.153  1.00  0.00
ATOM    849  N3    C A  40       2.849   0.641   5.996  1.00  0.00
ATOM    850  C4    C A  40       3.248   1.638   5.206  1.00  0.00
ATOM    851  N4    C A  40       3.730   2.740   5.786  1.00  0.00
ATOM    852  C5    C A  40       3.170   1.547   3.793  1.00  0.00
ATOM    853  C6    C A  40       2.680   0.422   3.261  1.00  0.00
ATOM    854  P     G A  41      -2.221  -1.301   1.018  1.00  0.00
ATOM    855  OP1   G A  41      -3.127  -2.142   0.199  1.00  0.00
ATOM    856  OP2   G A  41      -2.188   0.167   0.816  1.00  0.00
ATOM    857  O5'   G A  41      -2.529  -1.568   2.583  1.00  0.00
ATOM    858  C5'   G A  41      -2.535  -2.899   3.096  1.00  0.00
ATOM    859  C4'   G A  41      -2.815  -2.954   4.604  1.00  0.00
ATOM    860  O4'   G A  41      -1.667  -2.517   5.363  1.00  0.00
ATOM    861  C3'   G A  41      -3.946  -2.041   4.970  1.00  0.00
ATOM    862  O3'   G A  41      -5.198  -2.697   4.994  1.00  0.00
ATOM    863  C2'   G A  41      -3.610  -1.476   6.276  1.00  0.00
ATOM    864  O2'   G A  41      -4.284  -2.175   7.321  1.00  0.00
ATOM    865  C1'   G A  41      -2.121  -1.618   6.414  1.00  0.00
ATOM    866  N9    G A  41      -1.557  -0.324   6.293  1.00  0.00
ATOM    867  C8    G A  41      -1.190   0.339   5.147  1.00  0.00
ATOM    868  N7    G A  41      -0.921   1.601   5.346  1.00  0.00
ATOM    869  C5    G A  41      -1.119   1.784   6.702  1.00  0.00
ATOM    870  C6    G A  41      -0.984   2.945   7.506  1.00  0.00
ATOM    871  O6    G A  41      -0.648   4.084   7.157  1.00  0.00
ATOM    872  N1    G A  41      -1.285   2.692   8.841  1.00  0.00
ATOM    873  C2    G A  41      -1.668   1.470   9.341  1.00  0.00
ATOM    874  N2    G A  41      -1.916   1.421  10.657  1.00  0.00
ATOM    875  N3    G A  41      -1.799   0.383   8.606  1.00  0.00
ATOM    876  C4    G A  41      -1.512   0.605   7.306  1.00  0.00
ATOM    877  P     G A  42      -6.522  -1.813   4.888  1.00  0.00
ATOM    878  OP1   G A  42      -7.703  -2.689   4.727  1.00  0.00
ATOM    879  OP2   G A  42      -6.373  -0.636   4.005  1.00  0.00
ATOM    880  O5'   G A  42      -6.434  -1.303   6.403  1.00  0.00
ATOM    881  C5'   G A  42      -6.876  -2.124   7.482  1.00  0.00
ATOM    882  C4'   G A  42      -7.205  -1.289   8.705  1.00  0.00
ATOM    883  O4'   G A  42      -5.978  -0.761   9.270  1.00  0.00
ATOM    884  C3'   G A  42      -8.055  -0.055   8.439  1.00  0.00
ATOM    885  O3'   G A  42      -9.441  -0.362   8.426  1.00  0.00
ATOM    886  C2'   G A  42      -7.662   0.843   9.605  1.00  0.00
ATOM    887  O2'   G A  42      -8.277   0.484  10.827  1.00  0.00
ATOM    888  C1'   G A  42      -6.157   0.595   9.645  1.00  0.00
ATOM    889  N9    G A  42      -5.402   1.587   8.625  1.00  0.00
ATOM    890  C8    G A  42      -4.962   1.465   7.329  1.00  0.00
ATOM    891  N7    G A  42      -4.442   2.565   6.855  1.00  0.00
ATOM    892  C5    G A  42      -4.542   3.468   7.897  1.00  0.00
ATOM    893  C6    G A  42      -4.147   4.828   7.981  1.00  0.00
ATOM    894  O6    G A  42      -3.610   5.525   7.111  1.00  0.00
ATOM    895  N1    G A  42      -4.434   5.377   9.228  1.00  0.00
ATOM    896  C2    G A  42      -5.027   4.699  10.266  1.00  0.00
ATOM    897  N2    G A  42      -5.222   5.398  11.393  1.00  0.00
ATOM    898  N3    G A  42      -5.399   3.436  10.203  1.00  0.00
ATOM    899  C4    G A  42      -5.132   2.882   9.001  1.00  0.00
ATOM    900  P     G A  43     -10.545   0.511   7.371  1.00  0.00
ATOM    901  OP1   G A  43     -11.890  -0.031   7.092  1.00  0.00
ATOM    902  OP2   G A  43      -9.683   0.964   6.250  1.00  0.00
ATOM    903  O5'   G A  43     -10.676   1.723   8.399  1.00  0.00
ATOM    904  C5'   G A  43     -11.074   1.483   9.765  1.00  0.00
ATOM    905  C4'   G A  43     -10.946   2.745  10.583  1.00  0.00
ATOM    906  O4'   G A  43      -9.563   3.193  10.583  1.00  0.00
ATOM    907  C3'   G A  43     -11.705   3.950  10.064  1.00  0.00
ATOM    908  O3'   G A  43     -13.086   3.883  10.374  1.00  0.00
ATOM    909  C2'   G A  43     -10.964   5.097  10.738  1.00  0.00
ATOM    910  O2'   G A  43     -11.247   5.238  12.113  1.00  0.00
ATOM    911  C1'   G A  43      -9.519   4.615  10.613  1.00  0.00
ATOM    912  N9    G A  43      -8.897   5.108   9.380  1.00  0.00
ATOM    913  C8    G A  43      -8.713   4.404   8.215  1.00  0.00
ATOM    914  N7    G A  43      -8.126   5.100   7.280  1.00  0.00
ATOM    915  C5    G A  43      -7.906   6.336   7.859  1.00  0.00
ATOM    916  C6    G A  43      -7.304   7.508   7.333  1.00  0.00
ATOM    917  O6    G A  43      -6.829   7.685   6.204  1.00  0.00
ATOM    918  N1    G A  43      -7.283   8.544   8.262  1.00  0.00
ATOM    919  C2    G A  43      -7.780   8.462   9.540  1.00  0.00
ATOM    920  N2    G A  43      -7.668   9.566  10.291  1.00  0.00
ATOM    921  N3    G A  43      -8.342   7.380  10.043  1.00  0.00
ATOM    922  C4    G A  43      -8.375   6.361   9.158  1.00  0.00
ATOM    923  P     C A  44     -14.080   4.780   9.652  1.00  0.00
ATOM    924  OP1   C A  44     -15.403   4.316  10.133  1.00  0.00
ATOM    925  OP2   C A  44     -13.594   4.387   8.309  1.00  0.00
ATOM    926  O5'   C A  44     -13.989   6.378   9.641  1.00  0.00
ATOM    927  C5'   C A  44     -14.273   7.043  10.862  1.00  0.00
ATOM    928  C4'   C A  44     -13.319   8.175  11.143  1.00  0.00
ATOM    929  O4'   C A  44     -11.987   7.845  10.671  1.00  0.00
ATOM    930  C3'   C A  44     -13.614   9.489  10.442  1.00  0.00
ATOM    931  O3'   C A  44     -14.688  10.214  11.011  1.00  0.00
ATOM    932  C2'   C A  44     -12.274  10.199  10.549  1.00  0.00
ATOM    933  O2'   C A  44     -12.057  10.642  11.880  1.00  0.00
ATOM    934  C1'   C A  44     -11.327   9.032  10.271  1.00  0.00
ATOM    935  N1    C A  44     -11.075   8.887   8.718  1.00  0.00
ATOM    936  C2    C A  44     -10.263   9.806   8.045  1.00  0.00
ATOM    937  O2    C A  44      -9.890  10.828   8.647  1.00  0.00
ATOM    938  N3    C A  44      -9.908   9.558   6.762  1.00  0.00
ATOM    939  C4    C A  44     -10.333   8.448   6.155  1.00  0.00
ATOM    940  N4    C A  44      -9.958   8.246   4.890  1.00  0.00
ATOM    941  C5    C A  44     -11.157   7.504   6.819  1.00  0.00
ATOM    942  C6    C A  44     -11.505   7.754   8.087  1.00  0.00
ATOM    943  P     A A  45     -15.945  10.556  10.077  1.00  0.00
ATOM    944  OP1   A A  45     -17.272  11.016  10.605  1.00  0.00
ATOM    945  OP2   A A  45     -15.892   9.425   9.117  1.00  0.00
ATOM    946  O5'   A A  45     -15.122  11.769   9.460  1.00  0.00
ATOM    947  C5'   A A  45     -14.795  12.903  10.247  1.00  0.00
ATOM    948  C4'   A A  45     -14.128  13.973   9.402  1.00  0.00
ATOM    949  O4'   A A  45     -12.826  13.513   8.967  1.00  0.00
ATOM    950  C3'   A A  45     -14.801  14.415   8.114  1.00  0.00
ATOM    951  O3'   A A  45     -15.872  15.306   8.342  1.00  0.00
ATOM    952  C2'   A A  45     -13.649  15.042   7.338  1.00  0.00
ATOM    953  O2'   A A  45     -13.344  16.356   7.768  1.00  0.00
ATOM    954  C1'   A A  45     -12.499  14.113   7.717  1.00  0.00
ATOM    955  N9    A A  45     -12.322  13.062   6.715  1.00  0.00
ATOM    956  C8    A A  45     -12.788  11.774   6.747  1.00  0.00
ATOM    957  N7    A A  45     -12.475  11.070   5.685  1.00  0.00
ATOM    958  C5    A A  45     -11.754  11.957   4.901  1.00  0.00
ATOM    959  C6    A A  45     -11.138  11.824   3.644  1.00  0.00
ATOM    960  N6    A A  45     -11.153  10.697   2.929  1.00  0.00
ATOM    961  N1    A A  45     -10.500  12.903   3.142  1.00  0.00
ATOM    962  C2    A A  45     -10.485  14.032   3.859  1.00  0.00
ATOM    963  N3    A A  45     -11.025  14.278   5.051  1.00  0.00
ATOM    964  C4    A A  45     -11.652  13.188   5.522  1.00  0.00
ATOM    965  P     C A  46     -17.214  15.175   7.442  1.00  0.00
ATOM    966  OP1   C A  46     -17.960  16.198   8.215  1.00  0.00
ATOM    967  OP2   C A  46     -17.471  13.736   7.688  1.00  0.00
ATOM    968  O5'   C A  46     -17.452  15.333   5.862  1.00  0.00
ATOM    969  C5'   C A  46     -16.661  16.200   5.059  1.00  0.00
ATOM    970  C4'   C A  46     -16.774  15.886   3.582  1.00  0.00
ATOM    971  O4'   C A  46     -16.102  14.636   3.275  1.00  0.00
ATOM    972  C3'   C A  46     -18.175  15.683   3.028  1.00  0.00
ATOM    973  O3'   C A  46     -18.847  16.898   2.757  1.00  0.00
ATOM    974  C2'   C A  46     -17.906  14.883   1.763  1.00  0.00
ATOM    975  O2'   C A  46     -17.432  15.744   0.738  1.00  0.00
ATOM    976  C1'   C A  46     -16.755  13.985   2.204  1.00  0.00
ATOM    977  N1    C A  46     -17.244  12.706   2.579  1.00  0.00
ATOM    978  C2    C A  46     -17.184  11.637   1.679  1.00  0.00
ATOM    979  O2    C A  46     -16.684  11.827   0.557  1.00  0.00
ATOM    980  N3    C A  46     -17.673  10.431   2.054  1.00  0.00
ATOM    981  C4    C A  46     -18.202  10.274   3.268  1.00  0.00
ATOM    982  N4    C A  46     -18.672   9.067   3.593  1.00  0.00
ATOM    983  C5    C A  46     -18.272  11.345   4.195  1.00  0.00
ATOM    984  C6    C A  46     -17.788  12.534   3.821  1.00  0.00
ATOM    985  P     C A  47     -20.399  16.930   2.559  1.00  0.00
ATOM    986  OP1   C A  47     -20.975  18.307   2.485  1.00  0.00
ATOM    987  OP2   C A  47     -21.206  15.812   3.132  1.00  0.00
ATOM    988  O5'   C A  47     -19.943  16.523   1.088  1.00  0.00
ATOM    989  C5'   C A  47     -20.878  16.225   0.077  1.00  0.00
ATOM    990  C4'   C A  47     -20.156  15.704  -1.134  1.00  0.00
ATOM    991  O4'   C A  47     -19.258  14.651  -0.713  1.00  0.00
ATOM    992  C3'   C A  47     -21.051  15.069  -2.183  1.00  0.00
ATOM    993  O3'   C A  47     -21.520  16.052  -3.092  1.00  0.00
ATOM    994  C2'   C A  47     -20.129  14.051  -2.831  1.00  0.00
ATOM    995  O2'   C A  47     -19.251  14.695  -3.725  1.00  0.00
ATOM    996  C1'   C A  47     -19.320  13.569  -1.624  1.00  0.00
ATOM    997  N1    C A  47     -20.124  12.448  -1.034  1.00  0.00
ATOM    998  C2    C A  47     -20.210  11.213  -1.687  1.00  0.00
ATOM    999  O2    C A  47     -19.670  11.085  -2.799  1.00  0.00
ATOM   1000  N3    C A  47     -20.878  10.197  -1.090  1.00  0.00
ATOM   1001  C4    C A  47     -21.443  10.380   0.103  1.00  0.00
ATOM   1002  N4    C A  47     -22.092   9.350   0.653  1.00  0.00
ATOM   1003  C5    C A  47     -21.367  11.624   0.781  1.00  0.00
ATOM   1004  C6    C A  47     -20.706  12.625   0.188  1.00  0.00
ATOM   1005  P     G A  48     -23.241  16.110  -3.577  1.00  0.00
ATOM   1006  OP1   G A  48     -23.583  17.336  -4.350  1.00  0.00
ATOM   1007  OP2   G A  48     -24.073  15.737  -2.400  1.00  0.00
ATOM   1008  O5'   G A  48     -23.198  14.836  -4.543  1.00  0.00
ATOM   1009  C5'   G A  48     -22.117  14.663  -5.455  1.00  0.00
ATOM   1010  C4'   G A  48     -21.964  13.211  -5.859  1.00  0.00
ATOM   1011  O4'   G A  48     -21.639  12.380  -4.714  1.00  0.00
ATOM   1012  C3'   G A  48     -23.157  12.524  -6.495  1.00  0.00
ATOM   1013  O3'   G A  48     -23.245  12.843  -7.875  1.00  0.00
ATOM   1014  C2'   G A  48     -22.860  11.045  -6.262  1.00  0.00
ATOM   1015  O2'   G A  48     -21.981  10.509  -7.227  1.00  0.00
ATOM   1016  C1'   G A  48     -22.153  11.073  -4.908  1.00  0.00
ATOM   1017  N9    G A  48     -23.207  10.735  -3.894  1.00  0.00
ATOM   1018  C8    G A  48     -23.805  11.564  -2.976  1.00  0.00
ATOM   1019  N7    G A  48     -24.620  10.938  -2.170  1.00  0.00
ATOM   1020  C5    G A  48     -24.557   9.618  -2.577  1.00  0.00
ATOM   1021  C6    G A  48     -25.224   8.467  -2.082  1.00  0.00
ATOM   1022  O6    G A  48     -26.032   8.392  -1.148  1.00  0.00
ATOM   1023  N1    G A  48     -24.873   7.319  -2.787  1.00  0.00
ATOM   1024  C2    G A  48     -23.989   7.284  -3.839  1.00  0.00
ATOM   1025  N2    G A  48     -23.777   6.083  -4.393  1.00  0.00
ATOM   1026  N3    G A  48     -23.363   8.345  -4.310  1.00  0.00
ATOM   1027  C4    G A  48     -23.689   9.471  -3.641  1.00  0.00
ATOM   1028  P     U A  49     -24.357  12.387  -8.766  1.00  0.00
ATOM   1029  OP1   U A  49     -23.971  13.202  -9.941  1.00  0.00
ATOM   1030  OP2   U A  49     -25.643  12.675  -8.062  1.00  0.00
ATOM   1031  O5'   U A  49     -24.370  10.850  -9.182  1.00  0.00
ATOM   1032  C5'   U A  49     -24.557   9.829  -8.188  1.00  0.00
ATOM   1033  C4'   U A  49     -24.286   8.472  -8.779  1.00  0.00
ATOM   1034  O4'   U A  49     -25.377   8.110  -9.666  1.00  0.00
ATOM   1035  C3'   U A  49     -23.016   8.386  -9.612  1.00  0.00
ATOM   1036  O3'   U A  49     -22.489   7.082  -9.536  1.00  0.00
ATOM   1037  C2'   U A  49     -23.538   8.583 -11.024  1.00  0.00
ATOM   1038  O2'   U A  49     -22.685   7.979 -11.970  1.00  0.00
ATOM   1039  C1'   U A  49     -24.870   7.845 -10.950  1.00  0.00
ATOM   1040  N1    U A  49     -25.665   8.090 -11.913  1.00  0.00
ATOM   1041  C2    U A  49     -26.453   7.163 -12.569  1.00  0.00
ATOM   1042  O2    U A  49     -26.381   5.965 -12.362  1.00  0.00
ATOM   1043  N3    U A  49     -27.334   7.692 -13.482  1.00  0.00
ATOM   1044  C4    U A  49     -27.502   9.024 -13.798  1.00  0.00
ATOM   1045  O4    U A  49     -28.336   9.345 -14.641  1.00  0.00
ATOM   1046  C5    U A  49     -26.647   9.923 -13.075  1.00  0.00
ATOM   1047  C6    U A  49     -25.781   9.437 -12.182  1.00  0.00
ATOM   1048  P     A A  50     -20.667   6.657  -8.328  1.00  0.00
ATOM   1049  OP1   A A  50     -20.857   5.192  -8.220  1.00  0.00
ATOM   1050  OP2   A A  50     -20.065   7.420  -7.211  1.00  0.00
ATOM   1051  O5'   A A  50     -19.733   6.991  -9.588  1.00  0.00
ATOM   1052  C5'   A A  50     -18.337   7.219  -9.448  1.00  0.00
ATOM   1053  C4'   A A  50     -17.915   8.469 -10.182  1.00  0.00
ATOM   1054  O4'   A A  50     -18.856   9.535  -9.884  1.00  0.00
ATOM   1055  C3'   A A  50     -16.568   9.059  -9.789  1.00  0.00
ATOM   1056  O3'   A A  50     -15.451   8.423 -10.388  1.00  0.00
ATOM   1057  C2'   A A  50     -16.739  10.520 -10.184  1.00  0.00
ATOM   1058  O2'   A A  50     -16.706  10.663 -11.598  1.00  0.00
ATOM   1059  C1'   A A  50     -18.170  10.757  -9.711  1.00  0.00
ATOM   1060  N9    A A  50     -18.342  11.094  -8.214  1.00  0.00
ATOM   1061  C8    A A  50     -19.047  10.354  -7.301  1.00  0.00
ATOM   1062  N7    A A  50     -19.151  10.924  -6.124  1.00  0.00
ATOM   1063  C5    A A  50     -18.466  12.120  -6.273  1.00  0.00
ATOM   1064  C6    A A  50     -18.210  13.181  -5.386  1.00  0.00
ATOM   1065  N6    A A  50     -18.635  13.205  -4.121  1.00  0.00
ATOM   1066  N1    A A  50     -17.494  14.227  -5.851  1.00  0.00
ATOM   1067  C2    A A  50     -17.070  14.202  -7.119  1.00  0.00
ATOM   1068  N3    A A  50     -17.248  13.264  -8.047  1.00  0.00
ATOM   1069  C4    A A  50     -17.961  12.238  -7.554  1.00  0.00
ATOM   1070  P     A A  51     -14.209   8.106  -9.610  1.00  0.00
ATOM   1071  OP1   A A  51     -14.021   7.473 -10.933  1.00  0.00
ATOM   1072  OP2   A A  51     -14.403   7.257  -8.416  1.00  0.00
ATOM   1073  O5'   A A  51     -12.973   9.085  -9.322  1.00  0.00
ATOM   1074  C5'   A A  51     -12.584  10.060 -10.290  1.00  0.00
ATOM   1075  C4'   A A  51     -12.659  11.483  -9.754  1.00  0.00
ATOM   1076  O4'   A A  51     -13.929  11.754  -9.099  1.00  0.00
ATOM   1077  C3'   A A  51     -11.641  11.840  -8.682  1.00  0.00
ATOM   1078  O3'   A A  51     -10.341  12.001  -9.239  1.00  0.00
ATOM   1079  C2'   A A  51     -12.256  13.133  -8.154  1.00  0.00
ATOM   1080  O2'   A A  51     -12.053  14.255  -8.994  1.00  0.00
ATOM   1081  C1'   A A  51     -13.732  12.739  -8.095  1.00  0.00
ATOM   1082  N9    A A  51     -14.118  12.159  -6.746  1.00  0.00
ATOM   1083  C8    A A  51     -14.370  10.852  -6.420  1.00  0.00
ATOM   1084  N7    A A  51     -14.850  10.691  -5.210  1.00  0.00
ATOM   1085  C5    A A  51     -14.917  11.981  -4.706  1.00  0.00
ATOM   1086  C6    A A  51     -15.343  12.491  -3.467  1.00  0.00
ATOM   1087  N6    A A  51     -15.801  11.729  -2.471  1.00  0.00
ATOM   1088  N1    A A  51     -15.280  13.828  -3.285  1.00  0.00
ATOM   1089  C2    A A  51     -14.822  14.591  -4.284  1.00  0.00
ATOM   1090  N3    A A  51     -14.395  14.228  -5.492  1.00  0.00
ATOM   1091  C4    A A  51     -14.468  12.895  -5.640  1.00  0.00
ATOM   1092  P     A A  52      -8.948  11.565  -8.330  1.00  0.00
ATOM   1093  OP1   A A  52      -7.804  11.535  -9.273  1.00  0.00
ATOM   1094  OP2   A A  52      -9.258  10.369  -7.521  1.00  0.00
ATOM   1095  O5'   A A  52      -8.786  12.792  -7.326  1.00  0.00
ATOM   1096  C5'   A A  52      -8.385  14.084  -7.810  1.00  0.00
ATOM   1097  C4'   A A  52      -8.443  15.114  -6.708  1.00  0.00
ATOM   1098  O4'   A A  52      -9.792  15.184  -6.180  1.00  0.00
ATOM   1099  C3'   A A  52      -7.551  14.894  -5.498  1.00  0.00
ATOM   1100  O3'   A A  52      -6.240  15.386  -5.756  1.00  0.00
ATOM   1101  C2'   A A  52      -8.267  15.685  -4.402  1.00  0.00
ATOM   1102  O2'   A A  52      -7.948  17.062  -4.343  1.00  0.00
ATOM   1103  C1'   A A  52      -9.741  15.525  -4.800  1.00  0.00
ATOM   1104  N9    A A  52     -10.453  14.426  -4.065  1.00  0.00
ATOM   1105  C8    A A  52     -10.721  13.139  -4.453  1.00  0.00
ATOM   1106  N7    A A  52     -11.156  12.373  -3.481  1.00  0.00
ATOM   1107  C5    A A  52     -11.175  13.214  -2.379  1.00  0.00
ATOM   1108  C6    A A  52     -11.540  13.007  -1.038  1.00  0.00
ATOM   1109  N6    A A  52     -11.975  11.838  -0.562  1.00  0.00
ATOM   1110  N1    A A  52     -11.441  14.055  -0.193  1.00  0.00
ATOM   1111  C2    A A  52     -11.005  15.226  -0.671  1.00  0.00
ATOM   1112  N3    A A  52     -10.634  15.544  -1.909  1.00  0.00
ATOM   1113  C4    A A  52     -10.743  14.481  -2.724  1.00  0.00
ATOM   1114  P     U A  53      -4.967  14.890  -4.825  1.00  0.00
ATOM   1115  OP1   U A  53      -3.562  15.138  -5.226  1.00  0.00
ATOM   1116  OP2   U A  53      -5.465  13.498  -4.697  1.00  0.00
ATOM   1117  O5'   U A  53      -5.211  15.584  -3.427  1.00  0.00
ATOM   1118  C5'   U A  53      -5.341  16.998  -3.350  1.00  0.00
ATOM   1119  C4'   U A  53      -5.604  17.403  -1.936  1.00  0.00
ATOM   1120  O4'   U A  53      -6.956  17.004  -1.575  1.00  0.00
ATOM   1121  C3'   U A  53      -4.675  16.754  -0.918  1.00  0.00
ATOM   1122  O3'   U A  53      -4.252  17.716   0.017  1.00  0.00
ATOM   1123  C2'   U A  53      -5.564  15.720  -0.238  1.00  0.00
ATOM   1124  O2'   U A  53      -5.205  15.499   1.109  1.00  0.00
ATOM   1125  C1'   U A  53      -6.932  16.390  -0.310  1.00  0.00
ATOM   1126  N1    U A  53      -7.729  15.376  -0.280  1.00  0.00
ATOM   1127  C2    U A  53      -8.477  15.184   0.866  1.00  0.00
ATOM   1128  O2    U A  53      -8.946  16.103   1.514  1.00  0.00
ATOM   1129  N3    U A  53      -8.656  13.872   1.231  1.00  0.00
ATOM   1130  C4    U A  53      -8.174  12.756   0.578  1.00  0.00
ATOM   1131  O4    U A  53      -8.420  11.640   1.027  1.00  0.00
ATOM   1132  C5    U A  53      -7.407  13.037  -0.602  1.00  0.00
ATOM   1133  C6    U A  53      -7.217  14.305  -0.979  1.00  0.00
ATOM   1134  P     G A  54      -2.454  17.864   0.198  1.00  0.00
ATOM   1135  OP1   G A  54      -1.567  19.032  -0.041  1.00  0.00
ATOM   1136  OP2   G A  54      -1.907  16.489   0.111  1.00  0.00
ATOM   1137  O5'   G A  54      -3.090  18.034   1.643  1.00  0.00
ATOM   1138  C5'   G A  54      -3.913  17.013   2.157  1.00  0.00
ATOM   1139  C4'   G A  54      -4.768  17.530   3.274  1.00  0.00
ATOM   1140  O4'   G A  54      -6.140  17.129   3.027  1.00  0.00
ATOM   1141  C3'   G A  54      -4.364  16.907   4.593  1.00  0.00
ATOM   1142  O3'   G A  54      -3.525  17.849   5.254  1.00  0.00
ATOM   1143  C2'   G A  54      -5.696  16.677   5.292  1.00  0.00
ATOM   1144  O2'   G A  54      -6.176  17.873   5.855  1.00  0.00
ATOM   1145  C1'   G A  54      -6.609  16.357   4.105  1.00  0.00
ATOM   1146  N9    G A  54      -6.676  14.844   3.439  1.00  0.00
ATOM   1147  C8    G A  54      -6.103  14.306   2.312  1.00  0.00
ATOM   1148  N7    G A  54      -6.306  13.022   2.195  1.00  0.00
ATOM   1149  C5    G A  54      -7.058  12.690   3.306  1.00  0.00
ATOM   1150  C6    G A  54      -7.581  11.441   3.727  1.00  0.00
ATOM   1151  O6    G A  54      -7.475  10.340   3.173  1.00  0.00
ATOM   1152  N1    G A  54      -8.289  11.548   4.921  1.00  0.00
ATOM   1153  C2    G A  54      -8.470  12.716   5.623  1.00  0.00
ATOM   1154  N2    G A  54      -9.183  12.622   6.753  1.00  0.00
ATOM   1155  N3    G A  54      -7.990  13.884   5.245  1.00  0.00
ATOM   1156  C4    G A  54      -7.298  13.803   4.088  1.00  0.00
ATOM   1157  P     U A  55      -2.057  17.354   5.976  1.00  0.00
ATOM   1158  OP1   U A  55      -1.216  18.408   6.588  1.00  0.00
ATOM   1159  OP2   U A  55      -1.500  16.391   4.998  1.00  0.00
ATOM   1160  O5'   U A  55      -2.683  16.427   7.123  1.00  0.00
ATOM   1161  C5'   U A  55      -3.206  17.026   8.297  1.00  0.00
ATOM   1162  C4'   U A  55      -3.880  16.020   9.200  1.00  0.00
ATOM   1163  O4'   U A  55      -4.943  15.332   8.492  1.00  0.00
ATOM   1164  C3'   U A  55      -3.028  14.876   9.727  1.00  0.00
ATOM   1165  O3'   U A  55      -2.157  15.242  10.781  1.00  0.00
ATOM   1166  C2'   U A  55      -4.086  13.872  10.153  1.00  0.00
ATOM   1167  O2'   U A  55      -4.708  14.304  11.352  1.00  0.00
ATOM   1168  C1'   U A  55      -5.095  14.031   9.022  1.00  0.00
ATOM   1169  N1    U A  55      -4.894  13.081   7.926  1.00  0.00
ATOM   1170  C2    U A  55      -5.357  11.783   8.033  1.00  0.00
ATOM   1171  O2    U A  55      -5.929  11.362   9.023  1.00  0.00
ATOM   1172  N3    U A  55      -5.124  10.990   6.936  1.00  0.00
ATOM   1173  C4    U A  55      -4.489  11.357   5.767  1.00  0.00
ATOM   1174  O4    U A  55      -4.355  10.531   4.867  1.00  0.00
ATOM   1175  C5    U A  55      -4.037  12.719   5.733  1.00  0.00
ATOM   1176  C6    U A  55      -4.250  13.512   6.786  1.00  0.00
ATOM   1177  P     C A  56      -0.904  14.388  10.919  1.00  0.00
ATOM   1178  OP1   C A  56      -0.194  15.203  11.940  1.00  0.00
ATOM   1179  OP2   C A  56      -0.129  13.758   9.817  1.00  0.00
ATOM   1180  O5'   C A  56      -1.835  13.270  11.588  1.00  0.00
ATOM   1181  C5'   C A  56      -2.578  13.534  12.787  1.00  0.00
ATOM   1182  C4'   C A  56      -2.983  12.234  13.457  1.00  0.00
ATOM   1183  O4'   C A  56      -4.088  11.642  12.720  1.00  0.00
ATOM   1184  C3'   C A  56      -1.920  11.137  13.526  1.00  0.00
ATOM   1185  O3'   C A  56      -0.995  11.266  14.619  1.00  0.00
ATOM   1186  C2'   C A  56      -2.762   9.863  13.584  1.00  0.00
ATOM   1187  O2'   C A  56      -3.234   9.543  14.879  1.00  0.00
ATOM   1188  C1'   C A  56      -3.945  10.230  12.688  1.00  0.00
ATOM   1189  N1    C A  56      -3.682   9.808  11.204  1.00  0.00
ATOM   1190  C2    C A  56      -4.058   8.498  10.885  1.00  0.00
ATOM   1191  O2    C A  56      -4.661   7.825  11.738  1.00  0.00
ATOM   1192  N3    C A  56      -3.753   8.004   9.661  1.00  0.00
ATOM   1193  C4    C A  56      -3.103   8.763   8.778  1.00  0.00
ATOM   1194  N4    C A  56      -2.824   8.233   7.585  1.00  0.00
ATOM   1195  C5    C A  56      -2.714  10.093   9.082  1.00  0.00
ATOM   1196  C6    C A  56      -3.016  10.577  10.291  1.00  0.00
ATOM   1197  P     C A  57       0.378  10.449  14.576  1.00  0.00
ATOM   1198  OP1   C A  57       1.162  11.026  15.690  1.00  0.00
ATOM   1199  OP2   C A  57       0.883  10.560  13.193  1.00  0.00
ATOM   1200  O5'   C A  57       0.143   8.887  14.822  1.00  0.00
ATOM   1201  C5'   C A  57      -0.484   8.399  16.011  1.00  0.00
ATOM   1202  C4'   C A  57      -0.989   6.981  15.807  1.00  0.00
ATOM   1203  O4'   C A  57      -1.862   6.934  14.641  1.00  0.00
ATOM   1204  C3'   C A  57       0.018   5.867  15.536  1.00  0.00
ATOM   1205  O3'   C A  57       0.646   5.419  16.743  1.00  0.00
ATOM   1206  C2'   C A  57      -0.888   4.787  14.954  1.00  0.00
ATOM   1207  O2'   C A  57      -1.649   4.128  15.949  1.00  0.00
ATOM   1208  C1'   C A  57      -1.857   5.619  14.110  1.00  0.00
ATOM   1209  N1    C A  57      -1.492   5.691  12.720  1.00  0.00
ATOM   1210  C2    C A  57      -1.660   4.596  11.864  1.00  0.00
ATOM   1211  O2    C A  57      -2.181   3.561  12.313  1.00  0.00
ATOM   1212  N3    C A  57      -1.251   4.696  10.577  1.00  0.00
ATOM   1213  C4    C A  57      -0.696   5.827  10.140  1.00  0.00
ATOM   1214  N4    C A  57      -0.307   5.879   8.864  1.00  0.00
ATOM   1215  C5    C A  57      -0.516   6.948  10.991  1.00  0.00
ATOM   1216  C6    C A  57      -0.922   6.845  12.261  1.00  0.00
ATOM   1217  P     G A  58       2.096   4.240  16.690  1.00  0.00
ATOM   1218  OP1   G A  58       2.510   4.011  18.093  1.00  0.00
ATOM   1219  OP2   G A  58       3.058   4.781  15.703  1.00  0.00
ATOM   1220  O5'   G A  58       1.612   2.851  16.049  1.00  0.00
ATOM   1221  C5'   G A  58       0.840   1.916  16.796  1.00  0.00
ATOM   1222  C4'   G A  58       0.296   0.806  15.926  1.00  0.00
ATOM   1223  O4'   G A  58      -0.359   1.378  14.765  1.00  0.00
ATOM   1224  C3'   G A  58       1.315  -0.174  15.351  1.00  0.00
ATOM   1225  O3'   G A  58       1.656  -1.219  16.253  1.00  0.00
ATOM   1226  C2'   G A  58       0.627  -0.679  14.087  1.00  0.00
ATOM   1227  O2'   G A  58      -0.291  -1.719  14.389  1.00  0.00
ATOM   1228  C1'   G A  58      -0.159   0.552  13.636  1.00  0.00
ATOM   1229  N9    G A  58       0.521   1.343  12.707  1.00  0.00
ATOM   1230  C8    G A  58       1.091   2.558  13.000  1.00  0.00
ATOM   1231  N7    G A  58       1.696   3.103  11.980  1.00  0.00
ATOM   1232  C5    G A  58       1.514   2.199  10.950  1.00  0.00
ATOM   1233  C6    G A  58       1.946   2.239   9.599  1.00  0.00
ATOM   1234  O6    G A  58       2.599   3.122   9.030  1.00  0.00
ATOM   1235  N1    G A  58       1.546   1.109   8.891  1.00  0.00
ATOM   1236  C2    G A  58       0.820   0.069   9.419  1.00  0.00
ATOM   1237  N2    G A  58       0.528  -0.934   8.580  1.00  0.00
ATOM   1238  N3    G A  58       0.413   0.017  10.672  1.00  0.00
ATOM   1239  C4    G A  58       0.790   1.103  11.379  1.00  0.00
ATOM   1240  P     A A  59       2.916  -1.924  16.354  1.00  0.00
ATOM   1241  OP1   A A  59       2.616  -3.233  17.047  1.00  0.00
ATOM   1242  OP2   A A  59       4.221  -1.340  16.768  1.00  0.00
ATOM   1243  O5'   A A  59       2.712  -2.083  14.776  1.00  0.00
ATOM   1244  C5'   A A  59       2.138  -3.366  14.382  1.00  0.00
ATOM   1245  C4'   A A  59       2.521  -3.597  12.944  1.00  0.00
ATOM   1246  O4'   A A  59       2.198  -2.440  12.187  1.00  0.00
ATOM   1247  C3'   A A  59       3.975  -3.858  12.648  1.00  0.00
ATOM   1248  O3'   A A  59       4.462  -5.182  12.901  1.00  0.00
ATOM   1249  C2'   A A  59       4.060  -3.497  11.164  1.00  0.00
ATOM   1250  O2'   A A  59       3.629  -4.611  10.425  1.00  0.00
ATOM   1251  C1'   A A  59       3.105  -2.314  11.078  1.00  0.00
ATOM   1252  N9    A A  59       3.968  -1.088  11.207  1.00  0.00
ATOM   1253  C8    A A  59       4.126  -0.274  12.297  1.00  0.00
ATOM   1254  N7    A A  59       4.918   0.750  12.083  1.00  0.00
ATOM   1255  C5    A A  59       5.307   0.598  10.761  1.00  0.00
ATOM   1256  C6    A A  59       6.147   1.358   9.928  1.00  0.00
ATOM   1257  N6    A A  59       6.769   2.471  10.324  1.00  0.00
ATOM   1258  N1    A A  59       6.326   0.930   8.661  1.00  0.00
ATOM   1259  C2    A A  59       5.701  -0.185   8.265  1.00  0.00
ATOM   1260  N3    A A  59       4.888  -0.983   8.954  1.00  0.00
ATOM   1261  C4    A A  59       4.731  -0.531  10.209  1.00  0.00
ATOM   1262  P     U A  60       5.717  -5.195  13.951  1.00  0.00
ATOM   1263  OP1   U A  60       5.639  -6.145  15.080  1.00  0.00
ATOM   1264  OP2   U A  60       6.392  -3.894  14.131  1.00  0.00
ATOM   1265  O5'   U A  60       6.394  -5.999  12.757  1.00  0.00
ATOM   1266  C5'   U A  60       6.731  -5.373  11.512  1.00  0.00
ATOM   1267  C4'   U A  60       7.493  -6.350  10.650  1.00  0.00
ATOM   1268  O4'   U A  60       8.765  -6.656  11.285  1.00  0.00
ATOM   1269  C3'   U A  60       6.813  -7.704  10.503  1.00  0.00
ATOM   1270  O3'   U A  60       5.869  -7.676   9.443  1.00  0.00
ATOM   1271  C2'   U A  60       7.989  -8.630  10.225  1.00  0.00
ATOM   1272  O2'   U A  60       8.462  -8.549   8.900  1.00  0.00
ATOM   1273  C1'   U A  60       9.051  -8.039  11.152  1.00  0.00
ATOM   1274  N1    U A  60       9.524  -8.463  12.287  1.00  0.00
ATOM   1275  C2    U A  60      10.759  -9.027  12.545  1.00  0.00
ATOM   1276  O2    U A  60      11.662  -9.051  11.728  1.00  0.00
ATOM   1277  N3    U A  60      10.900  -9.567  13.801  1.00  0.00
ATOM   1278  C4    U A  60       9.952  -9.599  14.802  1.00  0.00
ATOM   1279  O4    U A  60      10.228 -10.119  15.880  1.00  0.00
ATOM   1280  C5    U A  60       8.696  -8.994  14.457  1.00  0.00
ATOM   1281  C6    U A  60       8.532  -8.462  13.243  1.00  0.00
ATOM   1282  P     U A  61       4.003  -7.780   9.632  1.00  0.00
ATOM   1283  OP1   U A  61       2.979  -8.823   9.924  1.00  0.00
ATOM   1284  OP2   U A  61       5.322  -8.163   9.092  1.00  0.00
ATOM   1285  O5'   U A  61       3.338  -6.693   8.687  1.00  0.00
ATOM   1286  C5'   U A  61       2.632  -7.086   7.510  1.00  0.00
ATOM   1287  C4'   U A  61       3.230  -6.417   6.295  1.00  0.00
ATOM   1288  O4'   U A  61       3.305  -4.994   6.553  1.00  0.00
ATOM   1289  C3'   U A  61       4.649  -6.816   5.917  1.00  0.00
ATOM   1290  O3'   U A  61       4.639  -7.954   5.056  1.00  0.00
ATOM   1291  C2'   U A  61       5.138  -5.575   5.172  1.00  0.00
ATOM   1292  O2'   U A  61       4.672  -5.508   3.844  1.00  0.00
ATOM   1293  C1'   U A  61       4.479  -4.457   5.983  1.00  0.00
ATOM   1294  N1    U A  61       5.416  -3.909   6.979  1.00  0.00
ATOM   1295  C2    U A  61       6.593  -3.342   6.528  1.00  0.00
ATOM   1296  O2    U A  61       6.875  -3.248   5.346  1.00  0.00
ATOM   1297  N3    U A  61       7.434  -2.888   7.514  1.00  0.00
ATOM   1298  C4    U A  61       7.221  -2.941   8.876  1.00  0.00
ATOM   1299  O4    U A  61       8.071  -2.490   9.640  1.00  0.00
ATOM   1300  C5    U A  61       5.978  -3.544   9.265  1.00  0.00
ATOM   1301  C6    U A  61       5.141  -3.995   8.326  1.00  0.00
ATOM   1302  P     A A  62       6.013  -9.088   5.361  1.00  0.00
ATOM   1303  OP1   A A  62       6.038 -10.220   4.441  1.00  0.00
ATOM   1304  OP2   A A  62       6.500  -9.289   6.755  1.00  0.00
ATOM   1305  O5'   A A  62       6.729  -7.833   4.717  1.00  0.00
ATOM   1306  C5'   A A  62       6.556  -7.528   3.336  1.00  0.00
ATOM   1307  C4'   A A  62       7.826  -6.971   2.739  1.00  0.00
ATOM   1308  O4'   A A  62       8.120  -5.670   3.315  1.00  0.00
ATOM   1309  C3'   A A  62       9.089  -7.758   3.022  1.00  0.00
ATOM   1310  O3'   A A  62       9.162  -8.856   2.148  1.00  0.00
ATOM   1311  C2'   A A  62      10.142  -6.693   2.743  1.00  0.00
ATOM   1312  O2'   A A  62      10.251  -6.348   1.380  1.00  0.00
ATOM   1313  C1'   A A  62       9.517  -5.517   3.456  1.00  0.00
ATOM   1314  N9    A A  62       9.873  -5.346   4.932  1.00  0.00
ATOM   1315  C8    A A  62       9.329  -5.900   6.061  1.00  0.00
ATOM   1316  N7    A A  62       9.993  -5.624   7.159  1.00  0.00
ATOM   1317  C5    A A  62      11.045  -4.836   6.720  1.00  0.00
ATOM   1318  C6    A A  62      12.110  -4.218   7.398  1.00  0.00
ATOM   1319  N6    A A  62      12.296  -4.302   8.717  1.00  0.00
ATOM   1320  N1    A A  62      12.989  -3.502   6.664  1.00  0.00
ATOM   1321  C2    A A  62      12.802  -3.417   5.342  1.00  0.00
ATOM   1322  N3    A A  62      11.840  -3.951   4.593  1.00  0.00
ATOM   1323  C4    A A  62      10.985  -4.657   5.351  1.00  0.00
ATOM   1324  P     U A  63       9.832 -10.220   2.615  1.00  0.00
ATOM   1325  OP1   U A  63       9.646 -11.120   1.455  1.00  0.00
ATOM   1326  OP2   U A  63       9.742 -10.754   3.991  1.00  0.00
ATOM   1327  O5'   U A  63      11.248  -9.484   2.474  1.00  0.00
ATOM   1328  C5'   U A  63      11.896  -9.376   1.209  1.00  0.00
ATOM   1329  C4'   U A  63      13.111  -8.476   1.323  1.00  0.00
ATOM   1330  O4'   U A  63      12.831  -7.422   2.279  1.00  0.00
ATOM   1331  C3'   U A  63      14.332  -9.152   1.918  1.00  0.00
ATOM   1332  O3'   U A  63      15.090  -9.847   0.957  1.00  0.00
ATOM   1333  C2'   U A  63      15.119  -7.979   2.471  1.00  0.00
ATOM   1334  O2'   U A  63      15.843  -7.299   1.463  1.00  0.00
ATOM   1335  C1'   U A  63      13.996  -7.115   3.027  1.00  0.00
ATOM   1336  N1    U A  63      13.697  -7.262   4.414  1.00  0.00
ATOM   1337  C2    U A  63      14.572  -6.722   5.338  1.00  0.00
ATOM   1338  O2    U A  63      15.647  -6.239   5.031  1.00  0.00
ATOM   1339  N3    U A  63      14.141  -6.770   6.642  1.00  0.00
ATOM   1340  C4    U A  63      12.951  -7.291   7.104  1.00  0.00
ATOM   1341  O4    U A  63      12.704  -7.261   8.307  1.00  0.00
ATOM   1342  C5    U A  63      12.098  -7.833   6.084  1.00  0.00
ATOM   1343  C6    U A  63      12.492  -7.800   4.808  1.00  0.00
ATOM   1344  P     G A  64      15.427 -11.244   1.401  1.00  0.00
ATOM   1345  OP1   G A  64      15.922 -12.172   0.352  1.00  0.00
ATOM   1346  OP2   G A  64      14.081 -11.451   1.998  1.00  0.00
ATOM   1347  O5'   G A  64      16.516 -11.186   2.559  1.00  0.00
ATOM   1348  C5'   G A  64      17.840 -10.755   2.263  1.00  0.00
ATOM   1349  C4'   G A  64      18.580 -10.349   3.514  1.00  0.00
ATOM   1350  O4'   G A  64      18.033  -9.136   4.088  1.00  0.00
ATOM   1351  C3'   G A  64      18.653 -11.320   4.678  1.00  0.00
ATOM   1352  O3'   G A  64      19.650 -12.292   4.446  1.00  0.00
ATOM   1353  C2'   G A  64      19.070 -10.406   5.825  1.00  0.00
ATOM   1354  O2'   G A  64      20.469 -10.204   5.835  1.00  0.00
ATOM   1355  C1'   G A  64      18.379  -9.089   5.459  1.00  0.00
ATOM   1356  N9    G A  64      17.295  -8.856   6.035  1.00  0.00
ATOM   1357  C8    G A  64      16.044  -9.297   5.678  1.00  0.00
ATOM   1358  N7    G A  64      15.199  -9.309   6.672  1.00  0.00
ATOM   1359  C5    G A  64      15.931  -8.847   7.751  1.00  0.00
ATOM   1360  C6    G A  64      15.554  -8.643   9.103  1.00  0.00
ATOM   1361  O6    G A  64      14.451  -8.840   9.629  1.00  0.00
ATOM   1362  N1    G A  64      16.610  -8.162   9.871  1.00  0.00
ATOM   1363  C2    G A  64      17.874  -7.907   9.394  1.00  0.00
ATOM   1364  N2    G A  64      18.760  -7.444  10.287  1.00  0.00
ATOM   1365  N3    G A  64      18.239  -8.092   8.141  1.00  0.00
ATOM   1366  C4    G A  64      17.230  -8.561   7.377  1.00  0.00
ATOM   1367  P     U A  65      19.538 -13.840   5.197  1.00  0.00
ATOM   1368  OP1   U A  65      19.624 -14.789   4.068  1.00  0.00
ATOM   1369  OP2   U A  65      18.315 -13.831   6.032  1.00  0.00
ATOM   1370  O5'   U A  65      20.795 -14.110   6.155  1.00  0.00
ATOM   1371  C5'   U A  65      21.727 -13.087   6.514  1.00  0.00
ATOM   1372  C4'   U A  65      21.770 -12.835   8.015  1.00  0.00
ATOM   1373  O4'   U A  65      20.910 -11.713   8.345  1.00  0.00
ATOM   1374  C3'   U A  65      21.251 -13.938   8.931  1.00  0.00
ATOM   1375  O3'   U A  65      22.186 -15.001   9.103  1.00  0.00
ATOM   1376  C2'   U A  65      21.032 -13.156  10.223  1.00  0.00
ATOM   1377  O2'   U A  65      22.214 -12.926  10.968  1.00  0.00
ATOM   1378  C1'   U A  65      20.461 -11.844   9.688  1.00  0.00
ATOM   1379  N1    U A  65      19.092 -11.716   9.676  1.00  0.00
ATOM   1380  C2    U A  65      18.423 -11.260  10.796  1.00  0.00
ATOM   1381  O2    U A  65      18.996 -10.864  11.796  1.00  0.00
ATOM   1382  N3    U A  65      17.053 -11.285  10.706  1.00  0.00
ATOM   1383  C4    U A  65      16.300 -11.711   9.631  1.00  0.00
ATOM   1384  O4    U A  65      15.074 -11.673   9.698  1.00  0.00
ATOM   1385  C5    U A  65      17.067 -12.170   8.507  1.00  0.00
ATOM   1386  C6    U A  65      18.401 -12.157   8.568  1.00  0.00
ATOM   1387  P     C A  66      21.719 -16.481   9.647  1.00  0.00
ATOM   1388  OP1   C A  66      22.835 -17.408   9.485  1.00  0.00
ATOM   1389  OP2   C A  66      20.299 -16.864   9.378  1.00  0.00
ATOM   1390  O5'   C A  66      21.689 -15.899  11.137  1.00  0.00
ATOM   1391  C5'   C A  66      22.870 -15.500  11.860  1.00  0.00
ATOM   1392  C4'   C A  66      22.467 -14.951  13.187  1.00  0.00
ATOM   1393  O4'   C A  66      21.681 -13.752  13.083  1.00  0.00
ATOM   1394  C3'   C A  66      21.648 -15.854  14.065  1.00  0.00
ATOM   1395  O3'   C A  66      22.439 -16.888  14.603  1.00  0.00
ATOM   1396  C2'   C A  66      21.086 -14.848  15.077  1.00  0.00
ATOM   1397  O2'   C A  66      22.083 -14.411  15.993  1.00  0.00
ATOM   1398  C1'   C A  66      20.732 -13.706  14.139  1.00  0.00
ATOM   1399  N1    C A  66      19.363 -13.851  13.630  1.00  0.00
ATOM   1400  C2    C A  66      18.290 -13.553  14.478  1.00  0.00
ATOM   1401  O2    C A  66      18.529 -13.215  15.649  1.00  0.00
ATOM   1402  N3    C A  66      17.027 -13.644  13.998  1.00  0.00
ATOM   1403  C4    C A  66      16.818 -14.012  12.734  1.00  0.00
ATOM   1404  N4    C A  66      15.555 -14.087  12.306  1.00  0.00
ATOM   1405  C5    C A  66      17.892 -14.318  11.859  1.00  0.00
ATOM   1406  C6    C A  66      19.138 -14.227  12.336  1.00  0.00
ATOM   1407  P     C A  67      21.852 -18.106  14.728  1.00  0.00
ATOM   1408  OP1   C A  67      22.892 -19.092  14.362  1.00  0.00
ATOM   1409  OP2   C A  67      20.475 -18.289  14.229  1.00  0.00
ATOM   1410  O5'   C A  67      21.821 -17.993  16.318  1.00  0.00
ATOM   1411  C5'   C A  67      21.027 -18.882  17.064  1.00  0.00
ATOM   1412  C4'   C A  67      20.235 -18.149  18.129  1.00  0.00
ATOM   1413  O4'   C A  67      19.801 -16.842  17.673  1.00  0.00
ATOM   1414  C3'   C A  67      18.948 -18.864  18.489  1.00  0.00
ATOM   1415  O3'   C A  67      19.224 -19.890  19.422  1.00  0.00
ATOM   1416  C2'   C A  67      18.113 -17.728  19.065  1.00  0.00
ATOM   1417  O2'   C A  67      18.498 -17.363  20.368  1.00  0.00
ATOM   1418  C1'   C A  67      18.449 -16.637  18.054  1.00  0.00
ATOM   1419  N1    C A  67      17.289 -16.973  16.966  1.00  0.00
ATOM   1420  C2    C A  67      15.929 -16.718  17.176  1.00  0.00
ATOM   1421  O2    C A  67      15.529 -16.526  18.337  1.00  0.00
ATOM   1422  N3    C A  67      15.092 -16.689  16.112  1.00  0.00
ATOM   1423  C4    C A  67      15.566 -16.901  14.884  1.00  0.00
ATOM   1424  N4    C A  67      14.703 -16.862  13.866  1.00  0.00
ATOM   1425  C5    C A  67      16.941 -17.161  14.650  1.00  0.00
ATOM   1426  C6    C A  67      17.764 -17.189  15.704  1.00  0.00
ATOM   1427  P     G A  68      19.672 -20.526  20.074  1.00  0.00
ATOM   1428  OP1   G A  68      19.633 -21.309  18.810  1.00  0.00
ATOM   1429  OP2   G A  68      20.422 -19.241  20.132  1.00  0.00
ATOM   1430  O5'   G A  68      18.196 -20.178  20.524  1.00  0.00
ATOM   1431  C5'   G A  68      17.281 -21.199  20.830  1.00  0.00
ATOM   1432  C4'   G A  68      15.991 -20.565  21.215  1.00  0.00
ATOM   1433  O4'   G A  68      16.133 -19.968  22.523  1.00  0.00
ATOM   1434  C3'   G A  68      15.617 -19.413  20.305  1.00  0.00
ATOM   1435  O3'   G A  68      14.970 -19.897  19.131  1.00  0.00
ATOM   1436  C2'   G A  68      14.743 -18.542  21.200  1.00  0.00
ATOM   1437  O2'   G A  68      13.388 -18.955  21.195  1.00  0.00
ATOM   1438  C1'   G A  68      15.359 -18.792  22.581  1.00  0.00
ATOM   1439  N9    G A  68      13.602 -19.708  18.916  1.00  0.00
ATOM   1440  C8    G A  68      14.270 -20.132  17.793  1.00  0.00
ATOM   1441  N7    G A  68      13.531 -20.115  16.717  1.00  0.00
ATOM   1442  C5    G A  68      12.303 -19.652  17.151  1.00  0.00
ATOM   1443  C6    G A  68      11.098 -19.423  16.437  1.00  0.00
ATOM   1444  O6    G A  68      10.878 -19.593  15.232  1.00  0.00
ATOM   1445  N1    G A  68      10.085 -18.950  17.266  1.00  0.00
ATOM   1446  C2    G A  68      10.216 -18.724  18.615  1.00  0.00
ATOM   1447  N2    G A  68       9.127 -18.265  19.246  1.00  0.00
ATOM   1448  N3    G A  68      11.328 -18.933  19.292  1.00  0.00
ATOM   1449  C4    G A  68      12.326 -19.394  18.508  1.00  0.00
TER   
END   
