# Supplementary material for: RPocket: an intuitive database of RNA pocket topology information with RNA-ligand data resources
Source: BMC Bioinformatics. 2021 Sep 8;22:428. doi: 10.1186/s12859-021-04349-4 (PMC8424408; doi:10.1186/s12859-021-04349-4)
Supplement: Supplementary file 7 — Additional file 7. Folder S3: Nine other experimental structures and their modeling structures and pockets. [file 12859_2021_4349_MOESM7_ESM.zip › 12859_2021_4349_MOESM7_ESM/4FEP_v.pdb]

MODEL   1
ATOM      1  P     G X   1     179.743 188.607 182.130 1.000 0.000
ATOM      2  OP1   G X   1     179.520 189.132 183.501 1.000 0.000
ATOM      3  OP2   G X   1     181.117 188.610 181.543 1.000 0.000
ATOM      4  O5'   G X   1     179.177 187.120 182.094 1.000 0.000
ATOM      5  C5'   G X   1     177.986 186.779 182.847 1.000 0.000
ATOM      6  C4'   G X   1     177.794 185.296 182.706 1.000 0.000
ATOM      7  O4'   G X   1     177.595 184.999 181.307 1.000 0.000
ATOM      8  C3'   G X   1     178.995 184.443 183.083 1.000 0.000
ATOM      9  O3'   G X   1     179.060 184.206 184.483 1.000 0.000
ATOM     10  C2'   G X   1     178.737 183.165 182.298 1.000 0.000
ATOM     11  O2'   G X   1     177.752 182.348 182.915 1.000 0.000
ATOM     12  C1'   G X   1     178.162 183.763 181.022 1.000 0.000
ATOM     13  N9    G X   1     179.211 183.910 180.015 1.000 0.000
ATOM     14  C8    G X   1     179.932 185.045 179.722 1.000 0.000
ATOM     15  N7    G X   1     180.819 184.858 178.782 1.000 0.000
ATOM     16  C5    G X   1     180.669 183.519 178.432 1.000 0.000
ATOM     17  C6    G X   1     181.367 182.715 177.477 1.000 0.000
ATOM     18  O6    G X   1     182.301 183.027 176.732 1.000 0.000
ATOM     19  N1    G X   1     180.882 181.408 177.455 1.000 0.000
ATOM     20  C2    G X   1     179.883 180.926 178.253 1.000 0.000
ATOM     21  N2    G X   1     179.572 179.629 178.100 1.000 0.000
ATOM     22  N3    G X   1     179.234 181.654 179.143 1.000 0.000
ATOM     23  C4    G X   1     179.674 182.929 179.181 1.000 0.000
ATOM     24  P     G X   2     180.645 184.028 185.183 1.000 0.000
ATOM     25  OP1   G X   2     180.346 183.998 186.638 1.000 0.000
ATOM     26  OP2   G X   2     181.798 184.831 184.673 1.000 0.000
ATOM     27  O5'   G X   2     180.822 182.521 184.705 1.000 0.000
ATOM     28  C5'   G X   2     180.004 181.475 185.285 1.000 0.000
ATOM     29  C4'   G X   2     180.499 180.173 184.721 1.000 0.000
ATOM     30  O4'   G X   2     180.319 180.204 183.288 1.000 0.000
ATOM     31  C3'   G X   2     181.989 179.916 184.885 1.000 0.000
ATOM     32  O3'   G X   2     182.297 179.371 186.162 1.000 0.000
ATOM     33  C2'   G X   2     182.267 178.929 183.760 1.000 0.000
ATOM     34  O2'   G X   2     181.834 177.615 184.082 1.000 0.000
ATOM     35  C1'   G X   2     181.356 179.507 182.687 1.000 0.000
ATOM     36  N9    G X   2     182.113 180.390 181.803 1.000 0.000
ATOM     37  C8    G X   2     182.201 181.762 181.871 1.000 0.000
ATOM     38  N7    G X   2     182.974 182.272 180.951 1.000 0.000
ATOM     39  C5    G X   2     183.420 181.167 180.230 1.000 0.000
ATOM     40  C6    G X   2     184.309 181.072 179.112 1.000 0.000
ATOM     41  O6    G X   2     184.915 181.972 178.523 1.000 0.000
ATOM     42  N1    G X   2     184.477 179.750 178.703 1.000 0.000
ATOM     43  C2    G X   2     183.896 178.663 179.293 1.000 0.000
ATOM     44  N2    G X   2     184.200 177.467 178.766 1.000 0.000
ATOM     45  N3    G X   2     183.079 178.734 180.327 1.000 0.000
ATOM     46  C4    G X   2     182.888 180.004 180.742 1.000 0.000
ATOM     47  P     A X   3     183.849 179.774 186.841 1.000 0.000
ATOM     48  OP1   A X   3     183.746 179.219 188.215 1.000 0.000
ATOM     49  OP2   A X   3     184.448 181.126 186.625 1.000 0.000
ATOM     50  O5'   A X   3     184.649 178.716 185.962 1.000 0.000
ATOM     51  C5'   A X   3     184.465 177.297 186.189 1.000 0.000
ATOM     52  C4'   A X   3     185.442 176.584 185.299 1.000 0.000
ATOM     53  O4'   A X   3     185.123 176.910 183.928 1.000 0.000
ATOM     54  C3'   A X   3     186.892 177.021 185.438 1.000 0.000
ATOM     55  O3'   A X   3     187.543 176.363 186.519 1.000 0.000
ATOM     56  C2'   A X   3     187.476 176.622 184.091 1.000 0.000
ATOM     57  O2'   A X   3     187.729 175.226 184.010 1.000 0.000
ATOM     58  C1'   A X   3     186.317 176.966 183.167 1.000 0.000
ATOM     59  N9    A X   3     186.462 178.311 182.643 1.000 0.000
ATOM     60  C8    A X   3     185.931 179.499 183.073 1.000 0.000
ATOM     61  N7    A X   3     186.283 180.523 182.333 1.000 0.000
ATOM     62  C5    A X   3     187.102 179.965 181.358 1.000 0.000
ATOM     63  C6    A X   3     187.806 180.507 180.268 1.000 0.000
ATOM     64  N6    A X   3     187.784 181.795 179.950 1.000 0.000
ATOM     65  N1    A X   3     188.536 179.667 179.499 1.000 0.000
ATOM     66  C2    A X   3     188.540 178.366 179.809 1.000 0.000
ATOM     67  N3    A X   3     187.918 177.740 180.796 1.000 0.000
ATOM     68  C4    A X   3     187.215 178.608 181.545 1.000 0.000
ATOM     69  P     C X   4     188.795 177.248 187.343 1.000 0.000
ATOM     70  OP1   C X   4     189.097 176.364 188.498 1.000 0.000
ATOM     71  OP2   C X   4     188.682 178.725 187.542 1.000 0.000
ATOM     72  O5'   C X   4     189.898 176.968 186.230 1.000 0.000
ATOM     73  C5'   C X   4     190.409 175.625 186.038 1.000 0.000
ATOM     74  C4'   C X   4     191.508 175.721 185.018 1.000 0.000
ATOM     75  O4'   C X   4     190.940 176.214 183.786 1.000 0.000
ATOM     76  C3'   C X   4     192.603 176.730 185.333 1.000 0.000
ATOM     77  O3'   C X   4     193.587 176.191 186.205 1.000 0.000
ATOM     78  C2'   C X   4     193.165 177.029 183.950 1.000 0.000
ATOM     79  O2'   C X   4     194.021 175.994 183.485 1.000 0.000
ATOM     80  C1'   C X   4     191.855 177.070 183.137 1.000 0.000
ATOM     81  N1    C X   4     191.325 178.431 182.985 1.000 0.000
ATOM     82  C2    C X   4     191.855 179.242 181.983 1.000 0.000
ATOM     83  O2    C X   4     192.717 178.773 181.233 1.000 0.000
ATOM     84  N3    C X   4     191.419 180.506 181.856 1.000 0.000
ATOM     85  C4    C X   4     190.485 180.972 182.682 1.000 0.000
ATOM     86  N4    C X   4     190.099 182.229 182.521 1.000 0.000
ATOM     87  C5    C X   4     189.907 180.161 183.702 1.000 0.000
ATOM     88  C6    C X   4     190.351 178.907 183.817 1.000 0.000
ATOM     89  P     A X   5     194.373 177.301 187.293 1.000 0.000
ATOM     90  OP1   A X   5     195.162 176.389 188.160 1.000 0.000
ATOM     91  OP2   A X   5     193.615 178.438 187.900 1.000 0.000
ATOM     92  O5'   A X   5     195.362 177.879 186.189 1.000 0.000
ATOM     93  C5'   A X   5     196.409 177.040 185.642 1.000 0.000
ATOM     94  C4'   A X   5     197.234 177.909 184.735 1.000 0.000
ATOM     95  O4'   A X   5     196.380 178.388 183.673 1.000 0.000
ATOM     96  C3'   A X   5     197.767 179.186 185.364 1.000 0.000
ATOM     97  O3'   A X   5     198.973 178.960 186.083 1.000 0.000
ATOM     98  C2'   A X   5     197.988 180.072 184.145 1.000 0.000
ATOM     99  O2'   A X   5     199.171 179.726 183.438 1.000 0.000
ATOM    100  C1'   A X   5     196.780 179.693 183.299 1.000 0.000
ATOM    101  N9    A X   5     195.676 180.600 183.550 1.000 0.000
ATOM    102  C8    A X   5     194.601 180.487 184.392 1.000 0.000
ATOM    103  N7    A X   5     193.792 181.519 184.345 1.000 0.000
ATOM    104  C5    A X   5     194.382 182.363 183.411 1.000 0.000
ATOM    105  C6    A X   5     194.033 183.625 182.900 1.000 0.000
ATOM    106  N6    A X   5     192.941 184.285 183.263 1.000 0.000
ATOM    107  N1    A X   5     194.851 184.190 181.982 1.000 0.000
ATOM    108  C2    A X   5     195.941 183.514 181.602 1.000 0.000
ATOM    109  N3    A X   5     196.369 182.326 182.002 1.000 0.000
ATOM    110  C4    A X   5     195.539 181.803 182.922 1.000 0.000
ATOM    111  P     U X   6     199.267 179.970 187.471 1.000 0.000
ATOM    112  OP1   U X   6     200.470 179.338 188.072 1.000 0.000
ATOM    113  OP2   U X   6     198.138 180.410 188.347 1.000 0.000
ATOM    114  O5'   U X   6     199.763 181.216 186.615 1.000 0.000
ATOM    115  C5'   U X   6     201.018 181.145 185.892 1.000 0.000
ATOM    116  C4'   U X   6     201.255 182.506 185.301 1.000 0.000
ATOM    117  O4'   U X   6     200.174 182.795 184.387 1.000 0.000
ATOM    118  C3'   U X   6     201.206 183.663 186.286 1.000 0.000
ATOM    119  O3'   U X   6     202.445 183.844 186.957 1.000 0.000
ATOM    120  C2'   U X   6     200.870 184.839 185.379 1.000 0.000
ATOM    121  O2'   U X   6     202.001 185.290 184.648 1.000 0.000
ATOM    122  C1'   U X   6     199.837 184.176 184.443 1.000 0.000
ATOM    123  N1    U X   6     198.452 184.380 184.884 1.000 0.000
ATOM    124  C2    U X   6     197.845 185.567 184.542 1.000 0.000
ATOM    125  O2    U X   6     198.401 186.418 183.886 1.000 0.000
ATOM    126  N3    U X   6     196.566 185.721 185.002 1.000 0.000
ATOM    127  C4    U X   6     195.841 184.816 185.761 1.000 0.000
ATOM    128  O4    U X   6     194.654 185.051 186.029 1.000 0.000
ATOM    129  C5    U X   6     196.545 183.608 186.075 1.000 0.000
ATOM    130  C6    U X   6     197.788 183.435 185.629 1.000 0.000
ATOM    131  P     A X   7     203.154 184.620 187.244 1.000 0.000
ATOM    132  OP1   A X   7     204.637 184.691 187.265 1.000 0.000
ATOM    133  OP2   A X   7     202.431 183.804 188.267 1.000 0.000
ATOM    134  O5'   A X   7     202.606 186.113 187.303 1.000 0.000
ATOM    135  C5'   A X   7     203.389 187.214 186.593 1.000 0.000
ATOM    136  C4'   A X   7     202.600 188.439 186.986 1.000 0.000
ATOM    137  O4'   A X   7     201.224 188.305 186.554 1.000 0.000
ATOM    138  C3'   A X   7     202.447 188.700 188.475 1.000 0.000
ATOM    139  O3'   A X   7     203.626 189.296 189.015 1.000 0.000
ATOM    140  C2'   A X   7     201.267 189.671 188.501 1.000 0.000
ATOM    141  O2'   A X   7     201.642 191.000 188.120 1.000 0.000
ATOM    142  C1'   A X   7     200.403 189.198 187.312 1.000 0.000
ATOM    143  N9    A X   7     199.222 188.479 187.753 1.000 0.000
ATOM    144  C8    A X   7     199.072 187.187 188.185 1.000 0.000
ATOM    145  N7    A X   7     197.835 186.884 188.499 1.000 0.000
ATOM    146  C5    A X   7     197.132 188.059 188.258 1.000 0.000
ATOM    147  C6    A X   7     195.778 188.414 188.392 1.000 0.000
ATOM    148  N6    A X   7     194.839 187.574 188.806 1.000 0.000
ATOM    149  N1    A X   7     195.415 189.677 188.070 1.000 0.000
ATOM    150  C2    A X   7     196.360 190.516 187.633 1.000 0.000
ATOM    151  N3    A X   7     197.655 190.300 187.459 1.000 0.000
ATOM    152  C4    A X   7     197.980 189.040 187.801 1.000 0.000
ATOM    153  P     U X   8     204.879 187.423 190.823 1.000 0.000
ATOM    154  OP1   U X   8     205.112 185.994 191.153 1.000 0.000
ATOM    155  OP2   U X   8     204.774 187.852 189.395 1.000 0.000
ATOM    156  O5'   U X   8     203.561 187.878 191.590 1.000 0.000
ATOM    157  C5'   U X   8     203.388 187.779 192.540 1.000 0.000
ATOM    158  C4'   U X   8     202.033 187.738 193.217 1.000 0.000
ATOM    159  O4'   U X   8     201.737 189.059 193.754 1.000 0.000
ATOM    160  C3'   U X   8     200.861 187.387 192.303 1.000 0.000
ATOM    161  O3'   U X   8     199.830 186.704 193.011 1.000 0.000
ATOM    162  C2'   U X   8     200.363 188.759 191.873 1.000 0.000
ATOM    163  O2'   U X   8     199.051 188.398 193.797 1.000 0.000
ATOM    164  C1'   U X   8     200.546 189.566 193.163 1.000 0.000
ATOM    165  N1    U X   8     200.746 190.993 192.882 1.000 0.000
ATOM    166  C2    U X   8     199.760 191.864 193.287 1.000 0.000
ATOM    167  O2    U X   8     198.768 191.498 193.873 1.000 0.000
ATOM    168  N3    U X   8     199.981 193.178 192.974 1.000 0.000
ATOM    169  C4    U X   8     201.075 193.702 192.305 1.000 0.000
ATOM    170  O4    U X   8     201.184 194.929 192.173 1.000 0.000
ATOM    171  C5    U X   8     202.053 192.729 191.916 1.000 0.000
ATOM    172  C6    U X   8     201.863 191.446 192.219 1.000 0.000
ATOM    173  P     A X   9     198.767 187.573 193.963 1.000 0.000
ATOM    174  OP1   A X   9     197.562 186.744 194.221 1.000 0.000
ATOM    175  OP2   A X   9     198.625 189.038 193.705 1.000 0.000
ATOM    176  O5'   A X   9     199.756 187.366 195.193 1.000 0.000
ATOM    177  C5'   A X   9     199.843 186.057 195.827 1.000 0.000
ATOM    178  C4'   A X   9     200.752 186.266 197.010 1.000 0.000
ATOM    179  O4'   A X   9     202.058 186.669 196.533 1.000 0.000
ATOM    180  C3'   A X   9     200.347 187.373 197.972 1.000 0.000
ATOM    181  O3'   A X   9     199.423 186.872 198.937 1.000 0.000
ATOM    182  C2'   A X   9     201.678 187.727 198.640 1.000 0.000
ATOM    183  O2'   A X   9     202.045 186.699 199.642 1.000 0.000
ATOM    184  C1'   A X   9     202.661 187.492 197.518 1.000 0.000
ATOM    185  N9    A X   9     203.248 188.652 196.874 1.000 0.000
ATOM    186  C8    A X   9     204.512 188.858 196.385 1.000 0.000
ATOM    187  N7    A X   9     204.681 190.053 195.870 1.000 0.000
ATOM    188  C5    A X   9     203.443 190.665 196.031 1.000 0.000
ATOM    189  C6    A X   9     202.949 191.938 195.695 1.000 0.000
ATOM    190  N6    A X   9     203.683 192.877 195.113 1.000 0.000
ATOM    191  N1    A X   9     201.660 192.220 195.993 1.000 0.000
ATOM    192  C2    A X   9     200.928 191.279 196.599 1.000 0.000
ATOM    193  N3    A X   9     201.279 190.057 196.970 1.000 0.000
ATOM    194  C4    A X   9     202.561 189.808 196.647 1.000 0.000
ATOM    195  P     U X  10     198.486 187.488 199.661 1.000 0.000
ATOM    196  OP1   U X  10     199.766 188.102 200.099 1.000 0.000
ATOM    197  OP2   U X  10     197.776 186.524 200.554 1.000 0.000
ATOM    198  O5'   U X  10     197.490 188.676 199.299 1.000 0.000
ATOM    199  C5'   U X  10     198.045 189.893 198.664 1.000 0.000
ATOM    200  C4'   U X  10     196.836 190.806 198.610 1.000 0.000
ATOM    201  O4'   U X  10     195.813 190.213 197.773 1.000 0.000
ATOM    202  C3'   U X  10     196.117 191.080 199.922 1.000 0.000
ATOM    203  O3'   U X  10     196.746 192.152 200.628 1.000 0.000
ATOM    204  C2'   U X  10     194.728 191.519 199.451 1.000 0.000
ATOM    205  O2'   U X  10     194.755 192.903 198.941 1.000 0.000
ATOM    206  C1'   U X  10     194.540 190.721 198.158 1.000 0.000
ATOM    207  N1    U X  10     193.594 189.602 198.238 1.000 0.000
ATOM    208  C2    U X  10     192.264 189.906 198.420 1.000 0.000
ATOM    209  O2    U X  10     191.860 191.043 198.494 1.000 0.000
ATOM    210  N3    U X  10     191.429 188.827 198.518 1.000 0.000
ATOM    211  C4    U X  10     191.786 187.490 198.451 1.000 0.000
ATOM    212  O4    U X  10     190.905 186.618 198.463 1.000 0.000
ATOM    213  C5    U X  10     193.187 187.259 198.262 1.000 0.000
ATOM    214  C6    U X  10     194.017 188.296 198.156 1.000 0.000
ATOM    215  P     A X  11     199.423 194.757 201.875 1.000 0.000
ATOM    216  OP1   A X  11     198.816 194.343 203.166 1.000 0.000
ATOM    217  OP2   A X  11     200.117 196.076 201.765 1.000 0.000
ATOM    218  O5'   A X  11     200.435 193.610 201.437 1.000 0.000
ATOM    219  C5'   A X  11     200.095 192.188 201.738 1.000 0.000
ATOM    220  C4'   A X  11     201.326 191.432 201.295 1.000 0.000
ATOM    221  O4'   A X  11     201.532 191.634 199.870 1.000 0.000
ATOM    222  C3'   A X  11     202.650 191.866 201.897 1.000 0.000
ATOM    223  O3'   A X  11     202.834 191.319 203.198 1.000 0.000
ATOM    224  C2'   A X  11     203.634 191.272 200.898 1.000 0.000
ATOM    225  O2'   A X  11     203.852 189.916 201.035 1.000 0.000
ATOM    226  C1'   A X  11     202.948 191.573 199.569 1.000 0.000
ATOM    227  N9    A X  11     203.326 192.857 199.008 1.000 0.000
ATOM    228  C8    A X  11     202.603 194.011 198.851 1.000 0.000
ATOM    229  N7    A X  11     203.286 194.980 198.290 1.000 0.000
ATOM    230  C5    A X  11     204.539 194.421 198.069 1.000 0.000
ATOM    231  C6    A X  11     205.728 194.918 197.507 1.000 0.000
ATOM    232  N6    A X  11     205.851 196.148 197.025 1.000 0.000
ATOM    233  N1    A X  11     206.799 194.093 197.446 1.000 0.000
ATOM    234  C2    A X  11     206.666 192.847 197.913 1.000 0.000
ATOM    235  N3    A X  11     205.606 192.265 198.453 1.000 0.000
ATOM    236  C4    A X  11     204.567 193.119 198.508 1.000 0.000
ATOM    237  P     C X  12     202.935 191.962 203.779 1.000 0.000
ATOM    238  OP1   C X  12     203.254 191.008 204.872 1.000 0.000
ATOM    239  OP2   C X  12     201.879 193.000 203.978 1.000 0.000
ATOM    240  O5'   C X  12     204.292 192.687 203.371 1.000 0.000
ATOM    241  C5'   C X  12     205.541 191.952 203.389 1.000 0.000
ATOM    242  C4'   C X  12     206.631 192.940 203.083 1.000 0.000
ATOM    243  O4'   C X  12     206.393 193.478 201.764 1.000 0.000
ATOM    244  C3'   C X  12     206.660 194.175 203.970 1.000 0.000
ATOM    245  O3'   C X  12     207.350 193.936 205.190 1.000 0.000
ATOM    246  C2'   C X  12     207.387 195.181 203.090 1.000 0.000
ATOM    247  O2'   C X  12     208.790 194.958 203.067 1.000 0.000
ATOM    248  C1'   C X  12     206.752 194.843 201.725 1.000 0.000
ATOM    249  N1    C X  12     205.607 195.706 201.404 1.000 0.000
ATOM    250  C2    C X  12     205.856 196.966 200.862 1.000 0.000
ATOM    251  O2    C X  12     207.024 197.293 200.632 1.000 0.000
ATOM    252  N3    C X  12     204.827 197.789 200.605 1.000 0.000
ATOM    253  C4    C X  12     203.581 197.397 200.864 1.000 0.000
ATOM    254  N4    C X  12     202.604 198.251 200.603 1.000 0.000
ATOM    255  C5    C X  12     203.293 196.105 201.397 1.000 0.000
ATOM    256  C6    C X  12     204.326 195.298 201.648 1.000 0.000
ATOM    257  P     G X  13     206.811 194.821 206.589 1.000 0.000
ATOM    258  OP1   G X  13     207.595 194.191 207.682 1.000 0.000
ATOM    259  OP2   G X  13     205.362 195.125 206.789 1.000 0.000
ATOM    260  O5'   G X  13     207.562 196.164 206.182 1.000 0.000
ATOM    261  C5'   G X  13     209.010 196.220 206.200 1.000 0.000
ATOM    262  C4'   G X  13     209.394 197.640 205.893 1.000 0.000
ATOM    263  O4'   G X  13     208.903 197.965 204.574 1.000 0.000
ATOM    264  C3'   G X  13     208.752 198.695 206.780 1.000 0.000
ATOM    265  O3'   G X  13     209.461 198.867 208.000 1.000 0.000
ATOM    266  C2'   G X  13     208.820 199.935 205.900 1.000 0.000
ATOM    267  O2'   G X  13     210.122 200.505 205.877 1.000 0.000
ATOM    268  C1'   G X  13     208.529 199.301 204.548 1.000 0.000
ATOM    269  N9    G X  13     207.108 199.421 204.228 1.000 0.000
ATOM    270  C8    G X  13     206.129 198.471 204.412 1.000 0.000
ATOM    271  N7    G X  13     204.944 198.880 204.048 1.000 0.000
ATOM    272  C5    G X  13     205.157 200.179 203.593 1.000 0.000
ATOM    273  C6    G X  13     204.244 201.156 203.083 1.000 0.000
ATOM    274  O6    G X  13     203.021 201.077 202.940 1.000 0.000
ATOM    275  N1    G X  13     204.899 202.338 202.740 1.000 0.000
ATOM    276  C2    G X  13     206.238 202.567 202.885 1.000 0.000
ATOM    277  N2    G X  13     206.677 203.782 202.519 1.000 0.000
ATOM    278  N3    G X  13     207.091 201.678 203.359 1.000 0.000
ATOM    279  C4    G X  13     206.489 200.518 203.691 1.000 0.000
ATOM    280  P     C X  14     208.530 199.323 209.400 1.000 0.000
ATOM    281  OP1   C X  14     209.530 199.216 210.493 1.000 0.000
ATOM    282  OP2   C X  14     207.146 198.795 209.599 1.000 0.000
ATOM    283  O5'   C X  14     208.436 200.859 208.992 1.000 0.000
ATOM    284  C5'   C X  14     209.624 201.688 209.010 1.000 0.000
ATOM    285  C4'   C X  14     209.180 203.090 208.704 1.000 0.000
ATOM    286  O4'   C X  14     208.592 203.098 207.385 1.000 0.000
ATOM    287  C3'   C X  14     208.069 203.631 209.590 1.000 0.000
ATOM    288  O3'   C X  14     208.574 204.159 210.811 1.000 0.000
ATOM    289  C2'   C X  14     207.457 204.711 208.710 1.000 0.000
ATOM    290  O2'   C X  14     208.244 205.894 208.688 1.000 0.000
ATOM    291  C1'   C X  14     207.500 203.993 207.346 1.000 0.000
ATOM    292  N1    C X  14     206.239 203.310 207.024 1.000 0.000
ATOM    293  C2    C X  14     205.198 204.061 206.482 1.000 0.000
ATOM    294  O2    C X  14     205.387 205.260 206.252 1.000 0.000
ATOM    295  N3    C X  14     204.020 203.469 206.224 1.000 0.000
ATOM    296  C4    C X  14     203.859 202.173 206.483 1.000 0.000
ATOM    297  N4    C X  14     202.675 201.640 206.221 1.000 0.000
ATOM    298  C5    C X  14     204.913 201.373 207.016 1.000 0.000
ATOM    299  C6    C X  14     206.076 201.976 207.268 1.000 0.000
ATOM    300  P     G X  15     207.544 204.038 212.210 1.000 0.000
ATOM    301  OP1   G X  15     208.443 204.488 213.302 1.000 0.000
ATOM    302  OP2   G X  15     206.665 202.846 212.409 1.000 0.000
ATOM    303  O5'   G X  15     206.635 205.279 211.802 1.000 0.000
ATOM    304  C5'   G X  15     207.187 206.619 211.820 1.000 0.000
ATOM    305  C4'   G X  15     206.056 207.559 211.513 1.000 0.000
ATOM    306  O4'   G X  15     205.556 207.248 210.195 1.000 0.000
ATOM    307  C3'   G X  15     204.829 207.414 212.401 1.000 0.000
ATOM    308  O3'   G X  15     204.969 208.131 213.621 1.000 0.000
ATOM    309  C2'   G X  15     203.730 207.992 211.520 1.000 0.000
ATOM    310  O2'   G X  15     203.754 209.413 211.498 1.000 0.000
ATOM    311  C1'   G X  15     204.185 207.464 210.169 1.000 0.000
ATOM    312  N9    G X  15     203.485 206.222 209.849 1.000 0.000
ATOM    313  C8    G X  15     203.942 204.936 210.032 1.000 0.000
ATOM    314  N7    G X  15     203.076 204.029 209.668 1.000 0.000
ATOM    315  C5    G X  15     201.984 204.764 209.213 1.000 0.000
ATOM    316  C6    G X  15     200.716 204.340 208.704 1.000 0.000
ATOM    317  O6    G X  15     200.278 203.194 208.560 1.000 0.000
ATOM    318  N1    G X  15     199.912 205.427 208.361 1.000 0.000
ATOM    319  C2    G X  15     200.262 206.740 208.507 1.000 0.000
ATOM    320  N2    G X  15     199.340 207.645 208.142 1.000 0.000
ATOM    321  N3    G X  15     201.425 207.146 208.981 1.000 0.000
ATOM    322  C4    G X  15     202.230 206.115 209.313 1.000 0.000
ATOM    323  P     U X  16     204.167 207.474 215.020 1.000 0.000
ATOM    324  OP1   U X  16     204.681 208.339 216.113 1.000 0.000
ATOM    325  OP2   U X  16     204.071 205.996 215.220 1.000 0.000
ATOM    326  O5'   U X  16     202.732 208.028 214.613 1.000 0.000
ATOM    327  C5'   U X  16     202.472 209.453 214.630 1.000 0.000
ATOM    328  C4'   U X  16     201.012 209.633 214.324 1.000 0.000
ATOM    329  O4'   U X  16     200.760 209.101 213.005 1.000 0.000
ATOM    330  C3'   U X  16     200.059 208.848 215.211 1.000 0.000
ATOM    331  O3'   U X  16     199.788 209.527 216.431 1.000 0.000
ATOM    332  C2'   U X  16     198.821 208.741 214.331 1.000 0.000
ATOM    333  O2'   U X  16     198.074 209.949 214.308 1.000 0.000
ATOM    334  C1'   U X  16     199.482 208.476 212.961 1.000 0.000
ATOM    335  N1    U X  16     199.587 207.047 212.643 1.000 0.000
ATOM    336  C2    U X  16     198.477 206.432 212.109 1.000 0.000
ATOM    337  O2    U X  16     197.449 207.027 211.881 1.000 0.000
ATOM    338  N3    U X  16     198.617 205.094 211.859 1.000 0.000
ATOM    339  C4    U X  16     199.742 204.318 212.087 1.000 0.000
ATOM    340  O4    U X  16     199.754 203.133 211.724 1.000 0.000
ATOM    341  C5    U X  16     200.852 205.033 212.645 1.000 0.000
ATOM    342  C6    U X  16     200.740 206.338 212.888 1.000 0.000
ATOM    343  P     G X  17     199.469 208.541 217.830 1.000 0.000
ATOM    344  OP1   G X  17     199.434 209.546 218.923 1.000 0.000
ATOM    345  OP2   G X  17     200.187 207.246 218.030 1.000 0.000
ATOM    346  O5'   G X  17     197.962 208.231 217.423 1.000 0.000
ATOM    347  C5'   G X  17     196.974 209.291 217.440 1.000 0.000
ATOM    348  C4'   G X  17     195.648 208.653 217.134 1.000 0.000
ATOM    349  O4'   G X  17     195.723 208.069 215.815 1.000 0.000
ATOM    350  C3'   G X  17     195.269 207.478 218.021 1.000 0.000
ATOM    351  O3'   G X  17     194.675 207.902 219.241 1.000 0.000
ATOM    352  C2'   G X  17     194.286 206.719 217.141 1.000 0.000
ATOM    353  O2'   G X  17     193.004 207.331 217.118 1.000 0.000
ATOM    354  C1'   G X  17     194.956 206.912 215.789 1.000 0.000
ATOM    355  N9    G X  17     195.794 205.759 215.469 1.000 0.000
ATOM    356  C8    G X  17     197.153 205.639 215.652 1.000 0.000
ATOM    357  N7    G X  17     197.617 204.474 215.288 1.000 0.000
ATOM    358  C5    G X  17     196.495 203.787 214.833 1.000 0.000
ATOM    359  C6    G X  17     196.352 202.457 214.324 1.000 0.000
ATOM    360  O6    G X  17     197.212 201.583 214.180 1.000 0.000
ATOM    361  N1    G X  17     195.029 202.180 213.981 1.000 0.000
ATOM    362  C2    G X  17     193.981 203.044 214.127 1.000 0.000
ATOM    363  N2    G X  17     192.774 202.582 213.762 1.000 0.000
ATOM    364  N3    G X  17     194.096 204.270 214.601 1.000 0.000
ATOM    365  C4    G X  17     195.368 204.573 214.933 1.000 0.000
ATOM    366  P     G X  18     195.404 207.526 220.714 1.000 0.000
ATOM    367  OP1   G X  18     196.517 207.128 219.815 1.000 0.000
ATOM    368  OP2   G X  18     194.540 206.481 221.342 1.000 0.000
ATOM    369  O5'   G X  18     196.026 208.433 221.865 1.000 0.000
ATOM    370  C5'   G X  18     197.134 209.350 221.543 1.000 0.000
ATOM    371  C4'   G X  18     197.541 209.951 222.866 1.000 0.000
ATOM    372  O4'   G X  18     196.421 210.686 223.441 1.000 0.000
ATOM    373  C3'   G X  18     197.923 208.983 223.976 1.000 0.000
ATOM    374  O3'   G X  18     199.207 208.404 223.854 1.000 0.000
ATOM    375  C2'   G X  18     197.740 209.850 225.205 1.000 0.000
ATOM    376  O2'   G X  18     198.776 210.668 225.460 1.000 0.000
ATOM    377  C1'   G X  18     196.413 210.519 224.828 1.000 0.000
ATOM    378  N9    G X  18     195.335 209.615 225.224 1.000 0.000
ATOM    379  C8    G X  18     194.557 208.835 224.400 1.000 0.000
ATOM    380  N7    G X  18     193.686 208.114 225.052 1.000 0.000
ATOM    381  C5    G X  18     193.902 208.442 226.387 1.000 0.000
ATOM    382  C6    G X  18     193.275 207.969 227.583 1.000 0.000
ATOM    383  O6    G X  18     192.384 207.124 227.712 1.000 0.000
ATOM    384  N1    G X  18     193.811 208.577 228.718 1.000 0.000
ATOM    385  C2    G X  18     194.824 209.495 228.714 1.000 0.000
ATOM    386  N2    G X  18     195.219 209.949 229.914 1.000 0.000
ATOM    387  N3    G X  18     195.415 209.937 227.620 1.000 0.000
ATOM    388  C4    G X  18     194.911 209.373 226.503 1.000 0.000
ATOM    389  P     A X  19     199.099 206.621 224.436 1.000 0.000
ATOM    390  OP1   A X  19     200.523 206.684 224.016 1.000 0.000
ATOM    391  OP2   A X  19     198.259 205.446 224.055 1.000 0.000
ATOM    392  O5'   A X  19     199.065 206.779 226.020 1.000 0.000
ATOM    393  C5'   A X  19     200.047 207.661 226.664 1.000 0.000
ATOM    394  C4'   A X  19     199.781 207.476 228.143 1.000 0.000
ATOM    395  O4'   A X  19     198.431 207.889 228.487 1.000 0.000
ATOM    396  C3'   A X  19     199.882 206.056 228.680 1.000 0.000
ATOM    397  O3'   A X  19     201.224 205.642 228.882 1.000 0.000
ATOM    398  C2'   A X  19     199.052 206.128 229.961 1.000 0.000
ATOM    399  O2'   A X  19     199.796 206.722 231.014 1.000 0.000
ATOM    400  C1'   A X  19     197.913 207.041 229.591 1.000 0.000
ATOM    401  N9    A X  19     196.718 206.427 229.041 1.000 0.000
ATOM    402  C8    A X  19     196.069 206.643 227.853 1.000 0.000
ATOM    403  N7    A X  19     195.002 205.895 227.701 1.000 0.000
ATOM    404  C5    A X  19     194.955 205.139 228.867 1.000 0.000
ATOM    405  C6    A X  19     194.074 204.149 229.335 1.000 0.000
ATOM    406  N6    A X  19     193.006 203.741 228.662 1.000 0.000
ATOM    407  N1    A X  19     194.324 203.591 230.542 1.000 0.000
ATOM    408  C2    A X  19     195.389 204.019 231.229 1.000 0.000
ATOM    409  N3    A X  19     196.281 204.941 230.901 1.000 0.000
ATOM    410  C4    A X  19     196.007 205.462 229.691 1.000 0.000
ATOM    411  P     U X  20     201.500 203.842 228.131 1.000 0.000
ATOM    412  OP1   U X  20     202.970 203.844 228.345 1.000 0.000
ATOM    413  OP2   U X  20     200.925 203.219 226.901 1.000 0.000
ATOM    414  O5'   U X  20     200.837 203.158 229.406 1.000 0.000
ATOM    415  C5'   U X  20     201.463 203.379 230.747 1.000 0.000
ATOM    416  C4'   U X  20     200.618 202.501 231.640 1.000 0.000
ATOM    417  O4'   U X  20     199.229 202.914 231.612 1.000 0.000
ATOM    418  C3'   U X  20     200.564 201.022 231.298 1.000 0.000
ATOM    419  O3'   U X  20     201.723 200.322 231.714 1.000 0.000
ATOM    420  C2'   U X  20     199.292 200.560 232.006 1.000 0.000
ATOM    421  O2'   U X  20     199.535 200.380 233.415 1.000 0.000
ATOM    422  C1'   U X  20     198.402 201.819 231.899 1.000 0.000
ATOM    423  N1    U X  20     197.311 201.685 230.926 1.000 0.000
ATOM    424  C2    U X  20     196.349 200.733 231.177 1.000 0.000
ATOM    425  O2    U X  20     196.366 200.033 232.163 1.000 0.000
ATOM    426  N3    U X  20     195.372 200.629 230.225 1.000 0.000
ATOM    427  C4    U X  20     195.260 201.373 229.062 1.000 0.000
ATOM    428  O4    U X  20     194.266 201.232 228.335 1.000 0.000
ATOM    429  C5    U X  20     196.301 202.341 228.875 1.000 0.000
ATOM    430  C6    U X  20     197.258 202.465 229.794 1.000 0.000
ATOM    431  P     A X  21     203.718 199.470 230.276 1.000 0.000
ATOM    432  OP1   A X  21     205.045 199.647 229.634 1.000 0.000
ATOM    433  OP2   A X  21     203.328 200.329 231.435 1.000 0.000
ATOM    434  O5'   A X  21     202.617 199.620 229.137 1.000 0.000
ATOM    435  C5'   A X  21     202.566 199.118 228.303 1.000 0.000
ATOM    436  C4'   A X  21     201.896 199.557 227.023 1.000 0.000
ATOM    437  O4'   A X  21     200.617 198.875 226.938 1.000 0.000
ATOM    438  C3'   A X  21     201.588 201.053 226.914 1.000 0.000
ATOM    439  O3'   A X  21     201.616 201.515 225.558 1.000 0.000
ATOM    440  C2'   A X  21     200.155 201.142 227.428 1.000 0.000
ATOM    441  O2'   A X  21     199.737 200.813 225.167 1.000 0.000
ATOM    442  C1'   A X  21     199.522 199.812 226.931 1.000 0.000
ATOM    443  N9    A X  21     198.525 199.318 227.863 1.000 0.000
ATOM    444  C8    A X  21     198.615 199.039 229.201 1.000 0.000
ATOM    445  N7    A X  21     197.493 198.597 229.716 1.000 0.000
ATOM    446  C5    A X  21     196.611 198.591 228.641 1.000 0.000
ATOM    447  C6    A X  21     195.257 198.235 228.510 1.000 0.000
ATOM    448  N6    A X  21     194.520 197.777 229.513 1.000 0.000
ATOM    449  N1    A X  21     194.681 198.358 227.292 1.000 0.000
ATOM    450  C2    A X  21     195.432 198.800 226.277 1.000 0.000
ATOM    451  N3    A X  21     196.707 199.156 226.273 1.000 0.000
ATOM    452  C4    A X  21     197.241 199.033 227.502 1.000 0.000
ATOM    453  P     U X  22     200.908 200.585 222.167 1.000 0.000
ATOM    454  OP1   U X  22     202.214 200.993 221.590 1.000 0.000
ATOM    455  OP2   U X  22     199.664 200.689 221.346 1.000 0.000
ATOM    456  O5'   U X  22     201.060 199.084 222.673 1.000 0.000
ATOM    457  C5'   U X  22     202.323 198.643 223.235 1.000 0.000
ATOM    458  C4'   U X  22     202.167 197.169 223.505 1.000 0.000
ATOM    459  O4'   U X  22     201.097 196.949 224.466 1.000 0.000
ATOM    460  C3'   U X  22     201.767 196.316 222.315 1.000 0.000
ATOM    461  O3'   U X  22     202.848 196.012 221.457 1.000 0.000
ATOM    462  C2'   U X  22     201.137 195.105 222.983 1.000 0.000
ATOM    463  O2'   U X  22     202.111 194.209 223.453 1.000 0.000
ATOM    464  C1'   U X  22     200.375 195.759 224.135 1.000 0.000
ATOM    465  N1    U X  22     199.012 196.150 223.757 1.000 0.000
ATOM    466  C2    U X  22     198.024 195.197 223.867 1.000 0.000
ATOM    467  O2    U X  22     198.240 194.079 224.276 1.000 0.000
ATOM    468  N3    U X  22     196.778 195.602 223.473 1.000 0.000
ATOM    469  C4    U X  22     196.424 196.850 222.988 1.000 0.000
ATOM    470  O4    U X  22     195.233 197.104 222.757 1.000 0.000
ATOM    471  C5    U X  22     197.508 197.783 222.903 1.000 0.000
ATOM    472  C6    U X  22     198.728 197.412 223.289 1.000 0.000
ATOM    473  P     G X  23     202.610 196.641 219.029 1.000 0.000
ATOM    474  OP1   G X  23     203.658 195.976 218.213 1.000 0.000
ATOM    475  OP2   G X  23     202.055 197.961 218.600 1.000 0.000
ATOM    476  O5'   G X  23     201.408 195.610 219.189 1.000 0.000
ATOM    477  C5'   G X  23     201.708 194.166 219.312 1.000 0.000
ATOM    478  C4'   G X  23     200.352 193.504 219.335 1.000 0.000
ATOM    479  O4'   G X  23     199.579 193.980 220.473 1.000 0.000
ATOM    480  C3'   G X  23     199.439 193.783 218.154 1.000 0.000
ATOM    481  O3'   G X  23     199.758 193.061 216.983 1.000 0.000
ATOM    482  C2'   G X  23     198.076 193.439 218.728 1.000 0.000
ATOM    483  O2'   G X  23     197.814 192.094 218.743 1.000 0.000
ATOM    484  C1'   G X  23     198.228 194.044 220.134 1.000 0.000
ATOM    485  N9    G X  23     197.748 195.424 220.114 1.000 0.000
ATOM    486  C8    G X  23     198.504 196.570 220.208 1.000 0.000
ATOM    487  N7    G X  23     197.789 197.661 220.138 1.000 0.000
ATOM    488  C5    G X  23     196.482 197.202 219.992 1.000 0.000
ATOM    489  C6    G X  23     195.250 197.915 219.843 1.000 0.000
ATOM    490  O6    G X  23     195.057 199.133 219.792 1.000 0.000
ATOM    491  N1    G X  23     194.166 197.045 219.727 1.000 0.000
ATOM    492  C2    G X  23     194.249 195.680 219.730 1.000 0.000
ATOM    493  N2    G X  23     193.093 195.014 219.583 1.000 0.000
ATOM    494  N3    G X  23     195.378 195.010 219.861 1.000 0.000
ATOM    495  C4    G X  23     196.446 195.826 219.985 1.000 0.000
ATOM    496  P     G X  24     198.536 194.232 213.693 1.000 0.000
ATOM    497  OP1   G X  24     198.643 192.951 212.949 1.000 0.000
ATOM    498  OP2   G X  24     198.762 195.528 212.985 1.000 0.000
ATOM    499  O5'   G X  24     197.098 194.266 214.374 1.000 0.000
ATOM    500  C5'   G X  24     196.531 193.065 214.857 1.000 0.000
ATOM    501  C4'   G X  24     195.136 193.401 215.330 1.000 0.000
ATOM    502  O4'   G X  24     195.197 194.353 216.419 1.000 0.000
ATOM    503  C3'   G X  24     194.245 194.058 214.288 1.000 0.000
ATOM    504  O3'   G X  24     193.602 193.097 213.467 1.000 0.000
ATOM    505  C2'   G X  24     193.272 194.898 215.117 1.000 0.000
ATOM    506  O2'   G X  24     192.234 193.933 215.680 1.000 0.000
ATOM    507  C1'   G X  24     194.065 195.255 216.367 1.000 0.000
ATOM    508  N9    G X  24     194.604 196.609 216.471 1.000 0.000
ATOM    509  C8    G X  24     195.929 196.980 216.482 1.000 0.000
ATOM    510  N7    G X  24     196.098 198.272 216.564 1.000 0.000
ATOM    511  C5    G X  24     194.803 198.782 216.614 1.000 0.000
ATOM    512  C6    G X  24     194.329 200.130 216.688 1.000 0.000
ATOM    513  O6    G X  24     194.975 201.182 216.709 1.000 0.000
ATOM    514  N1    G X  24     192.936 200.182 216.717 1.000 0.000
ATOM    515  C2    G X  24     192.107 199.097 216.660 1.000 0.000
ATOM    516  N2    G X  24     190.789 199.353 216.677 1.000 0.000
ATOM    517  N3    G X  24     192.530 197.849 216.586 1.000 0.000
ATOM    518  C4    G X  24     193.876 197.765 216.566 1.000 0.000
ATOM    519  P     C X  25     194.902 193.127 210.270 1.000 0.000
ATOM    520  OP1   C X  25     194.326 192.303 209.177 1.000 0.000
ATOM    521  OP2   C X  25     196.210 193.822 210.071 1.000 0.000
ATOM    522  O5'   C X  25     193.807 194.207 210.678 1.000 0.000
ATOM    523  C5'   C X  25     192.401 193.857 210.660 1.000 0.000
ATOM    524  C4'   C X  25     191.637 195.114 210.966 1.000 0.000
ATOM    525  O4'   C X  25     192.017 195.562 212.285 1.000 0.000
ATOM    526  C3'   C X  25     191.959 196.306 210.079 1.000 0.000
ATOM    527  O3'   C X  25     191.230 196.274 208.858 1.000 0.000
ATOM    528  C2'   C X  25     191.548 197.478 210.959 1.000 0.000
ATOM    529  O2'   C X  25     190.139 197.662 210.981 1.000 0.000
ATOM    530  C1'   C X  25     192.061 196.973 212.324 1.000 0.000
ATOM    531  N1    C X  25     193.404 197.474 212.645 1.000 0.000
ATOM    532  C2    C X  25     193.523 198.753 213.187 1.000 0.000
ATOM    533  O2    C X  25     192.495 199.399 213.417 1.000 0.000
ATOM    534  N3    C X  25     194.743 199.251 213.444 1.000 0.000
ATOM    535  C4    C X  25     195.826 198.520 213.186 1.000 0.000
ATOM    536  N4    C X  25     197.005 199.062 213.447 1.000 0.000
ATOM    537  C5    C X  25     195.736 197.200 212.653 1.000 0.000
ATOM    538  C6    C X  25     194.517 196.720 212.402 1.000 0.000
ATOM    539  P     A X  26     191.942 196.957 207.529 1.000 0.000
ATOM    540  OP1   A X  26     191.010 196.563 206.442 1.000 0.000
ATOM    541  OP2   A X  26     193.417 196.821 207.334 1.000 0.000
ATOM    542  O5'   A X  26     191.615 198.468 207.909 1.000 0.000
ATOM    543  C5'   A X  26     190.274 198.956 207.875 1.000 0.000
ATOM    544  C4'   A X  26     190.278 200.427 208.157 1.000 0.000
ATOM    545  O4'   A X  26     190.827 200.624 209.487 1.000 0.000
ATOM    546  C3'   A X  26     191.208 201.230 207.260 1.000 0.000
ATOM    547  O3'   A X  26     190.585 201.555 206.023 1.000 0.000
ATOM    548  C2'   A X  26     191.504 202.444 208.128 1.000 0.000
ATOM    549  O2'   A X  26     190.433 203.370 208.125 1.000 0.000
ATOM    550  C1'   A X  26     191.665 201.808 209.513 1.000 0.000
ATOM    551  N9    A X  26     193.011 201.330 209.772 1.000 0.000
ATOM    552  C8    A X  26     193.552 200.077 209.653 1.000 0.000
ATOM    553  N7    A X  26     194.819 200.024 209.988 1.000 0.000
ATOM    554  C5    A X  26     195.125 201.332 210.347 1.000 0.000
ATOM    555  C6    A X  26     196.302 201.956 210.796 1.000 0.000
ATOM    556  N6    A X  26     197.445 201.311 210.987 1.000 0.000
ATOM    557  N1    A X  26     196.261 203.283 211.057 1.000 0.000
ATOM    558  C2    A X  26     195.102 203.928 210.884 1.000 0.000
ATOM    559  N3    A X  26     193.934 203.454 210.477 1.000 0.000
ATOM    560  C4    A X  26     194.018 202.137 210.215 1.000 0.000
ATOM    561  P     C X  27     191.628 201.774 204.650 1.000 0.000
ATOM    562  OP1   C X  27     190.639 201.956 203.557 1.000 0.000
ATOM    563  OP2   C X  27     192.805 200.874 204.451 1.000 0.000
ATOM    564  O5'   C X  27     192.155 203.219 205.058 1.000 0.000
ATOM    565  C5'   C X  27     191.251 204.352 205.040 1.000 0.000
ATOM    566  C4'   C X  27     192.076 205.570 205.347 1.000 0.000
ATOM    567  O4'   C X  27     192.642 205.411 206.666 1.000 0.000
ATOM    568  C3'   C X  27     193.294 205.773 204.460 1.000 0.000
ATOM    569  O3'   C X  27     192.961 206.423 203.239 1.000 0.000
ATOM    570  C2'   C X  27     194.188 206.635 205.340 1.000 0.000
ATOM    571  O2'   C X  27     193.770 207.992 205.363 1.000 0.000
ATOM    572  C1'   C X  27     193.943 205.958 206.705 1.000 0.000
ATOM    573  N1    C X  27     194.958 204.946 207.026 1.000 0.000
ATOM    574  C2    C X  27     196.170 205.369 207.567 1.000 0.000
ATOM    575  O2    C X  27     196.330 206.572 207.798 1.000 0.000
ATOM    576  N3    C X  27     197.131 204.467 207.825 1.000 0.000
ATOM    577  C4    C X  27     196.918 203.178 207.566 1.000 0.000
ATOM    578  N4    C X  27     197.901 202.332 207.827 1.000 0.000
ATOM    579  C5    C X  27     195.680 202.711 207.033 1.000 0.000
ATOM    580  C6    C X  27     194.736 203.620 206.782 1.000 0.000
ATOM    581  P     G X  28     193.894 205.924 202.010 1.000 0.000
ATOM    582  OP1   G X  28     193.106 206.569 200.929 1.000 0.000
ATOM    583  OP2   G X  28     194.431 204.542 201.820 1.000 0.000
ATOM    584  O5'   G X  28     195.104 206.897 202.360 1.000 0.000
ATOM    585  C5'   G X  28     194.909 208.389 202.280 1.000 0.000
ATOM    586  C4'   G X  28     196.267 208.958 202.580 1.000 0.000
ATOM    587  O4'   G X  28     196.715 208.496 203.876 1.000 0.000
ATOM    588  C3'   G X  28     197.382 208.491 201.679 1.000 0.000
ATOM    589  O3'   G X  28     197.350 209.128 200.416 1.000 0.000
ATOM    590  C2'   G X  28     198.604 208.845 202.512 1.000 0.000
ATOM    591  O2'   G X  28     198.957 210.156 202.478 1.000 0.000
ATOM    592  C1'   G X  28     198.106 208.454 203.875 1.000 0.000
ATOM    593  N9    G X  28     198.503 207.069 204.115 1.000 0.000
ATOM    594  C8    G X  28     197.772 205.934 203.847 1.000 0.000
ATOM    595  N7    G X  28     198.405 204.834 204.153 1.000 0.000
ATOM    596  C5    G X  28     199.627 205.272 204.657 1.000 0.000
ATOM    597  C6    G X  28     200.758 204.542 205.141 1.000 0.000
ATOM    598  O6    G X  28     200.923 203.320 205.210 1.000 0.000
ATOM    599  N1    G X  28     201.779 205.395 205.555 1.000 0.000
ATOM    600  C2    G X  28     201.738 206.760 205.494 1.000 0.000
ATOM    601  N2    G X  28     202.833 207.408 205.920 1.000 0.000
ATOM    602  N3    G X  28     200.704 207.447 205.046 1.000 0.000
ATOM    603  C4    G X  28     199.693 206.648 204.646 1.000 0.000
ATOM    604  P     C X  29     198.127 208.348 199.029 1.000 0.000
ATOM    605  OP1   C X  29     197.881 209.323 197.936 1.000 0.000
ATOM    606  OP2   C X  29     197.800 206.904 198.830 1.000 0.000
ATOM    607  O5'   C X  29     199.661 208.472 199.437 1.000 0.000
ATOM    608  C5'   C X  29     200.314 209.765 199.420 1.000 0.000
ATOM    609  C4'   C X  29     201.765 209.523 199.727 1.000 0.000
ATOM    610  O4'   C X  29     201.855 208.942 201.046 1.000 0.000
ATOM    611  C3'   C X  29     202.457 208.500 198.840 1.000 0.000
ATOM    612  O3'   C X  29     202.909 209.074 197.620 1.000 0.000
ATOM    613  C2'   C X  29     203.613 208.046 199.721 1.000 0.000
ATOM    614  O2'   C X  29     204.672 208.992 199.744 1.000 0.000
ATOM    615  C1'   C X  29     202.894 207.987 201.085 1.000 0.000
ATOM    616  N1    C X  29     202.397 206.643 201.406 1.000 0.000
ATOM    617  C2    C X  29     203.287 205.717 201.948 1.000 0.000
ATOM    618  O2    C X  29     204.447 206.074 202.178 1.000 0.000
ATOM    619  N3    C X  29     202.867 204.468 202.205 1.000 0.000
ATOM    620  C4    C X  29     201.607 204.126 201.946 1.000 0.000
ATOM    621  N4    C X  29     201.247 202.879 202.207 1.000 0.000
ATOM    622  C5    C X  29     200.666 205.056 201.413 1.000 0.000
ATOM    623  C6    C X  29     201.099 206.293 201.162 1.000 0.000
ATOM    624  P     G X  30     202.935 208.038 196.221 1.000 0.000
ATOM    625  OP1   G X  30     203.254 208.992 195.128 1.000 0.000
ATOM    626  OP2   G X  30     201.879 207.000 196.022 1.000 0.000
ATOM    627  O5'   G X  30     204.292 207.313 196.629 1.000 0.000
ATOM    628  C5'   G X  30     205.541 208.048 196.611 1.000 0.000
ATOM    629  C4'   G X  30     206.631 207.060 196.917 1.000 0.000
ATOM    630  O4'   G X  30     206.393 206.522 198.236 1.000 0.000
ATOM    631  C3'   G X  30     206.660 205.825 196.030 1.000 0.000
ATOM    632  O3'   G X  30     207.350 206.064 194.810 1.000 0.000
ATOM    633  C2'   G X  30     207.387 204.819 196.910 1.000 0.000
ATOM    634  O2'   G X  30     208.790 205.042 196.933 1.000 0.000
ATOM    635  C1'   G X  30     206.800 205.194 198.263 1.000 0.000
ATOM    636  N9    G X  30     205.669 204.326 198.582 1.000 0.000
ATOM    637  C8    G X  30     204.332 204.598 198.398 1.000 0.000
ATOM    638  N7    G X  30     203.556 203.613 198.762 1.000 0.000
ATOM    639  C5    G X  30     204.436 202.635 199.217 1.000 0.000
ATOM    640  C6    G X  30     204.195 201.320 199.727 1.000 0.000
ATOM    641  O6    G X  30     203.122 200.726 199.870 1.000 0.000
ATOM    642  N1    G X  30     205.384 200.678 200.070 1.000 0.000
ATOM    643  C2    G X  30     206.635 201.208 199.925 1.000 0.000
ATOM    644  N2    G X  30     207.660 200.423 200.290 1.000 0.000
ATOM    645  N3    G X  30     206.873 202.417 199.451 1.000 0.000
ATOM    646  C4    G X  30     205.740 203.069 199.118 1.000 0.000
ATOM    647  P     A X  31     207.721 204.430 194.174 1.000 0.000
ATOM    648  OP1   A X  31     209.051 204.590 193.532 1.000 0.000
ATOM    649  OP2   A X  31     206.476 204.662 193.380 1.000 0.000
ATOM    650  O5'   A X  31     207.666 202.964 194.792 1.000 0.000
ATOM    651  C5'   A X  31     208.850 202.386 195.351 1.000 0.000
ATOM    652  C4'   A X  31     208.501 200.966 195.727 1.000 0.000
ATOM    653  O4'   A X  31     207.470 200.980 196.749 1.000 0.000
ATOM    654  C3'   A X  31     207.909 200.130 194.602 1.000 0.000
ATOM    655  O3'   A X  31     208.953 199.546 193.830 1.000 0.000
ATOM    656  C2'   A X  31     207.121 199.074 195.370 1.000 0.000
ATOM    657  O2'   A X  31     208.002 198.056 195.923 1.000 0.000
ATOM    658  C1'   A X  31     206.575 199.868 196.561 1.000 0.000
ATOM    659  N9    A X  31     205.248 200.421 196.360 1.000 0.000
ATOM    660  C8    A X  31     204.853 201.637 195.866 1.000 0.000
ATOM    661  N7    A X  31     203.550 201.787 195.839 1.000 0.000
ATOM    662  C5    A X  31     203.064 200.588 196.347 1.000 0.000
ATOM    663  C6    A X  31     201.767 200.097 196.580 1.000 0.000
ATOM    664  N6    A X  31     200.666 200.796 196.336 1.000 0.000
ATOM    665  N1    A X  31     201.639 198.850 197.090 1.000 0.000
ATOM    666  C2    A X  31     202.751 198.156 197.354 1.000 0.000
ATOM    667  N3    A X  31     204.016 198.509 197.187 1.000 0.000
ATOM    668  C4    A X  31     204.104 199.747 196.667 1.000 0.000
ATOM    669  P     G X  32     208.742 199.102 191.384 1.000 0.000
ATOM    670  OP1   G X  32     210.019 198.632 190.789 1.000 0.000
ATOM    671  OP2   G X  32     207.765 199.865 190.549 1.000 0.000
ATOM    672  O5'   G X  32     208.007 197.829 191.993 1.000 0.000
ATOM    673  C5'   G X  32     208.795 196.762 192.593 1.000 0.000
ATOM    674  C4'   G X  32     207.807 195.681 192.950 1.000 0.000
ATOM    675  O4'   G X  32     206.854 196.198 193.915 1.000 0.000
ATOM    676  C3'   G X  32     206.937 195.191 191.807 1.000 0.000
ATOM    677  O3'   G X  32     207.633 194.206 191.051 1.000 0.000
ATOM    678  C2'   G X  32     205.737 194.607 192.547 1.000 0.000
ATOM    679  O2'   G X  32     206.037 193.319 193.115 1.000 0.000
ATOM    680  C1'   G X  32     205.586 195.579 193.716 1.000 0.000
ATOM    681  N9    G X  32     204.605 196.644 193.521 1.000 0.000
ATOM    682  C8    G X  32     204.799 197.848 192.883 1.000 0.000
ATOM    683  N7    G X  32     203.723 198.587 192.849 1.000 0.000
ATOM    684  C5    G X  32     202.763 197.823 193.508 1.000 0.000
ATOM    685  C6    G X  32     201.381 198.081 193.776 1.000 0.000
ATOM    686  O6    G X  32     200.698 199.059 193.462 1.000 0.000
ATOM    687  N1    G X  32     200.791 197.028 194.474 1.000 0.000
ATOM    688  C2    G X  32     201.425 195.876 194.845 1.000 0.000
ATOM    689  N2    G X  32     200.677 194.967 195.491 1.000 0.000
ATOM    690  N3    G X  32     202.697 195.622 194.600 1.000 0.000
ATOM    691  C4    G X  32     203.300 196.628 193.933 1.000 0.000
ATOM    692  P     U X  33     208.218 193.366 189.297 1.000 0.000
ATOM    693  OP1   U X  33     208.876 192.087 188.925 1.000 0.000
ATOM    694  OP2   U X  33     208.807 194.666 188.853 1.000 0.000
ATOM    695  O5'   U X  33     206.712 193.289 188.788 1.000 0.000
ATOM    696  C5'   U X  33     206.099 192.516 188.975 1.000 0.000
ATOM    697  C4'   U X  33     204.851 192.232 188.164 1.000 0.000
ATOM    698  O4'   U X  33     203.698 192.862 188.792 1.000 0.000
ATOM    699  C3'   U X  33     204.867 192.724 186.720 1.000 0.000
ATOM    700  O3'   U X  33     204.166 191.801 185.894 1.000 0.000
ATOM    701  C2'   U X  33     204.093 194.035 186.809 1.000 0.000
ATOM    702  O2'   U X  33     202.334 192.566 186.382 1.000 0.000
ATOM    703  C1'   U X  33     203.022 193.686 187.851 1.000 0.000
ATOM    704  N1    U X  33     202.506 194.862 188.561 1.000 0.000
ATOM    705  C2    U X  33     201.140 195.029 188.604 1.000 0.000
ATOM    706  O2    U X  33     200.371 194.241 188.102 1.000 0.000
ATOM    707  N3    U X  33     200.712 196.156 189.251 1.000 0.000
ATOM    708  C4    U X  33     201.503 197.121 189.853 1.000 0.000
ATOM    709  O4    U X  33     200.970 198.044 190.485 1.000 0.000
ATOM    710  C5    U X  33     202.911 196.874 189.763 1.000 0.000
ATOM    711  C6    U X  33     203.350 195.778 189.144 1.000 0.000
ATOM    712  P     U X  34     202.862 191.266 183.504 1.000 0.000
ATOM    713  OP1   U X  34     202.635 192.026 184.760 1.000 0.000
ATOM    714  OP2   U X  34     201.705 190.911 182.627 1.000 0.000
ATOM    715  O5'   U X  34     203.923 192.081 182.643 1.000 0.000
ATOM    716  C5'   U X  34     204.802 192.458 183.012 1.000 0.000
ATOM    717  C4'   U X  34     205.616 193.533 182.345 1.000 0.000
ATOM    718  O4'   U X  34     206.560 192.915 181.430 1.000 0.000
ATOM    719  C3'   U X  34     204.803 194.528 181.528 1.000 0.000
ATOM    720  O3'   U X  34     205.304 195.841 181.724 1.000 0.000
ATOM    721  C2'   U X  34     205.017 194.059 180.091 1.000 0.000
ATOM    722  O2'   U X  34     206.805 195.475 180.265 1.000 0.000
ATOM    723  C1'   U X  34     206.442 193.510 180.153 1.000 0.000
ATOM    724  N1    U X  34     206.706 192.476 179.146 1.000 0.000
ATOM    725  C2    U X  34     207.697 192.726 178.224 1.000 0.000
ATOM    726  O2    U X  34     208.354 193.741 178.232 1.000 0.000
ATOM    727  N3    U X  34     207.883 191.744 177.289 1.000 0.000
ATOM    728  C4    U X  34     207.187 190.551 177.186 1.000 0.000
ATOM    729  O4    U X  34     207.528 189.711 176.340 1.000 0.000
ATOM    730  C5    U X  34     206.172 190.369 178.182 1.000 0.000
ATOM    731  C6    U X  34     205.980 191.308 179.106 1.000 0.000
ATOM    732  P     U X  35     204.746 197.008 182.379 1.000 0.000
ATOM    733  OP1   U X  35     204.856 198.403 181.879 1.000 0.000
ATOM    734  OP2   U X  35     205.569 196.566 183.545 1.000 0.000
ATOM    735  O5'   U X  35     203.212 196.742 182.707 1.000 0.000
ATOM    736  C5'   U X  35     202.435 197.017 182.035 1.000 0.000
ATOM    737  C4'   U X  35     201.003 197.078 182.508 1.000 0.000
ATOM    738  O4'   U X  35     200.407 195.756 182.425 1.000 0.000
ATOM    739  C3'   U X  35     200.809 197.546 183.950 1.000 0.000
ATOM    740  O3'   U X  35     199.736 198.475 184.005 1.000 0.000
ATOM    741  C2'   U X  35     200.449 196.261 184.696 1.000 0.000
ATOM    742  O2'   U X  35     198.354 196.852 184.072 1.000 0.000
ATOM    743  C1'   U X  35     199.694 195.494 183.616 1.000 0.000
ATOM    744  N1    U X  35     199.645 194.040 183.806 1.000 0.000
ATOM    745  C2    U X  35     198.422 193.423 183.675 1.000 0.000
ATOM    746  O2    U X  35     197.413 194.028 183.394 1.000 0.000
ATOM    747  N3    U X  35     198.425 192.072 183.891 1.000 0.000
ATOM    748  C4    U X  35     199.517 191.285 184.220 1.000 0.000
ATOM    749  O4    U X  35     199.387 190.054 184.295 1.000 0.000
ATOM    750  C5    U X  35     200.751 192.003 184.339 1.000 0.000
ATOM    751  C6    U X  35     200.772 193.318 184.124 1.000 0.000
ATOM    752  P     C X  36     199.668 199.841 185.455 1.000 0.000
ATOM    753  OP1   C X  36     200.237 201.210 185.545 1.000 0.000
ATOM    754  OP2   C X  36     199.699 198.940 186.647 1.000 0.000
ATOM    755  O5'   C X  36     198.162 199.985 184.963 1.000 0.000
ATOM    756  C5'   C X  36     197.820 201.015 184.006 1.000 0.000
ATOM    757  C4'   C X  36     196.318 200.961 183.861 1.000 0.000
ATOM    758  O4'   C X  36     195.940 199.668 183.316 1.000 0.000
ATOM    759  C3'   C X  36     195.524 201.061 185.153 1.000 0.000
ATOM    760  O3'   C X  36     195.328 202.416 185.542 1.000 0.000
ATOM    761  C2'   C X  36     194.209 200.404 184.760 1.000 0.000
ATOM    762  O2'   C X  36     193.376 201.259 183.988 1.000 0.000
ATOM    763  C1'   C X  36     194.701 199.260 183.877 1.000 0.000
ATOM    764  N1    C X  36     194.919 198.009 184.614 1.000 0.000
ATOM    765  C2    C X  36     193.814 197.356 185.157 1.000 0.000
ATOM    766  O2    C X  36     192.690 197.830 184.962 1.000 0.000
ATOM    767  N3    C X  36     193.994 196.236 185.875 1.000 0.000
ATOM    768  C4    C X  36     195.223 195.756 186.058 1.000 0.000
ATOM    769  N4    C X  36     195.347 194.655 186.784 1.000 0.000
ATOM    770  C5    C X  36     196.372 196.387 185.496 1.000 0.000
ATOM    771  C6    C X  36     196.176 197.500 184.786 1.000 0.000
ATOM    772  P     U X  37     195.649 202.921 187.756 1.000 0.000
ATOM    773  OP1   U X  37     195.046 204.255 188.008 1.000 0.000
ATOM    774  OP2   U X  37     196.926 202.540 188.432 1.000 0.000
ATOM    775  O5'   U X  37     194.544 201.829 188.099 1.000 0.000
ATOM    776  C5'   U X  37     193.120 202.119 187.806 1.000 0.000
ATOM    777  C4'   U X  37     192.377 200.930 188.367 1.000 0.000
ATOM    778  O4'   U X  37     192.819 199.723 187.689 1.000 0.000
ATOM    779  C3'   U X  37     192.632 200.618 189.831 1.000 0.000
ATOM    780  O3'   U X  37     191.839 201.441 190.683 1.000 0.000
ATOM    781  C2'   U X  37     192.184 199.166 189.904 1.000 0.000
ATOM    782  O2'   U X  37     190.799 198.989 189.941 1.000 0.000
ATOM    783  C1'   U X  37     192.731 198.620 188.582 1.000 0.000
ATOM    784  N1    U X  37     194.056 198.001 188.701 1.000 0.000
ATOM    785  C2    U X  37     194.128 196.763 189.299 1.000 0.000
ATOM    786  O2    U X  37     193.150 196.177 189.702 1.000 0.000
ATOM    787  N3    U X  37     195.388 196.244 189.412 1.000 0.000
ATOM    788  C4    U X  37     196.571 196.830 188.991 1.000 0.000
ATOM    789  O4    U X  37     197.634 196.198 189.076 1.000 0.000
ATOM    790  C5    U X  37     196.410 198.117 188.381 1.000 0.000
ATOM    791  C6    U X  37     195.190 198.637 188.253 1.000 0.000
ATOM    792  P     A X  38     192.371 201.810 192.638 1.000 0.000
ATOM    793  OP1   A X  38     191.212 202.531 193.225 1.000 0.000
ATOM    794  OP2   A X  38     193.763 202.256 192.947 1.000 0.000
ATOM    795  O5'   A X  38     192.226 200.276 193.037 1.000 0.000
ATOM    796  C5'   A X  38     190.941 199.686 193.111 1.000 0.000
ATOM    797  C4'   A X  38     191.123 198.286 193.639 1.000 0.000
ATOM    798  O4'   A X  38     191.896 197.511 192.686 1.000 0.000
ATOM    799  C3'   A X  38     191.897 198.188 194.944 1.000 0.000
ATOM    800  O3'   A X  38     190.988 198.325 196.034 1.000 0.000
ATOM    801  C2'   A X  38     192.474 196.777 194.876 1.000 0.000
ATOM    802  O2'   A X  38     191.429 195.776 195.179 1.000 0.000
ATOM    803  C1'   A X  38     192.776 196.597 193.385 1.000 0.000
ATOM    804  N9    A X  38     194.126 196.939 192.974 1.000 0.000
ATOM    805  C8    A X  38     194.618 198.071 192.379 1.000 0.000
ATOM    806  N7    A X  38     195.908 198.016 192.146 1.000 0.000
ATOM    807  C5    A X  38     196.281 196.765 192.625 1.000 0.000
ATOM    808  C6    A X  38     197.511 196.086 192.685 1.000 0.000
ATOM    809  N6    A X  38     198.647 196.589 192.221 1.000 0.000
ATOM    810  N1    A X  38     197.531 194.850 193.236 1.000 0.000
ATOM    811  C2    A X  38     196.380 194.337 193.684 1.000 0.000
ATOM    812  N3    A X  38     195.168 194.871 193.677 1.000 0.000
ATOM    813  C4    A X  38     195.190 196.102 193.135 1.000 0.000
ATOM    814  P     C X  39     191.634 199.535 197.666 1.000 0.000
ATOM    815  OP1   C X  39     190.657 199.544 198.785 1.000 0.000
ATOM    816  OP2   C X  39     192.353 200.790 197.293 1.000 0.000
ATOM    817  O5'   C X  39     192.710 198.407 197.985 1.000 0.000
ATOM    818  C5'   C X  39     192.274 197.169 198.656 1.000 0.000
ATOM    819  C4'   C X  39     193.559 196.415 198.902 1.000 0.000
ATOM    820  O4'   C X  39     194.188 196.102 197.632 1.000 0.000
ATOM    821  C3'   C X  39     194.644 197.161 199.665 1.000 0.000
ATOM    822  O3'   C X  39     194.426 197.075 201.071 1.000 0.000
ATOM    823  C2'   C X  39     195.890 196.380 199.270 1.000 0.000
ATOM    824  O2'   C X  39     196.020 195.141 199.950 1.000 0.000
ATOM    825  C1'   C X  39     195.604 196.066 197.798 1.000 0.000
ATOM    826  N1    C X  39     196.206 197.030 196.867 1.000 0.000
ATOM    827  C2    C X  39     197.476 196.758 196.359 1.000 0.000
ATOM    828  O2    C X  39     198.028 195.699 196.676 1.000 0.000
ATOM    829  N3    C X  39     198.066 197.647 195.544 1.000 0.000
ATOM    830  C4    C X  39     197.434 198.774 195.224 1.000 0.000
ATOM    831  N4    C X  39     198.065 199.622 194.425 1.000 0.000
ATOM    832  C5    C X  39     196.126 199.071 195.708 1.000 0.000
ATOM    833  C6    C X  39     195.554 198.178 196.519 1.000 0.000
ATOM    834  P     C X  40     194.160 196.910 204.495 1.000 0.000
ATOM    835  OP1   C X  40     193.809 198.139 205.252 1.000 0.000
ATOM    836  OP2   C X  40     194.704 195.719 205.215 1.000 0.000
ATOM    837  O5'   C X  40     192.865 196.467 203.682 1.000 0.000
ATOM    838  C5'   C X  40     191.994 197.461 203.134 1.000 0.000
ATOM    839  C4'   C X  40     190.806 196.736 202.554 1.000 0.000
ATOM    840  O4'   C X  40     191.255 195.889 201.461 1.000 0.000
ATOM    841  C3'   C X  40     190.099 195.778 203.500 1.000 0.000
ATOM    842  O3'   C X  40     189.141 196.474 204.287 1.000 0.000
ATOM    843  C2'   C X  40     189.432 194.824 202.522 1.000 0.000
ATOM    844  O2'   C X  40     188.262 195.365 201.930 1.000 0.000
ATOM    845  C1'   C X  40     190.537 194.663 201.475 1.000 0.000
ATOM    846  N1    C X  40     191.476 193.579 201.793 1.000 0.000
ATOM    847  C2    C X  40     191.012 192.265 201.752 1.000 0.000
ATOM    848  O2    C X  40     189.843 192.058 201.409 1.000 0.000
ATOM    849  N3    C X  40     191.839 191.261 202.085 1.000 0.000
ATOM    850  C4    C X  40     193.093 191.527 202.446 1.000 0.000
ATOM    851  N4    C X  40     193.864 190.502 202.775 1.000 0.000
ATOM    852  C5    C X  40     193.604 192.858 202.475 1.000 0.000
ATOM    853  C6    C X  40     192.769 193.845 202.142 1.000 0.000
ATOM    854  P     G X  41     189.517 196.179 206.233 1.000 0.000
ATOM    855  OP1   G X  41     188.785 197.256 206.949 1.000 0.000
ATOM    856  OP2   G X  41     190.731 195.563 206.850 1.000 0.000
ATOM    857  O5'   G X  41     188.468 195.026 205.912 1.000 0.000
ATOM    858  C5'   G X  41     187.101 195.364 205.570 1.000 0.000
ATOM    859  C4'   G X  41     186.349 194.068 205.452 1.000 0.000
ATOM    860  O4'   G X  41     186.948 193.295 204.390 1.000 0.000
ATOM    861  C3'   G X  41     186.445 193.148 206.658 1.000 0.000
ATOM    862  O3'   G X  41     185.504 193.492 207.666 1.000 0.000
ATOM    863  C2'   G X  41     186.152 191.786 206.044 1.000 0.000
ATOM    864  O2'   G X  41     184.765 191.598 205.799 1.000 0.000
ATOM    865  C1'   G X  41     186.876 191.948 204.715 1.000 0.000
ATOM    866  N9    G X  41     188.218 191.376 204.798 1.000 0.000
ATOM    867  C8    G X  41     189.396 192.045 205.041 1.000 0.000
ATOM    868  N7    G X  41     190.435 191.256 205.077 1.000 0.000
ATOM    869  C5    G X  41     189.909 189.989 204.839 1.000 0.000
ATOM    870  C6    G X  41     190.541 188.707 204.775 1.000 0.000
ATOM    871  O6    G X  41     191.731 188.418 204.937 1.000 0.000
ATOM    872  N1    G X  41     189.621 187.694 204.509 1.000 0.000
ATOM    873  C2    G X  41     188.276 187.875 204.349 1.000 0.000
ATOM    874  N2    G X  41     187.549 186.770 204.122 1.000 0.000
ATOM    875  N3    G X  41     187.678 189.050 204.410 1.000 0.000
ATOM    876  C4    G X  41     188.545 190.054 204.657 1.000 0.000
ATOM    877  P     G X  42     185.964 193.183 209.318 1.000 0.000
ATOM    878  OP1   G X  42     184.865 193.831 210.079 1.000 0.000
ATOM    879  OP2   G X  42     187.381 193.357 209.760 1.000 0.000
ATOM    880  O5'   G X  42     185.639 191.627 209.249 1.000 0.000
ATOM    881  C5'   G X  42     184.267 191.177 209.121 1.000 0.000
ATOM    882  C4'   G X  42     184.291 189.678 209.212 1.000 0.000
ATOM    883  O4'   G X  42     185.081 189.173 208.114 1.000 0.000
ATOM    884  C3'   G X  42     184.986 189.110 210.439 1.000 0.000
ATOM    885  O3'   G X  42     184.122 189.070 211.568 1.000 0.000
ATOM    886  C2'   G X  42     185.376 187.716 209.967 1.000 0.000
ATOM    887  O2'   G X  42     184.272 186.822 209.971 1.000 0.000
ATOM    888  C1'   G X  42     185.757 188.034 208.530 1.000 0.000
ATOM    889  N9    G X  42     187.200 188.235 208.421 1.000 0.000
ATOM    890  C8    G X  42     187.876 189.434 208.420 1.000 0.000
ATOM    891  N7    G X  42     189.171 189.290 208.329 1.000 0.000
ATOM    892  C5    G X  42     189.357 187.912 208.262 1.000 0.000
ATOM    893  C6    G X  42     190.553 187.130 208.171 1.000 0.000
ATOM    894  O6    G X  42     191.728 187.507 208.148 1.000 0.000
ATOM    895  N1    G X  42     190.270 185.766 208.127 1.000 0.000
ATOM    896  C2    G X  42     189.019 185.219 208.184 1.000 0.000
ATOM    897  N2    G X  42     188.953 183.879 208.151 1.000 0.000
ATOM    898  N3    G X  42     187.908 185.927 208.273 1.000 0.000
ATOM    899  C4    G X  42     188.148 187.254 208.308 1.000 0.000
ATOM    900  P     G X  43     184.857 189.270 213.134 1.000 0.000
ATOM    901  OP1   G X  43     183.674 189.374 214.026 1.000 0.000
ATOM    902  OP2   G X  43     186.016 190.195 213.319 1.000 0.000
ATOM    903  O5'   G X  43     185.383 187.770 213.216 1.000 0.000
ATOM    904  C5'   G X  43     184.440 186.678 213.349 1.000 0.000
ATOM    905  C4'   G X  43     185.250 185.424 213.526 1.000 0.000
ATOM    906  O4'   G X  43     186.059 185.239 212.345 1.000 0.000
ATOM    907  C3'   G X  43     186.271 185.463 214.653 1.000 0.000
ATOM    908  O3'   G X  43     185.685 185.150 215.911 1.000 0.000
ATOM    909  C2'   G X  43     187.273 184.406 214.209 1.000 0.000
ATOM    910  O2'   G X  43     186.803 183.087 214.454 1.000 0.000
ATOM    911  C1'   G X  43     187.269 184.667 212.711 1.000 0.000
ATOM    912  N9    G X  43     188.375 185.552 212.350 1.000 0.000
ATOM    913  C8    G X  43     188.325 186.914 212.161 1.000 0.000
ATOM    914  N7    G X  43     189.486 187.432 211.864 1.000 0.000
ATOM    915  C5    G X  43     190.353 186.342 211.852 1.000 0.000
ATOM    916  C6    G X  43     191.761 186.266 211.612 1.000 0.000
ATOM    917  O6    G X  43     192.559 187.177 211.369 1.000 0.000
ATOM    918  N1    G X  43     192.226 184.955 211.700 1.000 0.000
ATOM    919  C2    G X  43     191.456 183.866 212.000 1.000 0.000
ATOM    920  N2    G X  43     192.094 182.686 212.062 1.000 0.000
ATOM    921  N3    G X  43     190.158 183.921 212.230 1.000 0.000
ATOM    922  C4    G X  43     189.676 185.178 212.141 1.000 0.000
ATOM    923  P     C X  44     186.379 185.909 217.316 1.000 0.000
ATOM    924  OP1   C X  44     185.423 185.525 218.386 1.000 0.000
ATOM    925  OP2   C X  44     186.901 187.307 217.247 1.000 0.000
ATOM    926  O5'   C X  44     187.613 184.907 217.402 1.000 0.000
ATOM    927  C5'   C X  44     187.398 183.519 217.757 1.000 0.000
ATOM    928  C4'   C X  44     188.755 182.885 217.874 1.000 0.000
ATOM    929  O4'   C X  44     189.404 182.970 216.587 1.000 0.000
ATOM    930  C3'   C X  44     189.725 183.590 218.808 1.000 0.000
ATOM    931  O3'   C X  44     189.534 183.203 220.164 1.000 0.000
ATOM    932  C2'   C X  44     191.074 183.132 218.270 1.000 0.000
ATOM    933  O2'   C X  44     191.389 181.806 218.670 1.000 0.000
ATOM    934  C1'   C X  44     190.787 183.199 216.755 1.000 0.000
ATOM    935  N1    C X  44     191.213 184.469 216.153 1.000 0.000
ATOM    936  C2    C X  44     192.554 184.622 215.804 1.000 0.000
ATOM    937  O2    C X  44     193.323 183.670 215.972 1.000 0.000
ATOM    938  N3    C X  44     192.976 185.791 215.296 1.000 0.000
ATOM    939  C4    C X  44     192.113 186.791 215.126 1.000 0.000
ATOM    940  N4    C X  44     192.583 187.926 214.632 1.000 0.000
ATOM    941  C5    C X  44     190.731 186.658 215.452 1.000 0.000
ATOM    942  C6    C X  44     190.327 185.491 215.957 1.000 0.000
ATOM    943  P     A X  45     189.883 184.396 221.383 1.000 0.000
ATOM    944  OP1   A X  45     189.393 183.736 222.620 1.000 0.000
ATOM    945  OP2   A X  45     189.591 185.841 221.141 1.000 0.000
ATOM    946  O5'   A X  45     191.459 184.177 221.322 1.000 0.000
ATOM    947  C5'   A X  45     192.037 182.935 221.793 1.000 0.000
ATOM    948  C4'   A X  45     193.529 183.095 221.720 1.000 0.000
ATOM    949  O4'   A X  45     193.891 183.316 220.339 1.000 0.000
ATOM    950  C3'   A X  45     194.090 184.315 222.433 1.000 0.000
ATOM    951  O3'   A X  45     194.280 184.079 223.822 1.000 0.000
ATOM    952  C2'   A X  45     195.409 184.531 221.705 1.000 0.000
ATOM    953  O2'   A X  45     196.410 183.615 222.128 1.000 0.000
ATOM    954  C1'   A X  45     195.003 184.190 220.278 1.000 0.000
ATOM    955  N9    A X  45     194.605 185.387 219.560 1.000 0.000
ATOM    956  C8    A X  45     193.364 185.927 219.344 1.000 0.000
ATOM    957  N7    A X  45     193.394 187.030 218.634 1.000 0.000
ATOM    958  C5    A X  45     194.746 187.222 218.372 1.000 0.000
ATOM    959  C6    A X  45     195.459 188.210 217.670 1.000 0.000
ATOM    960  N6    A X  45     194.879 189.233 217.057 1.000 0.000
ATOM    961  N1    A X  45     196.806 188.103 217.610 1.000 0.000
ATOM    962  C2    A X  45     197.386 187.059 218.211 1.000 0.000
ATOM    963  N3    A X  45     196.828 186.069 218.890 1.000 0.000
ATOM    964  C4    A X  45     195.492 186.216 218.940 1.000 0.000
ATOM    965  P     C X  46     193.896 185.017 225.312 1.000 0.000
ATOM    966  OP1   C X  46     194.331 184.261 226.514 1.000 0.000
ATOM    967  OP2   C X  46     192.648 185.838 225.357 1.000 0.000
ATOM    968  O5'   C X  46     195.107 185.953 224.877 1.000 0.000
ATOM    969  C5'   C X  46     196.520 185.443 225.016 1.000 0.000
ATOM    970  C4'   C X  46     197.342 186.647 224.648 1.000 0.000
ATOM    971  O4'   C X  46     197.048 187.000 223.272 1.000 0.000
ATOM    972  C3'   C X  46     197.086 187.949 225.396 1.000 0.000
ATOM    973  O3'   C X  46     197.730 187.988 226.674 1.000 0.000
ATOM    974  C2'   C X  46     197.730 188.943 224.433 1.000 0.000
ATOM    975  O2'   C X  46     199.087 189.034 224.489 1.000 0.000
ATOM    976  C1'   C X  46     197.257 188.397 223.086 1.000 0.000
ATOM    977  N1    C X  46     196.003 189.004 222.620 1.000 0.000
ATOM    978  C2    C X  46     196.072 190.184 221.880 1.000 0.000
ATOM    979  O2    C X  46     197.182 190.650 221.606 1.000 0.000
ATOM    980  N3    C X  46     194.937 190.783 221.485 1.000 0.000
ATOM    981  C4    C X  46     193.759 190.246 221.798 1.000 0.000
ATOM    982  N4    C X  46     192.671 190.882 221.394 1.000 0.000
ATOM    983  C5    C X  46     193.657 189.028 222.534 1.000 0.000
ATOM    984  C6    C X  46     194.793 188.445 222.920 1.000 0.000
ATOM    985  P     C X  47     192.845 189.184 228.076 1.000 0.000
ATOM    986  OP1   C X  47     193.498 188.395 229.152 1.000 0.000
ATOM    987  OP2   C X  47     191.585 189.935 228.360 1.000 0.000
ATOM    988  O5'   C X  47     193.930 190.202 227.511 1.000 0.000
ATOM    989  C5'   C X  47     195.336 189.757 227.405 1.000 0.000
ATOM    990  C4'   C X  47     196.021 191.024 226.985 1.000 0.000
ATOM    991  O4'   C X  47     195.551 191.419 225.689 1.000 0.000
ATOM    992  C3'   C X  47     195.833 192.257 227.864 1.000 0.000
ATOM    993  O3'   C X  47     196.826 192.279 228.897 1.000 0.000
ATOM    994  C2'   C X  47     196.142 193.411 226.897 1.000 0.000
ATOM    995  O2'   C X  47     197.659 193.503 226.683 1.000 0.000
ATOM    996  C1'   C X  47     195.829 192.814 225.525 1.000 0.000
ATOM    997  N1    C X  47     194.898 193.357 224.526 1.000 0.000
ATOM    998  C2    C X  47     195.101 194.658 224.068 1.000 0.000
ATOM    999  O2    C X  47     196.079 195.288 224.484 1.000 0.000
ATOM   1000  N3    C X  47     194.236 195.192 223.191 1.000 0.000
ATOM   1001  C4    C X  47     193.197 194.477 222.764 1.000 0.000
ATOM   1002  N4    C X  47     192.368 195.055 221.908 1.000 0.000
ATOM   1003  C5    C X  47     192.975 193.136 223.196 1.000 0.000
ATOM   1004  C6    C X  47     193.843 192.619 224.069 1.000 0.000
ATOM   1005  P     G X  48     196.730 195.759 231.416 1.000 0.000
ATOM   1006  OP1   G X  48     197.523 195.164 230.310 1.000 0.000
ATOM   1007  OP2   G X  48     196.915 197.197 231.779 1.000 0.000
ATOM   1008  O5'   G X  48     195.193 195.510 231.084 1.000 0.000
ATOM   1009  C5'   G X  48     194.746 194.222 230.351 1.000 0.000
ATOM   1010  C4'   G X  48     193.283 194.420 230.158 1.000 0.000
ATOM   1011  O4'   G X  48     192.631 194.625 231.455 1.000 0.000
ATOM   1012  C3'   G X  48     192.828 195.619 229.360 1.000 0.000
ATOM   1013  O3'   G X  48     193.240 195.579 227.969 1.000 0.000
ATOM   1014  C2'   G X  48     191.364 195.623 229.772 1.000 0.000
ATOM   1015  O2'   G X  48     190.600 194.899 229.081 1.000 0.000
ATOM   1016  C1'   G X  48     191.543 195.543 231.305 1.000 0.000
ATOM   1017  N9    G X  48     191.884 196.823 231.923 1.000 0.000
ATOM   1018  C8    G X  48     193.142 197.298 232.216 1.000 0.000
ATOM   1019  N7    G X  48     193.126 198.490 232.748 1.000 0.000
ATOM   1020  C5    G X  48     191.774 198.818 232.812 1.000 0.000
ATOM   1021  C6    G X  48     191.117 200.000 233.279 1.000 0.000
ATOM   1022  O6    G X  48     191.610 201.037 233.730 1.000 0.000
ATOM   1023  N1    G X  48     189.732 199.897 233.158 1.000 0.000
ATOM   1024  C2    G X  48     189.065 198.822 232.640 1.000 0.000
ATOM   1025  N2    G X  48     187.727 198.922 232.586 1.000 0.000
ATOM   1026  N3    G X  48     189.658 197.728 232.201 1.000 0.000
ATOM   1027  C4    G X  48     191.001 197.793 232.314 1.000 0.000
ATOM   1028  P     U X  49     192.321 194.824 227.188 1.000 0.000
ATOM   1029  OP1   U X  49     191.814 193.430 227.262 1.000 0.000
ATOM   1030  OP2   U X  49     193.655 195.101 226.574 1.000 0.000
ATOM   1031  O5'   U X  49     191.221 195.689 226.430 1.000 0.000
ATOM   1032  C5'   U X  49     189.804 195.358 226.549 1.000 0.000
ATOM   1033  C4'   U X  49     189.020 196.301 225.676 1.000 0.000
ATOM   1034  O4'   U X  49     189.343 197.693 226.031 1.000 0.000
ATOM   1035  C3'   U X  49     189.513 196.227 224.240 1.000 0.000
ATOM   1036  O3'   U X  49     188.849 195.151 223.669 1.000 0.000
ATOM   1037  C2'   U X  49     189.021 197.555 223.686 1.000 0.000
ATOM   1038  O2'   U X  49     187.616 197.605 223.462 1.000 0.000
ATOM   1039  C1'   U X  49     189.354 198.446 224.886 1.000 0.000
ATOM   1040  N1    U X  49     190.640 199.092 224.598 1.000 0.000
ATOM   1041  C2    U X  49     190.645 200.115 223.677 1.000 0.000
ATOM   1042  O2    U X  49     189.639 200.499 223.125 1.000 0.000
ATOM   1043  N3    U X  49     191.872 200.663 223.423 1.000 0.000
ATOM   1044  C4    U X  49     193.081 200.297 223.992 1.000 0.000
ATOM   1045  O4    U X  49     194.104 200.948 223.733 1.000 0.000
ATOM   1046  C5    U X  49     192.990 199.226 224.939 1.000 0.000
ATOM   1047  C6    U X  49     191.803 198.683 225.207 1.000 0.000
ATOM   1048  P     A X  50     189.698 194.186 222.127 1.000 0.000
ATOM   1049  OP1   A X  50     188.891 193.127 221.468 1.000 0.000
ATOM   1050  OP2   A X  50     191.118 193.914 222.507 1.000 0.000
ATOM   1051  O5'   A X  50     189.658 195.468 221.186 1.000 0.000
ATOM   1052  C5'   A X  50     188.434 195.794 220.466 1.000 0.000
ATOM   1053  C4'   A X  50     188.781 196.947 219.565 1.000 0.000
ATOM   1054  O4'   A X  50     189.161 198.079 220.436 1.000 0.000
ATOM   1055  C3'   A X  50     190.008 196.766 218.674 1.000 0.000
ATOM   1056  O3'   A X  50     189.672 196.114 217.445 1.000 0.000
ATOM   1057  C2'   A X  50     190.403 198.225 218.404 1.000 0.000
ATOM   1058  O2'   A X  50     189.577 198.862 217.450 1.000 0.000
ATOM   1059  C1'   A X  50     190.133 198.878 219.787 1.000 0.000
ATOM   1060  N9    A X  50     191.398 198.765 220.489 1.000 0.000
ATOM   1061  C8    A X  50     191.840 197.830 221.388 1.000 0.000
ATOM   1062  N7    A X  50     193.056 198.061 221.823 1.000 0.000
ATOM   1063  C5    A X  50     193.432 199.224 221.160 1.000 0.000
ATOM   1064  C6    A X  50     194.604 200.000 221.170 1.000 0.000
ATOM   1065  N6    A X  50     195.662 199.718 221.920 1.000 0.000
ATOM   1066  N1    A X  50     194.650 201.097 220.380 1.000 0.000
ATOM   1067  C2    A X  50     193.575 201.391 219.641 1.000 0.000
ATOM   1068  N3    A X  50     192.420 200.749 219.552 1.000 0.000
ATOM   1069  C4    A X  50     192.418 199.658 220.340 1.000 0.000
ATOM   1070  P     A X  51     191.072 195.043 216.234 1.000 0.000
ATOM   1071  OP1   A X  51     190.466 194.890 214.886 1.000 0.000
ATOM   1072  OP2   A X  51     191.757 193.883 216.881 1.000 0.000
ATOM   1073  O5'   A X  51     192.094 196.261 216.158 1.000 0.000
ATOM   1074  C5'   A X  51     191.801 197.382 215.333 1.000 0.000
ATOM   1075  C4'   A X  51     192.991 198.312 215.370 1.000 0.000
ATOM   1076  O4'   A X  51     193.203 198.779 216.736 1.000 0.000
ATOM   1077  C3'   A X  51     194.310 197.641 215.015 1.000 0.000
ATOM   1078  O3'   A X  51     194.505 197.638 213.617 1.000 0.000
ATOM   1079  C2'   A X  51     195.320 198.542 215.697 1.000 0.000
ATOM   1080  O2'   A X  51     195.540 199.763 214.999 1.000 0.000
ATOM   1081  C1'   A X  51     194.607 198.828 217.011 1.000 0.000
ATOM   1082  N9    A X  51     194.854 197.779 217.983 1.000 0.000
ATOM   1083  C8    A X  51     194.028 196.799 218.469 1.000 0.000
ATOM   1084  N7    A X  51     194.607 196.024 219.355 1.000 0.000
ATOM   1085  C5    A X  51     195.898 196.531 219.450 1.000 0.000
ATOM   1086  C6    A X  51     197.022 196.163 220.210 1.000 0.000
ATOM   1087  N6    A X  51     197.023 195.157 221.075 1.000 0.000
ATOM   1088  N1    A X  51     198.159 196.880 220.056 1.000 0.000
ATOM   1089  C2    A X  51     198.149 197.907 219.199 1.000 0.000
ATOM   1090  N3    A X  51     197.161 198.353 218.439 1.000 0.000
ATOM   1091  C4    A X  51     196.053 197.608 218.609 1.000 0.000
ATOM   1092  P     A X  52     195.400 196.245 212.702 1.000 0.000
ATOM   1093  OP1   A X  52     195.563 196.615 211.273 1.000 0.000
ATOM   1094  OP2   A X  52     194.937 194.873 213.071 1.000 0.000
ATOM   1095  O5'   A X  52     196.789 196.526 213.426 1.000 0.000
ATOM   1096  C5'   A X  52     197.615 197.646 213.031 1.000 0.000
ATOM   1097  C4'   A X  52     198.896 197.600 213.805 1.000 0.000
ATOM   1098  O4'   A X  52     198.570 197.668 215.224 1.000 0.000
ATOM   1099  C3'   A X  52     199.647 196.272 213.689 1.000 0.000
ATOM   1100  O3'   A X  52     200.402 196.149 212.469 1.000 0.000
ATOM   1101  C2'   A X  52     200.478 196.297 214.972 1.000 0.000
ATOM   1102  O2'   A X  52     201.597 197.079 214.862 1.000 0.000
ATOM   1103  C1'   A X  52     199.448 196.779 215.979 1.000 0.000
ATOM   1104  N9    A X  52     198.568 195.766 216.533 1.000 0.000
ATOM   1105  C8    A X  52     197.260 195.469 216.252 1.000 0.000
ATOM   1106  N7    A X  52     196.787 194.477 216.968 1.000 0.000
ATOM   1107  C5    A X  52     197.861 194.100 217.767 1.000 0.000
ATOM   1108  C6    A X  52     198.028 193.106 218.747 1.000 0.000
ATOM   1109  N6    A X  52     197.060 192.280 219.123 1.000 0.000
ATOM   1110  N1    A X  52     199.236 192.997 219.346 1.000 0.000
ATOM   1111  C2    A X  52     200.203 193.845 218.981 1.000 0.000
ATOM   1112  N3    A X  52     200.167 194.819 218.084 1.000 0.000
ATOM   1113  C4    A X  52     198.956 194.888 217.502 1.000 0.000
ATOM   1114  P     U X  53     200.441 195.538 212.439 1.000 0.000
ATOM   1115  OP1   U X  53     201.443 195.867 211.393 1.000 0.000
ATOM   1116  OP2   U X  53     199.041 195.189 212.049 1.000 0.000
ATOM   1117  O5'   U X  53     201.039 194.349 213.311 1.000 0.000
ATOM   1118  C5'   U X  53     202.461 194.296 213.587 1.000 0.000
ATOM   1119  C4'   U X  53     202.714 193.005 214.312 1.000 0.000
ATOM   1120  O4'   U X  53     201.973 193.031 215.551 1.000 0.000
ATOM   1121  C3'   U X  53     202.201 191.754 213.617 1.000 0.000
ATOM   1122  O3'   U X  53     203.116 191.274 212.640 1.000 0.000
ATOM   1123  C2'   U X  53     202.046 190.784 214.780 1.000 0.000
ATOM   1124  O2'   U X  53     203.293 190.244 215.196 1.000 0.000
ATOM   1125  C1'   U X  53     201.471 191.733 215.853 1.000 0.000
ATOM   1126  N1    U X  53     200.004 191.716 215.904 1.000 0.000
ATOM   1127  C2    U X  53     199.406 190.708 216.626 1.000 0.000
ATOM   1128  O2    U X  53     200.040 189.868 217.221 1.000 0.000
ATOM   1129  N3    U X  53     198.038 190.719 216.617 1.000 0.000
ATOM   1130  C4    U X  53     197.217 191.628 215.968 1.000 0.000
ATOM   1131  O4    U X  53     195.989 191.568 216.126 1.000 0.000
ATOM   1132  C5    U X  53     197.918 192.643 215.239 1.000 0.000
ATOM   1133  C6    U X  53     199.250 192.656 215.241 1.000 0.000
ATOM   1134  P     G X  54     202.485 190.485 211.329 1.000 0.000
ATOM   1135  OP1   G X  54     203.679 190.321 210.461 1.000 0.000
ATOM   1136  OP2   G X  54     201.193 190.953 210.741 1.000 0.000
ATOM   1137  O5'   G X  54     202.237 189.094 212.061 1.000 0.000
ATOM   1138  C5'   G X  54     203.335 188.275 212.464 1.000 0.000
ATOM   1139  C4'   G X  54     202.810 186.983 213.012 1.000 0.000
ATOM   1140  O4'   G X  54     201.990 187.290 214.170 1.000 0.000
ATOM   1141  C3'   G X  54     201.858 186.252 212.077 1.000 0.000
ATOM   1142  O3'   G X  54     202.564 185.465 211.126 1.000 0.000
ATOM   1143  C2'   G X  54     201.035 185.428 213.056 1.000 0.000
ATOM   1144  O2'   G X  54     201.736 184.282 213.504 1.000 0.000
ATOM   1145  C1'   G X  54     200.852 186.437 214.196 1.000 0.000
ATOM   1146  N9    G X  54     199.668 187.276 214.028 1.000 0.000
ATOM   1147  C8    G X  54     199.618 188.556 213.526 1.000 0.000
ATOM   1148  N7    G X  54     198.406 189.040 213.480 1.000 0.000
ATOM   1149  C5    G X  54     197.610 188.016 213.986 1.000 0.000
ATOM   1150  C6    G X  54     196.193 187.932 214.169 1.000 0.000
ATOM   1151  O6    G X  54     195.324 188.765 213.899 1.000 0.000
ATOM   1152  N1    G X  54     195.819 186.705 214.715 1.000 0.000
ATOM   1153  C2    G X  54     196.677 185.686 215.021 1.000 0.000
ATOM   1154  N2    G X  54     196.121 184.569 215.518 1.000 0.000
ATOM   1155  N3    G X  54     197.985 185.746 214.852 1.000 0.000
ATOM   1156  C4    G X  54     198.380 186.928 214.334 1.000 0.000
ATOM   1157  P     U X  55     201.780 185.184 209.600 1.000 0.000
ATOM   1158  OP1   U X  55     202.846 184.469 208.852 1.000 0.000
ATOM   1159  OP2   U X  55     201.010 186.280 208.939 1.000 0.000
ATOM   1160  O5'   U X  55     200.755 184.087 210.128 1.000 0.000
ATOM   1161  C5'   U X  55     201.238 182.790 210.559 1.000 0.000
ATOM   1162  C4'   U X  55     200.026 181.958 210.872 1.000 0.000
ATOM   1163  O4'   U X  55     199.305 182.597 211.947 1.000 0.000
ATOM   1164  C3'   U X  55     198.995 181.864 209.759 1.000 0.000
ATOM   1165  O3'   U X  55     199.325 180.856 208.811 1.000 0.000
ATOM   1166  C2'   U X  55     197.726 181.529 210.529 1.000 0.000
ATOM   1167  O2'   U X  55     197.679 180.163 210.917 1.000 0.000
ATOM   1168  C1'   U X  55     197.902 182.445 211.759 1.000 0.000
ATOM   1169  N1    U X  55     197.230 183.741 211.607 1.000 0.000
ATOM   1170  C2    U X  55     195.885 183.796 211.892 1.000 0.000
ATOM   1171  O2    U X  55     195.260 182.833 212.274 1.000 0.000
ATOM   1172  N3    U X  55     195.300 185.019 211.706 1.000 0.000
ATOM   1173  C4    U X  55     195.918 186.180 211.271 1.000 0.000
ATOM   1174  O4    U X  55     195.279 187.241 211.238 1.000 0.000
ATOM   1175  C5    U X  55     197.318 186.038 210.995 1.000 0.000
ATOM   1176  C6    U X  55     197.909 184.858 211.177 1.000 0.000
ATOM   1177  P     C X  56     198.846 181.249 207.312 1.000 0.000
ATOM   1178  OP1   C X  56     199.574 180.160 206.612 1.000 0.000
ATOM   1179  OP2   C X  56     198.821 182.625 206.731 1.000 0.000
ATOM   1180  O5'   C X  56     197.346 180.757 207.521 1.000 0.000
ATOM   1181  C5'   C X  56     197.068 179.300 207.780 1.000 0.000
ATOM   1182  C4'   C X  56     195.568 179.210 207.826 1.000 0.000
ATOM   1183  O4'   C X  56     195.057 180.094 208.852 1.000 0.000
ATOM   1184  C3'   C X  56     194.848 179.707 206.598 1.000 0.000
ATOM   1185  O3'   C X  56     194.911 178.780 205.531 1.000 0.000
ATOM   1186  C2'   C X  56     193.445 179.919 207.143 1.000 0.000
ATOM   1187  O2'   C X  56     192.706 178.787 207.271 1.000 0.000
ATOM   1188  C1'   C X  56     193.778 180.564 208.481 1.000 0.000
ATOM   1189  N1    C X  56     193.818 182.026 208.343 1.000 0.000
ATOM   1190  C2    C X  56     192.631 182.740 208.492 1.000 0.000
ATOM   1191  O2    C X  56     191.599 182.124 208.777 1.000 0.000
ATOM   1192  N3    C X  56     192.635 184.072 208.323 1.000 0.000
ATOM   1193  C4    C X  56     193.770 184.699 208.021 1.000 0.000
ATOM   1194  N4    C X  56     193.717 186.012 207.854 1.000 0.000
ATOM   1195  C5    C X  56     195.005 184.000 207.884 1.000 0.000
ATOM   1196  C6    C X  56     194.985 182.676 208.053 1.000 0.000
ATOM   1197  P     C X  57     194.695 179.352 203.869 1.000 0.000
ATOM   1198  OP1   C X  57     194.817 178.098 203.082 1.000 0.000
ATOM   1199  OP2   C X  57     195.496 180.555 203.488 1.000 0.000
ATOM   1200  O5'   C X  57     193.154 179.751 203.888 1.000 0.000
ATOM   1201  C5'   C X  57     192.138 178.719 203.952 1.000 0.000
ATOM   1202  C4'   C X  57     190.809 179.409 203.826 1.000 0.000
ATOM   1203  O4'   C X  57     190.665 180.314 204.942 1.000 0.000
ATOM   1204  C3'   C X  57     190.657 180.314 202.613 1.000 0.000
ATOM   1205  O3'   C X  57     190.281 179.585 201.451 1.000 0.000
ATOM   1206  C2'   C X  57     189.563 181.271 203.066 1.000 0.000
ATOM   1207  O2'   C X  57     188.273 180.679 202.998 1.000 0.000
ATOM   1208  C1'   C X  57     189.995 181.487 204.532 1.000 0.000
ATOM   1209  N1    C X  57     190.825 182.686 204.706 1.000 0.000
ATOM   1210  C2    C X  57     190.192 183.923 204.815 1.000 0.000
ATOM   1211  O2    C X  57     188.957 183.960 204.805 1.000 0.000
ATOM   1212  N3    C X  57     190.931 185.037 204.928 1.000 0.000
ATOM   1213  C4    C X  57     192.260 184.954 204.939 1.000 0.000
ATOM   1214  N4    C X  57     192.943 186.083 205.040 1.000 0.000
ATOM   1215  C5    C X  57     192.938 183.702 204.852 1.000 0.000
ATOM   1216  C6    C X  57     192.189 182.603 204.739 1.000 0.000
ATOM   1217  P     G X  58     190.483 180.083 199.398 1.000 0.000
ATOM   1218  OP1   G X  58     189.884 179.162 198.398 1.000 0.000
ATOM   1219  OP2   G X  58     191.884 180.572 199.219 1.000 0.000
ATOM   1220  O5'   G X  58     189.516 181.341 199.523 1.000 0.000
ATOM   1221  C5'   G X  58     188.026 181.135 199.411 1.000 0.000
ATOM   1222  C4'   G X  58     187.485 182.545 199.464 1.000 0.000
ATOM   1223  O4'   G X  58     187.880 183.162 200.721 1.000 0.000
ATOM   1224  C3'   G X  58     188.027 183.520 198.429 1.000 0.000
ATOM   1225  O3'   G X  58     187.418 183.365 197.142 1.000 0.000
ATOM   1226  C2'   G X  58     187.654 184.850 199.067 1.000 0.000
ATOM   1227  O2'   G X  58     186.335 185.214 198.923 1.000 0.000
ATOM   1228  C1'   G X  58     187.962 184.559 200.545 1.000 0.000
ATOM   1229  N9    G X  58     189.301 185.039 200.881 1.000 0.000
ATOM   1230  C8    G X  58     190.459 184.299 200.946 1.000 0.000
ATOM   1231  N7    G X  58     191.507 185.015 201.253 1.000 0.000
ATOM   1232  C5    G X  58     191.005 186.306 201.403 1.000 0.000
ATOM   1233  C6    G X  58     191.663 187.537 201.717 1.000 0.000
ATOM   1234  O6    G X  58     192.863 187.749 201.918 1.000 0.000
ATOM   1235  N1    G X  58     190.763 188.601 201.767 1.000 0.000
ATOM   1236  C2    G X  58     189.421 188.507 201.526 1.000 0.000
ATOM   1237  N2    G X  58     188.722 189.651 201.599 1.000 0.000
ATOM   1238  N3    G X  58     188.801 187.380 201.230 1.000 0.000
ATOM   1239  C4    G X  58     189.646 186.329 201.184 1.000 0.000
ATOM   1240  P     A X  59     188.359 182.851 192.957 1.000 0.000
ATOM   1241  OP1   A X  59     187.064 182.306 192.473 1.000 0.000
ATOM   1242  OP2   A X  59     189.475 183.092 191.993 1.000 0.000
ATOM   1243  O5'   A X  59     188.044 184.211 193.721 1.000 0.000
ATOM   1244  C5'   A X  59     186.691 184.323 194.536 1.000 0.000
ATOM   1245  C4'   A X  59     186.818 185.766 194.975 1.000 0.000
ATOM   1246  O4'   A X  59     188.046 185.999 195.708 1.000 0.000
ATOM   1247  C3'   A X  59     186.930 186.818 193.888 1.000 0.000
ATOM   1248  O3'   A X  59     185.673 187.038 193.264 1.000 0.000
ATOM   1249  C2'   A X  59     187.339 188.032 194.712 1.000 0.000
ATOM   1250  O2'   A X  59     186.357 188.655 195.422 1.000 0.000
ATOM   1251  C1'   A X  59     188.305 187.426 195.728 1.000 0.000
ATOM   1252  N9    A X  59     189.713 187.623 195.435 1.000 0.000
ATOM   1253  C8    A X  59     190.696 186.719 195.128 1.000 0.000
ATOM   1254  N7    A X  59     191.868 187.274 194.929 1.000 0.000
ATOM   1255  C5    A X  59     191.631 188.631 195.115 1.000 0.000
ATOM   1256  C6    A X  59     192.454 189.769 195.046 1.000 0.000
ATOM   1257  N6    A X  59     193.751 189.718 194.773 1.000 0.000
ATOM   1258  N1    A X  59     191.892 190.978 195.280 1.000 0.000
ATOM   1259  C2    A X  59     190.588 191.024 195.575 1.000 0.000
ATOM   1260  N3    A X  59     189.718 190.031 195.677 1.000 0.000
ATOM   1261  C4    A X  59     190.309 188.849 195.425 1.000 0.000
ATOM   1262  P     U X  60     185.701 187.429 191.344 1.000 0.000
ATOM   1263  OP1   U X  60     184.284 187.594 190.929 1.000 0.000
ATOM   1264  OP2   U X  60     186.657 186.693 190.463 1.000 0.000
ATOM   1265  O5'   U X  60     186.284 188.883 191.627 1.000 0.000
ATOM   1266  C5'   U X  60     185.409 189.900 192.218 1.000 0.000
ATOM   1267  C4'   U X  60     186.245 191.159 192.225 1.000 0.000
ATOM   1268  O4'   U X  60     187.420 190.961 193.059 1.000 0.000
ATOM   1269  C3'   U X  60     186.827 191.578 190.882 1.000 0.000
ATOM   1270  O3'   U X  60     185.881 192.319 190.119 1.000 0.000
ATOM   1271  C2'   U X  60     187.985 192.471 191.313 1.000 0.000
ATOM   1272  O2'   U X  60     187.572 193.762 191.732 1.000 0.000
ATOM   1273  C1'   U X  60     188.504 191.721 192.541 1.000 0.000
ATOM   1274  N1    U X  60     189.632 190.821 192.277 1.000 0.000
ATOM   1275  C2    U X  60     190.889 191.378 192.221 1.000 0.000
ATOM   1276  O2    U X  60     191.088 192.558 192.400 1.000 0.000
ATOM   1277  N3    U X  60     191.903 190.502 191.942 1.000 0.000
ATOM   1278  C4    U X  60     191.786 189.140 191.717 1.000 0.000
ATOM   1279  O4    U X  60     192.806 188.453 191.567 1.000 0.000
ATOM   1280  C5    U X  60     190.445 188.639 191.791 1.000 0.000
ATOM   1281  C6    U X  60     189.445 189.474 192.070 1.000 0.000
ATOM   1282  P     U X  61     186.186 192.039 188.629 1.000 0.000
ATOM   1283  OP1   U X  61     185.070 192.832 188.053 1.000 0.000
ATOM   1284  OP2   U X  61     186.368 190.609 188.236 1.000 0.000
ATOM   1285  O5'   U X  61     187.535 192.828 188.323 1.000 0.000
ATOM   1286  C5'   U X  61     187.527 194.305 188.336 1.000 0.000
ATOM   1287  C4'   U X  61     188.918 194.690 187.890 1.000 0.000
ATOM   1288  O4'   U X  61     189.896 194.180 188.837 1.000 0.000
ATOM   1289  C3'   U X  61     189.381 194.117 186.562 1.000 0.000
ATOM   1290  O3'   U X  61     188.868 194.871 185.471 1.000 0.000
ATOM   1291  C2'   U X  61     190.891 194.261 186.694 1.000 0.000
ATOM   1292  O2'   U X  61     191.367 195.540 186.470 1.000 0.000
ATOM   1293  C1'   U X  61     191.095 193.836 188.147 1.000 0.000
ATOM   1294  N1    U X  61     191.312 192.392 188.303 1.000 0.000
ATOM   1295  C2    U X  61     192.600 191.925 188.166 1.000 0.000
ATOM   1296  O2    U X  61     193.538 192.656 187.946 1.000 0.000
ATOM   1297  N3    U X  61     192.743 190.570 188.291 1.000 0.000
ATOM   1298  C4    U X  61     191.741 189.646 188.537 1.000 0.000
ATOM   1299  O4    U X  61     192.034 188.456 188.717 1.000 0.000
ATOM   1300  C5    U X  61     190.431 190.213 188.664 1.000 0.000
ATOM   1301  C6    U X  61     190.270 191.531 188.555 1.000 0.000
ATOM   1302  P     A X  62     188.564 193.741 184.092 1.000 0.000
ATOM   1303  OP1   A X  62     187.838 194.668 183.187 1.000 0.000
ATOM   1304  OP2   A X  62     188.116 192.322 184.224 1.000 0.000
ATOM   1305  O5'   A X  62     190.095 193.753 183.655 1.000 0.000
ATOM   1306  C5'   A X  62     190.706 194.981 183.186 1.000 0.000
ATOM   1307  C4'   A X  62     192.096 194.630 182.738 1.000 0.000
ATOM   1308  O4'   A X  62     192.822 194.122 183.879 1.000 0.000
ATOM   1309  C3'   A X  62     192.190 193.500 181.725 1.000 0.000
ATOM   1310  O3'   A X  62     191.980 193.959 180.395 1.000 0.000
ATOM   1311  C2'   A X  62     193.611 192.998 181.939 1.000 0.000
ATOM   1312  O2'   A X  62     194.576 193.848 181.332 1.000 0.000
ATOM   1313  C1'   A X  62     193.730 193.122 183.451 1.000 0.000
ATOM   1314  N9    A X  62     193.371 191.873 184.096 1.000 0.000
ATOM   1315  C8    A X  62     192.183 191.457 184.639 1.000 0.000
ATOM   1316  N7    A X  62     192.239 190.248 185.147 1.000 0.000
ATOM   1317  C5    A X  62     193.551 189.850 184.917 1.000 0.000
ATOM   1318  C6    A X  62     194.263 188.672 185.206 1.000 0.000
ATOM   1319  N6    A X  62     193.732 187.633 185.836 1.000 0.000
ATOM   1320  N1    A X  62     195.560 188.602 184.829 1.000 0.000
ATOM   1321  C2    A X  62     196.099 189.660 184.213 1.000 0.000
ATOM   1322  N3    A X  62     195.539 190.817 183.894 1.000 0.000
ATOM   1323  C4    A X  62     194.248 190.844 184.272 1.000 0.000
ATOM   1324  P     U X  63     191.301 192.897 179.323 1.000 0.000
ATOM   1325  OP1   U X  63     191.056 193.763 178.141 1.000 0.000
ATOM   1326  OP2   U X  63     190.239 191.956 179.792 1.000 0.000
ATOM   1327  O5'   U X  63     192.627 192.064 179.033 1.000 0.000
ATOM   1328  C5'   U X  63     193.710 192.646 178.308 1.000 0.000
ATOM   1329  C4'   U X  63     194.764 191.606 178.080 1.000 0.000
ATOM   1330  O4'   U X  63     195.239 191.161 179.378 1.000 0.000
ATOM   1331  C3'   U X  63     194.250 190.331 177.427 1.000 0.000
ATOM   1332  O3'   U X  63     194.190 190.460 176.011 1.000 0.000
ATOM   1333  C2'   U X  63     195.270 189.307 177.901 1.000 0.000
ATOM   1334  O2'   U X  63     196.481 189.389 177.171 1.000 0.000
ATOM   1335  C1'   U X  63     195.439 189.719 179.393 1.000 0.000
ATOM   1336  N1    U X  63     194.483 189.114 180.328 1.000 0.000
ATOM   1337  C2    U X  63     194.746 187.836 180.767 1.000 0.000
ATOM   1338  O2    U X  63     195.730 187.220 180.427 1.000 0.000
ATOM   1339  N3    U X  63     193.809 187.306 181.612 1.000 0.000
ATOM   1340  C4    U X  63     192.650 187.920 182.059 1.000 0.000
ATOM   1341  O4    U X  63     191.939 187.351 182.900 1.000 0.000
ATOM   1342  C5    U X  63     192.450 189.247 181.555 1.000 0.000
ATOM   1343  C6    U X  63     193.354 189.784 180.737 1.000 0.000
ATOM   1344  P     G X  64     193.003 189.497 175.184 1.000 0.000
ATOM   1345  OP1   G X  64     193.146 189.991 173.790 1.000 0.000
ATOM   1346  OP2   G X  64     191.643 189.311 175.774 1.000 0.000
ATOM   1347  O5'   G X  64     193.794 188.119 175.282 1.000 0.000
ATOM   1348  C5'   G X  64     195.026 187.936 174.540 1.000 0.000
ATOM   1349  C4'   G X  64     195.447 186.508 174.744 1.000 0.000
ATOM   1350  O4'   G X  64     195.685 186.305 176.154 1.000 0.000
ATOM   1351  C3'   G X  64     194.394 185.463 174.409 1.000 0.000
ATOM   1352  O3'   G X  64     194.371 185.158 173.019 1.000 0.000
ATOM   1353  C2'   G X  64     194.846 184.276 175.247 1.000 0.000
ATOM   1354  O2'   G X  64     195.948 183.596 174.663 1.000 0.000
ATOM   1355  C1'   G X  64     195.315 185.011 176.493 1.000 0.000
ATOM   1356  N9    G X  64     194.253 185.036 177.497 1.000 0.000
ATOM   1357  C8    G X  64     193.363 186.055 177.744 1.000 0.000
ATOM   1358  N7    G X  64     192.513 185.774 178.694 1.000 0.000
ATOM   1359  C5    G X  64     192.869 184.490 179.100 1.000 0.000
ATOM   1360  C6    G X  64     192.301 183.629 180.092 1.000 0.000
ATOM   1361  O6    G X  64     191.328 183.824 180.826 1.000 0.000
ATOM   1362  N1    G X  64     192.984 182.416 180.168 1.000 0.000
ATOM   1363  C2    G X  64     194.049 182.062 179.388 1.000 0.000
ATOM   1364  N2    G X  64     194.557 180.837 179.595 1.000 0.000
ATOM   1365  N3    G X  64     194.579 182.843 178.466 1.000 0.000
ATOM   1366  C4    G X  64     193.946 184.031 178.375 1.000 0.000
ATOM   1367  P     U X  65     192.878 184.794 172.500 1.000 0.000
ATOM   1368  OP1   U X  65     193.196 184.817 171.050 1.000 0.000
ATOM   1369  OP2   U X  65     191.605 185.399 172.996 1.000 0.000
ATOM   1370  O5'   U X  65     192.941 183.277 172.975 1.000 0.000
ATOM   1371  C5'   U X  65     193.941 182.339 172.350 1.000 0.000
ATOM   1372  C4'   U X  65     193.638 181.005 172.971 1.000 0.000
ATOM   1373  O4'   U X  65     193.748 181.100 174.411 1.000 0.000
ATOM   1374  C3'   U X  65     192.225 180.511 172.797 1.000 0.000
ATOM   1375  O3'   U X  65     191.993 180.003 171.497 1.000 0.000
ATOM   1376  C2'   U X  65     192.142 179.456 173.889 1.000 0.000
ATOM   1377  O2'   U X  65     192.727 178.270 173.582 1.000 0.000
ATOM   1378  C1'   U X  65     192.845 180.184 175.027 1.000 0.000
ATOM   1379  N1    U X  65     191.874 180.938 175.829 1.000 0.000
ATOM   1380  C2    U X  65     191.262 180.278 176.870 1.000 0.000
ATOM   1381  O2    U X  65     191.510 179.128 177.149 1.000 0.000
ATOM   1382  N3    U X  65     190.344 181.016 177.567 1.000 0.000
ATOM   1383  C4    U X  65     189.982 182.332 177.331 1.000 0.000
ATOM   1384  O4    U X  65     189.200 182.902 178.105 1.000 0.000
ATOM   1385  C5    U X  65     190.664 182.945 176.229 1.000 0.000
ATOM   1386  C6    U X  65     191.568 182.248 175.543 1.000 0.000
ATOM   1387  P     C X  66     190.338 179.939 170.870 1.000 0.000
ATOM   1388  OP1   C X  66     190.531 179.349 169.521 1.000 0.000
ATOM   1389  OP2   C X  66     189.536 181.190 171.030 1.000 0.000
ATOM   1390  O5'   C X  66     189.711 178.808 171.797 1.000 0.000
ATOM   1391  C5'   C X  66     190.115 177.427 171.631 1.000 0.000
ATOM   1392  C4'   C X  66     189.258 176.609 172.555 1.000 0.000
ATOM   1393  O4'   C X  66     189.518 177.039 173.909 1.000 0.000
ATOM   1394  C3'   C X  66     187.758 176.808 172.401 1.000 0.000
ATOM   1395  O3'   C X  66     187.222 176.011 171.352 1.000 0.000
ATOM   1396  C2'   C X  66     187.239 176.381 173.767 1.000 0.000
ATOM   1397  O2'   C X  66     187.207 174.967 173.909 1.000 0.000
ATOM   1398  C1'   C X  66     188.327 177.003 174.666 1.000 0.000
ATOM   1399  N1    C X  66     187.954 178.330 175.173 1.000 0.000
ATOM   1400  C2    C X  66     187.127 178.405 176.292 1.000 0.000
ATOM   1401  O2    C X  66     186.775 177.356 176.842 1.000 0.000
ATOM   1402  N3    C X  66     186.734 179.607 176.744 1.000 0.000
ATOM   1403  C4    C X  66     187.139 180.714 176.125 1.000 0.000
ATOM   1404  N4    C X  66     186.714 181.872 176.604 1.000 0.000
ATOM   1405  C5    C X  66     188.004 180.671 174.991 1.000 0.000
ATOM   1406  C6    C X  66     188.385 179.469 174.553 1.000 0.000
ATOM   1407  P     C X  67     185.849 176.653 170.496 1.000 0.000
ATOM   1408  OP1   C X  67     185.692 175.684 169.381 1.000 0.000
ATOM   1409  OP2   C X  67     185.732 178.119 170.233 1.000 0.000
ATOM   1410  O5'   C X  67     184.800 176.252 171.623 1.000 0.000
ATOM   1411  C5'   C X  67     184.503 174.856 171.875 1.000 0.000
ATOM   1412  C4'   C X  67     183.398 174.823 172.892 1.000 0.000
ATOM   1413  O4'   C X  67     183.880 175.451 174.100 1.000 0.000
ATOM   1414  C3'   C X  67     182.162 175.635 172.539 1.000 0.000
ATOM   1415  O3'   C X  67     181.276 174.913 171.694 1.000 0.000
ATOM   1416  C2'   C X  67     181.555 175.902 173.909 1.000 0.000
ATOM   1417  O2'   C X  67     180.869 174.767 174.421 1.000 0.000
ATOM   1418  C1'   C X  67     182.840 176.182 174.716 1.000 0.000
ATOM   1419  N1    C X  67     183.151 177.614 174.807 1.000 0.000
ATOM   1420  C2    C X  67     182.498 178.375 175.775 1.000 0.000
ATOM   1421  O2    C X  67     181.717 177.810 176.548 1.000 0.000
ATOM   1422  N3    C X  67     182.731 179.696 175.846 1.000 0.000
ATOM   1423  C4    C X  67     183.584 180.266 174.997 1.000 0.000
ATOM   1424  N4    C X  67     183.769 181.572 175.102 1.000 0.000
ATOM   1425  C5    C X  67     184.284 179.511 174.010 1.000 0.000
ATOM   1426  C6    C X  67     184.041 178.200 173.952 1.000 0.000
ATOM   1427  P     G X  68     179.533 174.831 169.405 1.000 0.000
ATOM   1428  OP1   G X  68     179.214 174.809 167.955 1.000 0.000
ATOM   1429  OP2   G X  68     180.833 174.279 169.892 1.000 0.000
ATOM   1430  O5'   G X  68     179.402 176.339 169.896 1.000 0.000
ATOM   1431  C5'   G X  68     178.649 176.902 169.805 1.000 0.000
ATOM   1432  C4'   G X  68     178.627 178.429 169.758 1.000 0.000
ATOM   1433  O4'   G X  68     178.204 178.937 171.035 1.000 0.000
ATOM   1434  C3'   G X  68     179.987 179.088 169.510 1.000 0.000
ATOM   1435  O3'   G X  68     179.815 180.377 168.911 1.000 0.000
ATOM   1436  C2'   G X  68     180.512 179.226 170.931 1.000 0.000
ATOM   1437  O2'   G X  68     179.390 181.344 170.556 1.000 0.000
ATOM   1438  C1'   G X  68     179.259 179.709 171.647 1.000 0.000
ATOM   1439  N9    G X  68     179.249 179.470 173.088 1.000 0.000
ATOM   1440  C8    G X  68     180.338 179.355 173.922 1.000 0.000
ATOM   1441  N7    G X  68     180.008 179.162 175.170 1.000 0.000
ATOM   1442  C5    G X  68     178.616 179.145 175.156 1.000 0.000
ATOM   1443  C6    G X  68     177.669 178.993 176.219 1.000 0.000
ATOM   1444  O6    G X  68     177.873 178.853 177.428 1.000 0.000
ATOM   1445  N1    G X  68     176.358 179.038 175.746 1.000 0.000
ATOM   1446  C2    G X  68     175.998 179.227 174.441 1.000 0.000
ATOM   1447  N2    G X  68     174.680 179.264 174.187 1.000 0.000
ATOM   1448  N3    G X  68     176.859 179.374 173.452 1.000 0.000
ATOM   1449  C4    G X  68     178.139 179.325 173.877 1.000 0.000
TER
ENDMDL
END
