# Supplementary material for: RPocket: an intuitive database of RNA pocket topology information with RNA-ligand data resources
Source: BMC Bioinformatics. 2021 Sep 8;22:428. doi: 10.1186/s12859-021-04349-4 (PMC8424408; doi:10.1186/s12859-021-04349-4)
Supplement: Supplementary file 7 — Additional file 7. Folder S3: Nine other experimental structures and their modeling structures and pockets. [file 12859_2021_4349_MOESM7_ESM.zip › 12859_2021_4349_MOESM7_ESM/5c7w.pdb]

HEADER    RNA                                     25-JUN-15   5C7W              
TITLE     5'-MONOPHOSPHATE Z:P GUANINE RIBOSWITCH BOUND TO HYPOXANTHINE.        
COMPND    MOL_ID: 1;                                                            
COMPND   2 MOLECULE: 5'-MONOPHOSPHATE Z:P GUANINE RIBOSWITCH;                   
COMPND   3 CHAIN: C;                                                            
COMPND   4 ENGINEERED: YES                                                      
SOURCE    MOL_ID: 1;                                                            
SOURCE   2 SYNTHETIC: YES;                                                      
SOURCE   3 ORGANISM_SCIENTIFIC: SYNTHETIC CONSTRUCT;                            
SOURCE   4 ORGANISM_TAXID: 32630                                                
KEYWDS    EXPANDED RNA; RIBOSWITCH; UNNATURAL BASE PAIR, RNA                    
EXPDTA    X-RAY DIFFRACTION                                                     
AUTHOR    A.R.HERNANDEZ,Y.SHAO,S.HOSHIKA,Z.YANG,S.A.SHELKE,J.HERROU,H.-J.KIM,   
AUTHOR   2 M.-J.KIM,J.A.PICCIRILLI,S.A.BENNER                                   
REVDAT   3   22-NOV-17 5C7W    1       JRNL   REMARK                            
REVDAT   2   19-AUG-15 5C7W    1       JRNL                                     
REVDAT   1   12-AUG-15 5C7W    0                                                
JRNL        AUTH   A.R.HERNANDEZ,Y.SHAO,S.HOSHIKA,Z.YANG,S.A.SHELKE,J.HERROU,   
JRNL        AUTH 2 H.J.KIM,M.J.KIM,J.A.PICCIRILLI,S.A.BENNER                    
JRNL        TITL   A CRYSTAL STRUCTURE OF A FUNCTIONAL RNA MOLECULE CONTAINING  
JRNL        TITL 2 AN ARTIFICIAL NUCLEOBASE PAIR.                               
JRNL        REF    ANGEW.CHEM.INT.ED.ENGL.       V.  54  9853 2015              
JRNL        REFN                   ESSN 1521-3773                               
JRNL        PMID   26223188                                                     
JRNL        DOI    10.1002/ANIE.201504731                                       
REMARK   2                                                                      
REMARK   2 RESOLUTION.    3.22 ANGSTROMS.                                       
REMARK   3                                                                      
REMARK   3 REFINEMENT.                                                          
REMARK   3   PROGRAM     : PHENIX 1.8.2_1309                                    
REMARK   3   AUTHORS     : PAUL ADAMS,PAVEL AFONINE,VINCENT CHEN,IAN            
REMARK   3               : DAVIS,KRESHNA GOPAL,RALF GROSSE-KUNSTLEVE,           
REMARK   3               : LI-WEI HUNG,ROBERT IMMORMINO,TOM IOERGER,            
REMARK   3               : AIRLIE MCCOY,ERIK MCKEE,NIGEL MORIARTY,              
REMARK   3               : REETAL PAI,RANDY READ,JANE RICHARDSON,               
REMARK   3               : DAVID RICHARDSON,TOD ROMO,JIM SACCHETTINI,           
REMARK   3               : NICHOLAS SAUTER,JACOB SMITH,LAURENT                  
REMARK   3               : STORONI,TOM TERWILLIGER,PETER ZWART                  
REMARK   3                                                                      
REMARK   3    REFINEMENT TARGET : ML                                            
REMARK   3                                                                      
REMARK   3  DATA USED IN REFINEMENT.                                            
REMARK   3   RESOLUTION RANGE HIGH (ANGSTROMS) : 3.22                           
REMARK   3   RESOLUTION RANGE LOW  (ANGSTROMS) : 42.92                          
REMARK   3   MIN(FOBS/SIGMA_FOBS)              : 1.350                          
REMARK   3   COMPLETENESS FOR RANGE        (%) : 99.7                           
REMARK   3   NUMBER OF REFLECTIONS             : 3887                           
REMARK   3                                                                      
REMARK   3  FIT TO DATA USED IN REFINEMENT.                                     
REMARK   3   R VALUE     (WORKING + TEST SET) : 0.231                           
REMARK   3   R VALUE            (WORKING SET) : 0.228                           
REMARK   3   FREE R VALUE                     : 0.280                           
REMARK   3   FREE R VALUE TEST SET SIZE   (%) : 5.360                           
REMARK   3   FREE R VALUE TEST SET COUNT      : 220                             
REMARK   3                                                                      
REMARK   3  FIT TO DATA USED IN REFINEMENT (IN BINS).                           
REMARK   3   BIN  RESOLUTION RANGE  COMPL.    NWORK NFREE   RWORK  RFREE        
REMARK   3     1  4.0569 -  3.2204    1.00     1861   109  0.2335 0.3071        
REMARK   3                                                                      
REMARK   3  BULK SOLVENT MODELLING.                                             
REMARK   3   METHOD USED        : FLAT BULK SOLVENT MODEL                       
REMARK   3   SOLVENT RADIUS     : 1.11                                          
REMARK   3   SHRINKAGE RADIUS   : 0.90                                          
REMARK   3   K_SOL              : NULL                                          
REMARK   3   B_SOL              : NULL                                          
REMARK   3                                                                      
REMARK   3  ERROR ESTIMATES.                                                    
REMARK   3   COORDINATE ERROR (MAXIMUM-LIKELIHOOD BASED)     : 0.340            
REMARK   3   PHASE ERROR (DEGREES, MAXIMUM-LIKELIHOOD BASED) : 27.490           
REMARK   3                                                                      
REMARK   3  B VALUES.                                                           
REMARK   3   FROM WILSON PLOT           (A**2) : NULL                           
REMARK   3   MEAN B VALUE      (OVERALL, A**2) : NULL                           
REMARK   3   OVERALL ANISOTROPIC B VALUE.                                       
REMARK   3    B11 (A**2) : NULL                                                 
REMARK   3    B22 (A**2) : NULL                                                 
REMARK   3    B33 (A**2) : NULL                                                 
REMARK   3    B12 (A**2) : NULL                                                 
REMARK   3    B13 (A**2) : NULL                                                 
REMARK   3    B23 (A**2) : NULL                                                 
REMARK   3                                                                      
REMARK   3  TWINNING INFORMATION.                                               
REMARK   3   FRACTION: NULL                                                     
REMARK   3   OPERATOR: NULL                                                     
REMARK   3                                                                      
REMARK   3  DEVIATIONS FROM IDEAL VALUES.                                       
REMARK   3                 RMSD          COUNT                                  
REMARK   3   BOND      :  0.010           1654                                  
REMARK   3   ANGLE     :  1.802           2618                                  
REMARK   3   CHIRALITY :  0.068            334                                  
REMARK   3   PLANARITY :  0.010             69                                  
REMARK   3   DIHEDRAL  : 17.134            837                                  
REMARK   3                                                                      
REMARK   3  TLS DETAILS                                                         
REMARK   3   NUMBER OF TLS GROUPS  : 1                                          
REMARK   3   TLS GROUP : 1                                                      
REMARK   3    SELECTION: ALL                                                    
REMARK   3    ORIGIN FOR THE GROUP (A):  -7.5373 -11.2460   4.2317              
REMARK   3    T TENSOR                                                          
REMARK   3      T11:   0.9364 T22:   0.4938                                     
REMARK   3      T33:   0.8250 T12:  -0.1644                                     
REMARK   3      T13:  -0.1150 T23:  -0.0494                                     
REMARK   3    L TENSOR                                                          
REMARK   3      L11:   1.4356 L22:   3.1439                                     
REMARK   3      L33:   1.2401 L12:  -1.6881                                     
REMARK   3      L13:   0.5383 L23:  -0.1706                                     
REMARK   3    S TENSOR                                                          
REMARK   3      S11:   0.2268 S12:   0.0051 S13:   0.0510                       
REMARK   3      S21:   0.0529 S22:  -0.0878 S23:  -1.0337                       
REMARK   3      S31:   0.2506 S32:  -0.0281 S33:   0.3173                       
REMARK   3                                                                      
REMARK   3  NCS DETAILS                                                         
REMARK   3   NUMBER OF NCS GROUPS : NULL                                        
REMARK   3                                                                      
REMARK   3  OTHER REFINEMENT REMARKS: NULL                                      
REMARK   4                                                                      
REMARK   4 5C7W COMPLIES WITH FORMAT V. 3.30, 13-JUL-11                         
REMARK 100                                                                      
REMARK 100 THIS ENTRY HAS BEEN PROCESSED BY RCSB ON 08-JUL-15.                  
REMARK 100 THE DEPOSITION ID IS D_1000211058.                                   
REMARK 200                                                                      
REMARK 200 EXPERIMENTAL DETAILS                                                 
REMARK 200  EXPERIMENT TYPE                : X-RAY DIFFRACTION                  
REMARK 200  DATE OF DATA COLLECTION        : 07-APR-14                          
REMARK 200  TEMPERATURE           (KELVIN) : 100                                
REMARK 200  PH                             : 7.5                                
REMARK 200  NUMBER OF CRYSTALS USED        : NULL                               
REMARK 200                                                                      
REMARK 200  SYNCHROTRON              (Y/N) : Y                                  
REMARK 200  RADIATION SOURCE               : APS                                
REMARK 200  BEAMLINE                       : 24-ID-E                            
REMARK 200  X-RAY GENERATOR MODEL          : NULL                               
REMARK 200  MONOCHROMATIC OR LAUE    (M/L) : M                                  
REMARK 200  WAVELENGTH OR RANGE        (A) : 0.97918                            
REMARK 200  MONOCHROMATOR                  : NULL                               
REMARK 200  OPTICS                         : NULL                               
REMARK 200                                                                      
REMARK 200  DETECTOR TYPE                  : PIXEL                              
REMARK 200  DETECTOR MANUFACTURER          : PSI PILATUS 6M                     
REMARK 200  INTENSITY-INTEGRATION SOFTWARE : NULL                               
REMARK 200  DATA SCALING SOFTWARE          : SCALA, AIMLESS                     
REMARK 200                                                                      
REMARK 200  NUMBER OF UNIQUE REFLECTIONS   : 4107                               
REMARK 200  RESOLUTION RANGE HIGH      (A) : 3.220                              
REMARK 200  RESOLUTION RANGE LOW       (A) : 44.590                             
REMARK 200  REJECTION CRITERIA  (SIGMA(I)) : NULL                               
REMARK 200                                                                      
REMARK 200 OVERALL.                                                             
REMARK 200  COMPLETENESS FOR RANGE     (%) : 99.8                               
REMARK 200  DATA REDUNDANCY                : 8.540                              
REMARK 200  R MERGE                    (I) : 0.08300                            
REMARK 200  R SYM                      (I) : NULL                               
REMARK 200  <I/SIGMA(I)> FOR THE DATA SET  : 24.9000                            
REMARK 200                                                                      
REMARK 200 IN THE HIGHEST RESOLUTION SHELL.                                     
REMARK 200  HIGHEST RESOLUTION SHELL, RANGE HIGH (A) : 3.22                     
REMARK 200  HIGHEST RESOLUTION SHELL, RANGE LOW  (A) : 3.34                     
REMARK 200  COMPLETENESS FOR SHELL     (%) : 100.0                              
REMARK 200  DATA REDUNDANCY IN SHELL       : 8.95                               
REMARK 200  R MERGE FOR SHELL          (I) : 0.53700                            
REMARK 200  R SYM FOR SHELL            (I) : NULL                               
REMARK 200  <I/SIGMA(I)> FOR SHELL         : 4.100                              
REMARK 200                                                                      
REMARK 200 DIFFRACTION PROTOCOL: SINGLE WAVELENGTH                              
REMARK 200 METHOD USED TO DETERMINE THE STRUCTURE: MOLECULAR REPLACEMENT        
REMARK 200 SOFTWARE USED: PHENIX                                                
REMARK 200 STARTING MODEL: 4FE5                                                 
REMARK 200                                                                      
REMARK 200 REMARK: NULL                                                         
REMARK 280                                                                      
REMARK 280 CRYSTAL                                                              
REMARK 280 SOLVENT CONTENT, VS   (%): 50.97                                     
REMARK 280 MATTHEWS COEFFICIENT, VM (ANGSTROMS**3/DA): 2.51                     
REMARK 280                                                                      
REMARK 280 CRYSTALLIZATION CONDITIONS: 17% PEG 1000, 240 MM NH4OAC, 10 MM K     
REMARK 280  -HEPES, 10 MM CO(NH3)6CL3, PH 7.5, VAPOR DIFFUSION, HANGING DROP,   
REMARK 280  TEMPERATURE 296K                                                    
REMARK 290                                                                      
REMARK 290 CRYSTALLOGRAPHIC SYMMETRY                                            
REMARK 290 SYMMETRY OPERATORS FOR SPACE GROUP: P 65 2 2                         
REMARK 290                                                                      
REMARK 290      SYMOP   SYMMETRY                                                
REMARK 290     NNNMMM   OPERATOR                                                
REMARK 290       1555   X,Y,Z                                                   
REMARK 290       2555   -Y,X-Y,Z+2/3                                            
REMARK 290       3555   -X+Y,-X,Z+1/3                                           
REMARK 290       4555   -X,-Y,Z+1/2                                             
REMARK 290       5555   Y,-X+Y,Z+1/6                                            
REMARK 290       6555   X-Y,X,Z+5/6                                             
REMARK 290       7555   Y,X,-Z+2/3                                              
REMARK 290       8555   X-Y,-Y,-Z                                               
REMARK 290       9555   -X,-X+Y,-Z+1/3                                          
REMARK 290      10555   -Y,-X,-Z+1/6                                            
REMARK 290      11555   -X+Y,Y,-Z+1/2                                           
REMARK 290      12555   X,X-Y,-Z+5/6                                            
REMARK 290                                                                      
REMARK 290     WHERE NNN -> OPERATOR NUMBER                                     
REMARK 290           MMM -> TRANSLATION VECTOR                                  
REMARK 290                                                                      
REMARK 290 CRYSTALLOGRAPHIC SYMMETRY TRANSFORMATIONS                            
REMARK 290 THE FOLLOWING TRANSFORMATIONS OPERATE ON THE ATOM/HETATM             
REMARK 290 RECORDS IN THIS ENTRY TO PRODUCE CRYSTALLOGRAPHICALLY                
REMARK 290 RELATED MOLECULES.                                                   
REMARK 290   SMTRY1   1  1.000000  0.000000  0.000000        0.00000            
REMARK 290   SMTRY2   1  0.000000  1.000000  0.000000        0.00000            
REMARK 290   SMTRY3   1  0.000000  0.000000  1.000000        0.00000            
REMARK 290   SMTRY1   2 -0.500000 -0.866025  0.000000        0.00000            
REMARK 290   SMTRY2   2  0.866025 -0.500000  0.000000        0.00000            
REMARK 290   SMTRY3   2  0.000000  0.000000  1.000000      183.00000            
REMARK 290   SMTRY1   3 -0.500000  0.866025  0.000000        0.00000            
REMARK 290   SMTRY2   3 -0.866025 -0.500000  0.000000        0.00000            
REMARK 290   SMTRY3   3  0.000000  0.000000  1.000000       91.50000            
REMARK 290   SMTRY1   4 -1.000000  0.000000  0.000000        0.00000            
REMARK 290   SMTRY2   4  0.000000 -1.000000  0.000000        0.00000            
REMARK 290   SMTRY3   4  0.000000  0.000000  1.000000      137.25000            
REMARK 290   SMTRY1   5  0.500000  0.866025  0.000000        0.00000            
REMARK 290   SMTRY2   5 -0.866025  0.500000  0.000000        0.00000            
REMARK 290   SMTRY3   5  0.000000  0.000000  1.000000       45.75000            
REMARK 290   SMTRY1   6  0.500000 -0.866025  0.000000        0.00000            
REMARK 290   SMTRY2   6  0.866025  0.500000  0.000000        0.00000            
REMARK 290   SMTRY3   6  0.000000  0.000000  1.000000      228.75000            
REMARK 290   SMTRY1   7 -0.500000  0.866025  0.000000        0.00000            
REMARK 290   SMTRY2   7  0.866025  0.500000  0.000000        0.00000            
REMARK 290   SMTRY3   7  0.000000  0.000000 -1.000000      183.00000            
REMARK 290   SMTRY1   8  1.000000  0.000000  0.000000        0.00000            
REMARK 290   SMTRY2   8  0.000000 -1.000000  0.000000        0.00000            
REMARK 290   SMTRY3   8  0.000000  0.000000 -1.000000        0.00000            
REMARK 290   SMTRY1   9 -0.500000 -0.866025  0.000000        0.00000            
REMARK 290   SMTRY2   9 -0.866025  0.500000  0.000000        0.00000            
REMARK 290   SMTRY3   9  0.000000  0.000000 -1.000000       91.50000            
REMARK 290   SMTRY1  10  0.500000 -0.866025  0.000000        0.00000            
REMARK 290   SMTRY2  10 -0.866025 -0.500000  0.000000        0.00000            
REMARK 290   SMTRY3  10  0.000000  0.000000 -1.000000       45.75000            
REMARK 290   SMTRY1  11 -1.000000  0.000000  0.000000        0.00000            
REMARK 290   SMTRY2  11  0.000000  1.000000  0.000000        0.00000            
REMARK 290   SMTRY3  11  0.000000  0.000000 -1.000000      137.25000            
REMARK 290   SMTRY1  12  0.500000  0.866025  0.000000        0.00000            
REMARK 290   SMTRY2  12  0.866025 -0.500000  0.000000        0.00000            
REMARK 290   SMTRY3  12  0.000000  0.000000 -1.000000      228.75000            
REMARK 290                                                                      
REMARK 290 REMARK: NULL                                                         
REMARK 300                                                                      
REMARK 300 BIOMOLECULE: 1                                                       
REMARK 300 SEE REMARK 350 FOR THE AUTHOR PROVIDED AND/OR PROGRAM                
REMARK 300 GENERATED ASSEMBLY INFORMATION FOR THE STRUCTURE IN                  
REMARK 300 THIS ENTRY. THE REMARK MAY ALSO PROVIDE INFORMATION ON               
REMARK 300 BURIED SURFACE AREA.                                                 
REMARK 350                                                                      
REMARK 350 COORDINATES FOR A COMPLETE MULTIMER REPRESENTING THE KNOWN           
REMARK 350 BIOLOGICALLY SIGNIFICANT OLIGOMERIZATION STATE OF THE                
REMARK 350 MOLECULE CAN BE GENERATED BY APPLYING BIOMT TRANSFORMATIONS          
REMARK 350 GIVEN BELOW.  BOTH NON-CRYSTALLOGRAPHIC AND                          
REMARK 350 CRYSTALLOGRAPHIC OPERATIONS ARE GIVEN.                               
REMARK 350                                                                      
REMARK 350 BIOMOLECULE: 1                                                       
REMARK 350 AUTHOR DETERMINED BIOLOGICAL UNIT: MONOMERIC                         
REMARK 350 SOFTWARE DETERMINED QUATERNARY STRUCTURE: MONOMERIC                  
REMARK 350 SOFTWARE USED: PISA                                                  
REMARK 350 APPLY THE FOLLOWING TO CHAINS: C                                     
REMARK 350   BIOMT1   1  1.000000  0.000000  0.000000        0.00000            
REMARK 350   BIOMT2   1  0.000000  1.000000  0.000000        0.00000            
REMARK 350   BIOMT3   1  0.000000  0.000000  1.000000        0.00000            
REMARK 500                                                                      
REMARK 500 GEOMETRY AND STEREOCHEMISTRY                                         
REMARK 500 SUBTOPIC: COVALENT BOND LENGTHS                                      
REMARK 500                                                                      
REMARK 500 THE STEREOCHEMICAL PARAMETERS OF THE FOLLOWING RESIDUES              
REMARK 500 HAVE VALUES WHICH DEVIATE FROM EXPECTED VALUES BY MORE               
REMARK 500 THAN 6*RMSD (M=MODEL NUMBER; RES=RESIDUE NAME; C=CHAIN               
REMARK 500 IDENTIFIER; SSEQ=SEQUENCE NUMBER; I=INSERTION CODE).                 
REMARK 500                                                                      
REMARK 500 STANDARD TABLE:                                                      
REMARK 500 FORMAT: (10X,I3,1X,2(A3,1X,A1,I4,A1,1X,A4,3X),1X,F6.3)               
REMARK 500                                                                      
REMARK 500 EXPECTED VALUES PROTEIN: ENGH AND HUBER, 1999                        
REMARK 500 EXPECTED VALUES NUCLEIC ACID: CLOWNEY ET AL 1996                     
REMARK 500                                                                      
REMARK 500  M RES CSSEQI ATM1   RES CSSEQI ATM2   DEVIATION                     
REMARK 500      A C  24   N9      A C  24   C4      0.037                       
REMARK 500                                                                      
REMARK 500 REMARK: NULL                                                         
REMARK 500                                                                      
REMARK 500 GEOMETRY AND STEREOCHEMISTRY                                         
REMARK 500 SUBTOPIC: COVALENT BOND ANGLES                                       
REMARK 500                                                                      
REMARK 500 THE STEREOCHEMICAL PARAMETERS OF THE FOLLOWING RESIDUES              
REMARK 500 HAVE VALUES WHICH DEVIATE FROM EXPECTED VALUES BY MORE               
REMARK 500 THAN 6*RMSD (M=MODEL NUMBER; RES=RESIDUE NAME; C=CHAIN               
REMARK 500 IDENTIFIER; SSEQ=SEQUENCE NUMBER; I=INSERTION CODE).                 
REMARK 500                                                                      
REMARK 500 STANDARD TABLE:                                                      
REMARK 500 FORMAT: (10X,I3,1X,A3,1X,A1,I4,A1,3(1X,A4,2X),12X,F5.1)              
REMARK 500                                                                      
REMARK 500 EXPECTED VALUES PROTEIN: ENGH AND HUBER, 1999                        
REMARK 500 EXPECTED VALUES NUCLEIC ACID: CLOWNEY ET AL 1996                     
REMARK 500                                                                      
REMARK 500  M RES CSSEQI ATM1   ATM2   ATM3                                     
REMARK 500      G C  27   C8  -  N9  -  C4  ANGL. DEV. =   2.6 DEGREES          
REMARK 500      C C  39   O3' -  P   -  OP1 ANGL. DEV. =   6.9 DEGREES          
REMARK 500      C C  54   N1  -  C2  -  O2  ANGL. DEV. =   3.8 DEGREES          
REMARK 500      G C  56   N3  -  C2  -  N2  ANGL. DEV. =   4.6 DEGREES          
REMARK 500      G C  57   O5' -  P   -  OP1 ANGL. DEV. =  -5.8 DEGREES          
REMARK 500      A C  59   C8  -  N9  -  C4  ANGL. DEV. =   2.9 DEGREES          
REMARK 500      C C  60   C6  -  N1  -  C2  ANGL. DEV. =   2.9 DEGREES          
REMARK 500      A C  65   O5' -  P   -  OP1 ANGL. DEV. =  -6.5 DEGREES          
REMARK 500      A C  65   C6  -  N1  -  C2  ANGL. DEV. =  -3.6 DEGREES          
REMARK 500      A C  66   OP1 -  P   -  OP2 ANGL. DEV. =   9.3 DEGREES          
REMARK 500      A C  66   N1  -  C2  -  N3  ANGL. DEV. =  -4.0 DEGREES          
REMARK 500      A C  66   C2  -  N3  -  C4  ANGL. DEV. =   3.4 DEGREES          
REMARK 500      U C  67   C6  -  N1  -  C2  ANGL. DEV. =   4.8 DEGREES          
REMARK 500      U C  67   C5  -  C4  -  O4  ANGL. DEV. =  -4.5 DEGREES          
REMARK 500      C C  71   OP1 -  P   -  OP2 ANGL. DEV. = -10.7 DEGREES          
REMARK 500                                                                      
REMARK 500 REMARK: NULL                                                         
REMARK 800                                                                      
REMARK 800 SITE                                                                 
REMARK 800 SITE_IDENTIFIER: AC1                                                 
REMARK 800 EVIDENCE_CODE: SOFTWARE                                              
REMARK 800 SITE_DESCRIPTION: binding site for residue NCO C 101                 
REMARK 800                                                                      
REMARK 800 SITE_IDENTIFIER: AC2                                                 
REMARK 800 EVIDENCE_CODE: SOFTWARE                                              
REMARK 800 SITE_DESCRIPTION: binding site for residue NCO C 102                 
REMARK 800                                                                      
REMARK 800 SITE_IDENTIFIER: AC3                                                 
REMARK 800 EVIDENCE_CODE: SOFTWARE                                              
REMARK 800 SITE_DESCRIPTION: binding site for residue NCO C 103                 
REMARK 800                                                                      
REMARK 800 SITE_IDENTIFIER: AC4                                                 
REMARK 800 EVIDENCE_CODE: SOFTWARE                                              
REMARK 800 SITE_DESCRIPTION: binding site for residue NCO C 104                 
REMARK 800                                                                      
REMARK 800 SITE_IDENTIFIER: AC5                                                 
REMARK 800 EVIDENCE_CODE: SOFTWARE                                              
REMARK 800 SITE_DESCRIPTION: binding site for residue NCO C 105                 
REMARK 800                                                                      
REMARK 800 SITE_IDENTIFIER: AC6                                                 
REMARK 800 EVIDENCE_CODE: SOFTWARE                                              
REMARK 800 SITE_DESCRIPTION: binding site for residue NCO C 106                 
REMARK 800                                                                      
REMARK 800 SITE_IDENTIFIER: AC7                                                 
REMARK 800 EVIDENCE_CODE: SOFTWARE                                              
REMARK 800 SITE_DESCRIPTION: binding site for residue NCO C 107                 
REMARK 800                                                                      
REMARK 800 SITE_IDENTIFIER: AC8                                                 
REMARK 800 EVIDENCE_CODE: SOFTWARE                                              
REMARK 800 SITE_DESCRIPTION: binding site for residue NCO C 108                 
REMARK 800                                                                      
REMARK 800 SITE_IDENTIFIER: AC9                                                 
REMARK 800 EVIDENCE_CODE: SOFTWARE                                              
REMARK 800 SITE_DESCRIPTION: binding site for residue HPA C 109                 
DBREF  5C7W C   15    81  PDB    5C7W     5C7W            15     81             
SEQRES   1 C   67    G   G   A 50N   A   U   A   U   A   A   U   C   G          
SEQRES   2 C   67    C   G   U   G   G   A   U   A   U   G   G   C   A          
SEQRES   3 C   67    C   G   C   A   A   G   U   U   U   C   U   A   C          
SEQRES   4 C   67    C   G   G   G   C   A   C   C   G   U   A   A   A          
SEQRES   5 C   67    U   G   U   C   C   G   A   C   U   A   U 50L   U          
SEQRES   6 C   67    C   C                                                      
HET    50N  C  18      23                                                       
HET    50L  C  78      23                                                       
HET    NCO  C 101       7                                                       
HET    NCO  C 102       7                                                       
HET    NCO  C 103       7                                                       
HET    NCO  C 104       7                                                       
HET    NCO  C 105       7                                                       
HET    NCO  C 106       7                                                       
HET    NCO  C 107       7                                                       
HET    NCO  C 108       7                                                       
HET    HPA  C 109      10                                                       
HETNAM     50N (1S)-1-(6-AMINO-2-HYDROXY-5-NITROPYRIDIN-3-YL)-1,4-              
HETNAM   2 50N  ANHYDRO-5-O-PHOSPHONO-D-RIBITOL                                 
HETNAM     50L [(2R,3S,4R,5R)-5-(4-AZANYL-2-OXIDANYLIDENE-1$L^{4},3,5,          
HETNAM   2 50L  7-TETRAZABICYCLO[4.3.0]NONA-1(6),3,8-TRIEN-7-YL)-3,4-           
HETNAM   3 50L  BIS(OXIDANYL)OXOLAN-2-YL]METHYL DIHYDROGEN PHOSPHATE            
HETNAM     NCO COBALT HEXAMMINE(III)                                            
HETNAM     HPA HYPOXANTHINE                                                     
FORMUL   1  50N    C10 H14 N3 O10 P                                             
FORMUL   1  50L    C10 H15 N5 O8 P                                              
FORMUL   2  NCO    8(CO H18 N6 3+)                                              
FORMUL  10  HPA    C5 H4 N4 O                                                   
LINK         O3'   A C  17                 P1  50N C  18     1555   1555  1.60  
LINK         O6  50N C  18                 P     A C  19     1555   1555  1.61  
LINK         O3'   U C  77                 P1  50L C  78     1555   1555  1.61  
LINK         O4  50L C  78                 P     U C  79     1555   1555  1.58  
SITE     1 AC1  6   C C  39    G C  55    G C  56    G C  57                    
SITE     2 AC1  6   G C  68    U C  69                                          
SITE     1 AC2  2   G C  37    G C  38                                          
SITE     1 AC3  6   U C  30    G C  31    G C  32    A C  65                    
SITE     2 AC3  6   A C  66    U C  67                                          
SITE     1 AC4  3   C C  61    G C  62    C C  81                               
SITE     1 AC5  5   A C  45    G C  46    U C  47    C C  50                    
SITE     2 AC5  5   U C  51                                                     
SITE     1 AC6  4   A C  21    U C  22    C C  28    G C  29                    
SITE     1 AC7  3   U C  47    U C  49    C C  80                               
SITE     1 AC8  5   C C  26    G C  27    U C  67    G C  68                    
SITE     2 AC8  5   U C  69                                                     
SITE     1 AC9  8   A C  21    U C  22    U C  47    U C  51                    
SITE     2 AC9  8   A C  52    A C  73    C C  74    U C  75                    
CRYST1   52.180   52.180  274.500  90.00  90.00 120.00 P 65 2 2     12          
ORIGX1      1.000000  0.000000  0.000000        0.00000                         
ORIGX2      0.000000  1.000000  0.000000        0.00000                         
ORIGX3      0.000000  0.000000  1.000000        0.00000                         
SCALE1      0.019164  0.011065  0.000000        0.00000                         
SCALE2      0.000000  0.022129  0.000000        0.00000                         
SCALE3      0.000000  0.000000  0.003643        0.00000                         
ATOM      1  P     G C  15       0.913 -29.224  25.408  1.00174.34           P  
ANISOU    1  P     G C  15    27054  17068  22120   -363  -6404   -241       P  
ATOM      2  OP1   G C  15       1.384 -28.656  24.096  1.00149.80           O  
ANISOU    2  OP1   G C  15    23548  13990  19380   -473  -6263   -378       O  
ATOM      3  OP2   G C  15       1.552 -30.428  26.077  1.00116.20           O  
ANISOU    3  OP2   G C  15    19912   9500  14738   -218  -6660   -218       O  
ATOM      4  O5'   G C  15       0.852 -27.915  26.338  1.00156.76           O  
ANISOU    4  O5'   G C  15    24891  14925  19745   -232  -6545   -316       O  
ATOM      5  C5'   G C  15       0.162 -26.725  25.941  1.00140.64           C  
ANISOU    5  C5'   G C  15    22704  13076  17658   -339  -6330   -324       C  
ATOM      6  C4'   G C  15      -0.868 -26.361  26.979  1.00135.95           C  
ANISOU    6  C4'   G C  15    22416  12615  16625   -276  -6288   -188       C  
ATOM      7  O4'   G C  15      -0.328 -26.616  28.314  1.00136.94           O  
ANISOU    7  O4'   G C  15    22835  12608  16589    -22  -6632   -215       O  
ATOM      8  C3'   G C  15      -1.305 -24.906  27.061  1.00130.91           C  
ANISOU    8  C3'   G C  15    21693  12137  15910   -275  -6220   -252       C  
ATOM      9  O3'   G C  15      -2.133 -24.473  25.987  1.00123.45           O  
ANISOU    9  O3'   G C  15    20542  11366  14999   -496  -5866   -196       O  
ATOM     10  C2'   G C  15      -1.873 -24.852  28.474  1.00135.16           C  
ANISOU   10  C2'   G C  15    22624  12718  16014    -93  -6327   -146       C  
ATOM     11  O2'   G C  15      -3.051 -25.639  28.569  1.00128.58           O  
ANISOU   11  O2'   G C  15    21991  11987  14876   -196  -6052    112       O  
ATOM     12  C1'   G C  15      -0.772 -25.604  29.211  1.00136.60           C  
ANISOU   12  C1'   G C  15    22958  12670  16272    110  -6698   -226       C  
ATOM     13  N9    G C  15       0.352 -24.666  29.484  1.00136.65           N  
ANISOU   13  N9    G C  15    22819  12567  16534    269  -7042   -485       N  
ATOM     14  C8    G C  15       1.528 -24.592  28.774  1.00126.14           C  
ANISOU   14  C8    G C  15    21158  11093  15677    241  -7190   -673       C  
ATOM     15  N7    G C  15       2.321 -23.650  29.176  1.00123.07           N  
ANISOU   15  N7    G C  15    20668  10619  15473    383  -7487   -877       N  
ATOM     16  C5    G C  15       1.647 -23.037  30.215  1.00126.84           C  
ANISOU   16  C5    G C  15    21447  11190  15557    528  -7558   -839       C  
ATOM     17  C6    G C  15       2.038 -21.931  31.028  1.00134.85           C  
ANISOU   17  C6    G C  15    22520  12158  16557    727  -7875  -1015       C  
ATOM     18  O6    G C  15       3.085 -21.266  30.997  1.00134.87           O  
ANISOU   18  O6    G C  15    22297  12015  16931    800  -8170  -1241       O  
ATOM     19  N1    G C  15       1.059 -21.600  31.958  1.00132.03           N  
ANISOU   19  N1    G C  15    22524  11937  15703    854  -7829   -905       N  
ATOM     20  C2    G C  15      -0.132 -22.250  32.102  1.00127.49           C  
ANISOU   20  C2    G C  15    22197  11522  14721    788  -7505   -643       C  
ATOM     21  N2    G C  15      -0.934 -21.748  33.055  1.00127.91           N  
ANISOU   21  N2    G C  15    22573  11696  14332    950  -7493   -565       N  
ATOM     22  N3    G C  15      -0.500 -23.289  31.352  1.00128.49           N  
ANISOU   22  N3    G C  15    22250  11678  14892    583  -7219   -475       N  
ATOM     23  C4    G C  15       0.423 -23.635  30.418  1.00127.13           C  
ANISOU   23  C4    G C  15    21751  11378  15176    464  -7268   -591       C  
ATOM     24  P     G C  16      -3.498 -23.601  26.116  1.00151.37           P  
ANISOU   24  P     G C  16    24151  15146  18218   -567  -5605    -81       P  
ATOM     25  OP1   G C  16      -4.578 -24.590  26.370  1.00154.66           O  
ANISOU   25  OP1   G C  16    24798  15630  18335   -644  -5404    165       O  
ATOM     26  OP2   G C  16      -3.545 -22.593  25.034  1.00144.21           O  
ANISOU   26  OP2   G C  16    22921  14338  17534   -701  -5434   -186       O  
ATOM     27  O5'   G C  16      -3.476 -22.694  27.412  1.00119.31           O  
ANISOU   27  O5'   G C  16    20308  11110  13914   -340  -5829   -138       O  
ATOM     28  C5'   G C  16      -4.742 -22.284  27.905  1.00118.92           C  
ANISOU   28  C5'   G C  16    20449  11258  13479   -340  -5626     16       C  
ATOM     29  C4'   G C  16      -4.679 -21.654  29.263  1.00126.03           C  
ANISOU   29  C4'   G C  16    21631  12158  14098    -74  -5865    -25       C  
ATOM     30  O4'   G C  16      -3.422 -21.970  29.908  1.00129.10           O  
ANISOU   30  O4'   G C  16    22107  12321  14624    124  -6267   -172       O  
ATOM     31  C3'   G C  16      -4.723 -20.135  29.236  1.00137.54           C  
ANISOU   31  C3'   G C  16    22968  13709  15581    -29  -5903   -176       C  
ATOM     32  O3'   G C  16      -6.040 -19.653  29.121  1.00139.41           O  
ANISOU   32  O3'   G C  16    23245  14178  15546   -116  -5582    -32       O  
ATOM     33  C2'   G C  16      -4.019 -19.737  30.529  1.00135.19           C  
ANISOU   33  C2'   G C  16    22919  13288  15159    279  -6310   -309       C  
ATOM     34  O2'   G C  16      -4.895 -19.785  31.655  1.00138.02           O  
ANISOU   34  O2'   G C  16    23666  13756  15020    455  -6265   -151       O  
ATOM     35  C1'   G C  16      -2.964 -20.842  30.648  1.00131.71           C  
ANISOU   35  C1'   G C  16    22499  12621  14922    334  -6553   -352       C  
ATOM     36  N9    G C  16      -1.651 -20.410  30.114  1.00126.99           N  
ANISOU   36  N9    G C  16    21587  11852  14812    328  -6809   -602       N  
ATOM     37  C8    G C  16      -0.974 -20.990  29.057  1.00117.88           C  
ANISOU   37  C8    G C  16    20129  10598  14060    162  -6751   -645       C  
ATOM     38  N7    G C  16       0.170 -20.419  28.811  1.00115.73           N  
ANISOU   38  N7    G C  16    19603  10177  14191    204  -6998   -863       N  
ATOM     39  C5    G C  16       0.248 -19.431  29.762  1.00118.31           C  
ANISOU   39  C5    G C  16    20078  10493  14381    401  -7257   -979       C  
ATOM     40  C6    G C  16       1.279 -18.519  29.947  1.00123.92           C  
ANISOU   40  C6    G C  16    20616  11050  15420    512  -7599  -1221       C  
ATOM     41  O6    G C  16       2.308 -18.461  29.277  1.00126.36           O  
ANISOU   41  O6    G C  16    20587  11211  16213    446  -7701  -1355       O  
ATOM     42  N1    G C  16       1.004 -17.645  31.003  1.00120.06           N  
ANISOU   42  N1    G C  16    20378  10586  14653    721  -7816  -1293       N  
ATOM     43  C2    G C  16      -0.129 -17.675  31.794  1.00121.88           C  
ANISOU   43  C2    G C  16    20990  10984  14333    825  -7689  -1136       C  
ATOM     44  N2    G C  16      -0.208 -16.740  32.766  1.00127.32           N  
ANISOU   44  N2    G C  16    21866  11674  14836   1059  -7878  -1228       N  
ATOM     45  N3    G C  16      -1.106 -18.574  31.620  1.00118.81           N  
ANISOU   45  N3    G C  16    20750  10746  13648    712  -7337   -886       N  
ATOM     46  C4    G C  16      -0.849 -19.400  30.583  1.00120.93           C  
ANISOU   46  C4    G C  16    20768  10979  14203    495  -7151   -828       C  
ATOM     47  P     A C  17      -6.576 -19.092  27.723  1.00157.32           P  
ANISOU   47  P     A C  17    25168  16588  18016   -378  -5264    -41       P  
ATOM     48  OP1   A C  17      -7.792 -19.877  27.443  1.00152.22           O  
ANISOU   48  OP1   A C  17    24589  16084  17163   -535  -4923    204       O  
ATOM     49  OP2   A C  17      -5.547 -19.030  26.654  1.00131.12           O  
ANISOU   49  OP2   A C  17    21514  13139  15167   -492  -5332   -208       O  
ATOM     50  O5'   A C  17      -6.979 -17.620  28.149  1.00150.21           O  
ANISOU   50  O5'   A C  17    24304  15817  16950   -266  -5286   -125       O  
ATOM     51  C5'   A C  17      -7.237 -17.348  29.519  1.00144.29           C  
ANISOU   51  C5'   A C  17    23901  15094  15827    -11  -5444    -94       C  
ATOM     52  C4'   A C  17      -6.342 -16.259  30.050  1.00156.33           C  
ANISOU   52  C4'   A C  17    25431  16507  17462    188  -5808   -341       C  
ATOM     53  O4'   A C  17      -5.035 -16.781  30.374  1.00154.67           O  
ANISOU   53  O4'   A C  17    25227  16051  17492    298  -6169   -477       O  
ATOM     54  C3'   A C  17      -6.031 -15.121  29.102  1.00155.69           C  
ANISOU   54  C3'   A C  17    25006  16433  17716     63  -5784   -512       C  
ATOM     55  O3'   A C  17      -7.090 -14.202  28.969  1.00153.11           O  
ANISOU   55  O3'   A C  17    24684  16318  17173     29  -5550   -460       O  
ATOM     56  C2'   A C  17      -4.765 -14.510  29.704  1.00150.00           C  
ANISOU   56  C2'   A C  17    24283  15496  17215    261  -6242   -759       C  
ATOM     57  O2'   A C  17      -5.069 -13.625  30.770  1.00160.58           O  
ANISOU   57  O2'   A C  17    25888  16880  18247    502  -6422   -822       O  
ATOM     58  C1'   A C  17      -4.081 -15.733  30.299  1.00144.40           C  
ANISOU   58  C1'   A C  17    23742  14621  16502    368  -6458   -732       C  
ATOM     59  N9    A C  17      -2.891 -16.145  29.532  1.00134.58           N  
ANISOU   59  N9    A C  17    22193  13184  15759    260  -6587   -854       N  
ATOM     60  C8    A C  17      -2.640 -17.305  28.821  1.00131.76           C  
ANISOU   60  C8    A C  17    21709  12773  15582    105  -6451   -766       C  
ATOM     61  N7    A C  17      -1.435 -17.338  28.286  1.00124.09           N  
ANISOU   61  N7    A C  17    20461  11616  15072     72  -6629   -924       N  
ATOM     62  C5    A C  17      -0.851 -16.112  28.675  1.00125.64           C  
ANISOU   62  C5    A C  17    20582  11728  15427    198  -6908  -1126       C  
ATOM     63  C6    A C  17       0.421 -15.515  28.452  1.00126.14           C  
ANISOU   63  C6    A C  17    20361  11587  15981    229  -7193  -1346       C  
ATOM     64  N6    A C  17       1.410 -16.061  27.735  1.00125.79           N  
ANISOU   64  N6    A C  17    20033  11390  16372    142  -7229  -1403       N  
ATOM     65  N1    A C  17       0.656 -14.301  28.992  1.00133.19           N  
ANISOU   65  N1    A C  17    21253  12429  16923    360  -7433  -1503       N  
ATOM     66  C2    A C  17      -0.316 -13.739  29.714  1.00139.60           C  
ANISOU   66  C2    A C  17    22357  13394  17292    471  -7397  -1452       C  
ATOM     67  N3    A C  17      -1.543 -14.180  29.993  1.00141.42           N  
ANISOU   67  N3    A C  17    22873  13832  17029    464  -7136  -1253       N  
ATOM     68  C4    A C  17      -1.748 -15.383  29.446  1.00136.64           C  
ANISOU   68  C4    A C  17    22236  13264  16415    318  -6894  -1090       C  
HETATM   69  P1  50N C  18      -7.182 -13.343  27.625  1.00153.36           P  
ANISOU   69  P1  50N C  18    24343  16417  17511   -191  -5342   -537       P  
HETATM   70  C1  50N C  18      -0.364 -11.267  27.572  1.00144.25           C  
ANISOU   70  C1  50N C  18    22196  14076  18538    114  -6987  -1575       C  
HETATM   71  O1  50N C  18       0.201 -10.159  28.154  1.00142.42           O  
ANISOU   71  O1  50N C  18    21879  13752  18482    288  -7204  -1699       O  
HETATM   72  N1  50N C  18       0.307 -11.997  26.674  1.00144.64           N  
ANISOU   72  N1  50N C  18    21986  14029  18940    -39  -6901  -1565       N  
HETATM   73  C2  50N C  18      -0.265 -13.069  26.091  1.00142.83           C  
ANISOU   73  C2  50N C  18    21799  13920  18551   -176  -6594  -1393       C  
HETATM   74  C3  50N C  18      -1.565 -13.468  26.399  1.00143.39           C  
ANISOU   74  C3  50N C  18    22161  14210  18112   -183  -6363  -1215       C  
HETATM   75  C4  50N C  18      -2.296 -12.736  27.333  1.00144.02           C  
ANISOU   75  C4  50N C  18    22512  14394  17815    -36  -6444  -1218       C  
HETATM   76  OP1 50N C  18      -7.009 -14.336  26.527  1.00151.95           O  
ANISOU   76  OP1 50N C  18    23944  16203  17587   -417  -5148   -462       O  
HETATM   77  OP2 50N C  18      -8.455 -12.598  27.680  1.00152.54           O  
ANISOU   77  OP2 50N C  18    24320  16549  17089   -196  -5093   -444       O  
HETATM   78  O4  50N C  18      -5.960 -12.299  27.743  1.00137.91           O  
ANISOU   78  O4  50N C  18    22242  14266  15892    -82  -5703   -802       O  
HETATM   79  C5  50N C  18      -5.975 -11.289  28.743  1.00139.38           C  
ANISOU   79  C5  50N C  18    22626  14443  15889    147  -5951   -917       C  
HETATM   80  C6  50N C  18      -4.667 -10.533  28.883  1.00140.18           C  
ANISOU   80  C6  50N C  18    22577  14303  16381    241  -6349  -1172       C  
HETATM   81  O5  50N C  18      -3.564 -11.399  29.256  1.00141.77           O  
ANISOU   81  O5  50N C  18    22792  14286  16786    320  -6644  -1240       O  
HETATM   82  C7  50N C  18      -4.144  -9.769  27.669  1.00140.36           C  
ANISOU   82  C7  50N C  18    22184  14260  16885     46  -6262  -1278       C  
HETATM   83  O6  50N C  18      -4.868  -8.574  27.404  1.00140.24           O  
ANISOU   83  O6  50N C  18    22130  14382  16773     17  -6111  -1295       O  
HETATM   84  C8  50N C  18      -2.679  -9.530  28.036  1.00143.50           C  
ANISOU   84  C8  50N C  18    22464  14368  17690    160  -6706  -1495       C  
HETATM   85  O7  50N C  18      -2.532  -8.403  28.881  1.00146.71           O  
ANISOU   85  O7  50N C  18    22934  14736  18072    381  -6893  -1596       O  
HETATM   86  C9  50N C  18      -2.342 -10.815  28.827  1.00144.63           C  
ANISOU   86  C9  50N C  18    22845  14432  17675    288  -6888  -1445       C  
HETATM   87  C10 50N C  18      -1.676 -11.624  27.923  1.00145.09           C  
ANISOU   87  C10 50N C  18    22632  14399  18097    118  -6786  -1418       C  
HETATM   88  N2  50N C  18       0.403 -13.798  25.198  1.00140.24           N  
ANISOU   88  N2  50N C  18    21220  13505  18561   -297  -6489  -1376       N  
HETATM   89  O8  50N C  18      -1.260 -15.261  24.740  1.00142.65           O  
ANISOU   89  O8  50N C  18    21785  14094  18320   -459  -5988  -1059       O  
HETATM   90  O9  50N C  18      -3.209 -15.205  26.316  1.00145.21           O  
ANISOU   90  O9  50N C  18    22709  14699  17765   -307  -5910   -860       O  
HETATM   91  N3  50N C  18      -2.032 -14.581  25.800  1.00143.75           N  
ANISOU   91  N3  50N C  18    22212  14341  18064   -322  -6081  -1049       N  
ATOM     92  P     A C  19      -4.687  -7.760  26.029  1.00160.01           P  
ANISOU   92  P     A C  19    24239  16879  19677   -201  -5898  -1342       P  
ATOM     93  OP1   A C  19      -5.525  -6.540  26.124  1.00166.72           O  
ANISOU   93  OP1   A C  19    25161  17870  20317   -160  -5811  -1362       O  
ATOM     94  OP2   A C  19      -4.897  -8.667  24.875  1.00158.18           O  
ANISOU   94  OP2   A C  19    23821  16727  19555   -424  -5545  -1197       O  
ATOM     95  O5'   A C  19      -3.149  -7.345  26.032  1.00131.38           O  
ANISOU   95  O5'   A C  19    20380  12952  16588   -161  -6262  -1550       O  
ATOM     96  C5'   A C  19      -2.738  -6.030  26.388  1.00123.74           C  
ANISOU   96  C5'   A C  19    19317  11896  15802    -37  -6439  -1679       C  
ATOM     97  C4'   A C  19      -1.245  -5.869  26.271  1.00126.06           C  
ANISOU   97  C4'   A C  19    19287  11946  16664     -5  -6648  -1784       C  
ATOM     98  O4'   A C  19      -0.582  -7.111  26.652  1.00125.44           O  
ANISOU   98  O4'   A C  19    19263  11763  16634     53  -6807  -1771       O  
ATOM     99  C3'   A C  19      -0.707  -5.589  24.879  1.00133.75           C  
ANISOU   99  C3'   A C  19    19839  12858  18122   -231  -6427  -1780       C  
ATOM    100  O3'   A C  19      -0.869  -4.241  24.476  1.00133.09           O  
ANISOU  100  O3'   A C  19    19601  12787  18180   -269  -6342  -1822       O  
ATOM    101  C2'   A C  19       0.743  -6.020  25.009  1.00128.58           C  
ANISOU  101  C2'   A C  19    18947  11986  17920   -164  -6651  -1843       C  
ATOM    102  O2'   A C  19       1.498  -5.045  25.699  1.00136.03           O  
ANISOU  102  O2'   A C  19    19795  12786  19104      8  -6942  -1961       O  
ATOM    103  C1'   A C  19       0.608  -7.254  25.901  1.00124.25           C  
ANISOU  103  C1'   A C  19    18722  11448  17039    -41  -6817  -1812       C  
ATOM    104  N9    A C  19       0.517  -8.467  25.071  1.00126.56           N  
ANISOU  104  N9    A C  19    18966  11774  17346   -220  -6599  -1714       N  
ATOM    105  C8    A C  19      -0.567  -9.252  24.760  1.00130.21           C  
ANISOU  105  C8    A C  19    19653  12397  17423   -344  -6372  -1596       C  
ATOM    106  N7    A C  19      -0.262 -10.250  23.965  1.00126.59           N  
ANISOU  106  N7    A C  19    19048  11918  17133   -471  -6196  -1519       N  
ATOM    107  C5    A C  19       1.107 -10.092  23.724  1.00126.52           C  
ANISOU  107  C5    A C  19    18716  11703  17653   -444  -6353  -1620       C  
ATOM    108  C6    A C  19       2.057 -10.828  22.959  1.00129.30           C  
ANISOU  108  C6    A C  19    18792  11934  18402   -517  -6290  -1612       C  
ATOM    109  N6    A C  19       1.778 -11.948  22.236  1.00128.38           N  
ANISOU  109  N6    A C  19    18702  11861  18216   -645  -6068  -1511       N  
ATOM    110  N1    A C  19       3.342 -10.351  22.975  1.00127.54           N  
ANISOU  110  N1    A C  19    18250  11546  18663   -437  -6458  -1705       N  
ATOM    111  C2    A C  19       3.657  -9.257  23.683  1.00124.67           C  
ANISOU  111  C2    A C  19    17849  11128  18391   -302  -6683  -1799       C  
ATOM    112  N3    A C  19       2.854  -8.510  24.430  1.00128.15           N  
ANISOU  112  N3    A C  19    18546  11660  18487   -215  -6768  -1820       N  
ATOM    113  C4    A C  19       1.592  -8.987  24.400  1.00126.15           C  
ANISOU  113  C4    A C  19    18600  11582  17748   -290  -6585  -1726       C  
ATOM    114  P     U C  20      -0.927  -3.814  22.911  1.00151.50           P  
ANISOU  114  P     U C  20    21609  15140  20815   -521  -5981  -1770       P  
ATOM    115  OP1   U C  20      -0.935  -2.321  22.951  1.00142.04           O  
ANISOU  115  OP1   U C  20    20311  13910  19746   -478  -6024  -1839       O  
ATOM    116  OP2   U C  20      -2.026  -4.533  22.175  1.00134.81           O  
ANISOU  116  OP2   U C  20    19638  13206  18379   -691  -5666  -1654       O  
ATOM    117  O5'   U C  20       0.474  -4.296  22.289  1.00136.64           O  
ANISOU  117  O5'   U C  20    19352  13067  19496   -582  -5992  -1779       O  
ATOM    118  C5'   U C  20       1.712  -3.690  22.663  1.00129.87           C  
ANISOU  118  C5'   U C  20    18247  12014  19081   -470  -6247  -1874       C  
ATOM    119  C4'   U C  20       2.901  -4.230  21.891  1.00130.19           C  
ANISOU  119  C4'   U C  20    17923  11910  19632   -552  -6180  -1856       C  
ATOM    120  O4'   U C  20       3.129  -5.631  22.202  1.00141.92           O  
ANISOU  120  O4'   U C  20    19532  13386  21004   -512  -6269  -1834       O  
ATOM    121  C3'   U C  20       2.788  -4.190  20.373  1.00138.02           C  
ANISOU  121  C3'   U C  20    18670  12936  20836   -770  -5765  -1762       C  
ATOM    122  O3'   U C  20       3.091  -2.908  19.840  1.00144.29           O  
ANISOU  122  O3'   U C  20    19202  13659  21961   -820  -5671  -1776       O  
ATOM    123  C2'   U C  20       3.741  -5.303  19.918  1.00136.70           C  
ANISOU  123  C2'   U C  20    18303  12665  20974   -799  -5735  -1733       C  
ATOM    124  O2'   U C  20       5.094  -4.873  19.825  1.00142.94           O  
ANISOU  124  O2'   U C  20    18724  13263  22325   -755  -5859  -1784       O  
ATOM    125  C1'   U C  20       3.608  -6.316  21.055  1.00138.30           C  
ANISOU  125  C1'   U C  20    18818  12889  20840   -660  -6016  -1765       C  
ATOM    126  N1    U C  20       2.650  -7.387  20.694  1.00139.18           N  
ANISOU  126  N1    U C  20    19176  13144  20560   -760  -5806  -1670       N  
ATOM    127  C2    U C  20       3.032  -8.311  19.730  1.00127.22           C  
ANISOU  127  C2    U C  20    17500  11593  19244   -868  -5598  -1604       C  
ATOM    128  O2    U C  20       4.119  -8.317  19.157  1.00127.28           O  
ANISOU  128  O2    U C  20    17172  11462  19725   -882  -5563  -1618       O  
ATOM    129  N3    U C  20       2.069  -9.246  19.478  1.00126.23           N  
ANISOU  129  N3    U C  20    17630  11595  18737   -952  -5433  -1518       N  
ATOM    130  C4    U C  20       0.817  -9.350  20.050  1.00135.85           C  
ANISOU  130  C4    U C  20    19194  13016  19408   -930  -5394  -1456       C  
ATOM    131  O4    U C  20       0.066 -10.255  19.698  1.00131.89           O  
ANISOU  131  O4    U C  20    18832  12674  18606   -990  -5158  -1328       O  
ATOM    132  C5    U C  20       0.505  -8.363  21.027  1.00139.83           C  
ANISOU  132  C5    U C  20    19859  13519  19752   -828  -5639  -1547       C  
ATOM    133  C6    U C  20       1.416  -7.437  21.306  1.00138.23           C  
ANISOU  133  C6    U C  20    19434  13184  19902   -736  -5821  -1644       C  
ATOM    134  P     A C  21       2.345  -2.358  18.518  1.00136.41           P  
ANISOU  134  P     A C  21    18122  12752  20954  -1008  -5244  -1682       P  
ATOM    135  OP1   A C  21       3.073  -1.071  18.220  1.00146.96           O  
ANISOU  135  OP1   A C  21    19147  13947  22743  -1014  -5247  -1709       O  
ATOM    136  OP2   A C  21       0.857  -2.428  18.680  1.00132.63           O  
ANISOU  136  OP2   A C  21    18010  12480  19903  -1037  -5148  -1653       O  
ATOM    137  O5'   A C  21       2.588  -3.502  17.409  1.00125.25           O  
ANISOU  137  O5'   A C  21    16577  11335  19677  -1133  -4955  -1583       O  
ATOM    138  C5'   A C  21       3.891  -3.695  16.884  1.00137.59           C  
ANISOU  138  C5'   A C  21    17778  12726  21775  -1142  -4922  -1572       C  
ATOM    139  C4'   A C  21       4.067  -4.995  16.144  1.00143.64           C  
ANISOU  139  C4'   A C  21    18510  13494  22574  -1206  -4731  -1500       C  
ATOM    140  O4'   A C  21       3.679  -6.133  16.935  1.00140.99           O  
ANISOU  140  O4'   A C  21    18474  13234  21862  -1142  -4919  -1522       O  
ATOM    141  C3'   A C  21       3.283  -5.206  14.873  1.00143.17           C  
ANISOU  141  C3'   A C  21    18485  13536  22379  -1344  -4312  -1385       C  
ATOM    142  O3'   A C  21       3.698  -4.367  13.807  1.00151.54           O  
ANISOU  142  O3'   A C  21    19245  14516  23818  -1413  -4029  -1322       O  
ATOM    143  C2'   A C  21       3.522  -6.688  14.632  1.00138.88           C  
ANISOU  143  C2'   A C  21    17979  13027  21761  -1325  -4244  -1334       C  
ATOM    144  O2'   A C  21       4.857  -6.881  14.195  1.00147.16           O  
ANISOU  144  O2'   A C  21    18687  13862  23365  -1314  -4249  -1346       O  
ATOM    145  C1'   A C  21       3.457  -7.221  16.061  1.00130.61           C  
ANISOU  145  C1'   A C  21    17188  11958  20480  -1230  -4669  -1436       C  
ATOM    146  N9    A C  21       2.207  -7.915  16.405  1.00123.85           N  
ANISOU  146  N9    A C  21    16701  11339  19018  -1225  -4604  -1371       N  
ATOM    147  C8    A C  21       1.045  -7.501  17.026  1.00123.31           C  
ANISOU  147  C8    A C  21    16920  11443  18488  -1211  -4636  -1364       C  
ATOM    148  N7    A C  21       0.161  -8.476  17.195  1.00110.44           N  
ANISOU  148  N7    A C  21    15555   9990  16416  -1215  -4548  -1280       N  
ATOM    149  C5    A C  21       0.803  -9.611  16.677  1.00116.38           C  
ANISOU  149  C5    A C  21    16203  10672  17345  -1230  -4479  -1242       C  
ATOM    150  C6    A C  21       0.439 -10.976  16.555  1.00115.22           C  
ANISOU  150  C6    A C  21    16216  10610  16954  -1243  -4390  -1158       C  
ATOM    151  N6    A C  21      -0.716 -11.531  16.945  1.00116.71           N  
ANISOU  151  N6    A C  21    16701  10980  16666  -1257  -4336  -1077       N  
ATOM    152  N1    A C  21       1.357 -11.783  15.983  1.00116.40           N  
ANISOU  152  N1    A C  21    16189  10634  17404  -1239  -4354  -1155       N  
ATOM    153  C2    A C  21       2.531 -11.283  15.561  1.00116.07           C  
ANISOU  153  C2    A C  21    15824  10408  17868  -1224  -4380  -1217       C  
ATOM    154  N3    A C  21       3.001 -10.038  15.608  1.00112.89           N  
ANISOU  154  N3    A C  21    15222   9901  17770  -1224  -4451  -1286       N  
ATOM    155  C4    A C  21       2.071  -9.259  16.190  1.00119.67           C  
ANISOU  155  C4    A C  21    16279  10879  18310  -1228  -4509  -1300       C  
ATOM    156  P     U C  22       2.747  -3.155  13.317  1.00144.42           P  
ANISOU  156  P     U C  22    18404  13741  22727  -1471  -3792  -1270       P  
ATOM    157  OP1   U C  22       3.413  -2.482  12.170  1.00124.81           O  
ANISOU  157  OP1   U C  22    15585  11135  20704  -1527  -3490  -1186       O  
ATOM    158  OP2   U C  22       2.212  -2.417  14.500  1.00138.07           O  
ANISOU  158  OP2   U C  22    17814  12950  21696  -1424  -4127  -1385       O  
ATOM    159  O5'   U C  22       1.468  -3.884  12.735  1.00146.05           O  
ANISOU  159  O5'   U C  22    18879  14246  22366  -1496  -3476  -1160       O  
ATOM    160  C5'   U C  22       0.185  -3.353  13.003  1.00141.76           C  
ANISOU  160  C5'   U C  22    18595  13902  21364  -1505  -3439  -1154       C  
ATOM    161  C4'   U C  22      -0.863  -4.397  12.807  1.00128.81           C  
ANISOU  161  C4'   U C  22    17211  12505  19227  -1517  -3273  -1077       C  
ATOM    162  O4'   U C  22      -0.629  -5.069  11.540  1.00119.20           O  
ANISOU  162  O4'   U C  22    15864  11309  18119  -1551  -2939   -978       O  
ATOM    163  C3'   U C  22      -0.884  -5.479  13.868  1.00118.20           C  
ANISOU  163  C3'   U C  22    16065  11173  17673  -1463  -3556  -1121       C  
ATOM    164  O3'   U C  22      -2.239  -5.866  14.050  1.00106.77           O  
ANISOU  164  O3'   U C  22    14907   9971  15691  -1477  -3459  -1061       O  
ATOM    165  C2'   U C  22      -0.075  -6.617  13.221  1.00121.04           C  
ANISOU  165  C2'   U C  22    16278  11448  18263  -1470  -3455  -1078       C  
ATOM    166  O2'   U C  22      -0.398  -7.916  13.683  1.00121.88           O  
ANISOU  166  O2'   U C  22    16594  11630  18084  -1448  -3548  -1058       O  
ATOM    167  C1'   U C  22      -0.441  -6.458  11.751  1.00120.84           C  
ANISOU  167  C1'   U C  22    16155  11523  18234  -1529  -3018   -970       C  
ATOM    168  N1    U C  22       0.558  -6.944  10.774  1.00120.10           N  
ANISOU  168  N1    U C  22    15815  11306  18513  -1521  -2831   -925       N  
ATOM    169  C2    U C  22       0.156  -8.006   9.968  1.00117.47           C  
ANISOU  169  C2    U C  22    15575  11089  17967  -1524  -2598   -847       C  
ATOM    170  O2    U C  22      -0.933  -8.547  10.101  1.00119.49           O  
ANISOU  170  O2    U C  22    16085  11526  17789  -1548  -2572   -820       O  
ATOM    171  N3    U C  22       1.052  -8.444   9.017  1.00111.42           N  
ANISOU  171  N3    U C  22    14599  10218  17517  -1490  -2402   -803       N  
ATOM    172  C4    U C  22       2.299  -7.916   8.780  1.00123.91           C  
ANISOU  172  C4    U C  22    15864  11594  19622  -1463  -2391   -812       C  
ATOM    173  O4    U C  22       3.002  -8.414   7.888  1.00133.52           O  
ANISOU  173  O4    U C  22    16916  12743  21073  -1417  -2178   -755       O  
ATOM    174  C5    U C  22       2.634  -6.813   9.649  1.00127.01           C  
ANISOU  174  C5    U C  22    16155  11865  20238  -1483  -2646   -890       C  
ATOM    175  C6    U C  22       1.789  -6.363  10.590  1.00129.08           C  
ANISOU  175  C6    U C  22    16639  12222  20184  -1505  -2862   -950       C  
ATOM    176  P     A C  23      -3.197  -5.005  15.001  1.00139.20           P  
ANISOU  176  P     A C  23    19240  14197  19452  -1435  -3606  -1103       P  
ATOM    177  OP1   A C  23      -2.404  -3.812  15.421  1.00141.65           O  
ANISOU  177  OP1   A C  23    19401  14313  20108  -1391  -3830  -1216       O  
ATOM    178  OP2   A C  23      -3.729  -5.819  16.114  1.00128.11           O  
ANISOU  178  OP2   A C  23    18117  12882  17679  -1373  -3807  -1102       O  
ATOM    179  O5'   A C  23      -4.427  -4.629  14.054  1.00134.61           O  
ANISOU  179  O5'   A C  23    18720  13845  18582  -1505  -3238  -1006       O  
ATOM    180  C5'   A C  23      -4.736  -5.361  12.878  1.00129.79           C  
ANISOU  180  C5'   A C  23    18065  13329  17919  -1574  -2919   -907       C  
ATOM    181  C4'   A C  23      -5.298  -4.457  11.805  1.00120.39           C  
ANISOU  181  C4'   A C  23    16805  12235  16703  -1615  -2614   -860       C  
ATOM    182  O4'   A C  23      -4.259  -3.556  11.344  1.00124.68           O  
ANISOU  182  O4'   A C  23    17093  12585  17697  -1611  -2588   -892       O  
ATOM    183  C3'   A C  23      -5.781  -5.147  10.538  1.00123.03           C  
ANISOU  183  C3'   A C  23    17136  12686  16922  -1662  -2286   -766       C  
ATOM    184  O3'   A C  23      -7.102  -5.646  10.653  1.00124.74           O  
ANISOU  184  O3'   A C  23    17572  13123  16700  -1689  -2220   -718       O  
ATOM    185  C2'   A C  23      -5.616  -4.075   9.445  1.00123.65           C  
ANISOU  185  C2'   A C  23    17050  12734  17197  -1667  -2031   -742       C  
ATOM    186  O2'   A C  23      -6.750  -3.227   9.344  1.00125.26           O  
ANISOU  186  O2'   A C  23    17375  13107  17111  -1675  -1926   -729       O  
ATOM    187  C1'   A C  23      -4.441  -3.245   9.972  1.00126.56           C  
ANISOU  187  C1'   A C  23    17227  12871  17988  -1642  -2228   -812       C  
ATOM    188  N9    A C  23      -3.180  -3.448   9.208  1.00123.11           N  
ANISOU  188  N9    A C  23    16528  12243  18006  -1637  -2115   -786       N  
ATOM    189  C8    A C  23      -2.263  -2.461   8.882  1.00123.30           C  
ANISOU  189  C8    A C  23    16301  12076  18469  -1635  -2073   -789       C  
ATOM    190  N7    A C  23      -1.220  -2.876   8.196  1.00124.46           N  
ANISOU  190  N7    A C  23    16227  12079  18984  -1621  -1942   -745       N  
ATOM    191  C5    A C  23      -1.467  -4.239   8.053  1.00118.58           C  
ANISOU  191  C5    A C  23    15612  11436  18007  -1607  -1911   -724       C  
ATOM    192  C6    A C  23      -0.738  -5.256   7.420  1.00115.97           C  
ANISOU  192  C6    A C  23    15174  11036  17851  -1573  -1792   -682       C  
ATOM    193  N6    A C  23       0.423  -5.061   6.787  1.00119.93           N  
ANISOU  193  N6    A C  23    15395  11358  18815  -1542  -1654   -642       N  
ATOM    194  N1    A C  23      -1.250  -6.505   7.452  1.00118.88           N  
ANISOU  194  N1    A C  23    15733  11523  17911  -1567  -1812   -676       N  
ATOM    195  C2    A C  23      -2.404  -6.719   8.090  1.00116.98           C  
ANISOU  195  C2    A C  23    15752  11455  17239  -1602  -1930   -697       C  
ATOM    196  N3    A C  23      -3.172  -5.849   8.724  1.00124.11           N  
ANISOU  196  N3    A C  23    16769  12449  17939  -1629  -2029   -727       N  
ATOM    197  C4    A C  23      -2.656  -4.610   8.668  1.00122.13           C  
ANISOU  197  C4    A C  23    16345  12082  17978  -1625  -2020   -746       C  
ATOM    198  P     A C  24      -7.383  -7.228  10.647  1.00124.51           P  
ANISOU  198  P     A C  24    17659  13148  16501  -1718  -2222   -666       P  
ATOM    199  OP1   A C  24      -8.847  -7.452  10.834  1.00106.39           O  
ANISOU  199  OP1   A C  24    15563  11076  13785  -1756  -2154   -610       O  
ATOM    200  OP2   A C  24      -6.450  -7.854  11.613  1.00121.79           O  
ANISOU  200  OP2   A C  24    17310  12646  16318  -1682  -2502   -711       O  
ATOM    201  O5'   A C  24      -7.039  -7.691   9.154  1.00121.36           O  
ANISOU  201  O5'   A C  24    17135  12716  16262  -1729  -1951   -625       O  
ATOM    202  C5'   A C  24      -5.702  -7.912   8.708  1.00124.86           C  
ANISOU  202  C5'   A C  24    17383  12965  17095  -1693  -1939   -643       C  
ATOM    203  C4'   A C  24      -5.470  -9.340   8.280  1.00128.34           C  
ANISOU  203  C4'   A C  24    17855  13376  17532  -1688  -1906   -615       C  
ATOM    204  O4'   A C  24      -5.351 -10.190   9.452  1.00133.40           O  
ANISOU  204  O4'   A C  24    18608  13977  18102  -1695  -2186   -636       O  
ATOM    205  C3'   A C  24      -6.573 -10.002   7.467  1.00126.19           C  
ANISOU  205  C3'   A C  24    17728  13265  16952  -1719  -1717   -562       C  
ATOM    206  O3'   A C  24      -6.592  -9.622   6.101  1.00129.41           O  
ANISOU  206  O3'   A C  24    18061  13696  17414  -1681  -1431   -537       O  
ATOM    207  C2'   A C  24      -6.290 -11.478   7.686  1.00123.20           C  
ANISOU  207  C2'   A C  24    17420  12822  16567  -1721  -1837   -554       C  
ATOM    208  O2'   A C  24      -5.204 -11.898   6.868  1.00117.27           O  
ANISOU  208  O2'   A C  24    16523  11929  16106  -1654  -1739   -563       O  
ATOM    209  C1'   A C  24      -5.834 -11.483   9.154  1.00124.01           C  
ANISOU  209  C1'   A C  24    17548  12843  16726  -1721  -2144   -590       C  
ATOM    210  N9    A C  24      -6.931 -11.811  10.091  1.00117.91           N  
ANISOU  210  N9    A C  24    16991  12205  15604  -1771  -2267   -556       N  
ATOM    211  C8    A C  24      -7.500 -10.927  10.972  1.00110.83           C  
ANISOU  211  C8    A C  24    16171  11397  14543  -1774  -2360   -565       C  
ATOM    212  N7    A C  24      -8.446 -11.471  11.699  1.00107.78           N  
ANISOU  212  N7    A C  24    15976  11125  13851  -1808  -2430   -510       N  
ATOM    213  C5    A C  24      -8.535 -12.820  11.272  1.00115.68           C  
ANISOU  213  C5    A C  24    17028  12103  14823  -1847  -2393   -461       C  
ATOM    214  C6    A C  24      -9.375 -13.939  11.646  1.00118.28           C  
ANISOU  214  C6    A C  24    17528  12499  14913  -1906  -2424   -379       C  
ATOM    215  N6    A C  24     -10.329 -13.879  12.589  1.00121.05           N  
ANISOU  215  N6    A C  24    18032  12974  14988  -1930  -2479   -314       N  
ATOM    216  N1    A C  24      -9.191 -15.136  11.022  1.00119.57           N  
ANISOU  216  N1    A C  24    17700  12590  15142  -1933  -2393   -358       N  
ATOM    217  C2    A C  24      -8.236 -15.200  10.076  1.00117.51           C  
ANISOU  217  C2    A C  24    17293  12212  15142  -1885  -2320   -416       C  
ATOM    218  N3    A C  24      -7.398 -14.252   9.636  1.00121.18           N  
ANISOU  218  N3    A C  24    17585  12614  15844  -1824  -2257   -480       N  
ATOM    219  C4    A C  24      -7.584 -13.049  10.271  1.00123.51           C  
ANISOU  219  C4    A C  24    17864  12969  16097  -1817  -2301   -500       C  
ATOM    220  P     U C  25      -7.820  -8.754   5.534  1.00118.05           P  
ANISOU  220  P     U C  25    16706  12441  15707  -1698  -1247   -514       P  
ATOM    221  OP1   U C  25      -8.718  -8.365   6.652  1.00112.63           O  
ANISOU  221  OP1   U C  25    16141  11875  14779  -1758  -1413   -523       O  
ATOM    222  OP2   U C  25      -8.372  -9.430   4.341  1.00116.68           O  
ANISOU  222  OP2   U C  25    16612  12341  15379  -1671  -1051   -488       O  
ATOM    223  O5'   U C  25      -7.167  -7.357   5.165  1.00118.77           O  
ANISOU  223  O5'   U C  25    16625  12451  16050  -1655  -1121   -517       O  
ATOM    224  C5'   U C  25      -7.292  -6.278   6.073  1.00124.18           C  
ANISOU  224  C5'   U C  25    17295  13142  16745  -1682  -1260   -548       C  
ATOM    225  C4'   U C  25      -6.203  -5.265   5.878  1.00119.34           C  
ANISOU  225  C4'   U C  25    16467  12358  16519  -1648  -1213   -556       C  
ATOM    226  O4'   U C  25      -4.932  -5.842   6.254  1.00128.73           O  
ANISOU  226  O4'   U C  25    17510  13356  18044  -1631  -1356   -579       O  
ATOM    227  C3'   U C  25      -5.985  -4.801   4.449  1.00114.31           C  
ANISOU  227  C3'   U C  25    15732  11700  16001  -1591   -876   -494       C  
ATOM    228  O3'   U C  25      -6.899  -3.789   4.068  1.00130.21           O  
ANISOU  228  O3'   U C  25    17822  13838  17814  -1590   -737   -478       O  
ATOM    229  C2'   U C  25      -4.550  -4.321   4.497  1.00117.76           C  
ANISOU  229  C2'   U C  25    15912  11905  16925  -1569   -890   -490       C  
ATOM    230  O2'   U C  25      -4.465  -3.089   5.199  1.00130.84           O  
ANISOU  230  O2'   U C  25    17503  13502  18709  -1601  -1024   -527       O  
ATOM    231  C1'   U C  25      -3.926  -5.374   5.389  1.00126.10           C  
ANISOU  231  C1'   U C  25    16955  12875  18085  -1585  -1160   -541       C  
ATOM    232  N1    U C  25      -3.389  -6.510   4.614  1.00123.34           N  
ANISOU  232  N1    U C  25    16566  12478  17818  -1531  -1027   -505       N  
ATOM    233  C2    U C  25      -2.152  -6.300   4.065  1.00126.72           C  
ANISOU  233  C2    U C  25    16750  12728  18670  -1476   -895   -469       C  
ATOM    234  O2    U C  25      -1.552  -5.245   4.190  1.00132.86           O  
ANISOU  234  O2    U C  25    17343  13384  19755  -1486   -889   -462       O  
ATOM    235  N3    U C  25      -1.646  -7.357   3.368  1.00124.31           N  
ANISOU  235  N3    U C  25    16419  12383  18430  -1405   -771   -439       N  
ATOM    236  C4    U C  25      -2.244  -8.575   3.182  1.00117.11           C  
ANISOU  236  C4    U C  25    15705  11577  17213  -1391   -791   -451       C  
ATOM    237  O4    U C  25      -1.642  -9.413   2.520  1.00111.28           O  
ANISOU  237  O4    U C  25    14923  10774  16583  -1308   -677   -428       O  
ATOM    238  C5    U C  25      -3.529  -8.728   3.784  1.00120.31           C  
ANISOU  238  C5    U C  25    16346  12153  17213  -1469   -939   -485       C  
ATOM    239  C6    U C  25      -4.044  -7.705   4.469  1.00122.04           C  
ANISOU  239  C6    U C  25    16588  12428  17353  -1532  -1039   -506       C  
ATOM    240  P     C C  26      -7.497  -3.714   2.581  1.00137.28           P  
ANISOU  240  P     C C  26    18787  14838  18535  -1522   -401   -418       P  
ATOM    241  OP1   C C  26      -8.318  -2.460   2.654  1.00124.66           O  
ANISOU  241  OP1   C C  26    17248  13338  16778  -1533   -361   -422       O  
ATOM    242  OP2   C C  26      -8.122  -5.013   2.175  1.00124.24           O  
ANISOU  242  OP2   C C  26    17288  13297  16619  -1512   -383   -421       O  
ATOM    243  O5'   C C  26      -6.220  -3.498   1.648  1.00120.54           O  
ANISOU  243  O5'   C C  26    16464  12533  16804  -1441   -170   -353       O  
ATOM    244  C5'   C C  26      -5.547  -2.260   1.694  1.00127.67           C  
ANISOU  244  C5'   C C  26    17190  13299  18019  -1442   -113   -324       C  
ATOM    245  C4'   C C  26      -4.173  -2.323   1.102  1.00126.81           C  
ANISOU  245  C4'   C C  26    16849  12988  18346  -1384     51   -257       C  
ATOM    246  O4'   C C  26      -3.397  -3.380   1.709  1.00120.43           O  
ANISOU  246  O4'   C C  26    15960  12086  17711  -1403   -148   -299       O  
ATOM    247  C3'   C C  26      -4.079  -2.636  -0.369  1.00132.36           C  
ANISOU  247  C3'   C C  26    17576  13711  19005  -1258    416   -166       C  
ATOM    248  O3'   C C  26      -4.449  -1.565  -1.195  1.00140.74           O  
ANISOU  248  O3'   C C  26    18663  14802  20010  -1202    680    -95       O  
ATOM    249  C2'   C C  26      -2.620  -3.030  -0.504  1.00138.65           C  
ANISOU  249  C2'   C C  26    18126  14303  20252  -1217    474   -120       C  
ATOM    250  O2'   C C  26      -1.775  -1.884  -0.463  1.00136.26           O  
ANISOU  250  O2'   C C  26    17576  13822  20373  -1236    554    -58       O  
ATOM    251  C1'   C C  26      -2.435  -3.844   0.782  1.00125.30           C  
ANISOU  251  C1'   C C  26    16433  12589  18587  -1309     88   -225       C  
ATOM    252  N1    C C  26      -2.679  -5.274   0.518  1.00131.76           N  
ANISOU  252  N1    C C  26    17400  13489  19173  -1264     69   -249       N  
ATOM    253  C2    C C  26      -1.675  -5.962  -0.165  1.00132.71           C  
ANISOU  253  C2    C C  26    17394  13494  19536  -1162    230   -200       C  
ATOM    254  O2    C C  26      -0.643  -5.361  -0.482  1.00137.12           O  
ANISOU  254  O2    C C  26    17708  13893  20498  -1122    388   -129       O  
ATOM    255  N3    C C  26      -1.822  -7.269  -0.475  1.00128.16           N  
ANISOU  255  N3    C C  26    16953  12970  18770  -1104    216   -225       N  
ATOM    256  C4    C C  26      -2.947  -7.912  -0.137  1.00130.56           C  
ANISOU  256  C4    C C  26    17502  13430  18675  -1160     49   -290       C  
ATOM    257  N4    C C  26      -3.038  -9.218  -0.482  1.00139.02           N  
ANISOU  257  N4    C C  26    18699  14527  19596  -1103     29   -314       N  
ATOM    258  C5    C C  26      -4.000  -7.211   0.566  1.00131.75           C  
ANISOU  258  C5    C C  26    17767  13707  18585  -1270    -98   -328       C  
ATOM    259  C6    C C  26      -3.836  -5.904   0.866  1.00131.59           C  
ANISOU  259  C6    C C  26    17624  13642  18732  -1310    -82   -310       C  
ATOM    260  P     G C  27      -5.270  -1.879  -2.521  1.00137.45           P  
ANISOU  260  P     G C  27    18462  14536  19226  -1069    962    -53       P  
ATOM    261  OP1   G C  27      -6.184  -0.752  -2.756  1.00132.54           O  
ANISOU  261  OP1   G C  27    17949  14014  18396  -1067   1048    -41       O  
ATOM    262  OP2   G C  27      -5.903  -3.202  -2.336  1.00133.55           O  
ANISOU  262  OP2   G C  27    18144  14170  18429  -1081    794   -134       O  
ATOM    263  O5'   G C  27      -4.143  -1.938  -3.654  1.00122.61           O  
ANISOU  263  O5'   G C  27    16437  12508  17641   -922   1311     71       O  
ATOM    264  C5'   G C  27      -3.570  -0.738  -4.163  1.00127.58           C  
ANISOU  264  C5'   G C  27    16911  13011  18552   -880   1568    188       C  
ATOM    265  C4'   G C  27      -2.299  -0.981  -4.947  1.00126.51           C  
ANISOU  265  C4'   G C  27    16581  12710  18777   -760   1857    312       C  
ATOM    266  O4'   G C  27      -1.346  -1.744  -4.157  1.00128.53           O  
ANISOU  266  O4'   G C  27    16641  12846  19351   -830   1641    266       O  
ATOM    267  C3'   G C  27      -2.441  -1.790  -6.219  1.00121.77           C  
ANISOU  267  C3'   G C  27    16156  12188  17924   -555   2138    360       C  
ATOM    268  O3'   G C  27      -2.954  -1.059  -7.319  1.00128.53           O  
ANISOU  268  O3'   G C  27    17160  13103  18574   -415   2459    451       O  
ATOM    269  C2'   G C  27      -1.030  -2.350  -6.445  1.00123.90           C  
ANISOU  269  C2'   G C  27    16185  12284  18608   -481   2278    440       C  
ATOM    270  O2'   G C  27      -0.188  -1.484  -7.202  1.00124.77           O  
ANISOU  270  O2'   G C  27    16104  12247  19057   -385   2653    617       O  
ATOM    271  C1'   G C  27      -0.516  -2.509  -5.008  1.00132.32           C  
ANISOU  271  C1'   G C  27    17048  13254  19973   -678   1889    346       C  
ATOM    272  N9    G C  27      -0.657  -3.901  -4.620  1.00138.30           N  
ANISOU  272  N9    G C  27    17919  14082  20547   -684   1655    235       N  
ATOM    273  C8    G C  27      -1.507  -4.386  -3.665  1.00130.56           C  
ANISOU  273  C8    G C  27    17098  13220  19289   -812   1293     97       C  
ATOM    274  N7    G C  27      -1.444  -5.692  -3.595  1.00134.25           N  
ANISOU  274  N7    G C  27    17649  13714  19644   -779   1172     36       N  
ATOM    275  C5    G C  27      -0.519  -6.065  -4.578  1.00134.36           C  
ANISOU  275  C5    G C  27    17563  13631  19856   -608   1469    129       C  
ATOM    276  C6    G C  27      -0.050  -7.349  -4.975  1.00140.40           C  
ANISOU  276  C6    G C  27    18367  14371  20606   -489   1495    113       C  
ATOM    277  O6    G C  27      -0.350  -8.462  -4.531  1.00140.93           O  
ANISOU  277  O6    G C  27    18565  14487  20495   -522   1247     12       O  
ATOM    278  N1    G C  27       0.877  -7.254  -6.008  1.00144.74           N  
ANISOU  278  N1    G C  27    18785  14820  21389   -304   1866    239       N  
ATOM    279  C2    G C  27       1.306  -6.088  -6.600  1.00143.33           C  
ANISOU  279  C2    G C  27    18452  14566  21440   -247   2189    380       C  
ATOM    280  N2    G C  27       2.213  -6.257  -7.587  1.00144.71           N  
ANISOU  280  N2    G C  27    18518  14650  21815    -46   2551    508       N  
ATOM    281  N3    G C  27       0.868  -4.880  -6.243  1.00141.72           N  
ANISOU  281  N3    G C  27    18211  14372  21263   -371   2160    399       N  
ATOM    282  C4    G C  27      -0.030  -4.952  -5.234  1.00136.84           C  
ANISOU  282  C4    G C  27    17724  13859  20410   -543   1787    262       C  
ATOM    283  P     C C  28      -3.186  -1.842  -8.711  1.00127.03           P  
ANISOU  283  P     C C  28    17203  12996  18066   -160   2744    489       P  
ATOM    284  OP1   C C  28      -4.187  -1.134  -9.547  1.00137.54           O  
ANISOU  284  OP1   C C  28    18777  14446  19035    -47   2923    516       O  
ATOM    285  OP2   C C  28      -3.561  -3.239  -8.380  1.00124.44           O  
ANISOU  285  OP2   C C  28    17012  12762  17507   -180   2477    350       O  
ATOM    286  O5'   C C  28      -1.744  -1.850  -9.388  1.00121.67           O  
ANISOU  286  O5'   C C  28    16295  12130  17803    -17   3094    656       O  
ATOM    287  C5'   C C  28      -1.634  -1.977 -10.786  1.00133.03           C  
ANISOU  287  C5'   C C  28    17881  13581  19083    256   3492    768       C  
ATOM    288  C4'   C C  28      -0.645  -3.038 -11.136  1.00144.58           C  
ANISOU  288  C4'   C C  28    19253  14963  20720    391   3606    802       C  
ATOM    289  O4'   C C  28      -0.217  -3.727  -9.938  1.00138.31           O  
ANISOU  289  O4'   C C  28    18276  14118  20158    195   3238    691       O  
ATOM    290  C3'   C C  28      -1.174  -4.149 -12.014  1.00141.39           C  
ANISOU  290  C3'   C C  28    19169  14678  19873    613   3652    731       C  
ATOM    291  O3'   C C  28      -1.259  -3.777 -13.374  1.00146.35           O  
ANISOU  291  O3'   C C  28    19979  15325  20303    893   4064    854       O  
ATOM    292  C2'   C C  28      -0.191  -5.280 -11.745  1.00141.40           C  
ANISOU  292  C2'   C C  28    19017  14589  20120    636   3578    708       C  
ATOM    293  O2'   C C  28       1.007  -5.097 -12.492  1.00138.68           O  
ANISOU  293  O2'   C C  28    18485  14105  20101    824   3988    892       O  
ATOM    294  C1'   C C  28       0.118  -5.065 -10.262  1.00140.50           C  
ANISOU  294  C1'   C C  28    18630  14404  20349    330   3224    642       C  
ATOM    295  N1    C C  28      -0.624  -5.989  -9.377  1.00147.00           N  
ANISOU  295  N1    C C  28    19593  15330  20928    178   2781    451       N  
ATOM    296  C2    C C  28      -0.346  -7.367  -9.409  1.00152.97           C  
ANISOU  296  C2    C C  28    20417  16083  21622    255   2664    375       C  
ATOM    297  O2    C C  28       0.491  -7.822 -10.206  1.00161.54           O  
ANISOU  297  O2    C C  28    21458  17091  22830    464   2930    457       O  
ATOM    298  N3    C C  28      -1.024  -8.194  -8.571  1.00151.01           N  
ANISOU  298  N3    C C  28    20292  15914  21173    106   2268    219       N  
ATOM    299  C4    C C  28      -1.923  -7.697  -7.712  1.00147.27           C  
ANISOU  299  C4    C C  28    19864  15529  20563   -101   2008    145       C  
ATOM    300  N4    C C  28      -2.555  -8.552  -6.901  1.00144.04           N  
ANISOU  300  N4    C C  28    19570  15190  19967   -235   1651     14       N  
ATOM    301  C5    C C  28      -2.212  -6.301  -7.651  1.00148.89           C  
ANISOU  301  C5    C C  28    20005  15749  20819   -171   2114    209       C  
ATOM    302  C6    C C  28      -1.540  -5.497  -8.486  1.00150.17           C  
ANISOU  302  C6    C C  28    20050  15821  21187    -33   2490    358       C  
ATOM    303  P     G C  29      -2.413  -4.413 -14.292  1.00156.38           P  
ANISOU  303  P     G C  29    21686  16763  20968   1105   4046    744       P  
ATOM    304  OP1   G C  29      -2.420  -3.714 -15.616  1.00154.52           O  
ANISOU  304  OP1   G C  29    21615  16523  20571   1395   4492    896       O  
ATOM    305  OP2   G C  29      -3.627  -4.532 -13.422  1.00142.05           O  
ANISOU  305  OP2   G C  29    19988  15083  18900    875   3610    558       O  
ATOM    306  O5'   G C  29      -1.894  -5.884 -14.582  1.00149.77           O  
ANISOU  306  O5'   G C  29    20911  15902  20094   1258   4007    681       O  
ATOM    307  C5'   G C  29      -0.613  -6.089 -15.129  1.00142.24           C  
ANISOU  307  C5'   G C  29    19794  14816  19435   1446   4343    831       C  
ATOM    308  C4'   G C  29      -0.254  -7.539 -15.063  1.00139.40           C  
ANISOU  308  C4'   G C  29    19479  14443  19043   1521   4177    723       C  
ATOM    309  O4'   G C  29      -0.042  -7.944 -13.692  1.00136.80           O  
ANISOU  309  O4'   G C  29    18924  14078  18977   1216   3785    621       O  
ATOM    310  C3'   G C  29      -1.313  -8.497 -15.551  1.00135.20           C  
ANISOU  310  C3'   G C  29    19342  14038  17989   1651   3974    548       C  
ATOM    311  O3'   G C  29      -1.367  -8.555 -16.963  1.00137.53           O  
ANISOU  311  O3'   G C  29    19909  14354  17994   2025   4313    611       O  
ATOM    312  C2'   G C  29      -0.888  -9.806 -14.902  1.00137.21           C  
ANISOU  312  C2'   G C  29    19525  14247  18362   1572   3684    432       C  
ATOM    313  O2'   G C  29       0.165 -10.401 -15.649  1.00137.28           O  
ANISOU  313  O2'   G C  29    19504  14163  18493   1849   3967    517       O  
ATOM    314  C1'   G C  29      -0.316  -9.319 -13.565  1.00139.70           C  
ANISOU  314  C1'   G C  29    19462  14486  19132   1246   3511    462       C  
ATOM    315  N9    G C  29      -1.239  -9.526 -12.441  1.00137.74           N  
ANISOU  315  N9    G C  29    19253  14319  18761    952   3052    303       N  
ATOM    316  C8    G C  29      -1.930  -8.581 -11.724  1.00138.85           C  
ANISOU  316  C8    G C  29    19342  14522  18892    720   2903    287       C  
ATOM    317  N7    G C  29      -2.676  -9.088 -10.774  1.00140.14           N  
ANISOU  317  N7    G C  29    19565  14757  18924    507   2502    144       N  
ATOM    318  C5    G C  29      -2.465 -10.452 -10.875  1.00139.28           C  
ANISOU  318  C5    G C  29    19552  14623  18746    590   2371     62       C  
ATOM    319  C6    G C  29      -3.005 -11.524 -10.121  1.00132.32           C  
ANISOU  319  C6    G C  29    18767  13778  17732    446   1982    -81       C  
ATOM    320  O6    G C  29      -3.791 -11.464  -9.177  1.00124.75           O  
ANISOU  320  O6    G C  29    17822  12891  16686    214   1686   -157       O  
ATOM    321  N1    G C  29      -2.530 -12.765 -10.543  1.00130.08           N  
ANISOU  321  N1    G C  29    18569  13429  17424    606   1965   -126       N  
ATOM    322  C2    G C  29      -1.647 -12.941 -11.579  1.00135.26           C  
ANISOU  322  C2    G C  29    19225  14010  18159    889   2294    -44       C  
ATOM    323  N2    G C  29      -1.308 -14.203 -11.841  1.00138.55           N  
ANISOU  323  N2    G C  29    19744  14372  18528   1025   2213   -112       N  
ATOM    324  N3    G C  29      -1.132 -11.956 -12.301  1.00140.28           N  
ANISOU  324  N3    G C  29    19769  14619  18914   1038   2683    102       N  
ATOM    325  C4    G C  29      -1.580 -10.742 -11.898  1.00140.73           C  
ANISOU  325  C4    G C  29    19735  14724  19010    868   2697    150       C  
ATOM    326  P     U C  30      -2.791  -8.540 -17.692  1.00148.20           P  
ANISOU  326  P     U C  30    21681  15848  18780   2161   4217    488       P  
ATOM    327  OP1   U C  30      -2.724  -7.819 -18.986  1.00155.95           O  
ANISOU  327  OP1   U C  30    22846  16829  19577   2496   4664    634       O  
ATOM    328  OP2   U C  30      -3.750  -8.108 -16.640  1.00149.38           O  
ANISOU  328  OP2   U C  30    21771  16083  18902   1812   3852    381       O  
ATOM    329  O5'   U C  30      -3.063 -10.074 -18.001  1.00151.05           O  
ANISOU  329  O5'   U C  30    22294  16228  18869   2310   3976    309       O  
ATOM    330  C5'   U C  30      -1.988 -10.990 -18.090  1.00143.27           C  
ANISOU  330  C5'   U C  30    21212  15142  18084   2438   4057    336       C  
ATOM    331  C4'   U C  30      -2.393 -12.362 -17.622  1.00146.17           C  
ANISOU  331  C4'   U C  30    21697  15518  18321   2352   3626    129       C  
ATOM    332  O4'   U C  30      -2.187 -12.497 -16.190  1.00147.75           O  
ANISOU  332  O4'   U C  30    21601  15690  18849   1974   3321     93       O  
ATOM    333  C3'   U C  30      -3.852 -12.736 -17.798  1.00143.94           C  
ANISOU  333  C3'   U C  30    21743  15346  17602   2333   3303    -60       C  
ATOM    334  O3'   U C  30      -4.221 -13.048 -19.132  1.00142.63           O  
ANISOU  334  O3'   U C  30    21946  15202  17045   2714   3443   -107       O  
ATOM    335  C2'   U C  30      -3.997 -13.899 -16.828  1.00144.63           C  
ANISOU  335  C2'   U C  30    21775  15408  17771   2101   2867   -210       C  
ATOM    336  O2'   U C  30      -3.448 -15.088 -17.373  1.00151.06           O  
ANISOU  336  O2'   U C  30    22724  16142  18532   2344   2868   -267       O  
ATOM    337  C1'   U C  30      -3.110 -13.441 -15.670  1.00145.74           C  
ANISOU  337  C1'   U C  30    21507  15487  18379   1823   2876   -102       C  
ATOM    338  N1    U C  30      -3.926 -12.849 -14.576  1.00149.62           N  
ANISOU  338  N1    U C  30    21888  16058  18904   1465   2601   -146       N  
ATOM    339  C2    U C  30      -4.324 -13.720 -13.557  1.00151.84           C  
ANISOU  339  C2    U C  30    22145  16342  19203   1221   2186   -273       C  
ATOM    340  O2    U C  30      -4.025 -14.902 -13.489  1.00156.66           O  
ANISOU  340  O2    U C  30    22810  16887  19825   1267   2028   -349       O  
ATOM    341  N3    U C  30      -5.093 -13.172 -12.565  1.00141.60           N  
ANISOU  341  N3    U C  30    20762  15126  17914    919   1958   -303       N  
ATOM    342  C4    U C  30      -5.522 -11.871 -12.474  1.00141.51           C  
ANISOU  342  C4    U C  30    20690  15189  17889    833   2074   -236       C  
ATOM    343  O4    U C  30      -6.214 -11.571 -11.499  1.00133.99           O  
ANISOU  343  O4    U C  30    19673  14306  16930    570   1828   -281       O  
ATOM    344  C5    U C  30      -5.090 -11.029 -13.563  1.00146.05           C  
ANISOU  344  C5    U C  30    21296  15746  18451   1084   2488   -112       C  
ATOM    345  C6    U C  30      -4.335 -11.530 -14.557  1.00144.45           C  
ANISOU  345  C6    U C  30    21178  15469  18239   1386   2741    -66       C  
ATOM    346  P     G C  31      -5.673 -12.613 -19.689  1.00130.73           P  
ANISOU  346  P     G C  31    20753  13814  15104   2774   3318   -215       P  
ATOM    347  OP1   G C  31      -5.683 -12.829 -21.165  1.00143.73           O  
ANISOU  347  OP1   G C  31    22759  15450  16402   3243   3555   -223       O  
ATOM    348  OP2   G C  31      -5.999 -11.245 -19.176  1.00130.20           O  
ANISOU  348  OP2   G C  31    20504  13813  15153   2545   3403   -113       O  
ATOM    349  O5'   G C  31      -6.670 -13.643 -18.991  1.00121.03           O  
ANISOU  349  O5'   G C  31    19612  12621  13754   2541   2777   -440       O  
ATOM    350  C5'   G C  31      -6.887 -14.924 -19.530  1.00130.05           C  
ANISOU  350  C5'   G C  31    21018  13717  14680   2735   2573   -598       C  
ATOM    351  C4'   G C  31      -7.045 -15.967 -18.449  1.00125.56           C  
ANISOU  351  C4'   G C  31    20329  13110  14269   2436   2156   -715       C  
ATOM    352  O4'   G C  31      -6.260 -15.642 -17.269  1.00123.48           O  
ANISOU  352  O4'   G C  31    19687  12818  14412   2139   2184   -598       O  
ATOM    353  C3'   G C  31      -8.441 -16.185 -17.881  1.00119.00           C  
ANISOU  353  C3'   G C  31    19569  12355  13290   2173   1737   -866       C  
ATOM    354  O3'   G C  31      -9.325 -16.868 -18.753  1.00130.35           O  
ANISOU  354  O3'   G C  31    21351  13791  14384   2382   1539  -1037       O  
ATOM    355  C2'   G C  31      -8.125 -16.947 -16.607  1.00130.46           C  
ANISOU  355  C2'   G C  31    20792  13750  15026   1856   1467   -885       C  
ATOM    356  O2'   G C  31      -7.700 -18.272 -16.911  1.00127.29           O  
ANISOU  356  O2'   G C  31    20523  13234  14607   2012   1339   -976       O  
ATOM    357  C1'   G C  31      -6.914 -16.158 -16.115  1.00131.48           C  
ANISOU  357  C1'   G C  31    20609  13853  15497   1788   1771   -700       C  
ATOM    358  N9    G C  31      -7.345 -15.037 -15.248  1.00122.75           N  
ANISOU  358  N9    G C  31    19297  12839  14504   1493   1753   -631       N  
ATOM    359  C8    G C  31      -7.083 -13.702 -15.415  1.00120.95           C  
ANISOU  359  C8    G C  31    18951  12652  14353   1516   2061   -492       C  
ATOM    360  N7    G C  31      -7.612 -12.958 -14.486  1.00115.68           N  
ANISOU  360  N7    G C  31    18127  12059  13766   1226   1935   -475       N  
ATOM    361  C5    G C  31      -8.264 -13.849 -13.650  1.00119.28           C  
ANISOU  361  C5    G C  31    18595  12532  14193   1001   1540   -598       C  
ATOM    362  C6    G C  31      -9.009 -13.625 -12.473  1.00122.27           C  
ANISOU  362  C6    G C  31    18855  12986  14614    672   1274   -628       C  
ATOM    363  O6    G C  31      -9.276 -12.567 -11.889  1.00122.95           O  
ANISOU  363  O6    G C  31    18805  13145  14765    507   1308   -568       O  
ATOM    364  N1    G C  31      -9.471 -14.812 -11.956  1.00118.16           N  
ANISOU  364  N1    G C  31    18396  12445  14053    543    939   -736       N  
ATOM    365  C2    G C  31      -9.267 -16.037 -12.487  1.00119.89           C  
ANISOU  365  C2    G C  31    18772  12575  14206    698    845   -818       C  
ATOM    366  N2    G C  31      -9.824 -17.069 -11.848  1.00114.44           N  
ANISOU  366  N2    G C  31    18121  11862  13500    525    504   -910       N  
ATOM    367  N3    G C  31      -8.580 -16.246 -13.571  1.00120.64           N  
ANISOU  367  N3    G C  31    18986  12600  14250   1010   1073   -806       N  
ATOM    368  C4    G C  31      -8.110 -15.125 -14.107  1.00115.85           C  
ANISOU  368  C4    G C  31    18323  12021  13674   1151   1424   -690       C  
ATOM    369  P     G C  32     -10.711 -16.176 -19.187  1.00142.18           P  
ANISOU  369  P     G C  32    23031  15408  15585   2391   1436  -1118       P  
ATOM    370  OP1   G C  32     -10.932 -16.407 -20.655  1.00162.30           O  
ANISOU  370  OP1   G C  32    25960  17929  17779   2835   1519  -1208       O  
ATOM    371  OP2   G C  32     -10.675 -14.763 -18.671  1.00129.13           O  
ANISOU  371  OP2   G C  32    21149  13851  14064   2210   1658   -964       O  
ATOM    372  O5'   G C  32     -11.775 -17.024 -18.358  1.00129.36           O  
ANISOU  372  O5'   G C  32    21387  13791  13974   2079    940  -1274       O  
ATOM    373  C5'   G C  32     -11.338 -18.163 -17.646  1.00133.54           C  
ANISOU  373  C5'   G C  32    21817  14219  14704   1925    723  -1310       C  
ATOM    374  C4'   G C  32     -11.945 -18.242 -16.274  1.00129.57           C  
ANISOU  374  C4'   G C  32    21087  13762  14381   1490    444  -1310       C  
ATOM    375  O4'   G C  32     -11.195 -17.452 -15.323  1.00126.56           O  
ANISOU  375  O4'   G C  32    20399  13417  14270   1282    631  -1147       O  
ATOM    376  C3'   G C  32     -13.352 -17.719 -16.126  1.00134.91           C  
ANISOU  376  C3'   G C  32    21795  14559  14907   1332    263  -1372       C  
ATOM    377  O3'   G C  32     -14.310 -18.611 -16.646  1.00132.13           O  
ANISOU  377  O3'   G C  32    21668  14164  14371   1402    -51  -1548       O  
ATOM    378  C2'   G C  32     -13.459 -17.538 -14.625  1.00126.46           C  
ANISOU  378  C2'   G C  32    20431  13538  14081    926    141  -1293       C  
ATOM    379  O2'   G C  32     -13.634 -18.810 -14.023  1.00117.25           O  
ANISOU  379  O2'   G C  32    19256  12280  13013    763   -177  -1365       O  
ATOM    380  C1'   G C  32     -12.055 -17.025 -14.286  1.00126.65           C  
ANISOU  380  C1'   G C  32    20257  13526  14336    944    443  -1139       C  
ATOM    381  N9    G C  32     -12.007 -15.552 -14.216  1.00125.24           N  
ANISOU  381  N9    G C  32    19957  13453  14177    918    706  -1023       N  
ATOM    382  C8    G C  32     -11.317 -14.715 -15.054  1.00131.21           C  
ANISOU  382  C8    G C  32    20744  14207  14905   1168   1074   -930       C  
ATOM    383  N7    G C  32     -11.468 -13.461 -14.752  1.00133.99           N  
ANISOU  383  N7    G C  32    20967  14646  15297   1066   1226   -837       N  
ATOM    384  C5    G C  32     -12.297 -13.472 -13.656  1.00125.27           C  
ANISOU  384  C5    G C  32    19747  13616  14234    746    945   -877       C  
ATOM    385  C6    G C  32     -12.800 -12.414 -12.904  1.00119.09           C  
ANISOU  385  C6    G C  32    18815  12941  13493    534    943   -822       C  
ATOM    386  O6    G C  32     -12.632 -11.208 -13.066  1.00119.51           O  
ANISOU  386  O6    G C  32    18808  13039  13561    576   1179   -732       O  
ATOM    387  N1    G C  32     -13.596 -12.846 -11.864  1.00120.63           N  
ANISOU  387  N1    G C  32    18935  13189  13709    255    632   -877       N  
ATOM    388  C2    G C  32     -13.888 -14.143 -11.570  1.00120.02           C  
ANISOU  388  C2    G C  32    18910  13057  13633    170    354   -964       C  
ATOM    389  N2    G C  32     -14.693 -14.361 -10.517  1.00124.40           N  
ANISOU  389  N2    G C  32    19374  13675  14217   -107    103   -982       N  
ATOM    390  N3    G C  32     -13.422 -15.153 -12.284  1.00125.18           N  
ANISOU  390  N3    G C  32    19705  13597  14259    358    334  -1024       N  
ATOM    391  C4    G C  32     -12.641 -14.743 -13.308  1.00126.04           C  
ANISOU  391  C4    G C  32    19897  13664  14328    648    636   -981       C  
ATOM    392  P     A C  33     -15.586 -18.028 -17.416  1.00138.49           P  
ANISOU  392  P     A C  33    22659  15065  14895   1514   -131  -1650       P  
ATOM    393  OP1   A C  33     -16.139 -19.075 -18.342  1.00145.20           O  
ANISOU  393  OP1   A C  33    23805  15811  15554   1736   -402  -1846       O  
ATOM    394  OP2   A C  33     -15.177 -16.693 -17.964  1.00126.31           O  
ANISOU  394  OP2   A C  33    21127  13612  13254   1701    261  -1535       O  
ATOM    395  O5'   A C  33     -16.610 -17.787 -16.218  1.00135.26           O  
ANISOU  395  O5'   A C  33    22027  14758  14609   1100   -361  -1636       O  
ATOM    396  C5'   A C  33     -16.671 -18.707 -15.135  1.00127.17           C  
ANISOU  396  C5'   A C  33    20846  13672  13800    800   -612  -1633       C  
ATOM    397  C4'   A C  33     -17.451 -18.160 -13.963  1.00127.10           C  
ANISOU  397  C4'   A C  33    20608  13788  13898    444   -706  -1564       C  
ATOM    398  O4'   A C  33     -16.624 -17.283 -13.152  1.00135.70           O  
ANISOU  398  O4'   A C  33    21477  14938  15143    321   -457  -1402       O  
ATOM    399  C3'   A C  33     -18.661 -17.305 -14.292  1.00122.68           C  
ANISOU  399  C3'   A C  33    20086  13365  13160    444   -738  -1611       C  
ATOM    400  O3'   A C  33     -19.793 -18.051 -14.731  1.00122.85           O  
ANISOU  400  O3'   A C  33    20242  13350  13086    453  -1059  -1766       O  
ATOM    401  C2'   A C  33     -18.885 -16.559 -12.987  1.00118.86           C  
ANISOU  401  C2'   A C  33    19334  13005  12820    125   -698  -1483       C  
ATOM    402  O2'   A C  33     -19.549 -17.399 -12.049  1.00121.16           O  
ANISOU  402  O2'   A C  33    19515  13276  13242   -159   -984  -1495       O  
ATOM    403  C1'   A C  33     -17.442 -16.328 -12.512  1.00124.42           C  
ANISOU  403  C1'   A C  33    19914  13662  13700    123   -457  -1352       C  
ATOM    404  N9    A C  33     -16.962 -14.975 -12.850  1.00120.17           N  
ANISOU  404  N9    A C  33    19345  13202  13113    253   -130  -1264       N  
ATOM    405  C8    A C  33     -16.076 -14.638 -13.843  1.00118.69           C  
ANISOU  405  C8    A C  33    19272  12961  12864    550    146  -1236       C  
ATOM    406  N7    A C  33     -15.804 -13.357 -13.939  1.00121.33           N  
ANISOU  406  N7    A C  33    19540  13369  13191    599    417  -1136       N  
ATOM    407  C5    A C  33     -16.579 -12.808 -12.945  1.00114.01           C  
ANISOU  407  C5    A C  33    18455  12556  12308    324    296  -1112       C  
ATOM    408  C6    A C  33     -16.728 -11.474 -12.577  1.00 99.27           C  
ANISOU  408  C6    A C  33    16472  10795  10450    247    452  -1026       C  
ATOM    409  N6    A C  33     -16.076 -10.475 -13.199  1.00 98.95           N  
ANISOU  409  N6    A C  33    16453  10749  10396    432    769   -941       N  
ATOM    410  N1    A C  33     -17.579 -11.242 -11.536  1.00 99.61           N  
ANISOU  410  N1    A C  33    16383  10943  10522    -21    271  -1026       N  
ATOM    411  C2    A C  33     -18.217 -12.278 -10.938  1.00 95.57           C  
ANISOU  411  C2    A C  33    15848  10425  10038   -199    -20  -1089       C  
ATOM    412  N3    A C  33     -18.167 -13.580 -11.207  1.00102.12           N  
ANISOU  412  N3    A C  33    16771  11148  10882   -166   -195  -1166       N  
ATOM    413  C4    A C  33     -17.308 -13.778 -12.245  1.00114.04           C  
ANISOU  413  C4    A C  33    18422  12557  12350    109    -29  -1182       C  
ATOM    414  P     U C  34     -20.782 -17.443 -15.865  1.00122.39           P  
ANISOU  414  P     U C  34    20382  13365  12758    683  -1093  -1890       P  
ATOM    415  OP1   U C  34     -21.699 -18.546 -16.261  1.00118.61           O  
ANISOU  415  OP1   U C  34    20030  12783  12254    690  -1478  -2064       O  
ATOM    416  OP2   U C  34     -20.042 -16.638 -16.922  1.00115.18           O  
ANISOU  416  OP2   U C  34    19648  12468  11649   1041   -765  -1866       O  
ATOM    417  O5'   U C  34     -21.639 -16.372 -15.065  1.00102.36           O  
ANISOU  417  O5'   U C  34    17637  11010  10246    437  -1062  -1811       O  
ATOM    418  C5'   U C  34     -22.319 -16.705 -13.876  1.00110.73           C  
ANISOU  418  C5'   U C  34    18476  12110  11485     82  -1258  -1769       C  
ATOM    419  C4'   U C  34     -22.794 -15.452 -13.205  1.00101.85           C  
ANISOU  419  C4'   U C  34    17179  11169  10351    -71  -1120  -1669       C  
ATOM    420  O4'   U C  34     -21.656 -14.581 -12.953  1.00 93.79           O  
ANISOU  420  O4'   U C  34    16093  10181   9363    -25   -794  -1535       O  
ATOM    421  C3'   U C  34     -23.809 -14.634 -13.990  1.00 93.61           C  
ANISOU  421  C3'   U C  34    16236  10235   9096     75  -1134  -1756       C  
ATOM    422  O3'   U C  34     -24.830 -14.235 -13.113  1.00 84.75           O  
ANISOU  422  O3'   U C  34    14919   9246   8037   -181  -1233  -1717       O  
ATOM    423  C2'   U C  34     -23.006 -13.415 -14.446  1.00 97.78           C  
ANISOU  423  C2'   U C  34    16826  10821   9503    278   -777  -1675       C  
ATOM    424  O2'   U C  34     -23.712 -12.202 -14.658  1.00 99.83           O  
ANISOU  424  O2'   U C  34    17089  11228   9616    329   -683  -1671       O  
ATOM    425  C1'   U C  34     -21.962 -13.272 -13.353  1.00 86.81           C  
ANISOU  425  C1'   U C  34    15236   9423   8326     88   -608  -1515       C  
ATOM    426  N1    U C  34     -20.754 -12.662 -13.915  1.00 82.58           N  
ANISOU  426  N1    U C  34    14771   8844   7761    308   -287  -1440       N  
ATOM    427  C2    U C  34     -20.374 -11.323 -13.644  1.00 91.20           C  
ANISOU  427  C2    U C  34    15762  10023   8865    299    -17  -1319       C  
ATOM    428  O2    U C  34     -20.933 -10.564 -12.839  1.00 88.18           O  
ANISOU  428  O2    U C  34    15228   9761   8514    107    -30  -1269       O  
ATOM    429  N3    U C  34     -19.230 -10.907 -14.306  1.00 85.82           N  
ANISOU  429  N3    U C  34    15153   9270   8182    524    282  -1247       N  
ATOM    430  C4    U C  34     -18.497 -11.680 -15.189  1.00 84.10           C  
ANISOU  430  C4    U C  34    15104   8924   7927    766    342  -1285       C  
ATOM    431  O4    U C  34     -17.501 -11.219 -15.742  1.00 98.32           O  
ANISOU  431  O4    U C  34    16947  10672   9737    966    644  -1197       O  
ATOM    432  C5    U C  34     -18.961 -13.017 -15.389  1.00 96.99           C  
ANISOU  432  C5    U C  34    16847  10482   9523    769     41  -1423       C  
ATOM    433  C6    U C  34     -20.045 -13.462 -14.770  1.00 91.58           C  
ANISOU  433  C6    U C  34    16087   9845   8862    540   -263  -1495       C  
ATOM    434  P     A C  35     -26.121 -15.165 -12.935  1.00132.02           P  
ANISOU  434  P     A C  35    20848  15206  14106   -348  -1596  -1815       P  
ATOM    435  OP1   A C  35     -25.620 -16.520 -12.586  1.00136.18           O  
ANISOU  435  OP1   A C  35    21366  15565  14810   -455  -1750  -1813       O  
ATOM    436  OP2   A C  35     -27.001 -14.933 -14.124  1.00135.22           O  
ANISOU  436  OP2   A C  35    21429  15628  14320   -118  -1724  -1979       O  
ATOM    437  O5'   A C  35     -26.804 -14.663 -11.582  1.00128.04           O  
ANISOU  437  O5'   A C  35    20070  14856  13724   -667  -1587  -1686       O  
ATOM    438  C5'   A C  35     -26.394 -15.200 -10.328  1.00123.82           C  
ANISOU  438  C5'   A C  35    19363  14292  13389   -928  -1592  -1556       C  
ATOM    439  C4'   A C  35     -27.264 -14.713  -9.193  1.00113.49           C  
ANISOU  439  C4'   A C  35    17833  13139  12147  -1179  -1599  -1452       C  
ATOM    440  O4'   A C  35     -26.909 -13.336  -8.843  1.00115.90           O  
ANISOU  440  O4'   A C  35    18091  13589  12356  -1144  -1341  -1367       O  
ATOM    441  C3'   A C  35     -28.764 -14.715  -9.470  1.00112.55           C  
ANISOU  441  C3'   A C  35    17662  13095  12009  -1222  -1792  -1534       C  
ATOM    442  O3'   A C  35     -29.443 -15.067  -8.264  1.00118.69           O  
ANISOU  442  O3'   A C  35    18220  13926  12951  -1511  -1872  -1420       O  
ATOM    443  C2'   A C  35     -29.045 -13.248  -9.848  1.00117.63           C  
ANISOU  443  C2'   A C  35    18333  13906  12455  -1075  -1613  -1548       C  
ATOM    444  O2'   A C  35     -30.375 -12.806  -9.642  1.00122.39           O  
ANISOU  444  O2'   A C  35    18809  14649  13044  -1162  -1704  -1563       O  
ATOM    445  C1'   A C  35     -28.043 -12.490  -8.965  1.00111.24           C  
ANISOU  445  C1'   A C  35    17452  13157  11657  -1136  -1351  -1398       C  
ATOM    446  N9    A C  35     -27.586 -11.218  -9.536  1.00111.80           N  
ANISOU  446  N9    A C  35    17620  13299  11558   -931  -1121  -1402       N  
ATOM    447  C8    A C  35     -26.626 -11.106 -10.509  1.00114.57           C  
ANISOU  447  C8    A C  35    18155  13552  11824   -690   -989  -1445       C  
ATOM    448  N7    A C  35     -26.359  -9.876 -10.888  1.00110.85           N  
ANISOU  448  N7    A C  35    17742  13156  11220   -539   -770  -1421       N  
ATOM    449  C5    A C  35     -27.206  -9.096 -10.102  1.00 98.34           C  
ANISOU  449  C5    A C  35    16007  11735   9624   -687   -773  -1372       C  
ATOM    450  C6    A C  35     -27.393  -7.686 -10.024  1.00 97.45           C  
ANISOU  450  C6    A C  35    15876  11753   9398   -630   -602  -1331       C  
ATOM    451  N6    A C  35     -26.711  -6.819 -10.790  1.00110.95           N  
ANISOU  451  N6    A C  35    17719  13438  10998   -413   -385  -1324       N  
ATOM    452  N1    A C  35     -28.310  -7.202  -9.139  1.00101.53           N  
ANISOU  452  N1    A C  35    16235  12421   9921   -794   -653  -1291       N  
ATOM    453  C2    A C  35     -28.963  -8.102  -8.385  1.00105.13           C  
ANISOU  453  C2    A C  35    16554  12892  10499  -1005   -842  -1276       C  
ATOM    454  N3    A C  35     -28.870  -9.445  -8.368  1.00111.28           N  
ANISOU  454  N3    A C  35    17328  13547  11407  -1091  -1008  -1299       N  
ATOM    455  C4    A C  35     -27.962  -9.910  -9.255  1.00108.10           C  
ANISOU  455  C4    A C  35    17090  12993  10989   -924   -978  -1356       C  
ATOM    456  P     U C  36     -30.183 -16.490  -8.108  1.00145.27           P  
ANISOU  456  P     U C  36    21513  17157  16527  -1687  -2166  -1445       P  
ATOM    457  OP1   U C  36     -31.097 -16.724  -9.258  1.00138.97           O  
ANISOU  457  OP1   U C  36    20796  16312  15695  -1556  -2389  -1626       O  
ATOM    458  OP2   U C  36     -30.704 -16.479  -6.715  1.00147.17           O  
ANISOU  458  OP2   U C  36    21524  17498  16898  -1961  -2127  -1271       O  
ATOM    459  O5'   U C  36     -29.025 -17.583  -8.154  1.00127.29           O  
ANISOU  459  O5'   U C  36    19351  14672  14341  -1669  -2211  -1446       O  
ATOM    460  C5'   U C  36     -27.965 -17.543  -7.201  1.00141.27           C  
ANISOU  460  C5'   U C  36    21078  16439  16158  -1757  -2040  -1303       C  
ATOM    461  C4'   U C  36     -27.329 -18.895  -6.963  1.00150.91           C  
ANISOU  461  C4'   U C  36    22341  17457  17541  -1834  -2173  -1286       C  
ATOM    462  O4'   U C  36     -28.212 -19.941  -7.442  1.00146.15           O  
ANISOU  462  O4'   U C  36    21750  16726  17054  -1887  -2459  -1381       O  
ATOM    463  C3'   U C  36     -25.983 -19.122  -7.654  1.00135.80           C  
ANISOU  463  C3'   U C  36    20611  15417  15571  -1619  -2097  -1352       C  
ATOM    464  O3'   U C  36     -25.165 -19.938  -6.835  1.00118.83           O  
ANISOU  464  O3'   U C  36    18429  13151  13568  -1742  -2113  -1257       O  
ATOM    465  C2'   U C  36     -26.370 -19.923  -8.883  1.00131.60           C  
ANISOU  465  C2'   U C  36    20243  14741  15019  -1464  -2323  -1532       C  
ATOM    466  O2'   U C  36     -25.323 -20.709  -9.418  1.00138.73           O  
ANISOU  466  O2'   U C  36    21312  15466  15932  -1310  -2351  -1595       O  
ATOM    467  C1'   U C  36     -27.502 -20.781  -8.331  1.00135.20           C  
ANISOU  467  C1'   U C  36    20561  15145  15664  -1715  -2574  -1507       C  
ATOM    468  N1    U C  36     -28.428 -21.306  -9.354  1.00154.83           N  
ANISOU  468  N1    U C  36    23129  17537  18161  -1629  -2845  -1681       N  
ATOM    469  C2    U C  36     -28.408 -22.668  -9.633  1.00160.11           C  
ANISOU  469  C2    U C  36    23877  17976  18981  -1654  -3109  -1758       C  
ATOM    470  O2    U C  36     -27.665 -23.477  -9.093  1.00151.16           O  
ANISOU  470  O2    U C  36    22753  16717  17966  -1741  -3121  -1684       O  
ATOM    471  N3    U C  36     -29.302 -23.075 -10.587  1.00145.85           N  
ANISOU  471  N3    U C  36    22147  16078  17190  -1563  -3385  -1935       N  
ATOM    472  C4    U C  36     -30.194 -22.300 -11.296  1.00149.86           C  
ANISOU  472  C4    U C  36    22665  16699  17576  -1444  -3428  -2046       C  
ATOM    473  O4    U C  36     -30.928 -22.826 -12.147  1.00153.75           O  
ANISOU  473  O4    U C  36    23239  17072  18108  -1356  -3724  -2221       O  
ATOM    474  C5    U C  36     -30.148 -20.911 -10.947  1.00152.64           C  
ANISOU  474  C5    U C  36    22936  17295  17766  -1425  -3128  -1948       C  
ATOM    475  C6    U C  36     -29.289 -20.471 -10.021  1.00149.45           C  
ANISOU  475  C6    U C  36    22455  16980  17348  -1516  -2856  -1775       C  
ATOM    476  P     G C  37     -23.585 -19.653  -6.700  1.00139.24           P  
ANISOU  476  P     G C  37    21069  15700  16138  -1622  -1906  -1210       P  
ATOM    477  OP1   G C  37     -22.878 -20.895  -7.097  1.00140.11           O  
ANISOU  477  OP1   G C  37    21302  15598  16335  -1550  -2037  -1271       O  
ATOM    478  OP2   G C  37     -23.288 -19.072  -5.353  1.00128.00           O  
ANISOU  478  OP2   G C  37    19488  14381  14766  -1793  -1771  -1048       O  
ATOM    479  O5'   G C  37     -23.278 -18.596  -7.847  1.00105.60           O  
ANISOU  479  O5'   G C  37    16925  11512  11686  -1345  -1721  -1300       O  
ATOM    480  C5'   G C  37     -22.661 -19.001  -9.057  1.00 98.90           C  
ANISOU  480  C5'   G C  37    16273  10538  10765  -1084  -1723  -1421       C  
ATOM    481  C4'   G C  37     -21.752 -17.935  -9.584  1.00106.48           C  
ANISOU  481  C4'   G C  37    17289  11558  11612   -868  -1432  -1403       C  
ATOM    482  O4'   G C  37     -22.560 -16.824 -10.033  1.00111.39           O  
ANISOU  482  O4'   G C  37    17919  12332  12071   -796  -1350  -1433       O  
ATOM    483  C3'   G C  37     -20.847 -17.336  -8.538  1.00100.03           C  
ANISOU  483  C3'   G C  37    16316  10788  10904   -983  -1243  -1256       C  
ATOM    484  O3'   G C  37     -19.682 -18.090  -8.308  1.00102.11           O  
ANISOU  484  O3'   G C  37    16587  10909  11302   -963  -1233  -1226       O  
ATOM    485  C2'   G C  37     -20.606 -15.927  -9.056  1.00 96.88           C  
ANISOU  485  C2'   G C  37    15931  10502  10376   -820   -982  -1239       C  
ATOM    486  O2'   G C  37     -19.668 -15.908 -10.113  1.00 98.68           O  
ANISOU  486  O2'   G C  37    16302  10641  10549   -546   -824  -1280       O  
ATOM    487  C1'   G C  37     -21.971 -15.600  -9.635  1.00 96.87           C  
ANISOU  487  C1'   G C  37    15990  10601  10214   -788  -1084  -1327       C  
ATOM    488  N9    G C  37     -22.886 -14.946  -8.660  1.00 95.07           N  
ANISOU  488  N9    G C  37    15594  10531   9998  -1010  -1111  -1256       N  
ATOM    489  C8    G C  37     -23.699 -15.579  -7.732  1.00103.78           C  
ANISOU  489  C8    G C  37    16575  11654  11202  -1259  -1305  -1217       C  
ATOM    490  N7    G C  37     -24.431 -14.763  -7.035  1.00 99.27           N  
ANISOU  490  N7    G C  37    15876  11242  10599  -1387  -1264  -1152       N  
ATOM    491  C5    G C  37     -24.086 -13.492  -7.528  1.00 90.42           C  
ANISOU  491  C5    G C  37    14799  10207   9350  -1220  -1047  -1157       C  
ATOM    492  C6    G C  37     -24.569 -12.184  -7.191  1.00 91.07           C  
ANISOU  492  C6    G C  37    14804  10459   9339  -1239   -920  -1111       C  
ATOM    493  O6    G C  37     -25.393 -11.821  -6.342  1.00 95.04           O  
ANISOU  493  O6    G C  37    15181  11090   9841  -1399   -960  -1056       O  
ATOM    494  N1    G C  37     -23.972 -11.200  -7.944  1.00 75.32           N  
ANISOU  494  N1    G C  37    12897   8476   7243  -1033   -712  -1126       N  
ATOM    495  C2    G C  37     -23.019 -11.408  -8.907  1.00 82.63           C  
ANISOU  495  C2    G C  37    13964   9279   8155   -824   -608  -1166       C  
ATOM    496  N2    G C  37     -22.545 -10.293  -9.529  1.00 87.37           N  
ANISOU  496  N2    G C  37    14627   9908   8663   -641   -373  -1148       N  
ATOM    497  N3    G C  37     -22.587 -12.623  -9.247  1.00 93.11           N  
ANISOU  497  N3    G C  37    15367  10460   9551   -787   -720  -1213       N  
ATOM    498  C4    G C  37     -23.147 -13.601  -8.527  1.00 93.52           C  
ANISOU  498  C4    G C  37    15340  10488   9706   -993   -945  -1212       C  
ATOM    499  P     G C  38     -18.946 -17.955  -6.885  1.00105.66           P  
ANISOU  499  P     G C  38    16856  11365  11924  -1162  -1180  -1084       P  
ATOM    500  OP1   G C  38     -17.632 -18.676  -6.855  1.00106.34           O  
ANISOU  500  OP1   G C  38    16963  11295  12147  -1087  -1156  -1072       O  
ATOM    501  OP2   G C  38     -20.009 -18.188  -5.850  1.00113.72           O  
ANISOU  501  OP2   G C  38    17773  12458  12977  -1424  -1348  -1029       O  
ATOM    502  O5'   G C  38     -18.506 -16.420  -6.855  1.00108.61           O  
ANISOU  502  O5'   G C  38    17152  11861  12255  -1091   -912  -1023       O  
ATOM    503  C5'   G C  38     -17.372 -15.978  -7.584  1.00101.62           C  
ANISOU  503  C5'   G C  38    16307  10918  11388   -875   -691  -1021       C  
ATOM    504  C4'   G C  38     -17.237 -14.475  -7.529  1.00110.73           C  
ANISOU  504  C4'   G C  38    17378  12186  12507   -842   -467   -958       C  
ATOM    505  O4'   G C  38     -18.469 -13.856  -7.930  1.00109.65           O  
ANISOU  505  O4'   G C  38    17297  12183  12181   -831   -484  -1004       O  
ATOM    506  C3'   G C  38     -16.940 -13.831  -6.193  1.00 95.69           C  
ANISOU  506  C3'   G C  38    15289  10334  10735  -1035   -449   -856       C  
ATOM    507  O3'   G C  38     -15.571 -13.907  -5.901  1.00110.00           O  
ANISOU  507  O3'   G C  38    17018  12032  12744  -1002   -359   -802       O  
ATOM    508  C2'   G C  38     -17.361 -12.400  -6.440  1.00 87.73           C  
ANISOU  508  C2'   G C  38    14261   9457   9616   -984   -283   -837       C  
ATOM    509  O2'   G C  38     -16.375 -11.758  -7.238  1.00108.83           O  
ANISOU  509  O2'   G C  38    16948  12068  12332   -786    -36   -812       O  
ATOM    510  C1'   G C  38     -18.594 -12.606  -7.306  1.00 92.67           C  
ANISOU  510  C1'   G C  38    15028  10152  10029   -913   -367   -930       C  
ATOM    511  N9    G C  38     -19.828 -12.640  -6.531  1.00 89.39           N  
ANISOU  511  N9    G C  38    14553   9855   9556  -1110   -540   -929       N  
ATOM    512  C8    G C  38     -20.443 -13.752  -6.022  1.00 96.27           C  
ANISOU  512  C8    G C  38    15413  10700  10466  -1265   -768   -943       C  
ATOM    513  N7    G C  38     -21.550 -13.490  -5.384  1.00 93.16           N  
ANISOU  513  N7    G C  38    14946  10434  10017  -1417   -855   -919       N  
ATOM    514  C5    G C  38     -21.667 -12.114  -5.483  1.00 88.50           C  
ANISOU  514  C5    G C  38    14330   9965   9332  -1351   -688   -901       C  
ATOM    515  C6    G C  38     -22.682 -11.244  -4.968  1.00 93.39           C  
ANISOU  515  C6    G C  38    14875  10754   9853  -1438   -685   -874       C  
ATOM    516  O6    G C  38     -23.689 -11.548  -4.329  1.00 96.89           O  
ANISOU  516  O6    G C  38    15253  11280  10281  -1591   -816   -853       O  
ATOM    517  N1    G C  38     -22.437  -9.906  -5.298  1.00 87.66           N  
ANISOU  517  N1    G C  38    14159  10097   9051  -1318   -495   -867       N  
ATOM    518  C2    G C  38     -21.348  -9.490  -6.054  1.00 83.37           C  
ANISOU  518  C2    G C  38    13677   9459   8539  -1142   -315   -870       C  
ATOM    519  N2    G C  38     -21.345  -8.176  -6.253  1.00 79.46           N  
ANISOU  519  N2    G C  38    13178   9039   7975  -1059   -150   -849       N  
ATOM    520  N3    G C  38     -20.371 -10.268  -6.563  1.00 83.88           N  
ANISOU  520  N3    G C  38    13799   9372   8700  -1050   -289   -884       N  
ATOM    521  C4    G C  38     -20.605 -11.567  -6.221  1.00 88.36           C  
ANISOU  521  C4    G C  38    14368   9879   9327  -1162   -492   -906       C  
ATOM    522  P     C C  39     -15.038 -14.542  -4.532  1.00112.60           P  
ANISOU  522  P     C C  39    17231  12294  13259  -1192   -519   -747       P  
ATOM    523  OP1   C C  39     -15.890 -14.369  -3.316  1.00 88.99           O  
ANISOU  523  OP1   C C  39    14174   9408  10229  -1409   -666   -703       O  
ATOM    524  OP2   C C  39     -13.605 -14.195  -4.646  1.00100.14           O  
ANISOU  524  OP2   C C  39    15564  10612  11874  -1083   -355   -706       O  
ATOM    525  O5'   C C  39     -15.048 -16.092  -4.793  1.00111.53           O  
ANISOU  525  O5'   C C  39    17201  12040  13136  -1182   -694   -802       O  
ATOM    526  C5'   C C  39     -13.846 -16.824  -4.711  1.00114.67           C  
ANISOU  526  C5'   C C  39    17576  12285  13708  -1125   -701   -793       C  
ATOM    527  C4'   C C  39     -13.760 -17.771  -5.857  1.00117.48           C  
ANISOU  527  C4'   C C  39    18091  12542  14002   -948   -720   -878       C  
ATOM    528  O4'   C C  39     -14.162 -17.058  -7.055  1.00122.16           O  
ANISOU  528  O4'   C C  39    18785  13206  14425   -764   -553   -925       O  
ATOM    529  C3'   C C  39     -12.364 -18.295  -6.154  1.00122.95           C  
ANISOU  529  C3'   C C  39    18772  13085  14860   -799   -638   -875       C  
ATOM    530  O3'   C C  39     -12.057 -19.447  -5.380  1.00135.28           O  
ANISOU  530  O3'   C C  39    20323  14537  16543   -912   -849   -872       O  
ATOM    531  C2'   C C  39     -12.409 -18.552  -7.661  1.00125.82           C  
ANISOU  531  C2'   C C  39    19317  13413  15077   -534   -534   -958       C  
ATOM    532  O2'   C C  39     -13.035 -19.808  -7.955  1.00134.05           O  
ANISOU  532  O2'   C C  39    20519  14381  16032   -535   -771  -1052       O  
ATOM    533  C1'   C C  39     -13.325 -17.409  -8.137  1.00121.38           C  
ANISOU  533  C1'   C C  39    18786  13002  14330   -508   -417   -963       C  
ATOM    534  N1    C C  39     -12.612 -16.169  -8.557  1.00121.18           N  
ANISOU  534  N1    C C  39    18685  13014  14345   -371   -109   -894       N  
ATOM    535  C2    C C  39     -11.581 -16.139  -9.492  1.00123.60           C  
ANISOU  535  C2    C C  39    19032  13235  14698   -116    124   -878       C  
ATOM    536  O2    C C  39     -11.201 -17.201  -9.998  1.00124.65           O  
ANISOU  536  O2    C C  39    19278  13259  14825     19     66   -936       O  
ATOM    537  N3    C C  39     -11.016 -14.943  -9.810  1.00121.05           N  
ANISOU  537  N3    C C  39    18618  12941  14433    -18    415   -792       N  
ATOM    538  C4    C C  39     -11.452 -13.808  -9.279  1.00120.38           C  
ANISOU  538  C4    C C  39    18427  12963  14350   -155    459   -740       C  
ATOM    539  N4    C C  39     -10.889 -12.660  -9.618  1.00118.16           N  
ANISOU  539  N4    C C  39    18061  12689  14145    -60    738   -653       N  
ATOM    540  C5    C C  39     -12.508 -13.811  -8.347  1.00124.18           C  
ANISOU  540  C5    C C  39    18882  13542  14760   -397    219   -769       C  
ATOM    541  C6    C C  39     -13.051 -14.992  -8.018  1.00117.01           C  
ANISOU  541  C6    C C  39    18047  12607  13803   -497    -45   -837       C  
ATOM    542  P     A C  40     -10.891 -19.406  -4.276  1.00137.18           P  
ANISOU  542  P     A C  40    20390  14704  17028   -995   -859   -795       P  
ATOM    543  OP1   A C  40     -11.235 -20.458  -3.263  1.00137.89           O  
ANISOU  543  OP1   A C  40    20506  14738  17148  -1180  -1130   -784       O  
ATOM    544  OP2   A C  40     -10.615 -17.981  -3.912  1.00126.32           O  
ANISOU  544  OP2   A C  40    18860  13420  15716  -1024   -690   -730       O  
ATOM    545  O5'   A C  40      -9.614 -19.892  -5.090  1.00134.96           O  
ANISOU  545  O5'   A C  40    20122  14283  16875   -764   -733   -820       O  
ATOM    546  C5'   A C  40      -9.686 -21.044  -5.908  1.00130.01           C  
ANISOU  546  C5'   A C  40    19671  13559  16168   -628   -815   -903       C  
ATOM    547  C4'   A C  40      -8.712 -20.976  -7.056  1.00121.87           C  
ANISOU  547  C4'   A C  40    18672  12462  15171   -338   -577   -921       C  
ATOM    548  O4'   A C  40      -9.196 -20.094  -8.106  1.00117.90           O  
ANISOU  548  O4'   A C  40    18251  12059  14488   -186   -367   -934       O  
ATOM    549  C3'   A C  40      -7.348 -20.406  -6.755  1.00125.00           C  
ANISOU  549  C3'   A C  40    18860  12811  15825   -284   -389   -838       C  
ATOM    550  O3'   A C  40      -6.516 -21.253  -6.000  1.00122.71           O  
ANISOU  550  O3'   A C  40    18492  12396  15738   -336   -538   -831       O  
ATOM    551  C2'   A C  40      -6.829 -20.100  -8.152  1.00124.35           C  
ANISOU  551  C2'   A C  40    18846  12712  15689     21    -93   -842       C  
ATOM    552  O2'   A C  40      -6.463 -21.294  -8.830  1.00140.33           O  
ANISOU  552  O2'   A C  40    21026  14620  17674    212   -146   -915       O  
ATOM    553  C1'   A C  40      -8.089 -19.535  -8.797  1.00122.34           C  
ANISOU  553  C1'   A C  40    18745  12586  15154     36    -63   -882       C  
ATOM    554  N9    A C  40      -8.100 -18.073  -8.649  1.00123.35           N  
ANISOU  554  N9    A C  40    18729  12819  15321    -15    143   -796       N  
ATOM    555  C8    A C  40      -8.724 -17.286  -7.716  1.00122.90           C  
ANISOU  555  C8    A C  40    18562  12864  15271   -251     60   -758       C  
ATOM    556  N7    A C  40      -8.471 -16.008  -7.910  1.00119.09           N  
ANISOU  556  N7    A C  40    17972  12437  14840   -211    299   -685       N  
ATOM    557  C5    A C  40      -7.624 -15.955  -9.010  1.00119.31           C  
ANISOU  557  C5    A C  40    18029  12396  14907     58    570   -658       C  
ATOM    558  C6    A C  40      -7.005 -14.907  -9.711  1.00121.82           C  
ANISOU  558  C6    A C  40    18273  12714  15299    222    914   -566       C  
ATOM    559  N6    A C  40      -7.100 -13.620  -9.406  1.00123.03           N  
ANISOU  559  N6    A C  40    18295  12931  15520    129   1036   -491       N  
ATOM    560  N1    A C  40      -6.242 -15.239 -10.768  1.00123.35           N  
ANISOU  560  N1    A C  40    18537  12830  15503    502   1143   -545       N  
ATOM    561  C2    A C  40      -6.107 -16.527 -11.093  1.00123.36           C  
ANISOU  561  C2    A C  40    18680  12756  15434    615   1016   -628       C  
ATOM    562  N3    A C  40      -6.627 -17.600 -10.506  1.00120.13           N  
ANISOU  562  N3    A C  40    18352  12326  14965    474    678   -726       N  
ATOM    563  C4    A C  40      -7.384 -17.235  -9.464  1.00120.08           C  
ANISOU  563  C4    A C  40    18264  12400  14959    189    477   -728       C  
ATOM    564  P     C C  41      -5.288 -20.598  -5.197  1.00152.36           P  
ANISOU  564  P     C C  41    21978  16107  19806   -381   -450   -747       P  
ATOM    565  OP1   C C  41      -4.690 -21.689  -4.379  1.00140.86           O  
ANISOU  565  OP1   C C  41    20495  14522  18502   -444   -681   -764       O  
ATOM    566  OP2   C C  41      -5.746 -19.370  -4.491  1.00152.47           O  
ANISOU  566  OP2   C C  41    21869  16236  19826   -556   -427   -691       O  
ATOM    567  O5'   C C  41      -4.276 -20.181  -6.360  1.00139.84           O  
ANISOU  567  O5'   C C  41    20331  14476  18326   -103   -112   -715       O  
ATOM    568  C5'   C C  41      -3.730 -21.185  -7.193  1.00140.70           C  
ANISOU  568  C5'   C C  41    20556  14482  18422    124    -69   -763       C  
ATOM    569  C4'   C C  41      -3.039 -20.612  -8.393  1.00147.48           C  
ANISOU  569  C4'   C C  41    21390  15335  19310    403    302   -714       C  
ATOM    570  O4'   C C  41      -3.937 -19.745  -9.118  1.00145.55           O  
ANISOU  570  O4'   C C  41    21262  15216  18827    448    457   -707       O  
ATOM    571  C3'   C C  41      -1.849 -19.727  -8.114  1.00143.85           C  
ANISOU  571  C3'   C C  41    20630  14835  19192    416    524   -602       C  
ATOM    572  O3'   C C  41      -0.684 -20.439  -7.775  1.00157.00           O  
ANISOU  572  O3'   C C  41    22158  16367  21128    473    480   -595       O  
ATOM    573  C2'   C C  41      -1.734 -18.949  -9.405  1.00144.87           C  
ANISOU  573  C2'   C C  41    20803  15008  19232    660    908   -540       C  
ATOM    574  O2'   C C  41      -1.217 -19.775 -10.436  1.00151.40           O  
ANISOU  574  O2'   C C  41    21770  15763  19990    960   1046   -566       O  
ATOM    575  C1'   C C  41      -3.202 -18.696  -9.703  1.00146.49           C  
ANISOU  575  C1'   C C  41    21240  15343  19077    597    818   -602       C  
ATOM    576  N1    C C  41      -3.648 -17.442  -9.088  1.00149.81           N  
ANISOU  576  N1    C C  41    21522  15859  19541    393    842   -542       N  
ATOM    577  C2    C C  41      -3.234 -16.256  -9.682  1.00146.49           C  
ANISOU  577  C2    C C  41    20994  15461  19207    506   1185   -436       C  
ATOM    578  O2    C C  41      -2.518 -16.312 -10.692  1.00144.78           O  
ANISOU  578  O2    C C  41    20799  15189  19022    775   1472   -384       O  
ATOM    579  N3    C C  41      -3.635 -15.083  -9.143  1.00141.24           N  
ANISOU  579  N3    C C  41    20210  14870  18582    330   1201   -386       N  
ATOM    580  C4    C C  41      -4.411 -15.088  -8.055  1.00137.43           C  
ANISOU  580  C4    C C  41    19723  14451  18044     68    899   -439       C  
ATOM    581  N4    C C  41      -4.791 -13.906  -7.559  1.00144.48           N  
ANISOU  581  N4    C C  41    20512  15417  18965    -78    923   -395       N  
ATOM    582  C5    C C  41      -4.844 -16.300  -7.437  1.00144.27           C  
ANISOU  582  C5    C C  41    20696  15302  18817    -45    570   -534       C  
ATOM    583  C6    C C  41      -4.442 -17.452  -7.982  1.00146.22           C  
ANISOU  583  C6    C C  41    21055  15463  19040    116    547   -582       C  
ATOM    584  P     G C  42       0.310 -19.777  -6.718  1.00160.76           P  
ANISOU  584  P     G C  42    22290  16781  22011    326    466   -519       P  
ATOM    585  OP1   G C  42       1.309 -20.731  -6.210  1.00153.26           O  
ANISOU  585  OP1   G C  42    21236  15694  21302    358    317   -544       O  
ATOM    586  OP2   G C  42      -0.577 -19.155  -5.725  1.00134.79           O  
ANISOU  586  OP2   G C  42    18989  13581  18642     52    261   -528       O  
ATOM    587  O5'   G C  42       1.031 -18.634  -7.562  1.00140.09           O  
ANISOU  587  O5'   G C  42    19493  14164  19573    492    890   -399       O  
ATOM    588  C5'   G C  42       1.798 -18.950  -8.712  1.00142.28           C  
ANISOU  588  C5'   G C  42    19786  14383  19891    797   1191   -356       C  
ATOM    589  C4'   G C  42       2.287 -17.715  -9.437  1.00136.60           C  
ANISOU  589  C4'   G C  42    18904  13676  19321    920   1607   -216       C  
ATOM    590  O4'   G C  42       1.180 -16.985 -10.027  1.00139.74           O  
ANISOU  590  O4'   G C  42    19500  14203  19392    926   1717   -211       O  
ATOM    591  C3'   G C  42       3.018 -16.663  -8.618  1.00140.50           C  
ANISOU  591  C3'   G C  42    19033  14113  20237    747   1647   -122       C  
ATOM    592  O3'   G C  42       4.360 -17.006  -8.314  1.00139.75           O  
ANISOU  592  O3'   G C  42    18665  13877  20557    802   1674    -81       O  
ATOM    593  C2'   G C  42       2.898 -15.430  -9.501  1.00147.52           C  
ANISOU  593  C2'   G C  42    19897  15055  21100    850   2035      2       C  
ATOM    594  O2'   G C  42       3.855 -15.435 -10.554  1.00142.53           O  
ANISOU  594  O2'   G C  42    19183  14353  20617   1140   2435    117       O  
ATOM    595  C1'   G C  42       1.497 -15.613 -10.085  1.00144.29           C  
ANISOU  595  C1'   G C  42    19863  14786  20174    889   1977    -82       C  
ATOM    596  N9    G C  42       0.524 -14.895  -9.263  1.00145.22           N  
ANISOU  596  N9    G C  42    19994  14997  20187    617   1759   -120       N  
ATOM    597  C8    G C  42      -0.413 -15.448  -8.429  1.00145.65           C  
ANISOU  597  C8    G C  42    20190  15115  20037    414   1377   -240       C  
ATOM    598  N7    G C  42      -1.128 -14.544  -7.814  1.00139.90           N  
ANISOU  598  N7    G C  42    19431  14468  19257    213   1281   -237       N  
ATOM    599  C5    G C  42      -0.610 -13.341  -8.258  1.00137.24           C  
ANISOU  599  C5    G C  42    18923  14109  19111    280   1600   -115       C  
ATOM    600  C6    G C  42      -0.991 -12.032  -7.927  1.00130.80           C  
ANISOU  600  C6    G C  42    18015  13344  18338    143   1647    -64       C  
ATOM    601  O6    G C  42      -1.890 -11.681  -7.148  1.00133.20           O  
ANISOU  601  O6    G C  42    18374  13737  18497    -57   1414   -122       O  
ATOM    602  N1    G C  42      -0.201 -11.097  -8.596  1.00134.36           N  
ANISOU  602  N1    G C  42    18294  13726  19032    270   2016     77       N  
ATOM    603  C2    G C  42       0.814 -11.390  -9.477  1.00137.19           C  
ANISOU  603  C2    G C  42    18573  13989  19564    507   2323    168       C  
ATOM    604  N2    G C  42       1.446 -10.342 -10.037  1.00137.73           N  
ANISOU  604  N2    G C  42    18465  13995  19872    599   2687    324       N  
ATOM    605  N3    G C  42       1.168 -12.620  -9.798  1.00142.25           N  
ANISOU  605  N3    G C  42    19306  14594  20147    653   2286    115       N  
ATOM    606  C4    G C  42       0.416 -13.532  -9.150  1.00144.54           C  
ANISOU  606  C4    G C  42    19769  14941  20207    523   1907    -31       C  
ATOM    607  P     C C  43       5.022 -16.486  -6.945  1.00163.04           P  
ANISOU  607  P     C C  43    21274  16734  23939    554   1448    -72       P  
ATOM    608  OP1   C C  43       6.133 -17.402  -6.583  1.00166.60           O  
ANISOU  608  OP1   C C  43    21561  17051  24689    623   1336    -97       O  
ATOM    609  OP2   C C  43       3.917 -16.291  -5.977  1.00145.82           O  
ANISOU  609  OP2   C C  43    19230  14644  21532    293   1107   -160       O  
ATOM    610  O5'   C C  43       5.570 -15.026  -7.297  1.00158.61           O  
ANISOU  610  O5'   C C  43    20435  16137  23692    565   1792     83       O  
ATOM    611  C5'   C C  43       6.645 -14.826  -8.202  1.00157.34           C  
ANISOU  611  C5'   C C  43    20076  15888  23817    793   2199    220       C  
ATOM    612  C4'   C C  43       6.823 -13.360  -8.527  1.00155.69           C  
ANISOU  612  C4'   C C  43    19667  15662  23827    766   2508    371       C  
ATOM    613  O4'   C C  43       5.607 -12.856  -9.145  1.00158.40           O  
ANISOU  613  O4'   C C  43    20311  16152  23720    785   2619    371       O  
ATOM    614  C3'   C C  43       7.051 -12.419  -7.345  1.00151.69           C  
ANISOU  614  C3'   C C  43    18875  15079  23681    488   2283    369       C  
ATOM    615  O3'   C C  43       8.387 -12.389  -6.863  1.00150.21           O  
ANISOU  615  O3'   C C  43    18294  14716  24062    471   2265    417       O  
ATOM    616  C2'   C C  43       6.556 -11.080  -7.885  1.00163.55           C  
ANISOU  616  C2'   C C  43    20388  16632  25123    471   2561    482       C  
ATOM    617  O2'   C C  43       7.508 -10.481  -8.750  1.00171.09           O  
ANISOU  617  O2'   C C  43    21102  17485  26420    639   3016    672       O  
ATOM    618  C1'   C C  43       5.361 -11.527  -8.722  1.00156.80           C  
ANISOU  618  C1'   C C  43    19965  15950  23660    600   2633    430       C  
ATOM    619  N1    C C  43       4.117 -11.522  -7.922  1.00148.87           N  
ANISOU  619  N1    C C  43    19180  15067  22317    383   2258    289       N  
ATOM    620  C2    C C  43       3.482 -10.312  -7.647  1.00152.76           C  
ANISOU  620  C2    C C  43    19660  15610  22770    232   2254    316       C  
ATOM    621  O2    C C  43       3.986  -9.262  -8.092  1.00160.30           O  
ANISOU  621  O2    C C  43    20425  16496  23986    275   2561    458       O  
ATOM    622  N3    C C  43       2.341 -10.321  -6.914  1.00140.71           N  
ANISOU  622  N3    C C  43    18328  14203  20932     50   1930    195       N  
ATOM    623  C4    C C  43       1.850 -11.463  -6.457  1.00137.69           C  
ANISOU  623  C4    C C  43    18132  13876  20306      4   1627     65       C  
ATOM    624  N4    C C  43       0.738 -11.426  -5.731  1.00136.25           N  
ANISOU  624  N4    C C  43    18118  13808  19844   -174   1340    -30       N  
ATOM    625  C5    C C  43       2.476 -12.699  -6.715  1.00148.99           C  
ANISOU  625  C5    C C  43    19584  15244  21780    142   1611     35       C  
ATOM    626  C6    C C  43       3.596 -12.679  -7.438  1.00150.28           C  
ANISOU  626  C6    C C  43    19564  15300  22235    333   1924    142       C  
ATOM    627  P     A C  44       8.662 -12.267  -5.280  1.00188.66           P  
ANISOU  627  P     A C  44    22962  19492  29229    206   1783    304       P  
ATOM    628  OP1   A C  44      10.135 -12.268  -5.065  1.00178.34           O  
ANISOU  628  OP1   A C  44    21238  17992  28533    248   1831    366       O  
ATOM    629  OP2   A C  44       7.789 -13.230  -4.566  1.00187.63           O  
ANISOU  629  OP2   A C  44    23139  19461  28689    112   1380    135       O  
ATOM    630  O5'   A C  44       8.114 -10.826  -4.894  1.00181.69           O  
ANISOU  630  O5'   A C  44    22021  18627  28387     15   1762    337       O  
ATOM    631  C5'   A C  44       8.857  -9.671  -5.227  1.00169.94           C  
ANISOU  631  C5'   A C  44    20207  17014  27349     19   2050    490       C  
ATOM    632  C4'   A C  44       8.103  -8.400  -4.929  1.00168.96           C  
ANISOU  632  C4'   A C  44    20120  16929  27147   -148   2009    501       C  
ATOM    633  O4'   A C  44       6.766  -8.429  -5.512  1.00170.85           O  
ANISOU  633  O4'   A C  44    20760  17372  26782   -106   2097    477       O  
ATOM    634  C3'   A C  44       7.830  -8.064  -3.469  1.00168.67           C  
ANISOU  634  C3'   A C  44    20045  16861  27181   -391   1517    359       C  
ATOM    635  O3'   A C  44       8.968  -7.616  -2.741  1.00170.48           O  
ANISOU  635  O3'   A C  44    19875  16876  28022   -479   1367    366       O  
ATOM    636  C2'   A C  44       6.742  -7.008  -3.607  1.00163.69           C  
ANISOU  636  C2'   A C  44    19596  16343  26257   -477   1584    378       C  
ATOM    637  O2'   A C  44       7.310  -5.787  -4.062  1.00158.93           O  
ANISOU  637  O2'   A C  44    18725  15612  26048   -475   1879    531       O  
ATOM    638  C1'   A C  44       5.903  -7.600  -4.743  1.00165.16           C  
ANISOU  638  C1'   A C  44    20125  16711  25916   -307   1854    407       C  
ATOM    639  N9    A C  44       4.788  -8.399  -4.203  1.00152.65           N  
ANISOU  639  N9    A C  44    18878  15290  23832   -380   1527    250       N  
ATOM    640  C8    A C  44       4.669  -9.758  -4.210  1.00155.24           C  
ANISOU  640  C8    A C  44    19382  15672  23931   -308   1393    165       C  
ATOM    641  N7    A C  44       3.579 -10.194  -3.633  1.00161.10           N  
ANISOU  641  N7    A C  44    20395  16547  24268   -415   1105     47       N  
ATOM    642  C5    A C  44       2.933  -9.045  -3.204  1.00150.01           C  
ANISOU  642  C5    A C  44    18997  15192  22808   -556   1045     47       C  
ATOM    643  C6    A C  44       1.717  -8.848  -2.517  1.00138.80           C  
ANISOU  643  C6    A C  44    17795  13911  21030   -700    795    -42       C  
ATOM    644  N6    A C  44       0.948  -9.870  -2.156  1.00140.38           N  
ANISOU  644  N6    A C  44    18239  14219  20879   -736    567   -138       N  
ATOM    645  N1    A C  44       1.310  -7.586  -2.224  1.00133.36           N  
ANISOU  645  N1    A C  44    17065  13243  20364   -801    796    -22       N  
ATOM    646  C2    A C  44       2.117  -6.584  -2.611  1.00142.70           C  
ANISOU  646  C2    A C  44    17992  14294  21932   -770   1030     86       C  
ATOM    647  N3    A C  44       3.300  -6.646  -3.261  1.00149.63           N  
ANISOU  647  N3    A C  44    18630  15025  23197   -650   1289    191       N  
ATOM    648  C4    A C  44       3.666  -7.925  -3.544  1.00148.36           C  
ANISOU  648  C4    A C  44    18522  14864  22983   -537   1291    165       C  
ATOM    649  P     A C  45       9.032  -7.806  -1.139  1.00167.12           P  
ANISOU  649  P     A C  45    19410  16385  27702   -658    783    183       P  
ATOM    650  OP1   A C  45      10.427  -7.577  -0.666  1.00167.15           O  
ANISOU  650  OP1   A C  45    18977  16145  28387   -680    680    199       O  
ATOM    651  OP2   A C  45       8.316  -9.078  -0.831  1.00163.13           O  
ANISOU  651  OP2   A C  45    19247  16030  26704   -636    554     59       O  
ATOM    652  O5'   A C  45       8.161  -6.597  -0.556  1.00153.16           O  
ANISOU  652  O5'   A C  45    17739  14662  25795   -827    626    144       O  
ATOM    653  C5'   A C  45       8.317  -5.255  -1.004  1.00146.14           C  
ANISOU  653  C5'   A C  45    16665  13689  25174   -859    879    267       C  
ATOM    654  C4'   A C  45       7.047  -4.460  -0.785  1.00140.62           C  
ANISOU  654  C4'   A C  45    16232  13132  24065   -959    802    224       C  
ATOM    655  O4'   A C  45       5.907  -5.171  -1.334  1.00143.97           O  
ANISOU  655  O4'   A C  45    17047  13796  23859   -886    905    201       O  
ATOM    656  C3'   A C  45       6.654  -4.221   0.657  1.00135.16           C  
ANISOU  656  C3'   A C  45    15611  12433  23311  -1118    294     56       C  
ATOM    657  O3'   A C  45       7.366  -3.158   1.244  1.00138.05           O  
ANISOU  657  O3'   A C  45    15676  12588  24191  -1214    148     54       O  
ATOM    658  C2'   A C  45       5.154  -3.967   0.569  1.00130.55           C  
ANISOU  658  C2'   A C  45    15401  12080  22124  -1151    305     22       C  
ATOM    659  O2'   A C  45       4.898  -2.634   0.171  1.00127.45           O  
ANISOU  659  O2'   A C  45    14953  11661  21813  -1185    503    107       O  
ATOM    660  C1'   A C  45       4.752  -4.879  -0.583  1.00134.68           C  
ANISOU  660  C1'   A C  45    16126  12756  22291  -1006    628     90       C  
ATOM    661  N9    A C  45       4.105  -6.134  -0.159  1.00130.43           N  
ANISOU  661  N9    A C  45    15862  12362  21333  -1004    392    -25       N  
ATOM    662  C8    A C  45       4.426  -7.414  -0.536  1.00134.05           C  
ANISOU  662  C8    A C  45    16375  12836  21721   -896    436    -32       C  
ATOM    663  N7    A C  45       3.630  -8.334  -0.038  1.00131.69           N  
ANISOU  663  N7    A C  45    16348  12667  21021   -931    193   -135       N  
ATOM    664  C5    A C  45       2.721  -7.617   0.719  1.00123.69           C  
ANISOU  664  C5    A C  45    15464  11741  19792  -1064    -10   -194       C  
ATOM    665  C6    A C  45       1.619  -8.006   1.504  1.00117.51           C  
ANISOU  665  C6    A C  45    14954  11106  18588  -1153   -284   -289       C  
ATOM    666  N6    A C  45       1.207  -9.257   1.689  1.00115.49           N  
ANISOU  666  N6    A C  45    14898  10931  18053  -1141   -422   -343       N  
ATOM    667  N1    A C  45       0.912  -7.051   2.129  1.00110.25           N  
ANISOU  667  N1    A C  45    14100  10248  17541  -1254   -413   -322       N  
ATOM    668  C2    A C  45       1.298  -5.766   1.988  1.00109.10           C  
ANISOU  668  C2    A C  45    13763  10008  17683  -1274   -299   -272       C  
ATOM    669  N3    A C  45       2.312  -5.268   1.268  1.00124.35           N  
ANISOU  669  N3    A C  45    15424  11785  20039  -1212    -44   -176       N  
ATOM    670  C4    A C  45       2.997  -6.260   0.649  1.00123.21           C  
ANISOU  670  C4    A C  45    15214  11594  20006  -1104    102   -136       C  
ATOM    671  P     G C  46       8.174  -3.441   2.592  1.00149.87           P  
ANISOU  671  P     G C  46    16989  13911  26045  -1285   -352    -95       P  
ATOM    672  OP1   G C  46       9.096  -2.307   2.891  1.00157.19           O  
ANISOU  672  OP1   G C  46    17537  14576  27612  -1359   -424    -68       O  
ATOM    673  OP2   G C  46       8.713  -4.815   2.399  1.00154.62           O  
ANISOU  673  OP2   G C  46    17578  14526  26647  -1182   -335   -104       O  
ATOM    674  O5'   G C  46       7.036  -3.561   3.707  1.00140.19           O  
ANISOU  674  O5'   G C  46    16120  12841  24306  -1364   -761   -262       O  
ATOM    675  C5'   G C  46       6.407  -2.418   4.264  1.00134.56           C  
ANISOU  675  C5'   G C  46    15486  12133  23507  -1457   -919   -312       C  
ATOM    676  C4'   G C  46       5.154  -2.811   4.996  1.00132.25           C  
ANISOU  676  C4'   G C  46    15588  12058  22602  -1485  -1165   -426       C  
ATOM    677  O4'   G C  46       4.366  -3.675   4.128  1.00135.33           O  
ANISOU  677  O4'   G C  46    16225  12670  22524  -1421   -883   -361       O  
ATOM    678  C3'   G C  46       5.350  -3.638   6.269  1.00133.83           C  
ANISOU  678  C3'   G C  46    15871  12228  22749  -1492  -1628   -576       C  
ATOM    679  O3'   G C  46       5.662  -2.863   7.434  1.00127.90           O  
ANISOU  679  O3'   G C  46    15039  11325  22234  -1544  -2030   -696       O  
ATOM    680  C2'   G C  46       4.033  -4.411   6.379  1.00130.29           C  
ANISOU  680  C2'   G C  46    15825  12049  21630  -1486  -1639   -603       C  
ATOM    681  O2'   G C  46       3.041  -3.591   6.978  1.00126.92           O  
ANISOU  681  O2'   G C  46    15597  11726  20901  -1542  -1779   -657       O  
ATOM    682  C1'   G C  46       3.670  -4.644   4.898  1.00137.60           C  
ANISOU  682  C1'   G C  46    16794  13101  22388  -1432  -1157   -465       C  
ATOM    683  N9    G C  46       4.018  -6.011   4.420  1.00135.91           N  
ANISOU  683  N9    G C  46    16605  12912  22124  -1351  -1059   -441       N  
ATOM    684  C8    G C  46       5.207  -6.402   3.836  1.00130.50           C  
ANISOU  684  C8    G C  46    15651  12075  21858  -1274   -900   -380       C  
ATOM    685  N7    G C  46       5.266  -7.665   3.514  1.00129.90           N  
ANISOU  685  N7    G C  46    15679  12056  21623  -1197   -854   -380       N  
ATOM    686  C5    G C  46       4.038  -8.160   3.912  1.00125.48           C  
ANISOU  686  C5    G C  46    15469  11689  20519  -1239   -996   -440       C  
ATOM    687  C6    G C  46       3.516  -9.485   3.821  1.00129.78           C  
ANISOU  687  C6    G C  46    16259  12352  20698  -1200  -1034   -466       C  
ATOM    688  O6    G C  46       4.074 -10.495   3.357  1.00136.01           O  
ANISOU  688  O6    G C  46    17017  13097  21562  -1109   -957   -450       O  
ATOM    689  N1    G C  46       2.215  -9.594   4.327  1.00120.47           N  
ANISOU  689  N1    G C  46    15383  11350  19039  -1275  -1175   -510       N  
ATOM    690  C2    G C  46       1.506  -8.553   4.858  1.00111.83           C  
ANISOU  690  C2    G C  46    14357  10324  17811  -1359  -1262   -532       C  
ATOM    691  N2    G C  46       0.269  -8.857   5.286  1.00104.50           N  
ANISOU  691  N2    G C  46    13716   9574  16416  -1413  -1371   -562       N  
ATOM    692  N3    G C  46       1.994  -7.306   4.953  1.00119.63           N  
ANISOU  692  N3    G C  46    15134  11201  19119  -1385  -1242   -521       N  
ATOM    693  C4    G C  46       3.254  -7.167   4.468  1.00126.59           C  
ANISOU  693  C4    G C  46    15710  11898  20492  -1330  -1112   -474       C  
ATOM    694  P     U C  47       7.050  -3.099   8.245  1.00150.78           P  
ANISOU  694  P     U C  47    17647  13953  25692  -1529  -2388   -791       P  
ATOM    695  OP1   U C  47       7.485  -1.847   8.890  1.00141.26           O  
ANISOU  695  OP1   U C  47    16255  12540  24878  -1583  -2643   -864       O  
ATOM    696  OP2   U C  47       7.995  -3.787   7.335  1.00149.10           O  
ANISOU  696  OP2   U C  47    17178  13658  25815  -1473  -2110   -688       O  
ATOM    697  O5'   U C  47       6.683  -4.084   9.446  1.00148.63           O  
ANISOU  697  O5'   U C  47    17660  13762  25050  -1495  -2804   -934       O  
ATOM    698  C5'   U C  47       6.039  -3.609  10.624  1.00143.06           C  
ANISOU  698  C5'   U C  47    17184  13091  24079  -1510  -3173  -1059       C  
ATOM    699  C4'   U C  47       6.089  -4.618  11.755  1.00156.31           C  
ANISOU  699  C4'   U C  47    19056  14777  25557  -1450  -3567  -1177       C  
ATOM    700  O4'   U C  47       5.543  -5.889  11.303  1.00160.93           O  
ANISOU  700  O4'   U C  47    19847  15554  25745  -1427  -3369  -1107       O  
ATOM    701  C3'   U C  47       7.472  -4.939  12.309  1.00167.66           C  
ANISOU  701  C3'   U C  47    20228  16027  27447  -1370  -3840  -1247       C  
ATOM    702  O3'   U C  47       7.328  -5.312  13.682  1.00163.06           O  
ANISOU  702  O3'   U C  47    19880  15498  26578  -1278  -4263  -1366       O  
ATOM    703  C2'   U C  47       7.853  -6.172  11.500  1.00164.24           C  
ANISOU  703  C2'   U C  47    19727  15565  27110  -1366  -3624  -1177       C  
ATOM    704  O2'   U C  47       8.880  -6.967  12.054  1.00173.55           O  
ANISOU  704  O2'   U C  47    20777  16610  28555  -1284  -3892  -1249       O  
ATOM    705  C1'   U C  47       6.519  -6.904  11.450  1.00160.48           C  
ANISOU  705  C1'   U C  47    19662  15370  25943  -1368  -3501  -1136       C  
ATOM    706  N1    U C  47       6.391  -7.818  10.311  1.00164.16           N  
ANISOU  706  N1    U C  47    20141  15952  26282  -1352  -3119  -1017       N  
ATOM    707  C2    U C  47       5.908  -9.108  10.497  1.00159.53           C  
ANISOU  707  C2    U C  47    19817  15491  25305  -1318  -3166  -1019       C  
ATOM    708  O2    U C  47       5.557  -9.579  11.573  1.00147.03           O  
ANISOU  708  O2    U C  47    18468  13940  23459  -1301  -3489  -1098       O  
ATOM    709  N3    U C  47       5.848  -9.844   9.333  1.00164.97           N  
ANISOU  709  N3    U C  47    20497  16262  25921  -1292  -2809   -916       N  
ATOM    710  C4    U C  47       6.209  -9.440   8.051  1.00160.67           C  
ANISOU  710  C4    U C  47    19732  15698  25618  -1278  -2408   -810       C  
ATOM    711  O4    U C  47       6.099 -10.217   7.095  1.00160.68           O  
ANISOU  711  O4    U C  47    19782  15779  25489  -1226  -2125   -734       O  
ATOM    712  C5    U C  47       6.693  -8.093   7.966  1.00156.16           C  
ANISOU  712  C5    U C  47    18896  14999  25441  -1317  -2363   -798       C  
ATOM    713  C6    U C  47       6.764  -7.354   9.073  1.00161.82           C  
ANISOU  713  C6    U C  47    19599  15622  26262  -1360  -2721   -902       C  
ATOM    714  P     U C  48       8.192  -4.588  14.834  1.00163.21           P  
ANISOU  714  P     U C  48    19752  15402  26860  -1162  -4676  -1480       P  
ATOM    715  OP1   U C  48       7.673  -5.072  16.145  1.00159.56           O  
ANISOU  715  OP1   U C  48    19647  15030  25947  -1059  -5039  -1578       O  
ATOM    716  OP2   U C  48       8.317  -3.133  14.535  1.00165.96           O  
ANISOU  716  OP2   U C  48    19894  15692  27473  -1203  -4580  -1457       O  
ATOM    717  O5'   U C  48       9.647  -5.202  14.670  1.00164.06           O  
ANISOU  717  O5'   U C  48    19507  15322  27506  -1106  -4749  -1487       O  
ATOM    718  C5'   U C  48      10.647  -4.486  13.961  1.00166.41           C  
ANISOU  718  C5'   U C  48    19365  15457  28406  -1135  -4588  -1431       C  
ATOM    719  C4'   U C  48      11.977  -5.183  14.036  1.00174.89           C  
ANISOU  719  C4'   U C  48    20139  16360  29951  -1058  -4729  -1459       C  
ATOM    720  O4'   U C  48      12.483  -5.131  15.393  1.00187.91           O  
ANISOU  720  O4'   U C  48    21824  17943  31629   -921  -5233  -1601       O  
ATOM    721  C3'   U C  48      11.960  -6.649  13.650  1.00166.19           C  
ANISOU  721  C3'   U C  48    19145  15284  28715  -1054  -4624  -1435       C  
ATOM    722  O3'   U C  48      13.169  -6.944  12.983  1.00170.21           O  
ANISOU  722  O3'   U C  48    19247  15615  29809  -1038  -4495  -1388       O  
ATOM    723  C2'   U C  48      11.949  -7.360  14.991  1.00170.51           C  
ANISOU  723  C2'   U C  48    19952  15860  28975   -932  -5084  -1565       C  
ATOM    724  O2'   U C  48      12.487  -8.665  14.974  1.00167.11           O  
ANISOU  724  O2'   U C  48    19512  15370  28614   -875  -5153  -1583       O  
ATOM    725  C1'   U C  48      12.800  -6.431  15.828  1.00177.56           C  
ANISOU  725  C1'   U C  48    20620  16618  30227   -838  -5425  -1655       C  
ATOM    726  N1    U C  48      12.473  -6.517  17.240  1.00181.47           N  
ANISOU  726  N1    U C  48    21432  17161  30356   -711  -5863  -1776       N  
ATOM    727  C2    U C  48      13.534  -6.536  18.097  1.00186.04           C  
ANISOU  727  C2    U C  48    21847  17577  31264   -565  -6262  -1881       C  
ATOM    728  O2    U C  48      14.688  -6.461  17.706  1.00188.02           O  
ANISOU  728  O2    U C  48    21687  17654  32099   -552  -6257  -1876       O  
ATOM    729  N3    U C  48      13.158  -6.629  19.407  1.00179.70           N  
ANISOU  729  N3    U C  48    21383  16815  30078   -426  -6652  -1985       N  
ATOM    730  C4    U C  48      11.863  -6.715  19.891  1.00172.91           C  
ANISOU  730  C4    U C  48    20978  16143  28576   -428  -6653  -1982       C  
ATOM    731  O4    U C  48      11.689  -6.798  21.106  1.00193.67           O  
ANISOU  731  O4    U C  48    23883  18776  30928   -275  -7015  -2071       O  
ATOM    732  C5    U C  48      10.819  -6.700  18.914  1.00170.78           C  
ANISOU  732  C5    U C  48    20824  16039  28025   -600  -6221  -1869       C  
ATOM    733  C6    U C  48      11.161  -6.605  17.635  1.00173.40           C  
ANISOU  733  C6    U C  48    20847  16330  28708   -730  -5854  -1776       C  
ATOM    734  P     U C  49      13.094  -7.263  11.422  1.00171.18           P  
ANISOU  734  P     U C  49    19239  15719  30080  -1124  -3951  -1230       P  
ATOM    735  OP1   U C  49      14.486  -7.603  11.004  1.00150.16           O  
ANISOU  735  OP1   U C  49    16144  12851  28060  -1071  -3897  -1201       O  
ATOM    736  OP2   U C  49      12.339  -6.113  10.811  1.00160.30           O  
ANISOU  736  OP2   U C  49    17892  14421  28595  -1223  -3654  -1138       O  
ATOM    737  O5'   U C  49      12.204  -8.603  11.357  1.00163.92           O  
ANISOU  737  O5'   U C  49    18731  14930  28620  -1124  -3917  -1241       O  
ATOM    738  C5'   U C  49      12.702  -9.827  11.908  1.00156.85           C  
ANISOU  738  C5'   U C  49    17901  13984  27713  -1031  -4181  -1321       C  
ATOM    739  C4'   U C  49      11.657 -10.919  12.048  1.00157.12           C  
ANISOU  739  C4'   U C  49    18386  14220  27093  -1015  -4170  -1316       C  
ATOM    740  O4'   U C  49      10.945 -10.796  13.315  1.00145.22           O  
ANISOU  740  O4'   U C  49    17207  12789  25180  -1009  -4549  -1421       O  
ATOM    741  C3'   U C  49      10.591 -11.009  10.952  1.00146.11           C  
ANISOU  741  C3'   U C  49    17181  13067  25267  -1063  -3692  -1171       C  
ATOM    742  O3'   U C  49      10.485 -12.340  10.449  1.00154.65           O  
ANISOU  742  O3'   U C  49    18407  14243  26112   -998  -3538  -1121       O  
ATOM    743  C2'   U C  49       9.290 -10.644  11.674  1.00145.27           C  
ANISOU  743  C2'   U C  49    17452  13128  24617  -1125  -3838  -1210       C  
ATOM    744  O2'   U C  49       8.157 -11.314  11.159  1.00140.32           O  
ANISOU  744  O2'   U C  49    17137  12736  23440  -1144  -3588  -1127       O  
ATOM    745  C1'   U C  49       9.583 -11.077  13.108  1.00139.68           C  
ANISOU  745  C1'   U C  49    16878  12317  23877  -1064  -4364  -1357       C  
ATOM    746  N1    U C  49       8.778 -10.406  14.150  1.00132.41           N  
ANISOU  746  N1    U C  49    16216  11478  22617  -1078  -4624  -1428       N  
ATOM    747  C2    U C  49       7.946 -11.223  14.900  1.00139.89           C  
ANISOU  747  C2    U C  49    17560  12546  23044  -1052  -4797  -1451       C  
ATOM    748  O2    U C  49       7.881 -12.415  14.709  1.00140.41           O  
ANISOU  748  O2    U C  49    17749  12663  22936  -1022  -4735  -1409       O  
ATOM    749  N3    U C  49       7.196 -10.609  15.883  1.00139.82           N  
ANISOU  749  N3    U C  49    17795  12650  22680  -1028  -4995  -1494       N  
ATOM    750  C4    U C  49       7.170  -9.261  16.194  1.00144.14           C  
ANISOU  750  C4    U C  49    18246  13202  23320  -1024  -5056  -1528       C  
ATOM    751  O4    U C  49       6.437  -8.865  17.111  1.00139.38           O  
ANISOU  751  O4    U C  49    17909  12698  22352   -981  -5241  -1569       O  
ATOM    752  C5    U C  49       8.052  -8.471  15.371  1.00146.67           C  
ANISOU  752  C5    U C  49    18151  13392  24185  -1063  -4881  -1504       C  
ATOM    753  C6    U C  49       8.805  -9.049  14.407  1.00139.18           C  
ANISOU  753  C6    U C  49    16946  12333  23603  -1090  -4668  -1449       C  
ATOM    754  P     C C  50      10.190 -12.549   8.880  1.00179.91           P  
ANISOU  754  P     C C  50    21576  17572  29208   -984  -2985   -967       P  
ATOM    755  OP1   C C  50      11.427 -12.204   8.128  1.00167.64           O  
ANISOU  755  OP1   C C  50    19587  15850  28260   -931  -2770   -906       O  
ATOM    756  OP2   C C  50       8.906 -11.879   8.543  1.00170.22           O  
ANISOU  756  OP2   C C  50    20576  16540  27557  -1071  -2781   -909       O  
ATOM    757  O5'   C C  50       9.947 -14.108   8.717  1.00173.31           O  
ANISOU  757  O5'   C C  50    20988  16825  28038   -909  -2976   -963       O  
ATOM    758  C5'   C C  50      11.030 -15.006   8.551  1.00171.91           C  
ANISOU  758  C5'   C C  50    20632  16513  28172   -796  -3013   -978       C  
ATOM    759  C4'   C C  50      10.639 -16.371   9.034  1.00162.31           C  
ANISOU  759  C4'   C C  50    19736  15354  26579   -753  -3216  -1026       C  
ATOM    760  O4'   C C  50      10.350 -16.301  10.454  1.00149.00           O  
ANISOU  760  O4'   C C  50    18233  13642  24739   -797  -3660  -1130       O  
ATOM    761  C3'   C C  50       9.369 -16.914   8.404  1.00155.93           C  
ANISOU  761  C3'   C C  50    19272  14761  25214   -785  -2978   -955       C  
ATOM    762  O3'   C C  50       9.629 -17.568   7.174  1.00156.67           O  
ANISOU  762  O3'   C C  50    19312  14876  25339   -688  -2640   -882       O  
ATOM    763  C2'   C C  50       8.793 -17.825   9.487  1.00149.56           C  
ANISOU  763  C2'   C C  50    18801  13988  24037   -804  -3329  -1020       C  
ATOM    764  O2'   C C  50       9.318 -19.142   9.408  1.00147.59           O  
ANISOU  764  O2'   C C  50    18598  13666  23814   -701  -3403  -1038       O  
ATOM    765  C1'   C C  50       9.281 -17.151  10.780  1.00144.36           C  
ANISOU  765  C1'   C C  50    18049  13202  23599   -822  -3726  -1121       C  
ATOM    766  N1    C C  50       8.223 -16.335  11.401  1.00140.87           N  
ANISOU  766  N1    C C  50    17812  12881  22832   -924  -3809  -1127       N  
ATOM    767  C2    C C  50       7.119 -16.983  11.961  1.00140.37           C  
ANISOU  767  C2    C C  50    18133  12955  22247   -962  -3914  -1114       C  
ATOM    768  O2    C C  50       7.058 -18.236  11.953  1.00156.23           O  
ANISOU  768  O2    C C  50    20307  14967  24087   -919  -3953  -1099       O  
ATOM    769  N3    C C  50       6.129 -16.231  12.495  1.00137.19           N  
ANISOU  769  N3    C C  50    17910  12675  21541  -1042  -3961  -1109       N  
ATOM    770  C4    C C  50       6.209 -14.903  12.481  1.00142.02           C  
ANISOU  770  C4    C C  50    18351  13272  22340  -1082  -3926  -1129       C  
ATOM    771  N4    C C  50       5.194 -14.213  13.019  1.00139.09           N  
ANISOU  771  N4    C C  50    18178  13028  21641  -1145  -3975  -1128       N  
ATOM    772  C5    C C  50       7.334 -14.231  11.914  1.00145.70           C  
ANISOU  772  C5    C C  50    18427  13583  23349  -1056  -3832  -1143       C  
ATOM    773  C6    C C  50       8.311 -14.979  11.387  1.00150.80           C  
ANISOU  773  C6    C C  50    18880  14113  24303   -978  -3767  -1135       C  
ATOM    774  P     U C  51       8.643 -17.378   5.919  1.00160.85           P  
ANISOU  774  P     U C  51    19992  15590  25533   -700  -2214   -781       P  
ATOM    775  OP1   U C  51       8.988 -18.382   4.868  1.00159.80           O  
ANISOU  775  OP1   U C  51    19872  15454  25391   -556  -1973   -739       O  
ATOM    776  OP2   U C  51       8.629 -15.915   5.595  1.00168.54           O  
ANISOU  776  OP2   U C  51    20765  16575  26697   -762  -2019   -728       O  
ATOM    777  O5'   U C  51       7.224 -17.853   6.481  1.00150.34           O  
ANISOU  777  O5'   U C  51    19075  14419  23627   -801  -2377   -804       O  
ATOM    778  C5'   U C  51       6.947 -19.228   6.698  1.00153.36           C  
ANISOU  778  C5'   U C  51    19705  14813  23753   -768  -2524   -831       C  
ATOM    779  C4'   U C  51       5.736 -19.415   7.576  1.00144.65           C  
ANISOU  779  C4'   U C  51    18924  13824  22211   -888  -2736   -845       C  
ATOM    780  O4'   U C  51       5.908 -18.684   8.812  1.00147.93           O  
ANISOU  780  O4'   U C  51    19290  14187  22730   -946  -3029   -899       O  
ATOM    781  C3'   U C  51       4.445 -18.877   7.004  1.00136.58           C  
ANISOU  781  C3'   U C  51    18065  12993  20838   -976  -2506   -786       C  
ATOM    782  O3'   U C  51       3.852 -19.768   6.081  1.00146.44           O  
ANISOU  782  O3'   U C  51    19494  14318  21829   -941  -2323   -751       O  
ATOM    783  C2'   U C  51       3.609 -18.563   8.244  1.00135.57           C  
ANISOU  783  C2'   U C  51    18126  12937  20449  -1093  -2767   -807       C  
ATOM    784  O2'   U C  51       2.946 -19.693   8.772  1.00136.33           O  
ANISOU  784  O2'   U C  51    18504  13067  20227  -1123  -2935   -801       O  
ATOM    785  C1'   U C  51       4.681 -18.128   9.228  1.00140.49           C  
ANISOU  785  C1'   U C  51    18556  13398  21424  -1060  -3046   -878       C  
ATOM    786  N1    U C  51       4.824 -16.658   9.230  1.00148.03           N  
ANISOU  786  N1    U C  51    19312  14353  22579  -1099  -2978   -883       N  
ATOM    787  C2    U C  51       3.970 -15.947  10.062  1.00148.26           C  
ANISOU  787  C2    U C  51    19496  14477  22360  -1184  -3118   -898       C  
ATOM    788  O2    U C  51       3.128 -16.474  10.781  1.00152.73           O  
ANISOU  788  O2    U C  51    20340  15129  22560  -1224  -3273   -894       O  
ATOM    789  N3    U C  51       4.146 -14.593  10.018  1.00139.12           N  
ANISOU  789  N3    U C  51    18153  13300  21407  -1214  -3062   -909       N  
ATOM    790  C4    U C  51       5.055 -13.901   9.250  1.00147.16           C  
ANISOU  790  C4    U C  51    18847  14211  22856  -1180  -2872   -893       C  
ATOM    791  O4    U C  51       5.084 -12.673   9.344  1.00149.26           O  
ANISOU  791  O4    U C  51    18980  14457  23275  -1222  -2855   -900       O  
ATOM    792  C5    U C  51       5.896 -14.700   8.411  1.00146.44           C  
ANISOU  792  C5    U C  51    18604  14036  23002  -1090  -2708   -862       C  
ATOM    793  C6    U C  51       5.755 -16.025   8.431  1.00145.73           C  
ANISOU  793  C6    U C  51    18699  13967  22705  -1048  -2772   -866       C  
ATOM    794  P     A C  52       3.283 -19.178   4.710  1.00135.78           P  
ANISOU  794  P     A C  52    18137  13092  20362   -919  -1932   -692       P  
ATOM    795  OP1   A C  52       2.935 -20.308   3.806  1.00139.74           O  
ANISOU  795  OP1   A C  52    18819  13620  20655   -839  -1811   -684       O  
ATOM    796  OP2   A C  52       4.219 -18.101   4.294  1.00134.14           O  
ANISOU  796  OP2   A C  52    17613  12814  20542   -863  -1748   -668       O  
ATOM    797  O5'   A C  52       1.930 -18.498   5.195  1.00111.09           O  
ANISOU  797  O5'   A C  52    15189  10129  16892  -1070  -1977   -676       O  
ATOM    798  C5'   A C  52       0.913 -19.329   5.738  1.00124.61           C  
ANISOU  798  C5'   A C  52    17181  11917  18249  -1153  -2147   -677       C  
ATOM    799  C4'   A C  52      -0.026 -18.573   6.639  1.00120.96           C  
ANISOU  799  C4'   A C  52    16819  11570  17569  -1284  -2264   -666       C  
ATOM    800  O4'   A C  52       0.738 -17.849   7.625  1.00132.38           O  
ANISOU  800  O4'   A C  52    18113  12925  19261  -1286  -2457   -704       O  
ATOM    801  C3'   A C  52      -0.884 -17.513   5.965  1.00116.31           C  
ANISOU  801  C3'   A C  52    16231  11133  16827  -1329  -2022   -632       C  
ATOM    802  O3'   A C  52      -2.073 -18.051   5.419  1.00120.46           O  
ANISOU  802  O3'   A C  52    16969  11788  17015  -1372  -1927   -603       O  
ATOM    803  C2'   A C  52      -1.165 -16.549   7.097  1.00114.44           C  
ANISOU  803  C2'   A C  52    15987  10937  16557  -1413  -2190   -643       C  
ATOM    804  O2'   A C  52      -2.178 -17.083   7.927  1.00106.00           O  
ANISOU  804  O2'   A C  52    15157   9960  15160  -1498  -2358   -624       O  
ATOM    805  C1'   A C  52       0.142 -16.602   7.871  1.00122.25           C  
ANISOU  805  C1'   A C  52    16813  11744  17892  -1357  -2413   -695       C  
ATOM    806  N9    A C  52       1.092 -15.551   7.470  1.00122.24           N  
ANISOU  806  N9    A C  52    16526  11653  18269  -1308  -2296   -709       N  
ATOM    807  C8    A C  52       2.261 -15.691   6.751  1.00122.05           C  
ANISOU  807  C8    A C  52    16270  11494  18611  -1209  -2168   -707       C  
ATOM    808  N7    A C  52       2.921 -14.557   6.606  1.00118.38           N  
ANISOU  808  N7    A C  52    15552  10955  18472  -1199  -2084   -705       N  
ATOM    809  C5    A C  52       2.130 -13.627   7.264  1.00115.68           C  
ANISOU  809  C5    A C  52    15300  10705  17949  -1292  -2180   -718       C  
ATOM    810  C6    A C  52       2.270 -12.249   7.451  1.00120.72           C  
ANISOU  810  C6    A C  52    15784  11314  18769  -1328  -2168   -726       C  
ATOM    811  N6    A C  52       3.314 -11.578   6.956  1.00122.12           N  
ANISOU  811  N6    A C  52    15656  11350  19394  -1285  -2040   -708       N  
ATOM    812  N1    A C  52       1.307 -11.598   8.158  1.00117.00           N  
ANISOU  812  N1    A C  52    15479  10959  18018  -1403  -2287   -745       N  
ATOM    813  C2    A C  52       0.270 -12.308   8.622  1.00116.34           C  
ANISOU  813  C2    A C  52    15680  11014  17510  -1443  -2384   -742       C  
ATOM    814  N3    A C  52       0.020 -13.617   8.499  1.00112.72           N  
ANISOU  814  N3    A C  52    15376  10587  16863  -1431  -2398   -723       N  
ATOM    815  C4    A C  52       1.003 -14.219   7.805  1.00112.31           C  
ANISOU  815  C4    A C  52    15169  10414  17090  -1353  -2303   -719       C  
ATOM    816  P     C C  53      -2.293 -18.114   3.830  1.00139.01           P  
ANISOU  816  P     C C  53    19326  14185  19306  -1283  -1618   -589       P  
ATOM    817  OP1   C C  53      -3.233 -19.250   3.607  1.00133.91           O  
ANISOU  817  OP1   C C  53    18915  13589  18376  -1319  -1676   -589       O  
ATOM    818  OP2   C C  53      -1.021 -18.048   3.058  1.00122.02           O  
ANISOU  818  OP2   C C  53    16976  11910  17476  -1136  -1454   -594       O  
ATOM    819  O5'   C C  53      -3.092 -16.781   3.530  1.00138.69           O  
ANISOU  819  O5'   C C  53    19269  14292  19135  -1334  -1446   -563       O  
ATOM    820  C5'   C C  53      -4.322 -16.530   4.185  1.00131.50           C  
ANISOU  820  C5'   C C  53    18506  13521  17938  -1462  -1546   -550       C  
ATOM    821  C4'   C C  53      -4.457 -15.076   4.525  1.00135.98           C  
ANISOU  821  C4'   C C  53    18973  14154  18540  -1501  -1497   -542       C  
ATOM    822  O4'   C C  53      -3.367 -14.702   5.398  1.00135.59           O  
ANISOU  822  O4'   C C  53    18762  13971  18785  -1490  -1658   -567       O  
ATOM    823  C3'   C C  53      -4.327 -14.117   3.354  1.00129.62           C  
ANISOU  823  C3'   C C  53    18058  13377  17815  -1425  -1200   -524       C  
ATOM    824  O3'   C C  53      -5.513 -13.987   2.595  1.00135.34           O  
ANISOU  824  O3'   C C  53    18928  14255  18242  -1435  -1050   -510       O  
ATOM    825  C2'   C C  53      -3.876 -12.828   4.027  1.00128.57           C  
ANISOU  825  C2'   C C  53    17763  13210  17877  -1457  -1244   -526       C  
ATOM    826  O2'   C C  53      -4.969 -12.149   4.637  1.00138.28           O  
ANISOU  826  O2'   C C  53    19103  14583  18853  -1550  -1313   -526       O  
ATOM    827  C1'   C C  53      -2.962 -13.376   5.120  1.00127.34           C  
ANISOU  827  C1'   C C  53    17540  12911  17934  -1467  -1521   -562       C  
ATOM    828  N1    C C  53      -1.554 -13.358   4.679  1.00127.68           N  
ANISOU  828  N1    C C  53    17350  12782  18380  -1371  -1443   -565       N  
ATOM    829  C2    C C  53      -0.909 -12.195   5.020  1.00131.86           C  
ANISOU  829  C2    C C  53    17678  13231  19192  -1379  -1459   -572       C  
ATOM    830  O2    C C  53      -1.559 -11.356   5.664  1.00133.77           O  
ANISOU  830  O2    C C  53    17978  13551  19299  -1453  -1552   -586       O  
ATOM    831  N3    C C  53       0.372 -12.019   4.659  1.00130.25           N  
ANISOU  831  N3    C C  53    17220  12863  19406  -1303  -1378   -563       N  
ATOM    832  C4    C C  53       0.993 -12.959   3.970  1.00130.14           C  
ANISOU  832  C4    C C  53    17165  12781  19501  -1207  -1270   -546       C  
ATOM    833  N4    C C  53       2.265 -12.704   3.654  1.00138.74           N  
ANISOU  833  N4    C C  53    17976  13710  21028  -1130  -1176   -526       N  
ATOM    834  C5    C C  53       0.347 -14.175   3.601  1.00124.67           C  
ANISOU  834  C5    C C  53    16703  12171  18494  -1184  -1260   -550       C  
ATOM    835  C6    C C  53      -0.929 -14.330   3.965  1.00127.19           C  
ANISOU  835  C6    C C  53    17262  12641  18426  -1275  -1353   -559       C  
ATOM    836  P     C C  54      -5.709 -14.866   1.263  1.00141.40           P  
ANISOU  836  P     C C  54    19802  15025  18898  -1328   -884   -515       P  
ATOM    837  OP1   C C  54      -4.389 -15.097   0.597  1.00123.59           O  
ANISOU  837  OP1   C C  54    17407  12623  16929  -1183   -750   -510       O  
ATOM    838  OP2   C C  54      -6.831 -14.221   0.519  1.00124.69           O  
ANISOU  838  OP2   C C  54    17787  13063  16528  -1325   -722   -508       O  
ATOM    839  O5'   C C  54      -6.312 -16.222   1.818  1.00132.59           O  
ANISOU  839  O5'   C C  54    18858  13913  17606  -1408  -1115   -534       O  
ATOM    840  C5'   C C  54      -7.682 -16.247   2.157  1.00122.27           C  
ANISOU  840  C5'   C C  54    17696  12748  16013  -1524  -1192   -524       C  
ATOM    841  C4'   C C  54      -7.940 -16.865   3.503  1.00117.19           C  
ANISOU  841  C4'   C C  54    17118  12093  15315  -1648  -1451   -505       C  
ATOM    842  O4'   C C  54      -7.546 -15.979   4.574  1.00110.73           O  
ANISOU  842  O4'   C C  54    16204  11274  14597  -1688  -1543   -494       O  
ATOM    843  C3'   C C  54      -9.396 -17.123   3.804  1.00119.85           C  
ANISOU  843  C3'   C C  54    17603  12566  15369  -1767  -1514   -474       C  
ATOM    844  O3'   C C  54      -9.891 -18.228   3.117  1.00120.89           O  
ANISOU  844  O3'   C C  54    17853  12675  15406  -1764  -1527   -487       O  
ATOM    845  C2'   C C  54      -9.378 -17.311   5.294  1.00116.19           C  
ANISOU  845  C2'   C C  54    17165  12086  14894  -1858  -1727   -434       C  
ATOM    846  O2'   C C  54      -8.817 -18.576   5.591  1.00121.52           O  
ANISOU  846  O2'   C C  54    17893  12621  15658  -1852  -1877   -432       O  
ATOM    847  C1'   C C  54      -8.371 -16.233   5.699  1.00113.46           C  
ANISOU  847  C1'   C C  54    16666  11692  14751  -1801  -1720   -459       C  
ATOM    848  N1    C C  54      -9.016 -14.974   6.121  1.00112.47           N  
ANISOU  848  N1    C C  54    16523  11701  14508  -1843  -1678   -446       N  
ATOM    849  C2    C C  54     -10.055 -14.947   7.080  1.00117.71           C  
ANISOU  849  C2    C C  54    17304  12486  14937  -1935  -1782   -399       C  
ATOM    850  O2    C C  54     -10.511 -15.981   7.610  1.00116.09           O  
ANISOU  850  O2    C C  54    17216  12276  14618  -1998  -1900   -352       O  
ATOM    851  N3    C C  54     -10.590 -13.743   7.409  1.00117.73           N  
ANISOU  851  N3    C C  54    17288  12608  14834  -1949  -1735   -395       N  
ATOM    852  C4    C C  54     -10.125 -12.611   6.863  1.00115.87           C  
ANISOU  852  C4    C C  54    16930  12365  14729  -1888  -1610   -436       C  
ATOM    853  N4    C C  54     -10.688 -11.475   7.253  1.00112.85           N  
ANISOU  853  N4    C C  54    16548  12094  14234  -1900  -1587   -435       N  
ATOM    854  C5    C C  54      -9.064 -12.593   5.909  1.00111.64           C  
ANISOU  854  C5    C C  54    16267  11703  14450  -1805  -1493   -469       C  
ATOM    855  C6    C C  54      -8.557 -13.800   5.579  1.00113.03           C  
ANISOU  855  C6    C C  54    16461  11772  14713  -1780  -1528   -472       C  
ATOM    856  P     G C  55     -11.208 -18.071   2.243  1.00120.29           P  
ANISOU  856  P     G C  55    17864  12734  15107  -1784  -1423   -498       P  
ATOM    857  OP1   G C  55     -11.013 -19.209   1.291  1.00121.80           O  
ANISOU  857  OP1   G C  55    18142  12817  15321  -1700  -1433   -547       O  
ATOM    858  OP2   G C  55     -11.497 -16.677   1.825  1.00129.84           O  
ANISOU  858  OP2   G C  55    19008  14067  16258  -1746  -1244   -505       O  
ATOM    859  O5'   G C  55     -12.359 -18.426   3.272  1.00118.45           O  
ANISOU  859  O5'   G C  55    17708  12587  14710  -1954  -1574   -434       O  
ATOM    860  C5'   G C  55     -12.284 -19.626   4.023  1.00111.38           C  
ANISOU  860  C5'   G C  55    16884  11591  13844  -2029  -1758   -393       C  
ATOM    861  C4'   G C  55     -13.234 -19.610   5.185  1.00119.05           C  
ANISOU  861  C4'   G C  55    17900  12659  14675  -2172  -1850   -301       C  
ATOM    862  O4'   G C  55     -12.768 -18.669   6.187  1.00121.81           O  
ANISOU  862  O4'   G C  55    18190  13050  15044  -2162  -1867   -277       O  
ATOM    863  C3'   G C  55     -14.633 -19.121   4.876  1.00110.92           C  
ANISOU  863  C3'   G C  55    16882  11798  13463  -2243  -1765   -280       C  
ATOM    864  O3'   G C  55     -15.449 -20.059   4.219  1.00108.56           O  
ANISOU  864  O3'   G C  55    16652  11476  13119  -2295  -1803   -285       O  
ATOM    865  C2'   G C  55     -15.134 -18.721   6.245  1.00111.74           C  
ANISOU  865  C2'   G C  55    16994  12000  13462  -2333  -1818   -183       C  
ATOM    866  O2'   G C  55     -15.392 -19.893   7.013  1.00113.21           O  
ANISOU  866  O2'   G C  55    17265  12111  13640  -2427  -1957    -95       O  
ATOM    867  C1'   G C  55     -13.882 -18.053   6.803  1.00121.11           C  
ANISOU  867  C1'   G C  55    18123  13126  14768  -2245  -1843   -214       C  
ATOM    868  N9    G C  55     -13.813 -16.612   6.511  1.00120.12           N  
ANISOU  868  N9    G C  55    17909  13102  14628  -2183  -1711   -260       N  
ATOM    869  C8    G C  55     -13.184 -16.020   5.449  1.00117.27           C  
ANISOU  869  C8    G C  55    17467  12710  14379  -2081  -1579   -337       C  
ATOM    870  N7    G C  55     -13.251 -14.719   5.474  1.00111.33           N  
ANISOU  870  N7    G C  55    16650  12049  13600  -2049  -1484   -352       N  
ATOM    871  C5    G C  55     -13.955 -14.432   6.643  1.00108.17           C  
ANISOU  871  C5    G C  55    16297  11753  13051  -2124  -1569   -293       C  
ATOM    872  C6    G C  55     -14.351 -13.181   7.231  1.00109.06           C  
ANISOU  872  C6    G C  55    16389  11988  13060  -2118  -1540   -285       C  
ATOM    873  O6    G C  55     -14.148 -12.018   6.825  1.00 99.41           O  
ANISOU  873  O6    G C  55    15095  10800  11876  -2058  -1436   -331       O  
ATOM    874  N1    G C  55     -15.062 -13.372   8.420  1.00115.59           N  
ANISOU  874  N1    G C  55    17301  12896  13722  -2182  -1641   -209       N  
ATOM    875  C2    G C  55     -15.351 -14.592   8.981  1.00111.83           C  
ANISOU  875  C2    G C  55    16910  12382  13198  -2252  -1744   -135       C  
ATOM    876  N2    G C  55     -16.038 -14.581  10.134  1.00106.55           N  
ANISOU  876  N2    G C  55    16322  11803  12358  -2290  -1801    -46       N  
ATOM    877  N3    G C  55     -14.994 -15.749   8.443  1.00112.38           N  
ANISOU  877  N3    G C  55    16994  12326  13378  -2274  -1781   -141       N  
ATOM    878  C4    G C  55     -14.306 -15.598   7.288  1.00112.73           C  
ANISOU  878  C4    G C  55    16965  12297  13571  -2203  -1697   -228       C  
ATOM    879  P     G C  56     -16.566 -19.490   3.237  1.00122.05           P  
ANISOU  879  P     G C  56    18351  13321  14699  -2292  -1692   -329       P  
ATOM    880  OP1   G C  56     -17.117 -20.632   2.453  1.00122.00           O  
ANISOU  880  OP1   G C  56    18421  13228  14704  -2316  -1781   -366       O  
ATOM    881  OP2   G C  56     -15.900 -18.324   2.611  1.00121.04           O  
ANISOU  881  OP2   G C  56    18163  13238  14588  -2153  -1535   -398       O  
ATOM    882  O5'   G C  56     -17.647 -18.774   4.189  1.00108.08           O  
ANISOU  882  O5'   G C  56    16546  11733  12788  -2408  -1668   -236       O  
ATOM    883  C5'   G C  56     -18.640 -19.523   4.891  1.00 99.06           C  
ANISOU  883  C5'   G C  56    15432  10612  11596  -2556  -1757   -132       C  
ATOM    884  C4'   G C  56     -19.127 -18.833   6.143  1.00107.13           C  
ANISOU  884  C4'   G C  56    16428  11773  12504  -2618  -1726    -23       C  
ATOM    885  O4'   G C  56     -18.058 -18.067   6.757  1.00105.76           O  
ANISOU  885  O4'   G C  56    16244  11588  12352  -2529  -1715    -41       O  
ATOM    886  C3'   G C  56     -20.236 -17.813   5.970  1.00104.07           C  
ANISOU  886  C3'   G C  56    15982  11586  11973  -2633  -1610    -18       C  
ATOM    887  O3'   G C  56     -21.512 -18.388   5.763  1.00111.23           O  
ANISOU  887  O3'   G C  56    16871  12541  12850  -2746  -1628     34       O  
ATOM    888  C2'   G C  56     -20.119 -16.986   7.251  1.00107.11           C  
ANISOU  888  C2'   G C  56    16366  12070  12262  -2622  -1584     58       C  
ATOM    889  O2'   G C  56     -20.674 -17.659   8.379  1.00108.42           O  
ANISOU  889  O2'   G C  56    16574  12246  12375  -2722  -1640    205       O  
ATOM    890  C1'   G C  56     -18.603 -16.945   7.433  1.00112.54           C  
ANISOU  890  C1'   G C  56    17075  12616  13070  -2528  -1643      0       C  
ATOM    891  N9    G C  56     -18.043 -15.709   6.866  1.00112.76           N  
ANISOU  891  N9    G C  56    17042  12684  13116  -2416  -1545   -100       N  
ATOM    892  C8    G C  56     -17.199 -15.623   5.789  1.00111.55           C  
ANISOU  892  C8    G C  56    16857  12436  13092  -2324  -1496   -200       C  
ATOM    893  N7    G C  56     -16.867 -14.393   5.516  1.00108.45           N  
ANISOU  893  N7    G C  56    16407  12098  12702  -2240  -1393   -252       N  
ATOM    894  C5    G C  56     -17.538 -13.630   6.466  1.00104.57           C  
ANISOU  894  C5    G C  56    15918  11746  12068  -2277  -1394   -197       C  
ATOM    895  C6    G C  56     -17.546 -12.229   6.667  1.00100.42           C  
ANISOU  895  C6    G C  56    15353  11316  11486  -2218  -1321   -223       C  
ATOM    896  O6    G C  56     -16.973 -11.339   6.044  1.00103.92           O  
ANISOU  896  O6    G C  56    15740  11737  12008  -2134  -1232   -290       O  
ATOM    897  N1    G C  56     -18.334 -11.855   7.729  1.00100.31           N  
ANISOU  897  N1    G C  56    15375  11433  11306  -2257  -1352   -154       N  
ATOM    898  C2    G C  56     -19.035 -12.700   8.523  1.00106.43           C  
ANISOU  898  C2    G C  56    16209  12246  11984  -2342  -1419    -54       C  
ATOM    899  N2    G C  56     -19.710 -12.035   9.478  1.00101.68           N  
ANISOU  899  N2    G C  56    15638  11785  11211  -2336  -1408      7       N  
ATOM    900  N3    G C  56     -19.044 -14.034   8.374  1.00104.15           N  
ANISOU  900  N3    G C  56    15950  11859  11764  -2415  -1483    -14       N  
ATOM    901  C4    G C  56     -18.275 -14.423   7.319  1.00103.82           C  
ANISOU  901  C4    G C  56    15880  11686  11880  -2377  -1478    -99       C  
ATOM    902  P     G C  57     -22.570 -17.675   4.782  1.00130.30           P  
ANISOU  902  P     G C  57    19225  15100  15184  -2728  -1542    -36       P  
ATOM    903  OP1   G C  57     -23.861 -18.385   4.853  1.00129.97           O  
ANISOU  903  OP1   G C  57    19140  15087  15155  -2867  -1592     41       O  
ATOM    904  OP2   G C  57     -21.959 -17.448   3.448  1.00122.57           O  
ANISOU  904  OP2   G C  57    18272  14057  14240  -2594  -1515   -188       O  
ATOM    905  O5'   G C  57     -22.956 -16.331   5.527  1.00107.27           O  
ANISOU  905  O5'   G C  57    16263  12381  12116  -2702  -1425     11       O  
ATOM    906  C5'   G C  57     -23.981 -16.375   6.492  1.00108.53           C  
ANISOU  906  C5'   G C  57    16386  12657  12193  -2804  -1405    149       C  
ATOM    907  C4'   G C  57     -24.054 -15.112   7.293  1.00 98.74           C  
ANISOU  907  C4'   G C  57    15138  11578  10802  -2739  -1310    181       C  
ATOM    908  O4'   G C  57     -22.727 -14.671   7.639  1.00109.32           O  
ANISOU  908  O4'   G C  57    16532  12836  12167  -2641  -1334    131       O  
ATOM    909  C3'   G C  57     -24.659 -13.924   6.582  1.00106.63           C  
ANISOU  909  C3'   G C  57    16081  12732  11701  -2669  -1205     98       C  
ATOM    910  O3'   G C  57     -26.065 -13.960   6.546  1.00109.54           O  
ANISOU  910  O3'   G C  57    16374  13234  12011  -2745  -1166    157       O  
ATOM    911  C2'   G C  57     -24.095 -12.756   7.357  1.00104.61           C  
ANISOU  911  C2'   G C  57    15855  12547  11346  -2572  -1155     95       C  
ATOM    912  O2'   G C  57     -24.767 -12.597   8.597  1.00 98.65           O  
ANISOU  912  O2'   G C  57    15108  11913  10461  -2604  -1130    225       O  
ATOM    913  C1'   G C  57     -22.687 -13.260   7.640  1.00106.22           C  
ANISOU  913  C1'   G C  57    16119  12565  11674  -2543  -1247     74       C  
ATOM    914  N9    G C  57     -21.729 -12.821   6.610  1.00105.33           N  
ANISOU  914  N9    G C  57    15997  12361  11662  -2447  -1222    -59       N  
ATOM    915  C8    G C  57     -20.993 -13.612   5.749  1.00107.89           C  
ANISOU  915  C8    G C  57    16334  12524  12134  -2431  -1263   -123       C  
ATOM    916  N7    G C  57     -20.207 -12.912   4.976  1.00110.06           N  
ANISOU  916  N7    G C  57    16592  12755  12469  -2321  -1193   -217       N  
ATOM    917  C5    G C  57     -20.436 -11.590   5.363  1.00100.79           C  
ANISOU  917  C5    G C  57    15392  11710  11194  -2275  -1118   -219       C  
ATOM    918  C6    G C  57     -19.869 -10.371   4.895  1.00 96.04           C  
ANISOU  918  C6    G C  57    14759  11113  10617  -2167  -1021   -288       C  
ATOM    919  O6    G C  57     -19.028 -10.208   4.010  1.00 97.13           O  
ANISOU  919  O6    G C  57    14880  11148  10875  -2085   -957   -352       O  
ATOM    920  N1    G C  57     -20.374  -9.262   5.575  1.00 90.29           N  
ANISOU  920  N1    G C  57    14023  10522   9760  -2150   -989   -269       N  
ATOM    921  C2    G C  57     -21.322  -9.311   6.567  1.00 92.03           C  
ANISOU  921  C2    G C  57    14266  10873   9829  -2212  -1028   -189       C  
ATOM    922  N2    G C  57     -21.677  -8.140   7.088  1.00 96.91           N  
ANISOU  922  N2    G C  57    14885  11612  10325  -2160   -989   -190       N  
ATOM    923  N3    G C  57     -21.863 -10.433   7.012  1.00 98.93           N  
ANISOU  923  N3    G C  57    15159  11749  10680  -2311  -1093   -108       N  
ATOM    924  C4    G C  57     -21.372 -11.520   6.373  1.00 98.83           C  
ANISOU  924  C4    G C  57    15152  11591  10807  -2344  -1142   -129       C  
ATOM    925  P     C C  58     -26.770 -13.976   5.105  1.00119.49           P  
ANISOU  925  P     C C  58    17583  14512  13308  -2736  -1171     43       P  
ATOM    926  OP1   C C  58     -28.123 -14.584   5.225  1.00106.58           O  
ANISOU  926  OP1   C C  58    15851  12939  11705  -2864  -1194    131       O  
ATOM    927  OP2   C C  58     -25.811 -14.648   4.167  1.00119.02           O  
ANISOU  927  OP2   C C  58    17591  14262  13370  -2691  -1251    -65       O  
ATOM    928  O5'   C C  58     -26.919 -12.413   4.791  1.00108.94           O  
ANISOU  928  O5'   C C  58    16235  13335  11824  -2607  -1054    -36       O  
ATOM    929  C5'   C C  58     -27.567 -11.590   5.742  1.00100.20           C  
ANISOU  929  C5'   C C  58    15091  12404  10577  -2604   -971     49       C  
ATOM    930  C4'   C C  58     -26.991 -10.200   5.873  1.00106.20           C  
ANISOU  930  C4'   C C  58    15892  13230  11227  -2469   -894    -14       C  
ATOM    931  O4'   C C  58     -25.566 -10.217   6.142  1.00109.47           O  
ANISOU  931  O4'   C C  58    16378  13496  11718  -2422   -935    -42       O  
ATOM    932  C3'   C C  58     -27.129  -9.270   4.687  1.00105.09           C  
ANISOU  932  C3'   C C  58    15747  13140  11041  -2362   -831   -143       C  
ATOM    933  O3'   C C  58     -28.439  -8.751   4.566  1.00104.52           O  
ANISOU  933  O3'   C C  58    15607  13246  10857  -2361   -779   -134       O  
ATOM    934  C2'   C C  58     -26.090  -8.202   5.000  1.00100.71           C  
ANISOU  934  C2'   C C  58    15247  12560  10458  -2255   -785   -183       C  
ATOM    935  O2'   C C  58     -26.583  -7.274   5.948  1.00105.13           O  
ANISOU  935  O2'   C C  58    15802  13272  10873  -2222   -739   -133       O  
ATOM    936  C1'   C C  58     -24.973  -9.039   5.633  1.00 92.24           C  
ANISOU  936  C1'   C C  58    14214  11321   9512  -2299   -871   -142       C  
ATOM    937  N1    C C  58     -23.988  -9.469   4.620  1.00 97.75           N  
ANISOU  937  N1    C C  58    14935  11848  10356  -2260   -888   -226       N  
ATOM    938  C2    C C  58     -23.182  -8.546   3.900  1.00 98.20           C  
ANISOU  938  C2    C C  58    15006  11857  10451  -2140   -809   -314       C  
ATOM    939  O2    C C  58     -23.250  -7.302   4.103  1.00 93.33           O  
ANISOU  939  O2    C C  58    14383  11326   9754  -2072   -740   -331       O  
ATOM    940  N3    C C  58     -22.328  -9.070   2.978  1.00 92.67           N  
ANISOU  940  N3    C C  58    14325  11002   9881  -2095   -803   -371       N  
ATOM    941  C4    C C  58     -22.270 -10.399   2.781  1.00100.25           C  
ANISOU  941  C4    C C  58    15304  11864  10922  -2159   -892   -361       C  
ATOM    942  N4    C C  58     -21.411 -10.870   1.879  1.00103.77           N  
ANISOU  942  N4    C C  58    15782  12164  11482  -2090   -879   -421       N  
ATOM    943  C5    C C  58     -23.080 -11.321   3.491  1.00102.53           C  
ANISOU  943  C5    C C  58    15582  12189  11186  -2291   -989   -281       C  
ATOM    944  C6    C C  58     -23.917 -10.816   4.389  1.00 94.98           C  
ANISOU  944  C6    C C  58    14594  11384  10109  -2338   -973   -208       C  
ATOM    945  P     A C  59     -29.070  -8.440   3.115  1.00142.01           P  
ANISOU  945  P     A C  59    20339  18033  15587  -2293   -767   -257       P  
ATOM    946  OP1   A C  59     -30.275  -7.607   3.395  1.00136.47           O  
ANISOU  946  OP1   A C  59    19565  17538  14750  -2273   -703   -232       O  
ATOM    947  OP2   A C  59     -29.156  -9.621   2.204  1.00108.51           O  
ANISOU  947  OP2   A C  59    16097  13660  11471  -2344   -870   -307       O  
ATOM    948  O5'   A C  59     -27.965  -7.537   2.421  1.00121.97           O  
ANISOU  948  O5'   A C  59    17892  15420  13032  -2147   -701   -360       O  
ATOM    949  C5'   A C  59     -28.296  -6.253   1.931  1.00108.04           C  
ANISOU  949  C5'   A C  59    16143  13765  11143  -2026   -610   -425       C  
ATOM    950  C4'   A C  59     -27.090  -5.381   1.930  1.00 90.20           C  
ANISOU  950  C4'   A C  59    13946  11424   8902  -1929   -539   -456       C  
ATOM    951  O4'   A C  59     -25.935  -6.179   2.266  1.00 97.63           O  
ANISOU  951  O4'   A C  59    14904  12195   9993  -1979   -591   -427       O  
ATOM    952  C3'   A C  59     -26.729  -4.784   0.591  1.00 95.42           C  
ANISOU  952  C3'   A C  59    14670  12032   9553  -1790   -456   -553       C  
ATOM    953  O3'   A C  59     -27.507  -3.672   0.273  1.00 99.71           O  
ANISOU  953  O3'   A C  59    15221  12714   9951  -1701   -387   -590       O  
ATOM    954  C2'   A C  59     -25.249  -4.464   0.757  1.00 96.91           C  
ANISOU  954  C2'   A C  59    14887  12070   9865  -1749   -408   -546       C  
ATOM    955  O2'   A C  59     -25.049  -3.228   1.459  1.00101.78           O  
ANISOU  955  O2'   A C  59    15495  12738  10438  -1710   -360   -529       O  
ATOM    956  C1'   A C  59     -24.795  -5.656   1.619  1.00 92.90           C  
ANISOU  956  C1'   A C  59    14349  11473   9474  -1875   -521   -483       C  
ATOM    957  N9    A C  59     -24.231  -6.735   0.802  1.00 95.92           N  
ANISOU  957  N9    A C  59    14763  11708   9974  -1873   -553   -516       N  
ATOM    958  C8    A C  59     -24.696  -8.023   0.785  1.00 94.24           C  
ANISOU  958  C8    A C  59    14543  11466   9796  -1968   -662   -501       C  
ATOM    959  N7    A C  59     -23.999  -8.775  -0.050  1.00 94.99           N  
ANISOU  959  N7    A C  59    14689  11413   9991  -1922   -678   -549       N  
ATOM    960  C5    A C  59     -23.024  -7.921  -0.592  1.00 94.06           C  
ANISOU  960  C5    A C  59    14601  11231   9906  -1791   -549   -584       C  
ATOM    961  C6    A C  59     -21.992  -8.140  -1.517  1.00 95.48           C  
ANISOU  961  C6    A C  59    14832  11263  10182  -1678   -478   -625       C  
ATOM    962  N6    A C  59     -21.770  -9.316  -2.086  1.00 97.52           N  
ANISOU  962  N6    A C  59    15141  11412  10501  -1667   -546   -658       N  
ATOM    963  N1    A C  59     -21.218  -7.083  -1.836  1.00 94.49           N  
ANISOU  963  N1    A C  59    14704  11103  10094  -1568   -328   -627       N  
ATOM    964  C2    A C  59     -21.477  -5.902  -1.253  1.00 97.94           C  
ANISOU  964  C2    A C  59    15100  11639  10474  -1578   -281   -602       C  
ATOM    965  N3    A C  59     -22.415  -5.558  -0.377  1.00 90.17           N  
ANISOU  965  N3    A C  59    14083  10800   9377  -1663   -349   -577       N  
ATOM    966  C4    A C  59     -23.160  -6.638  -0.075  1.00 92.43           C  
ANISOU  966  C4    A C  59    14363  11126   9629  -1768   -475   -563       C  
ATOM    967  P     C C  60     -28.294  -3.700  -1.103  1.00102.30           P  
ANISOU  967  P     C C  60    15591  13080  10199  -1607   -380   -681       P  
ATOM    968  OP1   C C  60     -29.055  -2.404  -1.090  1.00 91.79           O  
ANISOU  968  OP1   C C  60    14259  11906   8712  -1521   -311   -701       O  
ATOM    969  OP2   C C  60     -28.945  -5.032  -1.204  1.00109.10           O  
ANISOU  969  OP2   C C  60    16406  13929  11118  -1712   -510   -680       O  
ATOM    970  O5'   C C  60     -27.153  -3.528  -2.217  1.00 84.70           O  
ANISOU  970  O5'   C C  60    13468  10689   8024  -1471   -288   -736       O  
ATOM    971  C5'   C C  60     -26.329  -2.357  -2.262  1.00 77.76           C  
ANISOU  971  C5'   C C  60    12625   9768   7153  -1375   -152   -726       C  
ATOM    972  C4'   C C  60     -25.057  -2.578  -3.069  1.00 80.81           C  
ANISOU  972  C4'   C C  60    13072   9969   7662  -1289    -62   -735       C  
ATOM    973  O4'   C C  60     -24.261  -3.649  -2.481  1.00 90.73           O  
ANISOU  973  O4'   C C  60    14281  11109   9084  -1399   -141   -695       O  
ATOM    974  C3'   C C  60     -25.248  -3.017  -4.501  1.00 86.75           C  
ANISOU  974  C3'   C C  60    13935  10679   8347  -1154    -33   -808       C  
ATOM    975  O3'   C C  60     -25.541  -1.953  -5.343  1.00 97.31           O  
ANISOU  975  O3'   C C  60    15357  12063   9552   -992     88   -843       O  
ATOM    976  C2'   C C  60     -23.958  -3.766  -4.827  1.00 91.50           C  
ANISOU  976  C2'   C C  60    14559  11095   9112  -1130      9   -790       C  
ATOM    977  O2'   C C  60     -22.866  -2.912  -5.063  1.00 83.95           O  
ANISOU  977  O2'   C C  60    13610  10041   8245  -1037    186   -748       O  
ATOM    978  C1'   C C  60     -23.675  -4.439  -3.507  1.00 89.35           C  
ANISOU  978  C1'   C C  60    14175  10802   8971  -1319   -115   -732       C  
ATOM    979  N1    C C  60     -24.245  -5.792  -3.422  1.00 83.69           N  
ANISOU  979  N1    C C  60    13452  10084   8262  -1417   -279   -751       N  
ATOM    980  C2    C C  60     -23.661  -6.790  -4.195  1.00 83.31           C  
ANISOU  980  C2    C C  60    13472   9896   8287  -1360   -300   -788       C  
ATOM    981  O2    C C  60     -22.705  -6.437  -4.945  1.00 86.92           O  
ANISOU  981  O2    C C  60    13990  10252   8785  -1216   -154   -795       O  
ATOM    982  N3    C C  60     -24.169  -8.062  -4.077  1.00 88.38           N  
ANISOU  982  N3    C C  60    14107  10513   8958  -1459   -471   -807       N  
ATOM    983  C4    C C  60     -25.193  -8.279  -3.221  1.00 90.32           C  
ANISOU  983  C4    C C  60    14268  10873   9177  -1613   -587   -771       C  
ATOM    984  N4    C C  60     -25.728  -9.495  -3.061  1.00 93.93           N  
ANISOU  984  N4    C C  60    14703  11296   9691  -1726   -748   -772       N  
ATOM    985  C5    C C  60     -25.746  -7.235  -2.444  1.00 84.73           C  
ANISOU  985  C5    C C  60    13490  10318   8386  -1656   -537   -724       C  
ATOM    986  C6    C C  60     -25.252  -6.023  -2.557  1.00 87.04           C  
ANISOU  986  C6    C C  60    13803  10630   8638  -1554   -395   -723       C  
ATOM    987  P     C C  61     -26.747  -2.168  -6.351  1.00 91.43           P  
ANISOU  987  P     C C  61    14704  11408   8627   -887     18   -940       P  
ATOM    988  OP1   C C  61     -27.376  -0.830  -6.514  1.00 89.98           O  
ANISOU  988  OP1   C C  61    14552  11342   8293   -790    100   -953       O  
ATOM    989  OP2   C C  61     -27.556  -3.312  -5.866  1.00 80.48           O  
ANISOU  989  OP2   C C  61    13237  10072   7270  -1038   -182   -960       O  
ATOM    990  O5'   C C  61     -26.015  -2.737  -7.665  1.00 80.26           O  
ANISOU  990  O5'   C C  61    13437   9842   7217   -715     88   -984       O  
ATOM    991  C5'   C C  61     -24.914  -2.017  -8.201  1.00 79.61           C  
ANISOU  991  C5'   C C  61    13423   9652   7173   -575    307   -935       C  
ATOM    992  C4'   C C  61     -24.039  -2.889  -9.011  1.00 76.63           C  
ANISOU  992  C4'   C C  61    13136   9122   6859   -469    358   -946       C  
ATOM    993  O4'   C C  61     -23.559  -3.931  -8.177  1.00 82.72           O  
ANISOU  993  O4'   C C  61    13797   9828   7806   -645    239   -918       O  
ATOM    994  C3'   C C  61     -24.760  -3.626 -10.100  1.00 89.62           C  
ANISOU  994  C3'   C C  61    14935  10771   8345   -328    251  -1059       C  
ATOM    995  O3'   C C  61     -25.020  -2.811 -11.217  1.00 96.69           O  
ANISOU  995  O3'   C C  61    15998  11688   9052    -88    380  -1095       O  
ATOM    996  C2'   C C  61     -23.860  -4.835 -10.346  1.00 90.83           C  
ANISOU  996  C2'   C C  61    15119  10771   8621   -314    228  -1061       C  
ATOM    997  O2'   C C  61     -22.703  -4.522 -11.136  1.00 95.45           O  
ANISOU  997  O2'   C C  61    15800  11234   9232   -121    470  -1010       O  
ATOM    998  C1'   C C  61     -23.420  -5.126  -8.921  1.00 77.06           C  
ANISOU  998  C1'   C C  61    13177   9018   7085   -570    162   -980       C  
ATOM    999  N1    C C  61     -24.246  -6.165  -8.275  1.00 73.56           N  
ANISOU  999  N1    C C  61    12661   8621   6668   -750    -88  -1020       N  
ATOM   1000  C2    C C  61     -23.883  -7.500  -8.425  1.00 79.48           C  
ANISOU 1000  C2    C C  61    13440   9252   7508   -775   -205  -1050       C  
ATOM   1001  O2    C C  61     -22.904  -7.783  -9.127  1.00 79.15           O  
ANISOU 1001  O2    C C  61    13490   9081   7502   -629    -97  -1053       O  
ATOM   1002  N3    C C  61     -24.588  -8.454  -7.821  1.00 82.81           N  
ANISOU 1002  N3    C C  61    13789   9692   7982   -949   -423  -1069       N  
ATOM   1003  C4    C C  61     -25.620  -8.101  -7.104  1.00 81.63           C  
ANISOU 1003  C4    C C  61    13535   9685   7796  -1086   -504  -1050       C  
ATOM   1004  N4    C C  61     -26.306  -9.079  -6.540  1.00 79.48           N  
ANISOU 1004  N4    C C  61    13183   9420   7595  -1255   -698  -1050       N  
ATOM   1005  C5    C C  61     -26.027  -6.761  -6.918  1.00 79.43           C  
ANISOU 1005  C5    C C  61    13225   9543   7412  -1055   -389  -1026       C  
ATOM   1006  C6    C C  61     -25.316  -5.811  -7.515  1.00 78.44           C  
ANISOU 1006  C6    C C  61    13180   9387   7235   -888   -190  -1015       C  
ATOM   1007  P     G C  62     -26.539  -2.514 -11.581  1.00 98.09           P  
ANISOU 1007  P     G C  62    16235  12012   9022    -33    229  -1202       P  
ATOM   1008  OP1   G C  62     -26.722  -1.054 -11.427  1.00105.09           O  
ANISOU 1008  OP1   G C  62    17112  12986   9831      9    377  -1151       O  
ATOM   1009  OP2   G C  62     -27.461  -3.461 -10.867  1.00 89.40           O  
ANISOU 1009  OP2   G C  62    15005  10981   7982   -239    -41  -1256       O  
ATOM   1010  O5'   G C  62     -26.521  -2.807 -13.124  1.00110.17           O  
ANISOU 1010  O5'   G C  62    18018  13464  10377    263    259  -1292       O  
ATOM   1011  C5'   G C  62     -27.721  -3.117 -13.791  1.00120.69           C  
ANISOU 1011  C5'   G C  62    19455  14861  11542    364     53  -1433       C  
ATOM   1012  C4'   G C  62     -27.680  -4.527 -14.266  1.00111.25           C  
ANISOU 1012  C4'   G C  62    18336  13559  10376    398   -131  -1527       C  
ATOM   1013  O4'   G C  62     -28.011  -5.392 -13.161  1.00 98.93           O  
ANISOU 1013  O4'   G C  62    16562  12019   9008    101   -330  -1516       O  
ATOM   1014  C3'   G C  62     -28.672  -4.818 -15.369  1.00113.51           C  
ANISOU 1014  C3'   G C  62    18810  13855  10465    607   -325  -1695       C  
ATOM   1015  O3'   G C  62     -28.093  -5.724 -16.287  1.00129.59           O  
ANISOU 1015  O3'   G C  62    21043  15741  12455    800   -354  -1763       O  
ATOM   1016  C2'   G C  62     -29.837  -5.469 -14.648  1.00113.03           C  
ANISOU 1016  C2'   G C  62    18561  13872  10515    368   -628  -1763       C  
ATOM   1017  O2'   G C  62     -30.529  -6.408 -15.452  1.00129.19           O  
ANISOU 1017  O2'   G C  62    20725  15853  12508    477   -903  -1928       O  
ATOM   1018  C1'   G C  62     -29.158  -6.156 -13.468  1.00102.87           C  
ANISOU 1018  C1'   G C  62    17073  12539   9474     88   -619  -1650       C  
ATOM   1019  N9    G C  62     -30.009  -6.187 -12.279  1.00101.94           N  
ANISOU 1019  N9    G C  62    16708  12542   9482   -193   -748  -1609       N  
ATOM   1020  C8    G C  62     -30.464  -5.070 -11.605  1.00104.81           C  
ANISOU 1020  C8    G C  62    16953  13060   9810   -271   -650  -1541       C  
ATOM   1021  N7    G C  62     -31.180  -5.363 -10.557  1.00102.80           N  
ANISOU 1021  N7    G C  62    16489  12895   9675   -511   -774  -1501       N  
ATOM   1022  C5    G C  62     -31.211  -6.755 -10.562  1.00 98.66           C  
ANISOU 1022  C5    G C  62    15939  12260   9288   -608   -966  -1540       C  
ATOM   1023  C6    G C  62     -31.867  -7.627  -9.668  1.00103.04           C  
ANISOU 1023  C6    G C  62    16299  12835  10017   -859  -1143  -1506       C  
ATOM   1024  O6    G C  62     -32.558  -7.311  -8.700  1.00109.36           O  
ANISOU 1024  O6    G C  62    16914  13768  10869  -1028  -1146  -1429       O  
ATOM   1025  N1    G C  62     -31.648  -8.960  -9.994  1.00110.09           N  
ANISOU 1025  N1    G C  62    17236  13567  11025   -888  -1313  -1560       N  
ATOM   1026  C2    G C  62     -30.885  -9.372 -11.063  1.00106.38           C  
ANISOU 1026  C2    G C  62    16984  12948  10487   -680  -1311  -1647       C  
ATOM   1027  N2    G C  62     -30.799 -10.696 -11.178  1.00104.36           N  
ANISOU 1027  N2    G C  62    16743  12546  10364   -743  -1503  -1695       N  
ATOM   1028  N3    G C  62     -30.271  -8.580 -11.936  1.00104.33           N  
ANISOU 1028  N3    G C  62    16914  12676  10048   -425  -1132  -1677       N  
ATOM   1029  C4    G C  62     -30.492  -7.289 -11.618  1.00101.22           C  
ANISOU 1029  C4    G C  62    16468  12431   9561   -415   -967  -1616       C  
ATOM   1030  P     U C  63     -27.455  -5.124 -17.628  1.00118.49           P  
ANISOU 1030  P     U C  63    19793  14284  10943   1154   -109  -1707       P  
ATOM   1031  OP1   U C  63     -26.837  -3.794 -17.262  1.00 93.18           O  
ANISOU 1031  OP1   U C  63    16533  11125   7745   1140    209  -1551       O  
ATOM   1032  OP2   U C  63     -28.545  -5.234 -18.665  1.00110.55           O  
ANISOU 1032  OP2   U C  63    18822  13317   9866   1336   -315  -1813       O  
ATOM   1033  O5'   U C  63     -26.392  -6.236 -18.089  1.00104.74           O  
ANISOU 1033  O5'   U C  63    18229  12366   9203   1278    -77  -1733       O  
ATOM   1034  C5'   U C  63     -25.181  -6.502 -17.389  1.00102.06           C  
ANISOU 1034  C5'   U C  63    17827  11941   9010   1149     97  -1628       C  
ATOM   1035  C4'   U C  63     -24.653  -7.888 -17.675  1.00 99.84           C  
ANISOU 1035  C4'   U C  63    17624  11516   8794   1197    -27  -1692       C  
ATOM   1036  O4'   U C  63     -24.878  -8.735 -16.520  1.00109.54           O  
ANISOU 1036  O4'   U C  63    18616  12745  10258    856   -252  -1690       O  
ATOM   1037  C3'   U C  63     -25.257  -8.619 -18.874  1.00113.93           C  
ANISOU 1037  C3'   U C  63    19669  13238  10382   1467   -246  -1872       C  
ATOM   1038  O3'   U C  63     -24.267  -9.407 -19.511  1.00116.62           O  
ANISOU 1038  O3'   U C  63    20183  13430  10698   1671   -164  -1883       O  
ATOM   1039  C2'   U C  63     -26.222  -9.600 -18.235  1.00116.45           C  
ANISOU 1039  C2'   U C  63    19861  13561  10826   1214   -638  -1992       C  
ATOM   1040  O2'   U C  63     -26.415 -10.771 -19.001  1.00127.88           O  
ANISOU 1040  O2'   U C  63    21452  14887  12250   1362   -887  -2133       O  
ATOM   1041  C1'   U C  63     -25.524  -9.922 -16.913  1.00110.12           C  
ANISOU 1041  C1'   U C  63    18783  12748  10311    883   -574  -1848       C  
ATOM   1042  N1    U C  63     -26.479 -10.307 -15.869  1.00105.03           N  
ANISOU 1042  N1    U C  63    17904  12174   9829    553   -830  -1863       N  
ATOM   1043  C2    U C  63     -26.696 -11.632 -15.620  1.00104.07           C  
ANISOU 1043  C2    U C  63    17741  11952   9850    420  -1102  -1933       C  
ATOM   1044  O2    U C  63     -26.097 -12.522 -16.172  1.00111.72           O  
ANISOU 1044  O2    U C  63    18857  12775  10818    556  -1155  -1991       O  
ATOM   1045  N3    U C  63     -27.634 -11.919 -14.681  1.00 95.82           N  
ANISOU 1045  N3    U C  63    16476  10974   8957    125  -1309  -1925       N  
ATOM   1046  C4    U C  63     -28.397 -11.015 -13.979  1.00 97.28           C  
ANISOU 1046  C4    U C  63    16484  11328   9150    -35  -1272  -1862       C  
ATOM   1047  O4    U C  63     -29.223 -11.424 -13.141  1.00100.89           O  
ANISOU 1047  O4    U C  63    16743  11833   9756   -292  -1453  -1846       O  
ATOM   1048  C5    U C  63     -28.116  -9.637 -14.306  1.00 98.27           C  
ANISOU 1048  C5    U C  63    16678  11552   9107    127  -1000  -1809       C  
ATOM   1049  C6    U C  63     -27.195  -9.343 -15.226  1.00 97.30           C  
ANISOU 1049  C6    U C  63    16767  11354   8850    403   -796  -1809       C  
ATOM   1050  P     A C  64     -23.316  -8.801 -20.637  1.00128.71           P  
ANISOU 1050  P     A C  64    21862  14921  12120   2027    195  -1761       P  
ATOM   1051  OP1   A C  64     -24.166  -8.253 -21.736  1.00140.76           O  
ANISOU 1051  OP1   A C  64    23436  16521  13525   2248    132  -1771       O  
ATOM   1052  OP2   A C  64     -22.307  -9.893 -20.811  1.00123.16           O  
ANISOU 1052  OP2   A C  64    21292  14061  11443   2131    226  -1792       O  
ATOM   1053  O5'   A C  64     -22.607  -7.542 -19.965  1.00120.65           O  
ANISOU 1053  O5'   A C  64    20740  13951  11151   1924    564  -1591       O  
ATOM   1054  C5'   A C  64     -21.266  -7.215 -20.285  1.00123.09           C  
ANISOU 1054  C5'   A C  64    21095  14175  11497   2085    944  -1441       C  
ATOM   1055  C4'   A C  64     -20.744  -6.128 -19.387  1.00121.87           C  
ANISOU 1055  C4'   A C  64    20682  14071  11552   1865   1186  -1257       C  
ATOM   1056  O4'   A C  64     -21.638  -5.949 -18.266  1.00114.52           O  
ANISOU 1056  O4'   A C  64    19529  13254  10729   1526    944  -1293       O  
ATOM   1057  C3'   A C  64     -19.365  -6.373 -18.788  1.00111.22           C  
ANISOU 1057  C3'   A C  64    19137  12625  10497   1744   1383  -1111       C  
ATOM   1058  O3'   A C  64     -18.413  -5.733 -19.611  1.00108.13           O  
ANISOU 1058  O3'   A C  64    18857  12163  10066   2017   1777   -975       O  
ATOM   1059  C2'   A C  64     -19.451  -5.719 -17.418  1.00113.39           C  
ANISOU 1059  C2'   A C  64    19102  12975  11007   1380   1348  -1027       C  
ATOM   1060  O2'   A C  64     -19.243  -4.315 -17.551  1.00117.29           O  
ANISOU 1060  O2'   A C  64    19576  13500  11490   1441   1628   -902       O  
ATOM   1061  C1'   A C  64     -20.916  -5.911 -17.060  1.00117.84           C  
ANISOU 1061  C1'   A C  64    19664  13660  11450   1233   1002  -1172       C  
ATOM   1062  N9    A C  64     -21.267  -7.168 -16.377  1.00111.92           N  
ANISOU 1062  N9    A C  64    18814  12895  10815   1018    679  -1266       N  
ATOM   1063  C8    A C  64     -21.028  -8.455 -16.764  1.00108.33           C  
ANISOU 1063  C8    A C  64    18464  12335  10363   1099    536  -1352       C  
ATOM   1064  N7    A C  64     -21.621  -9.351 -15.991  1.00107.02           N  
ANISOU 1064  N7    A C  64    18178  12179  10306    853    227  -1424       N  
ATOM   1065  C5    A C  64     -22.317  -8.588 -15.079  1.00 94.93           C  
ANISOU 1065  C5    A C  64    16463  10780   8826    617    179  -1382       C  
ATOM   1066  C6    A C  64     -23.140  -8.941 -14.005  1.00100.58           C  
ANISOU 1066  C6    A C  64    16993  11570   9652    316    -68  -1402       C  
ATOM   1067  N6    A C  64     -23.371 -10.226 -13.704  1.00105.70           N  
ANISOU 1067  N6    A C  64    17613  12151  10398    192   -322  -1469       N  
ATOM   1068  N1    A C  64     -23.696  -7.939 -13.262  1.00 98.92           N  
ANISOU 1068  N1    A C  64    16636  11498   9450    160    -34  -1344       N  
ATOM   1069  C2    A C  64     -23.439  -6.671 -13.602  1.00 97.67           C  
ANISOU 1069  C2    A C  64    16520  11387   9204    292    213  -1279       C  
ATOM   1070  N3    A C  64     -22.669  -6.240 -14.598  1.00 96.51           N  
ANISOU 1070  N3    A C  64    16536  11166   8967    560    460  -1245       N  
ATOM   1071  C4    A C  64     -22.132  -7.249 -15.308  1.00 97.23           C  
ANISOU 1071  C4    A C  64    16767  11133   9042    718    439  -1296       C  
ATOM   1072  P     A C  65     -16.842  -6.039 -19.553  1.00126.17           P  
ANISOU 1072  P     A C  65    21026  14312  12600   2055   2057   -826       P  
ATOM   1073  OP1   A C  65     -16.267  -4.802 -20.161  1.00120.03           O  
ANISOU 1073  OP1   A C  65    20294  13511  11800   2250   2473   -653       O  
ATOM   1074  OP2   A C  65     -16.453  -7.398 -20.065  1.00131.42           O  
ANISOU 1074  OP2   A C  65    21834  14883  13218   2219   1961   -915       O  
ATOM   1075  O5'   A C  65     -16.458  -5.781 -18.041  1.00121.70           O  
ANISOU 1075  O5'   A C  65    20087  13759  12395   1649   1999   -739       O  
ATOM   1076  C5'   A C  65     -16.050  -4.467 -17.688  1.00106.96           C  
ANISOU 1076  C5'   A C  65    18064  11900  10678   1569   2247   -584       C  
ATOM   1077  C4'   A C  65     -15.676  -4.351 -16.241  1.00109.78           C  
ANISOU 1077  C4'   A C  65    18093  12254  11365   1208   2140   -530       C  
ATOM   1078  O4'   A C  65     -16.792  -4.772 -15.423  1.00 97.69           O  
ANISOU 1078  O4'   A C  65    16516  10835   9768    972   1769   -663       O  
ATOM   1079  C3'   A C  65     -14.484  -5.176 -15.778  1.00 97.85           C  
ANISOU 1079  C3'   A C  65    16414  10622  10144   1128   2166   -476       C  
ATOM   1080  O3'   A C  65     -13.894  -4.439 -14.719  1.00 95.58           O  
ANISOU 1080  O3'   A C  65    15844  10307  10167    889   2218   -368       O  
ATOM   1081  C2'   A C  65     -15.154  -6.382 -15.163  1.00 86.91           C  
ANISOU 1081  C2'   A C  65    15026   9279   8718    955   1780   -627       C  
ATOM   1082  O2'   A C  65     -14.346  -7.060 -14.228  1.00 99.26           O  
ANISOU 1082  O2'   A C  65    16380  10765  10570    761   1690   -596       O  
ATOM   1083  C1'   A C  65     -16.335  -5.708 -14.489  1.00 84.39           C  
ANISOU 1083  C1'   A C  65    14656   9100   8306    758   1593   -677       C  
ATOM   1084  N9    A C  65     -17.450  -6.548 -14.069  1.00 81.98           N  
ANISOU 1084  N9    A C  65    14386   8878   7885    614   1235   -821       N  
ATOM   1085  C8    A C  65     -17.786  -7.823 -14.404  1.00 87.38           C  
ANISOU 1085  C8    A C  65    15193   9529   8478    663   1023   -940       C  
ATOM   1086  N7    A C  65     -18.860  -8.251 -13.797  1.00 82.13           N  
ANISOU 1086  N7    A C  65    14491   8949   7767    471    723  -1032       N  
ATOM   1087  C5    A C  65     -19.264  -7.171 -13.008  1.00 79.40           C  
ANISOU 1087  C5    A C  65    13997   8712   7461    299    751   -972       C  
ATOM   1088  C6    A C  65     -20.348  -6.962 -12.085  1.00 83.84           C  
ANISOU 1088  C6    A C  65    14447   9404   8004     66    541  -1004       C  
ATOM   1089  N6    A C  65     -21.282  -7.889 -11.801  1.00 84.93           N  
ANISOU 1089  N6    A C  65    14588   9582   8100    -55    255  -1101       N  
ATOM   1090  N1    A C  65     -20.454  -5.771 -11.436  1.00 83.52           N  
ANISOU 1090  N1    A C  65    14285   9447   8002    -38    636   -929       N  
ATOM   1091  C2    A C  65     -19.504  -4.876 -11.738  1.00 75.77           C  
ANISOU 1091  C2    A C  65    13290   8401   7099     75    914   -828       C  
ATOM   1092  N3    A C  65     -18.442  -4.966 -12.566  1.00 70.67           N  
ANISOU 1092  N3    A C  65    12717   7629   6505    274   1141   -773       N  
ATOM   1093  C4    A C  65     -18.386  -6.139 -13.182  1.00 82.39           C  
ANISOU 1093  C4    A C  65    14331   9052   7923    388   1052   -850       C  
ATOM   1094  P     A C  66     -12.303  -4.337 -14.530  1.00114.73           P  
ANISOU 1094  P     A C  66    18054  12574  12965    888   2469   -213       P  
ATOM   1095  OP1   A C  66     -11.816  -3.051 -15.171  1.00118.38           O  
ANISOU 1095  OP1   A C  66    18509  12984  13487   1039   2844    -55       O  
ATOM   1096  OP2   A C  66     -11.723  -5.731 -14.636  1.00 96.31           O  
ANISOU 1096  OP2   A C  66    15738  10165  10690    943   2385   -264       O  
ATOM   1097  O5'   A C  66     -12.149  -4.053 -12.985  1.00103.75           O  
ANISOU 1097  O5'   A C  66    16377  11185  11858    541   2266   -203       O  
ATOM   1098  C5'   A C  66     -12.709  -4.951 -12.053  1.00105.75           C  
ANISOU 1098  C5'   A C  66    16592  11499  12088    330   1910   -322       C  
ATOM   1099  C4'   A C  66     -13.616  -4.224 -11.118  1.00 93.85           C  
ANISOU 1099  C4'   A C  66    15017  10109  10533    116   1725   -356       C  
ATOM   1100  O4'   A C  66     -14.966  -4.409 -11.573  1.00 85.50           O  
ANISOU 1100  O4'   A C  66    14163   9187   9134    171   1587   -467       O  
ATOM   1101  C3'   A C  66     -13.642  -4.782  -9.724  1.00 89.16           C  
ANISOU 1101  C3'   A C  66    14261   9527  10087   -154   1436   -398       C  
ATOM   1102  O3'   A C  66     -12.499  -4.504  -8.933  1.00 91.31           O  
ANISOU 1102  O3'   A C  66    14306   9682  10706   -266   1475   -316       O  
ATOM   1103  C2'   A C  66     -14.984  -4.309  -9.203  1.00 85.87           C  
ANISOU 1103  C2'   A C  66    13889   9272   9464   -279   1254   -465       C  
ATOM   1104  O2'   A C  66     -14.973  -2.954  -8.737  1.00 84.76           O  
ANISOU 1104  O2'   A C  66    13649   9153   9402   -345   1336   -403       O  
ATOM   1105  C1'   A C  66     -15.831  -4.467 -10.472  1.00 85.59           C  
ANISOU 1105  C1'   A C  66    14097   9307   9116    -68   1310   -531       C  
ATOM   1106  N9    A C  66     -16.447  -5.791 -10.465  1.00 75.30           N  
ANISOU 1106  N9    A C  66    12883   8036   7693   -105   1066   -640       N  
ATOM   1107  C8    A C  66     -16.111  -6.933 -11.120  1.00 85.32           C  
ANISOU 1107  C8    A C  66    14259   9223   8935     20   1042   -687       C  
ATOM   1108  N7    A C  66     -16.887  -7.957 -10.811  1.00 85.82           N  
ANISOU 1108  N7    A C  66    14366   9326   8914    -85    766   -786       N  
ATOM   1109  C5    A C  66     -17.757  -7.434  -9.890  1.00 69.76           C  
ANISOU 1109  C5    A C  66    12238   7416   6853   -287    626   -790       C  
ATOM   1110  C6    A C  66     -18.811  -7.957  -9.154  1.00 79.63           C  
ANISOU 1110  C6    A C  66    13457   8758   8041   -475    361   -850       C  
ATOM   1111  N6    A C  66     -19.154  -9.246  -9.278  1.00 90.30           N  
ANISOU 1111  N6    A C  66    14874  10069   9365   -500    163   -925       N  
ATOM   1112  N1    A C  66     -19.521  -7.150  -8.296  1.00 83.50           N  
ANISOU 1112  N1    A C  66    13848   9375   8503   -629    306   -825       N  
ATOM   1113  C2    A C  66     -19.174  -5.897  -8.158  1.00 76.04           C  
ANISOU 1113  C2    A C  66    12844   8452   7596   -605    479   -758       C  
ATOM   1114  N3    A C  66     -18.174  -5.304  -8.794  1.00 75.97           N  
ANISOU 1114  N3    A C  66    12848   8347   7672   -452    723   -697       N  
ATOM   1115  C4    A C  66     -17.504  -6.118  -9.647  1.00 72.39           C  
ANISOU 1115  C4    A C  66    12485   7780   7242   -297    798   -709       C  
ATOM   1116  P     U C  67     -11.851  -5.770  -8.178  1.00 93.60           P  
ANISOU 1116  P     U C  67    14495   9892  11179   -382   1278   -347       P  
ATOM   1117  OP1   U C  67     -10.997  -5.179  -7.113  1.00 96.49           O  
ANISOU 1117  OP1   U C  67    14623  10170  11868   -534   1244   -286       O  
ATOM   1118  OP2   U C  67     -11.410  -6.862  -9.114  1.00 93.08           O  
ANISOU 1118  OP2   U C  67    14540   9754  11072   -201   1356   -367       O  
ATOM   1119  O5'   U C  67     -13.140  -6.417  -7.514  1.00 63.95           O  
ANISOU 1119  O5'   U C  67    10830   6275   7193   -535    966   -454       O  
ATOM   1120  C5'   U C  67     -13.328  -6.282  -6.118  1.00 81.29           C  
ANISOU 1120  C5'   U C  67    12901   8508   9479   -760    752   -459       C  
ATOM   1121  C4'   U C  67     -14.421  -5.308  -5.797  1.00 73.57           C  
ANISOU 1121  C4'   U C  67    11956   7678   8322   -827    710   -475       C  
ATOM   1122  O4'   U C  67     -15.691  -5.828  -6.259  1.00 72.52           O  
ANISOU 1122  O4'   U C  67    11985   7672   7898   -802    611   -552       O  
ATOM   1123  C3'   U C  67     -14.669  -5.043  -4.322  1.00 70.90           C  
ANISOU 1123  C3'   U C  67    11508   7389   8042  -1031    503   -476       C  
ATOM   1124  O3'   U C  67     -13.737  -4.152  -3.771  1.00 79.15           O  
ANISOU 1124  O3'   U C  67    12401   8337   9336  -1064    561   -420       O  
ATOM   1125  C2'   U C  67     -16.081  -4.486  -4.319  1.00 67.04           C  
ANISOU 1125  C2'   U C  67    11114   7080   7279  -1053    455   -515       C  
ATOM   1126  O2'   U C  67     -16.100  -3.110  -4.656  1.00 72.59           O  
ANISOU 1126  O2'   U C  67    11809   7800   7970   -979    622   -482       O  
ATOM   1127  C1'   U C  67     -16.726  -5.277  -5.458  1.00 62.95           C  
ANISOU 1127  C1'   U C  67    10756   6602   6561   -935    478   -571       C  
ATOM   1128  N1    U C  67     -17.537  -6.367  -4.946  1.00 66.85           N  
ANISOU 1128  N1    U C  67    11283   7163   6954  -1057    247   -623       N  
ATOM   1129  C2    U C  67     -18.591  -6.040  -4.124  1.00 74.90           C  
ANISOU 1129  C2    U C  67    12280   8325   7851  -1186    116   -632       C  
ATOM   1130  O2    U C  67     -18.884  -4.877  -3.839  1.00 83.71           O  
ANISOU 1130  O2    U C  67    13366   9519   8921  -1189    175   -613       O  
ATOM   1131  N3    U C  67     -19.270  -7.152  -3.681  1.00 60.17           N  
ANISOU 1131  N3    U C  67    10432   6500   5930  -1300    -78   -658       N  
ATOM   1132  C4    U C  67     -18.975  -8.481  -4.033  1.00 64.75           C  
ANISOU 1132  C4    U C  67    11060   6979   6564  -1292   -161   -686       C  
ATOM   1133  O4    U C  67     -19.668  -9.429  -3.647  1.00 71.53           O  
ANISOU 1133  O4    U C  67    11931   7865   7382  -1403   -337   -702       O  
ATOM   1134  C5    U C  67     -17.846  -8.682  -4.877  1.00 54.75           C  
ANISOU 1134  C5    U C  67     9825   5570   5409  -1142    -24   -687       C  
ATOM   1135  C6    U C  67     -17.173  -7.621  -5.309  1.00 65.43           C  
ANISOU 1135  C6    U C  67    11150   6891   6820  -1028    185   -650       C  
ATOM   1136  P     G C  68     -13.238  -4.307  -2.249  1.00 82.12           P  
ANISOU 1136  P     G C  68    12643   8659   9900  -1231    333   -421       P  
ATOM   1137  OP1   G C  68     -11.986  -3.480  -2.188  1.00 85.19           O  
ANISOU 1137  OP1   G C  68    12869   8886  10613  -1202    447   -365       O  
ATOM   1138  OP2   G C  68     -13.270  -5.705  -1.789  1.00 63.87           O  
ANISOU 1138  OP2   G C  68    10361   6339   7567  -1303    150   -451       O  
ATOM   1139  O5'   G C  68     -14.420  -3.687  -1.412  1.00 76.12           O  
ANISOU 1139  O5'   G C  68    11932   8063   8926  -1327    195   -450       O  
ATOM   1140  C5'   G C  68     -14.607  -2.289  -1.298  1.00 73.21           C  
ANISOU 1140  C5'   G C  68    11538   7726   8552  -1310    266   -436       C  
ATOM   1141  C4'   G C  68     -15.951  -2.074  -0.656  1.00 69.26           C  
ANISOU 1141  C4'   G C  68    11120   7415   7778  -1379    134   -472       C  
ATOM   1142  O4'   G C  68     -16.843  -3.092  -1.168  1.00 76.39           O  
ANISOU 1142  O4'   G C  68    12130   8424   8472  -1376    106   -501       O  
ATOM   1143  C3'   G C  68     -16.005  -2.334   0.821  1.00 78.44           C  
ANISOU 1143  C3'   G C  68    12247   8600   8957  -1503    -99   -482       C  
ATOM   1144  O3'   G C  68     -15.447  -1.313   1.616  1.00 87.85           O  
ANISOU 1144  O3'   G C  68    13360   9721  10298  -1519   -157   -480       O  
ATOM   1145  C2'   G C  68     -17.474  -2.655   1.059  1.00 74.84           C  
ANISOU 1145  C2'   G C  68    11892   8346   8199  -1549   -176   -501       C  
ATOM   1146  O2'   G C  68     -18.248  -1.495   1.060  1.00 69.26           O  
ANISOU 1146  O2'   G C  68    11218   7757   7342  -1512   -125   -513       O  
ATOM   1147  C1'   G C  68     -17.832  -3.373  -0.216  1.00 69.07           C  
ANISOU 1147  C1'   G C  68    11230   7634   7378  -1484    -68   -516       C  
ATOM   1148  N9    G C  68     -17.958  -4.808  -0.062  1.00 72.95           N  
ANISOU 1148  N9    G C  68    11747   8113   7857  -1552   -188   -520       N  
ATOM   1149  C8    G C  68     -17.268  -5.772  -0.704  1.00 82.32           C  
ANISOU 1149  C8    G C  68    12942   9179   9156  -1514   -163   -525       C  
ATOM   1150  N7    G C  68     -17.633  -6.972  -0.351  1.00 85.32           N  
ANISOU 1150  N7    G C  68    13354   9570   9495  -1598   -308   -529       N  
ATOM   1151  C5    G C  68     -18.634  -6.761   0.560  1.00 74.44           C  
ANISOU 1151  C5    G C  68    11980   8332   7970  -1696   -412   -513       C  
ATOM   1152  C6    G C  68     -19.414  -7.711   1.246  1.00 78.30           C  
ANISOU 1152  C6    G C  68    12492   8886   8372  -1813   -560   -490       C  
ATOM   1153  O6    G C  68     -19.315  -8.943   1.123  1.00 78.17           O  
ANISOU 1153  O6    G C  68    12500   8795   8404  -1855   -642   -489       O  
ATOM   1154  N1    G C  68     -20.358  -7.093   2.084  1.00 78.46           N  
ANISOU 1154  N1    G C  68    12505   9063   8244  -1870   -598   -461       N  
ATOM   1155  C2    G C  68     -20.484  -5.705   2.209  1.00 78.50           C  
ANISOU 1155  C2    G C  68    12494   9143   8188  -1812   -519   -472       C  
ATOM   1156  N2    G C  68     -21.426  -5.270   3.053  1.00 77.11           N  
ANISOU 1156  N2    G C  68    12322   9120   7857  -1856   -564   -443       N  
ATOM   1157  N3    G C  68     -19.755  -4.782   1.558  1.00 74.34           N  
ANISOU 1157  N3    G C  68    11951   8544   7750  -1710   -394   -500       N  
ATOM   1158  C4    G C  68     -18.861  -5.415   0.740  1.00 66.62           C  
ANISOU 1158  C4    G C  68    10970   7420   6922  -1660   -339   -513       C  
ATOM   1159  P     U C  69     -14.547  -1.790   2.858  1.00 78.41           P  
ANISOU 1159  P     U C  69    12086   8404   9302  -1595   -372   -487       P  
ATOM   1160  OP1   U C  69     -13.741  -0.638   3.338  1.00 91.59           O  
ANISOU 1160  OP1   U C  69    13656   9945  11198  -1580   -409   -496       O  
ATOM   1161  OP2   U C  69     -13.747  -2.952   2.438  1.00 84.85           O  
ANISOU 1161  OP2   U C  69    12859   9104  10276  -1595   -356   -472       O  
ATOM   1162  O5'   U C  69     -15.653  -2.256   3.916  1.00 73.11           O  
ANISOU 1162  O5'   U C  69    11518   7902   8358  -1667   -549   -497       O  
ATOM   1163  C5'   U C  69     -16.573  -1.334   4.487  1.00 72.03           C  
ANISOU 1163  C5'   U C  69    11440   7907   8021  -1660   -586   -510       C  
ATOM   1164  C4'   U C  69     -17.723  -2.056   5.165  1.00 73.78           C  
ANISOU 1164  C4'   U C  69    11752   8302   7977  -1718   -681   -491       C  
ATOM   1165  O4'   U C  69     -18.346  -2.982   4.242  1.00 83.82           O  
ANISOU 1165  O4'   U C  69    13055   9642   9152  -1739   -590   -476       O  
ATOM   1166  C3'   U C  69     -17.380  -2.915   6.363  1.00 85.61           C  
ANISOU 1166  C3'   U C  69    13269   9756   9505  -1777   -874   -472       C  
ATOM   1167  O3'   U C  69     -17.347  -2.147   7.524  1.00 91.27           O  
ANISOU 1167  O3'   U C  69    14016  10485  10178  -1750  -1007   -489       O  
ATOM   1168  C2'   U C  69     -18.507  -3.929   6.393  1.00 87.49           C  
ANISOU 1168  C2'   U C  69    13573  10141   9529  -1841   -872   -425       C  
ATOM   1169  O2'   U C  69     -19.685  -3.344   6.929  1.00 91.23           O  
ANISOU 1169  O2'   U C  69    14103  10802   9759  -1832   -869   -408       O  
ATOM   1170  C1'   U C  69     -18.744  -4.152   4.915  1.00 83.99           C  
ANISOU 1170  C1'   U C  69    13113   9706   9095  -1822   -710   -441       C  
ATOM   1171  N1    U C  69     -17.954  -5.257   4.356  1.00 87.10           N  
ANISOU 1171  N1    U C  69    13482   9957   9655  -1839   -712   -439       N  
ATOM   1172  C2    U C  69     -18.465  -6.509   4.528  1.00 83.39           C  
ANISOU 1172  C2    U C  69    13054   9519   9112  -1915   -787   -407       C  
ATOM   1173  O2    U C  69     -19.475  -6.674   5.170  1.00 90.60           O  
ANISOU 1173  O2    U C  69    14007  10566   9853  -1971   -838   -368       O  
ATOM   1174  N3    U C  69     -17.742  -7.526   3.951  1.00 77.41           N  
ANISOU 1174  N3    U C  69    12286   8624   8503  -1916   -793   -415       N  
ATOM   1175  C4    U C  69     -16.575  -7.373   3.211  1.00 85.80           C  
ANISOU 1175  C4    U C  69    13293   9536   9770  -1838   -710   -446       C  
ATOM   1176  O4    U C  69     -16.004  -8.369   2.739  1.00 94.84           O  
ANISOU 1176  O4    U C  69    14440  10570  11026  -1828   -719   -451       O  
ATOM   1177  C5    U C  69     -16.119  -6.008   3.076  1.00 87.83           C  
ANISOU 1177  C5    U C  69    13491   9773  10106  -1768   -614   -462       C  
ATOM   1178  C6    U C  69     -16.808  -5.016   3.632  1.00 90.55           C  
ANISOU 1178  C6    U C  69    13854  10238  10314  -1775   -627   -463       C  
ATOM   1179  P     C C  70     -16.169  -2.323   8.579  1.00 91.76           P  
ANISOU 1179  P     C C  70    14057  10374  10435  -1745  -1216   -512       P  
ATOM   1180  OP1   C C  70     -15.943  -0.910   9.040  1.00 86.71           O  
ANISOU 1180  OP1   C C  70    13410   9698   9836  -1675  -1279   -568       O  
ATOM   1181  OP2   C C  70     -14.985  -3.109   8.096  1.00 85.93           O  
ANISOU 1181  OP2   C C  70    13223   9447   9979  -1769  -1223   -515       O  
ATOM   1182  O5'   C C  70     -16.892  -3.296   9.611  1.00 78.09           O  
ANISOU 1182  O5'   C C  70    12439   8754   8477  -1783  -1330   -456       O  
ATOM   1183  C5'   C C  70     -18.243  -3.084   9.996  1.00 80.34           C  
ANISOU 1183  C5'   C C  70    12813   9251   8461  -1778  -1285   -415       C  
ATOM   1184  C4'   C C  70     -18.869  -4.341  10.542  1.00 99.10           C  
ANISOU 1184  C4'   C C  70    15256  11705  10691  -1843  -1320   -327       C  
ATOM   1185  O4'   C C  70     -19.271  -5.139   9.427  1.00107.07           O  
ANISOU 1185  O4'   C C  70    16215  12739  11727  -1919  -1193   -301       O  
ATOM   1186  C3'   C C  70     -17.976  -5.268  11.351  1.00101.56           C  
ANISOU 1186  C3'   C C  70    15603  11871  11114  -1857  -1490   -309       C  
ATOM   1187  O3'   C C  70     -17.914  -4.933  12.725  1.00 95.12           O  
ANISOU 1187  O3'   C C  70    14895  11066  10180  -1781  -1647   -304       O  
ATOM   1188  C2'   C C  70     -18.636  -6.597  11.143  1.00104.96           C  
ANISOU 1188  C2'   C C  70    16054  12357  11468  -1953  -1437   -219       C  
ATOM   1189  O2'   C C  70     -19.836  -6.616  11.893  1.00 96.79           O  
ANISOU 1189  O2'   C C  70    15101  11503  10172  -1955  -1409   -134       O  
ATOM   1190  C1'   C C  70     -19.044  -6.492   9.698  1.00101.59           C  
ANISOU 1190  C1'   C C  70    15544  11975  11083  -1988  -1267   -247       C  
ATOM   1191  N1    C C  70     -18.027  -6.992   8.752  1.00 93.66           N  
ANISOU 1191  N1    C C  70    14465  10799  10321  -2000  -1249   -293       N  
ATOM   1192  C2    C C  70     -18.208  -8.302   8.309  1.00 94.95           C  
ANISOU 1192  C2    C C  70    14636  10931  10508  -2073  -1243   -254       C  
ATOM   1193  O2    C C  70     -19.170  -8.941   8.803  1.00 95.21           O  
ANISOU 1193  O2    C C  70    14724  11067  10383  -2138  -1260   -175       O  
ATOM   1194  N3    C C  70     -17.325  -8.796   7.394  1.00 94.34           N  
ANISOU 1194  N3    C C  70    14506  10707  10631  -2063  -1215   -297       N  
ATOM   1195  C4    C C  70     -16.328  -8.018   6.921  1.00103.53           C  
ANISOU 1195  C4    C C  70    15594  11766  11975  -1989  -1169   -359       C  
ATOM   1196  N4    C C  70     -15.466  -8.516   6.017  1.00103.31           N  
ANISOU 1196  N4    C C  70    15512  11601  12140  -1962  -1116   -388       N  
ATOM   1197  C5    C C  70     -16.157  -6.666   7.352  1.00103.55           C  
ANISOU 1197  C5    C C  70    15572  11792  11982  -1933  -1171   -391       C  
ATOM   1198  C6    C C  70     -17.023  -6.199   8.259  1.00 97.16           C  
ANISOU 1198  C6    C C  70    14832  11123  10961  -1937  -1223   -365       C  
ATOM   1199  P     C C  71     -16.617  -5.281  13.640  1.00 98.56           P  
ANISOU 1199  P     C C  71    15368  11301  10780  -1732  -1884   -344       P  
ATOM   1200  OP1   C C  71     -16.978  -4.392  14.767  1.00104.86           O  
ANISOU 1200  OP1   C C  71    16290  12176  11375  -1616  -1989   -362       O  
ATOM   1201  OP2   C C  71     -15.265  -4.868  13.103  1.00104.88           O  
ANISOU 1201  OP2   C C  71    16037  11894  11919  -1718  -1948   -443       O  
ATOM   1202  O5'   C C  71     -16.771  -6.854  13.941  1.00 94.32           O  
ANISOU 1202  O5'   C C  71    14892  10752  10193  -1805  -1908   -242       O  
ATOM   1203  C5'   C C  71     -17.943  -7.343  14.569  1.00 95.11           C  
ANISOU 1203  C5'   C C  71    15102  11017  10017  -1822  -1851   -123       C  
ATOM   1204  C4'   C C  71     -18.001  -8.846  14.600  1.00101.93           C  
ANISOU 1204  C4'   C C  71    15993  11832  10903  -1914  -1857    -26       C  
ATOM   1205  O4'   C C  71     -18.387  -9.313  13.304  1.00 97.19           O  
ANISOU 1205  O4'   C C  71    15279  11252  10394  -2024  -1706    -20       O  
ATOM   1206  C3'   C C  71     -16.698  -9.576  14.898  1.00106.96           C  
ANISOU 1206  C3'   C C  71    16643  12254  11743  -1899  -2036    -63       C  
ATOM   1207  O3'   C C  71     -16.481  -9.721  16.291  1.00109.30           O  
ANISOU 1207  O3'   C C  71    17099  12521  11911  -1804  -2205    -27       O  
ATOM   1208  C2'   C C  71     -16.880 -10.903  14.183  1.00102.51           C  
ANISOU 1208  C2'   C C  71    16040  11650  11259  -2022  -1963      4       C  
ATOM   1209  O2'   C C  71     -17.706 -11.772  14.930  1.00112.51           O  
ANISOU 1209  O2'   C C  71    17420  12988  12339  -2063  -1953    148       O  
ATOM   1210  C1'   C C  71     -17.670 -10.476  12.969  1.00 97.82           C  
ANISOU 1210  C1'   C C  71    15339  11175  10654  -2084  -1768    -14       C  
ATOM   1211  N1    C C  71     -16.784 -10.181  11.824  1.00100.32           N  
ANISOU 1211  N1    C C  71    15531  11376  11210  -2076  -1733   -124       N  
ATOM   1212  C2    C C  71     -16.580 -11.270  10.987  1.00 99.72           C  
ANISOU 1212  C2    C C  71    15417  11213  11261  -2145  -1702   -116       C  
ATOM   1213  O2    C C  71     -17.150 -12.327  11.294  1.00 96.89           O  
ANISOU 1213  O2    C C  71    15124  10871  10820  -2217  -1723    -24       O  
ATOM   1214  N3    C C  71     -15.789 -11.127   9.898  1.00 99.41           N  
ANISOU 1214  N3    C C  71    15276  11069  11426  -2121  -1644   -199       N  
ATOM   1215  C4    C C  71     -15.215  -9.941   9.658  1.00 96.26           C  
ANISOU 1215  C4    C C  71    14800  10647  11127  -2048  -1610   -275       C  
ATOM   1216  N4    C C  71     -14.449  -9.898   8.578  1.00 89.13           N  
ANISOU 1216  N4    C C  71    13798   9638  10428  -2020  -1525   -331       N  
ATOM   1217  C5    C C  71     -15.388  -8.783  10.493  1.00 98.97           C  
ANISOU 1217  C5    C C  71    15171  11062  11372  -1993  -1659   -292       C  
ATOM   1218  C6    C C  71     -16.182  -8.951  11.566  1.00 99.74           C  
ANISOU 1218  C6    C C  71    15386  11270  11241  -2001  -1725   -221       C  
ATOM   1219  P     G C  72     -15.034 -10.038  16.909  1.00118.75           P  
ANISOU 1219  P     G C  72    18331  13494  13296  -1727  -2458   -103       P  
ATOM   1220  OP1   G C  72     -15.399 -10.077  18.354  1.00133.21           O  
ANISOU 1220  OP1   G C  72    20375  15381  14858  -1612  -2570    -33       O  
ATOM   1221  OP2   G C  72     -14.053  -8.978  16.515  1.00113.06           O  
ANISOU 1221  OP2   G C  72    17483  12661  12814  -1673  -2539   -256       O  
ATOM   1222  O5'   G C  72     -14.669 -11.502  16.342  1.00113.91           O  
ANISOU 1222  O5'   G C  72    17674  12766  12841  -1835  -2444    -51       O  
ATOM   1223  C5'   G C  72     -15.405 -12.629  16.803  1.00118.85           C  
ANISOU 1223  C5'   G C  72    18418  13440  13298  -1890  -2406     98       C  
ATOM   1224  C4'   G C  72     -14.932 -13.948  16.238  1.00112.02           C  
ANISOU 1224  C4'   G C  72    17514  12435  12613  -1981  -2426    122       C  
ATOM   1225  O4'   G C  72     -15.371 -14.089  14.867  1.00120.26           O  
ANISOU 1225  O4'   G C  72    18419  13523  13753  -2093  -2250    108       O  
ATOM   1226  C3'   G C  72     -13.423 -14.171  16.198  1.00110.71           C  
ANISOU 1226  C3'   G C  72    17299  12054  12712  -1922  -2610     11       C  
ATOM   1227  O3'   G C  72     -12.954 -14.676  17.436  1.00121.94           O  
ANISOU 1227  O3'   G C  72    18883  13384  14066  -1833  -2813     45       O  
ATOM   1228  C2'   G C  72     -13.241 -15.124  15.020  1.00119.66           C  
ANISOU 1228  C2'   G C  72    18330  13108  14027  -2026  -2523     10       C  
ATOM   1229  O2'   G C  72     -13.513 -16.462  15.380  1.00116.88           O  
ANISOU 1229  O2'   G C  72    18089  12705  13613  -2082  -2563    122       O  
ATOM   1230  C1'   G C  72     -14.337 -14.630  14.077  1.00124.03           C  
ANISOU 1230  C1'   G C  72    18804  13831  14491  -2107  -2298     28       C  
ATOM   1231  N9    G C  72     -13.846 -13.528  13.222  1.00118.00           N  
ANISOU 1231  N9    G C  72    17893  13065  13876  -2067  -2227    -94       N  
ATOM   1232  C8    G C  72     -13.921 -12.169  13.484  1.00111.96           C  
ANISOU 1232  C8    G C  72    17102  12379  13057  -2001  -2215   -148       C  
ATOM   1233  N7    G C  72     -13.379 -11.464  12.533  1.00108.35           N  
ANISOU 1233  N7    G C  72    16503  11879  12788  -1984  -2135   -239       N  
ATOM   1234  C5    G C  72     -12.931 -12.412  11.610  1.00111.87           C  
ANISOU 1234  C5    G C  72    16886  12223  13399  -2028  -2086   -245       C  
ATOM   1235  C6    G C  72     -12.266 -12.266  10.373  1.00115.04           C  
ANISOU 1235  C6    G C  72    17150  12543  14019  -2012  -1974   -311       C  
ATOM   1236  O6    G C  72     -11.920 -11.215   9.815  1.00112.28           O  
ANISOU 1236  O6    G C  72    16691  12189  13780  -1968  -1882   -370       O  
ATOM   1237  N1    G C  72     -12.008 -13.502   9.772  1.00115.38           N  
ANISOU 1237  N1    G C  72    17196  12495  14146  -2042  -1965   -296       N  
ATOM   1238  C2    G C  72     -12.338 -14.729  10.273  1.00119.31           C  
ANISOU 1238  C2    G C  72    17808  12970  14556  -2097  -2061   -227       C  
ATOM   1239  N2    G C  72     -12.005 -15.804   9.539  1.00119.14           N  
ANISOU 1239  N2    G C  72    17779  12845  14644  -2112  -2051   -234       N  
ATOM   1240  N3    G C  72     -12.958 -14.870  11.419  1.00120.99           N  
ANISOU 1240  N3    G C  72    18139  13252  14579  -2124  -2153   -151       N  
ATOM   1241  C4    G C  72     -13.216 -13.686  12.015  1.00113.98           C  
ANISOU 1241  C4    G C  72    17256  12464  13587  -2080  -2154   -165       C  
ATOM   1242  P     A C  73     -11.394 -14.687  17.802  1.00126.15           P  
ANISOU 1242  P     A C  73    19389  13699  14842  -1727  -3068    -81       P  
ATOM   1243  OP1   A C  73     -11.359 -14.895  19.273  1.00137.23           O  
ANISOU 1243  OP1   A C  73    21017  15079  16044  -1604  -3258    -31       O  
ATOM   1244  OP2   A C  73     -10.788 -13.476  17.199  1.00119.51           O  
ANISOU 1244  OP2   A C  73    18369  12832  14207  -1697  -3062   -222       O  
ATOM   1245  O5'   A C  73     -10.830 -15.990  17.043  1.00 92.64           O  
ANISOU 1245  O5'   A C  73    15078   9313  10809  -1807  -3063    -69       O  
ATOM   1246  C5'   A C  73      -9.456 -16.338  17.074  1.00101.33           C  
ANISOU 1246  C5'   A C  73    16116  10210  12177  -1741  -3250   -165       C  
ATOM   1247  C4'   A C  73      -9.131 -17.257  15.934  1.00107.71           C  
ANISOU 1247  C4'   A C  73    16811  10933  13179  -1823  -3155   -169       C  
ATOM   1248  O4'   A C  73      -9.337 -16.533  14.701  1.00115.45           O  
ANISOU 1248  O4'   A C  73    17618  11991  14258  -1876  -2946   -220       O  
ATOM   1249  C3'   A C  73      -7.688 -17.736  15.865  1.00112.98           C  
ANISOU 1249  C3'   A C  73    17394  11388  14146  -1752  -3327   -261       C  
ATOM   1250  O3'   A C  73      -7.472 -18.924  16.586  1.00113.04           O  
ANISOU 1250  O3'   A C  73    17559  11291  14100  -1726  -3487   -202       O  
ATOM   1251  C2'   A C  73      -7.447 -17.917  14.381  1.00109.42           C  
ANISOU 1251  C2'   A C  73    16765  10912  13898  -1809  -3142   -301       C  
ATOM   1252  O2'   A C  73      -7.966 -19.170  13.940  1.00108.78           O  
ANISOU 1252  O2'   A C  73    16768  10824  13738  -1887  -3073   -220       O  
ATOM   1253  C1'   A C  73      -8.280 -16.778  13.808  1.00112.78           C  
ANISOU 1253  C1'   A C  73    17119  11511  14221  -1856  -2936   -302       C  
ATOM   1254  N9    A C  73      -7.488 -15.548  13.749  1.00107.27           N  
ANISOU 1254  N9    A C  73    16265  10770  13725  -1786  -2967   -407       N  
ATOM   1255  C8    A C  73      -7.692 -14.373  14.420  1.00107.37           C  
ANISOU 1255  C8    A C  73    16292  10849  13655  -1745  -3024   -438       C  
ATOM   1256  N7    A C  73      -6.794 -13.472  14.119  1.00110.38           N  
ANISOU 1256  N7    A C  73    16492  11138  14308  -1696  -3048   -535       N  
ATOM   1257  C5    A C  73      -5.949 -14.104  13.221  1.00112.83           C  
ANISOU 1257  C5    A C  73    16659  11324  14887  -1699  -2985   -558       C  
ATOM   1258  C6    A C  73      -4.799 -13.704  12.538  1.00118.75           C  
ANISOU 1258  C6    A C  73    17178  11935  16007  -1657  -2951   -629       C  
ATOM   1259  N6    A C  73      -4.238 -12.503  12.645  1.00122.23           N  
ANISOU 1259  N6    A C  73    17470  12318  16655  -1620  -2991   -697       N  
ATOM   1260  N1    A C  73      -4.218 -14.589  11.714  1.00108.56           N  
ANISOU 1260  N1    A C  73    15805  10555  14887  -1650  -2866   -624       N  
ATOM   1261  C2    A C  73      -4.752 -15.799  11.580  1.00108.42           C  
ANISOU 1261  C2    A C  73    15936  10573  14686  -1688  -2844   -564       C  
ATOM   1262  N3    A C  73      -5.829 -16.305  12.168  1.00113.13           N  
ANISOU 1262  N3    A C  73    16743  11281  14959  -1746  -2882   -491       N  
ATOM   1263  C4    A C  73      -6.375 -15.387  12.983  1.00110.16           C  
ANISOU 1263  C4    A C  73    16433  11003  14419  -1746  -2941   -487       C  
ATOM   1264  P     C C  74      -6.287 -18.960  17.640  1.00126.19           P  
ANISOU 1264  P     C C  74    19272  12786  15887  -1580  -3795   -280       P  
ATOM   1265  OP1   C C  74      -6.768 -19.936  18.618  1.00133.19           O  
ANISOU 1265  OP1   C C  74    20415  13664  16528  -1564  -3891   -158       O  
ATOM   1266  OP2   C C  74      -5.979 -17.568  18.108  1.00102.16           O  
ANISOU 1266  OP2   C C  74    16165   9767  12885  -1496  -3889   -380       O  
ATOM   1267  O5'   C C  74      -5.029 -19.510  16.824  1.00100.97           O  
ANISOU 1267  O5'   C C  74    15894   9411  13060  -1559  -3842   -374       O  
ATOM   1268  C5'   C C  74      -5.197 -20.366  15.710  1.00104.46           C  
ANISOU 1268  C5'   C C  74    16280   9843  13568  -1644  -3670   -338       C  
ATOM   1269  C4'   C C  74      -4.104 -20.178  14.683  1.00119.09           C  
ANISOU 1269  C4'   C C  74    17886  11588  15774  -1605  -3617   -446       C  
ATOM   1270  O4'   C C  74      -4.380 -19.017  13.851  1.00121.71           O  
ANISOU 1270  O4'   C C  74    18057  12032  16157  -1642  -3404   -479       O  
ATOM   1271  C3'   C C  74      -2.717 -19.913  15.232  1.00117.25           C  
ANISOU 1271  C3'   C C  74    17539  11185  15827  -1483  -3852   -555       C  
ATOM   1272  O3'   C C  74      -2.049 -21.091  15.638  1.00116.42           O  
ANISOU 1272  O3'   C C  74    17514  10924  15795  -1422  -4040   -557       O  
ATOM   1273  C2'   C C  74      -2.032 -19.196  14.078  1.00115.91           C  
ANISOU 1273  C2'   C C  74    17085  10985  15969  -1475  -3683   -630       C  
ATOM   1274  O2'   C C  74      -1.622 -20.122  13.086  1.00117.69           O  
ANISOU 1274  O2'   C C  74    17241  11138  16337  -1469  -3569   -627       O  
ATOM   1275  C1'   C C  74      -3.175 -18.353  13.530  1.00116.28           C  
ANISOU 1275  C1'   C C  74    17140  11228  15815  -1566  -3437   -583       C  
ATOM   1276  N1    C C  74      -3.204 -17.007  14.155  1.00117.64           N  
ANISOU 1276  N1    C C  74    17266  11445  15986  -1543  -3508   -629       N  
ATOM   1277  C2    C C  74      -2.283 -16.021  13.737  1.00122.40           C  
ANISOU 1277  C2    C C  74    17618  11962  16924  -1500  -3488   -715       C  
ATOM   1278  O2    C C  74      -1.462 -16.330  12.848  1.00127.37           O  
ANISOU 1278  O2    C C  74    18067  12491  17837  -1477  -3388   -739       O  
ATOM   1279  N3    C C  74      -2.310 -14.770  14.314  1.00114.53           N  
ANISOU 1279  N3    C C  74    16586  10988  15944  -1479  -3576   -765       N  
ATOM   1280  C4    C C  74      -3.206 -14.486  15.283  1.00119.17           C  
ANISOU 1280  C4    C C  74    17389  11690  16202  -1480  -3675   -737       C  
ATOM   1281  N4    C C  74      -3.203 -13.261  15.841  1.00129.65           N  
ANISOU 1281  N4    C C  74    18692  13026  17542  -1440  -3777   -799       N  
ATOM   1282  C5    C C  74      -4.149 -15.478  15.729  1.00110.86           C  
ANISOU 1282  C5    C C  74    16588  10737  14797  -1514  -3671   -635       C  
ATOM   1283  C6    C C  74      -4.112 -16.696  15.147  1.00112.95           C  
ANISOU 1283  C6    C C  74    16872  10967  15078  -1554  -3591   -583       C  
ATOM   1284  P     U C  75      -0.991 -21.039  16.859  1.00135.06           P  
ANISOU 1284  P     U C  75    19899  13124  18293  -1282  -4394   -641       P  
ATOM   1285  OP1   U C  75      -0.719 -22.471  17.188  1.00138.68           O  
ANISOU 1285  OP1   U C  75    20512  13463  18715  -1244  -4533   -600       O  
ATOM   1286  OP2   U C  75      -1.493 -20.162  17.943  1.00131.34           O  
ANISOU 1286  OP2   U C  75    19563  12735  17608  -1249  -4517   -639       O  
ATOM   1287  O5'   U C  75       0.315 -20.358  16.223  1.00124.43           O  
ANISOU 1287  O5'   U C  75    18222  11655  17402  -1222  -4407   -771       O  
ATOM   1288  C5'   U C  75       0.912 -20.911  15.050  1.00117.81           C  
ANISOU 1288  C5'   U C  75    17204  10748  16810  -1224  -4246   -784       C  
ATOM   1289  C4'   U C  75       1.857 -19.946  14.385  1.00119.60           C  
ANISOU 1289  C4'   U C  75    17104  10909  17431  -1189  -4165   -868       C  
ATOM   1290  O4'   U C  75       1.110 -18.828  13.837  1.00130.01           O  
ANISOU 1290  O4'   U C  75    18359  12380  18659  -1271  -3929   -841       O  
ATOM   1291  C3'   U C  75       2.902 -19.295  15.285  1.00129.56           C  
ANISOU 1291  C3'   U C  75    18231  12021  18974  -1094  -4465   -978       C  
ATOM   1292  O3'   U C  75       4.042 -20.106  15.472  1.00141.38           O  
ANISOU 1292  O3'   U C  75    19646  13333  20739   -992  -4661  -1038       O  
ATOM   1293  C2'   U C  75       3.222 -18.011  14.538  1.00132.19           C  
ANISOU 1293  C2'   U C  75    18276  12364  19584  -1123  -4282  -1012       C  
ATOM   1294  O2'   U C  75       4.077 -18.277  13.436  1.00122.82           O  
ANISOU 1294  O2'   U C  75    16834  11092  18739  -1093  -4097  -1016       O  
ATOM   1295  C1'   U C  75       1.849 -17.636  13.991  1.00128.21           C  
ANISOU 1295  C1'   U C  75    17905  12078  18730  -1234  -3998   -921       C  
ATOM   1296  N1    U C  75       1.119 -16.743  14.917  1.00127.60           N  
ANISOU 1296  N1    U C  75    17970  12095  18418  -1256  -4118   -929       N  
ATOM   1297  C2    U C  75       1.503 -15.430  14.922  1.00125.23           C  
ANISOU 1297  C2    U C  75    17479  11759  18345  -1249  -4134   -995       C  
ATOM   1298  O2    U C  75       2.408 -15.005  14.208  1.00124.39           O  
ANISOU 1298  O2    U C  75    17083  11545  18635  -1235  -4043  -1031       O  
ATOM   1299  N3    U C  75       0.779 -14.652  15.802  1.00120.95           N  
ANISOU 1299  N3    U C  75    17099  11305  17550  -1251  -4255  -1007       N  
ATOM   1300  C4    U C  75      -0.243 -15.019  16.656  1.00127.03           C  
ANISOU 1300  C4    U C  75    18185  12201  17882  -1252  -4336   -952       C  
ATOM   1301  O4    U C  75      -0.780 -14.172  17.368  1.00130.41           O  
ANISOU 1301  O4    U C  75    18725  12702  18125  -1231  -4426   -971       O  
ATOM   1302  C5    U C  75      -0.575 -16.395  16.599  1.00125.00           C  
ANISOU 1302  C5    U C  75    18092  11969  17434  -1271  -4297   -869       C  
ATOM   1303  C6    U C  75       0.109 -17.175  15.750  1.00127.75           C  
ANISOU 1303  C6    U C  75    18297  12224  18020  -1275  -4204   -868       C  
ATOM   1304  P     A C  76       4.936 -20.001  16.801  1.00146.88           P  
ANISOU 1304  P     A C  76    20351  13858  21598   -868  -5097  -1148       P  
ATOM   1305  OP1   A C  76       5.985 -21.045  16.619  1.00156.94           O  
ANISOU 1305  OP1   A C  76    21528  14968  23135   -777  -5204  -1187       O  
ATOM   1306  OP2   A C  76       4.028 -20.041  17.990  1.00129.52           O  
ANISOU 1306  OP2   A C  76    18498  11742  18971   -860  -5277  -1114       O  
ATOM   1307  O5'   A C  76       5.674 -18.590  16.703  1.00135.61           O  
ANISOU 1307  O5'   A C  76    18604  12355  20565   -856  -5136  -1245       O  
ATOM   1308  C5'   A C  76       6.778 -18.401  15.836  1.00136.64           C  
ANISOU 1308  C5'   A C  76    18367  12362  21188   -833  -5028  -1284       C  
ATOM   1309  C4'   A C  76       7.157 -16.943  15.738  1.00140.96           C  
ANISOU 1309  C4'   A C  76    18646  12863  22049   -859  -5018  -1341       C  
ATOM   1310  O4'   A C  76       5.990 -16.171  15.375  1.00135.15           O  
ANISOU 1310  O4'   A C  76    18019  12320  21012   -966  -4767  -1268       O  
ATOM   1311  C3'   A C  76       7.655 -16.271  17.017  1.00145.01           C  
ANISOU 1311  C3'   A C  76    19157  13239  22701   -783  -5450  -1471       C  
ATOM   1312  O3'   A C  76       9.031 -16.480  17.257  1.00148.55           O  
ANISOU 1312  O3'   A C  76    19355  13460  23627   -684  -5703  -1573       O  
ATOM   1313  C2'   A C  76       7.350 -14.805  16.773  1.00134.77           C  
ANISOU 1313  C2'   A C  76    17720  11988  21497   -860  -5330  -1478       C  
ATOM   1314  O2'   A C  76       8.365 -14.230  15.973  1.00131.74           O  
ANISOU 1314  O2'   A C  76    16919  11467  21668   -874  -5204  -1497       O  
ATOM   1315  C1'   A C  76       6.064 -14.882  15.953  1.00129.71           C  
ANISOU 1315  C1'   A C  76    17250  11590  20444   -970  -4927  -1341       C  
ATOM   1316  N9    A C  76       4.861 -14.636  16.772  1.00124.55           N  
ANISOU 1316  N9    A C  76    16937  11092  19293   -990  -5011  -1322       N  
ATOM   1317  C8    A C  76       3.847 -15.511  17.093  1.00125.70           C  
ANISOU 1317  C8    A C  76    17420  11386  18953  -1005  -4973  -1239       C  
ATOM   1318  N7    A C  76       2.917 -14.979  17.849  1.00121.26           N  
ANISOU 1318  N7    A C  76    17092  10943  18037  -1009  -5047  -1229       N  
ATOM   1319  C5    A C  76       3.338 -13.648  18.035  1.00120.10           C  
ANISOU 1319  C5    A C  76    16766  10720  18146   -992  -5157  -1324       C  
ATOM   1320  C6    A C  76       2.814 -12.536  18.757  1.00116.49           C  
ANISOU 1320  C6    A C  76    16420  10313  17527   -968  -5288  -1374       C  
ATOM   1321  N6    A C  76       1.679 -12.549  19.462  1.00125.28           N  
ANISOU 1321  N6    A C  76    17863  11592  18147   -951  -5305  -1324       N  
ATOM   1322  N1    A C  76       3.514 -11.371  18.738  1.00116.53           N  
ANISOU 1322  N1    A C  76    16179  10182  17914   -956  -5403  -1477       N  
ATOM   1323  C2    A C  76       4.674 -11.307  18.059  1.00126.48           C  
ANISOU 1323  C2    A C  76    17077  11292  19689   -962  -5354  -1504       C  
ATOM   1324  N3    A C  76       5.268 -12.278  17.352  1.00125.44           N  
ANISOU 1324  N3    A C  76    16810  11085  19767   -984  -5236  -1467       N  
ATOM   1325  C4    A C  76       4.546 -13.433  17.376  1.00126.58           C  
ANISOU 1325  C4    A C  76    17225  11366  19503   -989  -5140  -1379       C  
ATOM   1326  P     U C  77       9.500 -17.296  18.550  1.00149.03           P  
ANISOU 1326  P     U C  77    19603  13444  23579   -520  -6131  -1647       P  
ATOM   1327  OP1   U C  77      10.627 -18.163  18.064  1.00139.16           O  
ANISOU 1327  OP1   U C  77    18122  12029  22723   -458  -6153  -1676       O  
ATOM   1328  OP2   U C  77       8.275 -17.918  19.157  1.00136.26           O  
ANISOU 1328  OP2   U C  77    18450  11958  21364   -539  -6165  -1586       O  
ATOM   1329  O5'   U C  77       9.980 -16.151  19.555  1.00148.69           O  
ANISOU 1329  O5'   U C  77    19452  13361  23684   -414  -6439  -1745       O  
ATOM   1330  C5'   U C  77      10.764 -15.054  19.101  1.00145.60           C  
ANISOU 1330  C5'   U C  77    18648  12890  23785   -432  -6382  -1784       C  
ATOM   1331  C4'   U C  77      10.467 -13.780  19.868  1.00140.39           C  
ANISOU 1331  C4'   U C  77    18029  12277  23037   -395  -6541  -1831       C  
ATOM   1332  O4'   U C  77       9.290 -13.138  19.314  1.00145.76           O  
ANISOU 1332  O4'   U C  77    18834  13122  23426   -540  -6228  -1750       O  
ATOM   1333  C3'   U C  77      10.149 -13.922  21.353  1.00153.04           C  
ANISOU 1333  C3'   U C  77    19989  13898  24260   -236  -6929  -1894       C  
ATOM   1334  O3'   U C  77      11.307 -14.018  22.162  1.00164.17           O  
ANISOU 1334  O3'   U C  77    21268  15136  25973    -55  -7322  -2004       O  
ATOM   1335  C2'   U C  77       9.329 -12.675  21.642  1.00141.85           C  
ANISOU 1335  C2'   U C  77    18679  12592  22626   -267  -6888  -1892       C  
ATOM   1336  O2'   U C  77      10.180 -11.560  21.807  1.00150.91           O  
ANISOU 1336  O2'   U C  77    19515  13624  24202   -206  -7040  -1971       O  
ATOM   1337  C1'   U C  77       8.556 -12.502  20.336  1.00136.53           C  
ANISOU 1337  C1'   U C  77    17941  12043  21890   -478  -6419  -1783       C  
ATOM   1338  N1    U C  77       7.235 -13.149  20.435  1.00127.45           N  
ANISOU 1338  N1    U C  77    17198  11056  20170   -541  -6292  -1703       N  
ATOM   1339  C2    U C  77       6.233 -12.380  20.968  1.00124.88           C  
ANISOU 1339  C2    U C  77    17111  10859  19480   -543  -6305  -1697       C  
ATOM   1340  O2    U C  77       6.411 -11.221  21.302  1.00133.11           O  
ANISOU 1340  O2    U C  77    18044  11880  20650   -495  -6409  -1757       O  
ATOM   1341  N3    U C  77       5.038 -13.022  21.084  1.00121.57           N  
ANISOU 1341  N3    U C  77    17053  10581  18559   -601  -6196  -1617       N  
ATOM   1342  C4    U C  77       4.803 -14.320  20.731  1.00126.15           C  
ANISOU 1342  C4    U C  77    17767  11171  18993   -657  -6091  -1544       C  
ATOM   1343  O4    U C  77       3.678 -14.751  20.879  1.00134.99           O  
ANISOU 1343  O4    U C  77    19188  12444  19659   -704  -5969  -1450       O  
ATOM   1344  C5    U C  77       5.885 -15.060  20.186  1.00130.06           C  
ANISOU 1344  C5    U C  77    18018  11527  19874   -642  -6091  -1561       C  
ATOM   1345  C6    U C  77       7.053 -14.456  20.071  1.00126.14           C  
ANISOU 1345  C6    U C  77    17166  10900  19862   -582  -6191  -1641       C  
HETATM 1346  P1  50L C  78      11.238 -14.739  23.599  1.00170.68           P  
ANISOU 1346  P1  50L C  78    22483  15924  26441    151  -7736  -2061       P  
HETATM 1347  N1  50L C  78       6.886 -11.896  25.171  1.00140.18           N  
ANISOU 1347  N1  50L C  78    19668  12607  20987     97  -7513  -1956       N  
HETATM 1348  C1  50L C  78       7.135 -12.886  24.313  1.00138.72           C  
ANISOU 1348  C1  50L C  78    19355  12411  20941    -25  -7322  -1895       C  
HETATM 1349  C2  50L C  78       3.761 -13.289  24.995  1.00131.22           C  
ANISOU 1349  C2  50L C  78    19347  11872  18639   -137  -7015  -1690       C  
HETATM 1350  O1  50L C  78       3.262 -14.246  24.403  1.00125.42           O  
ANISOU 1350  O1  50L C  78    18699  11194  17759   -273  -6805  -1592       O  
HETATM 1351  N2  50L C  78       2.996 -12.542  25.794  1.00133.48           N  
ANISOU 1351  N2  50L C  78    19888  12251  18579    -44  -7098  -1702       N  
HETATM 1352  C3  50L C  78       3.517 -11.497  26.446  1.00137.07           C  
ANISOU 1352  C3  50L C  78    20265  12627  19188    116  -7334  -1811       C  
HETATM 1353  N3  50L C  78       2.693 -10.796  27.229  1.00137.75           N  
ANISOU 1353  N3  50L C  78    20632  12809  18897    223  -7396  -1818       N  
HETATM 1354  N4  50L C  78       4.828 -11.178  26.310  1.00138.78           N  
ANISOU 1354  N4  50L C  78    20131  12670  19929    172  -7500  -1906       N  
HETATM 1355  C4  50L C  78       5.602 -11.923  25.505  1.00138.41           C  
ANISOU 1355  C4  50L C  78    19814  12543  20234     74  -7410  -1889       C  
HETATM 1356  C5  50L C  78      11.123 -12.307  24.579  1.00152.99           C  
ANISOU 1356  C5  50L C  78    20180  13674  24277    265  -7984  -2169       C  
HETATM 1357  O2  50L C  78      10.598 -13.626  24.545  1.00153.02           O  
ANISOU 1357  O2  50L C  78    20467  13749  23924    238  -7901  -2100       O  
HETATM 1358  C6  50L C  78      10.216 -11.381  25.345  1.00149.84           C  
ANISOU 1358  C6  50L C  78    20069  13367  23497    327  -8065  -2184       C  
HETATM 1359  O3  50L C  78       9.003 -11.119  24.604  1.00145.74           O  
ANISOU 1359  O3  50L C  78    19660  13045  22668    132  -7672  -2079       O  
HETATM 1360  C7  50L C  78       9.708 -11.925  26.657  1.00148.96           C  
ANISOU 1360  C7  50L C  78    20442  13269  22888    522  -8351  -2208       C  
HETATM 1361  O4  50L C  78      10.695 -11.850  27.655  1.00151.18           O  
ANISOU 1361  O4  50L C  78    20706  13355  23381    765  -8790  -2329       O  
HETATM 1362  C8  50L C  78       8.499 -11.042  26.919  1.00148.34           C  
ANISOU 1362  C8  50L C  78    20618  13345  22400    495  -8232  -2175       C  
HETATM 1363  O5  50L C  78       8.926  -9.742  27.301  1.00152.03           O  
ANISOU 1363  O5  50L C  78    20930  13722  23113    593  -8416  -2270       O  
HETATM 1364  C9  50L C  78       7.932 -10.928  25.510  1.00144.05           C  
ANISOU 1364  C9  50L C  78    19880  12944  21910    217  -7763  -2071       C  
HETATM 1365  N5  50L C  78       5.052 -12.962  24.875  1.00135.64           N  
ANISOU 1365  N5  50L C  78    19564  12273  19700    -70  -7169  -1785       N  
HETATM 1366  C10 50L C  78       6.000 -13.560  24.142  1.00136.12           C  
ANISOU 1366  C10 50L C  78    19327  12226  20168   -125  -7117  -1791       C  
HETATM 1367  O6  50L C  78      12.627 -15.012  24.050  1.00173.46           O  
ANISOU 1367  O6  50L C  78    22607  16072  27228    317  -8081  -2169       O  
HETATM 1368  O7  50L C  78      10.286 -15.871  23.479  1.00168.99           O  
ANISOU 1368  O7  50L C  78    22627  15824  25756     82  -7575  -1964       O  
ATOM   1369  P     U C  79      10.555 -12.748  28.952  1.00149.36           P  
ANISOU 1369  P     U C  79    20939  13068  22743   1004  -9116  -2358       P  
ATOM   1370  OP1   U C  79      11.790 -12.552  29.778  1.00156.94           O  
ANISOU 1370  OP1   U C  79    21782  13786  24062   1248  -9560  -2500       O  
ATOM   1371  OP2   U C  79      10.185 -14.094  28.436  1.00147.62           O  
ANISOU 1371  OP2   U C  79    20841  12931  22316    881  -8911  -2254       O  
ATOM   1372  O5'   U C  79       9.275 -12.126  29.679  1.00134.87           O  
ANISOU 1372  O5'   U C  79    19529  11369  20345   1066  -9084  -2328       O  
ATOM   1373  C5'   U C  79       9.373 -10.946  30.459  1.00135.67           C  
ANISOU 1373  C5'   U C  79    19678  11394  20477   1236  -9315  -2427       C  
ATOM   1374  C4'   U C  79       8.023 -10.517  30.976  1.00138.83           C  
ANISOU 1374  C4'   U C  79    20490  11958  20302   1269  -9201  -2375       C  
ATOM   1375  O4'   U C  79       7.078 -10.522  29.880  1.00138.47           O  
ANISOU 1375  O4'   U C  79    20375  12131  20107    986  -8762  -2251       O  
ATOM   1376  C3'   U C  79       7.377 -11.421  32.018  1.00146.76           C  
ANISOU 1376  C3'   U C  79    22028  12988  20745   1446  -9310  -2336       C  
ATOM   1377  O3'   U C  79       7.863 -11.229  33.337  1.00148.76           O  
ANISOU 1377  O3'   U C  79    22524  13055  20944   1769  -9705  -2455       O  
ATOM   1378  C2'   U C  79       5.887 -11.133  31.849  1.00134.65           C  
ANISOU 1378  C2'   U C  79    20748  11699  18712   1327  -8989  -2224       C  
ATOM   1379  O2'   U C  79       5.486  -9.953  32.533  1.00129.43           O  
ANISOU 1379  O2'   U C  79    20236  11046  17895   1476  -9081  -2289       O  
ATOM   1380  C1'   U C  79       5.793 -10.893  30.343  1.00131.42           C  
ANISOU 1380  C1'   U C  79    19933  11403  18597   1005  -8637  -2161       C  
ATOM   1381  N1    U C  79       5.354 -12.107  29.618  1.00122.14           N  
ANISOU 1381  N1    U C  79    18801  10333  17273    814  -8378  -2036       N  
ATOM   1382  C2    U C  79       3.986 -12.311  29.496  1.00118.35           C  
ANISOU 1382  C2    U C  79    18608  10060  16300    705  -8111  -1915       C  
ATOM   1383  O2    U C  79       3.154 -11.542  29.943  1.00118.37           O  
ANISOU 1383  O2    U C  79    18814  10172  15988    765  -8068  -1906       O  
ATOM   1384  N3    U C  79       3.594 -13.428  28.814  1.00116.99           N  
ANISOU 1384  N3    U C  79    18474   9962  16016    526  -7888  -1802       N  
ATOM   1385  C4    U C  79       4.438 -14.352  28.256  1.00120.40           C  
ANISOU 1385  C4    U C  79    18696  10279  16770    458  -7901  -1803       C  
ATOM   1386  O4    U C  79       3.948 -15.328  27.689  1.00115.77           O  
ANISOU 1386  O4    U C  79    18193   9759  16036    304  -7694  -1697       O  
ATOM   1387  C5    U C  79       5.840 -14.069  28.427  1.00122.70           C  
ANISOU 1387  C5    U C  79    18692  10376  17554    586  -8172  -1931       C  
ATOM   1388  C6    U C  79       6.258 -12.986  29.089  1.00122.08           C  
ANISOU 1388  C6    U C  79    18559  10218  17609    753  -8404  -2040       C  
ATOM   1389  P     C C  80       8.155 -12.511  34.263  1.00163.50           P  
ANISOU 1389  P     C C  80    24742  14797  22581   1980  -9938  -2463       P  
ATOM   1390  OP1   C C  80       9.105 -12.192  35.343  1.00185.17           O  
ANISOU 1390  OP1   C C  80    27562  17277  25516   2291 -10374  -2632       O  
ATOM   1391  OP2   C C  80       8.535 -13.636  33.378  1.00151.76           O  
ANISOU 1391  OP2   C C  80    23044  13331  21287   1793  -9811  -2387       O  
ATOM   1392  O5'   C C  80       6.745 -12.800  34.938  1.00153.95           O  
ANISOU 1392  O5'   C C  80    24075  13762  20656   2043  -9765  -2356       O  
ATOM   1393  C5'   C C  80       5.968 -11.751  35.499  1.00152.48           C  
ANISOU 1393  C5'   C C  80    24099  13657  20181   2146  -9723  -2379       C  
ATOM   1394  C4'   C C  80       4.505 -12.127  35.548  1.00151.18           C  
ANISOU 1394  C4'   C C  80    24282  13748  19411   2068  -9392  -2213       C  
ATOM   1395  O4'   C C  80       3.939 -12.094  34.210  1.00147.20           O  
ANISOU 1395  O4'   C C  80    23504  13443  18982   1729  -9039  -2097       O  
ATOM   1396  C3'   C C  80       4.190 -13.528  36.055  1.00160.51           C  
ANISOU 1396  C3'   C C  80    25825  14951  20210   2136  -9364  -2106       C  
ATOM   1397  O3'   C C  80       4.181 -13.596  37.467  1.00158.62           O  
ANISOU 1397  O3'   C C  80    26005  14608  19656   2465  -9566  -2172       O  
ATOM   1398  C2'   C C  80       2.834 -13.821  35.426  1.00150.25           C  
ANISOU 1398  C2'   C C  80    24628  13942  18520   1908  -8949  -1904       C  
ATOM   1399  O2'   C C  80       1.787 -13.251  36.191  1.00155.50           O  
ANISOU 1399  O2'   C C  80    25622  14753  18708   2047  -8817  -1855       O  
ATOM   1400  C1'   C C  80       2.937 -13.081  34.084  1.00144.19           C  
ANISOU 1400  C1'   C C  80    23388  13243  18154   1623  -8782  -1922       C  
ATOM   1401  N1    C C  80       3.318 -14.011  33.006  1.00142.57           N  
ANISOU 1401  N1    C C  80    22922  13032  18217   1379  -8670  -1862       N  
ATOM   1402  C2    C C  80       2.305 -14.730  32.364  1.00139.47           C  
ANISOU 1402  C2    C C  80    22633  12833  17526   1161  -8350  -1691       C  
ATOM   1403  O2    C C  80       1.109 -14.535  32.659  1.00139.05           O  
ANISOU 1403  O2    C C  80    22853  12972  17007   1166  -8153  -1578       O  
ATOM   1404  N3    C C  80       2.659 -15.628  31.415  1.00135.34           N  
ANISOU 1404  N3    C C  80    21900  12279  17244    954  -8252  -1649       N  
ATOM   1405  C4    C C  80       3.955 -15.822  31.113  1.00139.86           C  
ANISOU 1405  C4    C C  80    22160  12658  18322    970  -8439  -1759       C  
ATOM   1406  N4    C C  80       4.268 -16.718  30.154  1.00139.84           N  
ANISOU 1406  N4    C C  80    21954  12630  18548    776  -8303  -1714       N  
ATOM   1407  C5    C C  80       4.991 -15.086  31.775  1.00146.90           C  
ANISOU 1407  C5    C C  80    22925  13370  19519   1192  -8765  -1919       C  
ATOM   1408  C6    C C  80       4.629 -14.210  32.707  1.00145.13           C  
ANISOU 1408  C6    C C  80    22926  13158  19060   1387  -8881  -1969       C  
ATOM   1409  P     C C  81       4.424 -14.993  38.216  1.00168.28           P  
ANISOU 1409  P     C C  81    27561  15732  20646   2620  -9684  -2133       P  
ATOM   1410  OP1   C C  81       4.317 -14.797  39.683  1.00184.13           O  
ANISOU 1410  OP1   C C  81    29998  17653  22310   2968  -9848  -2222       O  
ATOM   1411  OP2   C C  81       5.689 -15.587  37.712  1.00166.59           O  
ANISOU 1411  OP2   C C  81    27040  15314  20941   2564  -9914  -2214       O  
ATOM   1412  O5'   C C  81       3.153 -15.848  37.773  1.00162.48           O  
ANISOU 1412  O5'   C C  81    27006  15270  19458   2420  -9280  -1874       O  
ATOM   1413  C5'   C C  81       1.909 -15.670  38.435  1.00161.60           C  
ANISOU 1413  C5'   C C  81    27253  15363  18786   2513  -9033  -1747       C  
ATOM   1414  C4'   C C  81       0.920 -16.740  38.062  1.00161.56           C  
ANISOU 1414  C4'   C C  81    27400  15563  18421   2341  -8696  -1482       C  
ATOM   1415  O4'   C C  81       0.723 -16.705  36.634  1.00157.84           O  
ANISOU 1415  O4'   C C  81    26575  15203  18196   1997  -8513  -1412       O  
ATOM   1416  C3'   C C  81       1.337 -18.176  38.347  1.00166.25           C  
ANISOU 1416  C3'   C C  81    28169  16044  18954   2388  -8788  -1408       C  
ATOM   1417  O3'   C C  81       1.086 -18.577  39.681  1.00160.14           O  
ANISOU 1417  O3'   C C  81    27828  15250  17767   2676  -8810  -1373       O  
ATOM   1418  C2'   C C  81       0.525 -18.966  37.341  1.00161.97           C  
ANISOU 1418  C2'   C C  81    27557  15687  18296   2086  -8464  -1164       C  
ATOM   1419  O2'   C C  81      -0.801 -19.155  37.813  1.00160.59           O  
ANISOU 1419  O2'   C C  81    27688  15736  17594   2115  -8125   -933       O  
ATOM   1420  C1'   C C  81       0.511 -18.009  36.146  1.00154.88           C  
ANISOU 1420  C1'   C C  81    26246  14867  17732   1837  -8384  -1237       C  
ATOM   1421  N1    C C  81       1.586 -18.329  35.183  1.00146.79           N  
ANISOU 1421  N1    C C  81    24848  13686  17240   1670  -8555  -1348       N  
ATOM   1422  C2    C C  81       1.357 -19.389  34.301  1.00150.97           C  
ANISOU 1422  C2    C C  81    25311  14269  17781   1433  -8401  -1202       C  
ATOM   1423  O2    C C  81       0.273 -20.002  34.347  1.00155.83           O  
ANISOU 1423  O2    C C  81    26177  15053  17980   1365  -8142   -970       O  
ATOM   1424  N3    C C  81       2.329 -19.709  33.423  1.00152.50           N  
ANISOU 1424  N3    C C  81    25158  14323  18462   1289  -8520  -1312       N  
ATOM   1425  C4    C C  81       3.465 -19.017  33.407  1.00155.98           C  
ANISOU 1425  C4    C C  81    25305  14592  19367   1374  -8757  -1522       C  
ATOM   1426  N4    C C  81       4.379 -19.394  32.519  1.00145.03           N  
ANISOU 1426  N4    C C  81    23557  13087  18459   1236  -8806  -1596       N  
ATOM   1427  C5    C C  81       3.721 -17.931  34.292  1.00160.62           C  
ANISOU 1427  C5    C C  81    25949  15116  19962   1610  -8939  -1654       C  
ATOM   1428  C6    C C  81       2.759 -17.625  35.165  1.00152.74           C  
ANISOU 1428  C6    C C  81    25322  14244  18469   1753  -8838  -1576       C  
TER    1429        C C  81                                                      
HETATM 1430 CO   NCO C 101     -15.794 -12.305   1.882  1.00107.88          CO  
ANISOU 1430 CO   NCO C 101    16232  12000  12759  -1892   -923   -461      CO  
HETATM 1431  N1  NCO C 101     -14.203 -11.152   1.639  1.00 91.02           N  
ANISOU 1431  N1  NCO C 101    13971   9747  10865  -1765   -779   -477       N  
HETATM 1432  N2  NCO C 101     -17.378 -13.483   2.060  1.00 94.91           N  
ANISOU 1432  N2  NCO C 101    14683  10449  10929  -2028  -1060   -434       N  
HETATM 1433  N3  NCO C 101     -15.656 -11.971   3.810  1.00109.81           N  
ANISOU 1433  N3  NCO C 101    16437  12270  13015  -2002  -1084   -393       N  
HETATM 1434  N4  NCO C 101     -14.547 -13.836   2.132  1.00107.82           N  
ANISOU 1434  N4  NCO C 101    16230  11772  12966  -1892  -1062   -459       N  
HETATM 1435  N5  NCO C 101     -15.897 -12.576  -0.092  1.00121.52           N  
ANISOU 1435  N5  NCO C 101    18033  13696  14442  -1734   -763   -539       N  
HETATM 1436  N6  NCO C 101     -17.164 -10.905   1.658  1.00 97.82           N  
ANISOU 1436  N6  NCO C 101    14965  10950  11252  -1890   -807   -466       N  
HETATM 1437 CO   NCO C 102     -23.726 -15.790  -2.367  1.00143.49          CO  
ANISOU 1437 CO   NCO C 102    21077  16850  16595  -2072  -1350   -718      CO  
HETATM 1438  N1  NCO C 102     -25.551 -15.174  -1.900  1.00 92.62           N  
ANISOU 1438  N1  NCO C 102    14510  10626  10056  -2206  -1372   -671       N  
HETATM 1439  N2  NCO C 102     -21.916 -16.436  -2.902  1.00113.53           N  
ANISOU 1439  N2  NCO C 102    17390  12835  12911  -1919  -1318   -766       N  
HETATM 1440  N3  NCO C 102     -23.786 -14.309  -3.674  1.00100.26           N  
ANISOU 1440  N3  NCO C 102    15670  11486  10939  -1829  -1166   -829       N  
HETATM 1441  N4  NCO C 102     -24.555 -17.073  -3.650  1.00152.39           N  
ANISOU 1441  N4  NCO C 102    22302  17848  17751  -2033  -1571   -855       N  
HETATM 1442  N5  NCO C 102     -23.652 -17.170  -0.913  1.00105.16           N  
ANISOU 1442  N5  NCO C 102    16162  11887  11909  -2313  -1510   -578       N  
HETATM 1443  N6  NCO C 102     -22.790 -14.501  -1.199  1.00103.05           N  
ANISOU 1443  N6  NCO C 102    15875  11819  11459  -2078  -1165   -613       N  
HETATM 1444 CO   NCO C 103      -9.462  -8.990 -13.982  1.00109.09          CO  
ANISOU 1444 CO   NCO C 103    17156  11511  12781    920   2167   -319      CO  
HETATM 1445  N1  NCO C 103     -11.071  -8.318 -14.896  1.00 96.59           N  
ANISOU 1445  N1  NCO C 103    15885  10084  10730   1060   2152   -403       N  
HETATM 1446  N2  NCO C 103      -7.900  -9.662 -12.990  1.00 91.38           N  
ANISOU 1446  N2  NCO C 103    14591   9112  11016    773   2138   -250       N  
HETATM 1447  N3  NCO C 103     -10.295  -8.194 -12.378  1.00 98.70           N  
ANISOU 1447  N3  NCO C 103    15638  10303  11560    507   1878   -343       N  
HETATM 1448  N4  NCO C 103      -8.528  -7.248 -14.298  1.00 89.34           N  
ANISOU 1448  N4  NCO C 103    14468   8950  10526   1000   2638    -93       N  
HETATM 1449  N5  NCO C 103      -8.783  -9.887 -15.624  1.00120.89           N  
ANISOU 1449  N5  NCO C 103    18911  12912  14108   1376   2430   -316       N  
HETATM 1450  N6  NCO C 103     -10.276 -10.727 -13.620  1.00 89.08           N  
ANISOU 1450  N6  NCO C 103    14774   9000  10071    823   1709   -520       N  
HETATM 1451 CO   NCO C 104     -31.858  -3.231  -7.103  1.00166.26          CO  
ANISOU 1451 CO   NCO C 104    24063  21320  17789   -941   -546  -1201      CO  
HETATM 1452  N1  NCO C 104     -32.756  -4.403  -8.423  1.00135.71           N  
ANISOU 1452  N1  NCO C 104    20271  17383  13911   -850   -796  -1365       N  
HETATM 1453  N2  NCO C 104     -31.018  -2.059  -5.754  1.00134.69           N  
ANISOU 1453  N2  NCO C 104    19992  17374  13809  -1022   -346  -1059       N  
HETATM 1454  N3  NCO C 104     -31.638  -4.775  -5.881  1.00104.53           N  
ANISOU 1454  N3  NCO C 104    16078  13431  10208  -1230   -676  -1104       N  
HETATM 1455  N4  NCO C 104     -33.659  -2.934  -6.327  1.00121.77           N  
ANISOU 1455  N4  NCO C 104    18226  15920  12123  -1059   -664  -1195       N  
HETATM 1456  N5  NCO C 104     -32.001  -1.645  -8.315  1.00106.93           N  
ANISOU 1456  N5  NCO C 104    16739  13859  10029   -638   -397  -1281       N  
HETATM 1457  N6  NCO C 104     -30.075  -3.508  -7.954  1.00120.48           N  
ANISOU 1457  N6  NCO C 104    18455  15291  12031   -797   -403  -1199       N  
HETATM 1458 CO   NCO C 105       8.203 -11.661   3.579  1.00168.75          CO  
ANISOU 1458 CO   NCO C 105    20306  16669  27142   -889  -1104   -460      CO  
HETATM 1459  N1  NCO C 105       8.795 -11.543   1.692  1.00129.17           N  
ANISOU 1459  N1  NCO C 105    15098  11646  22336   -717   -466   -277       N  
HETATM 1460  N2  NCO C 105       7.722 -11.826   5.497  1.00128.32           N  
ANISOU 1460  N2  NCO C 105    15389  11544  21821  -1018  -1734   -632       N  
HETATM 1461  N3  NCO C 105       6.386 -12.006   2.871  1.00131.13           N  
ANISOU 1461  N3  NCO C 105    16020  12200  21605   -903   -901   -431       N  
HETATM 1462  N4  NCO C 105       7.781  -9.718   3.620  1.00122.78           N  
ANISOU 1462  N4  NCO C 105    14367  10844  21440  -1016  -1005   -411       N  
HETATM 1463  N5  NCO C 105      10.063 -11.311   4.180  1.00137.27           N  
ANISOU 1463  N5  NCO C 105    15800  12370  23987   -867  -1298   -487       N  
HETATM 1464  N6  NCO C 105       8.491 -13.625   3.665  1.00169.18           N  
ANISOU 1464  N6  NCO C 105    20529  16725  27026   -771  -1257   -522       N  
HETATM 1465 CO   NCO C 106      -0.164   0.645  17.110  1.00146.89          CO  
ANISOU 1465 CO   NCO C 106    19605  14312  21896  -1215  -4694  -1616      CO  
HETATM 1466  N1  NCO C 106      -0.996   0.955  15.339  1.00166.33           N  
ANISOU 1466  N1  NCO C 106    21981  16911  24304  -1390  -4114  -1454       N  
HETATM 1467  N2  NCO C 106       0.698   0.384  18.880  1.00116.25           N  
ANISOU 1467  N2  NCO C 106    15807  10334  18029   -982  -5235  -1749       N  
HETATM 1468  N3  NCO C 106       1.111   2.089  16.688  1.00131.35           N  
ANISOU 1468  N3  NCO C 106    17194  12101  20614  -1221  -4703  -1635       N  
HETATM 1469  N4  NCO C 106       0.999  -0.678  16.206  1.00205.09           N  
ANISOU 1469  N4  NCO C 106    26675  21563  29686  -1297  -4522  -1533       N  
HETATM 1470  N5  NCO C 106      -1.491  -0.821  17.465  1.00120.97           N  
ANISOU 1470  N5  NCO C 106    16743  11313  17907  -1208  -4615  -1549       N  
HETATM 1471  N6  NCO C 106      -1.275   2.010  18.013  1.00171.23           N  
ANISOU 1471  N6  NCO C 106    22983  17503  24573  -1109  -4870  -1705       N  
HETATM 1472 CO   NCO C 107      12.231  -2.746   6.723  1.00214.37          CO  
ANISOU 1472 CO   NCO C 107    24036  21122  36295  -1454  -2019   -549      CO  
HETATM 1473  N1  NCO C 107      12.385  -2.051   4.867  1.00154.78           N  
ANISOU 1473  N1  NCO C 107    16251  13551  29008  -1449  -1247   -254       N  
HETATM 1474  N2  NCO C 107      12.093  -3.553   8.544  1.00140.93           N  
ANISOU 1474  N2  NCO C 107    15015  11903  26629  -1396  -2738   -813       N  
HETATM 1475  N3  NCO C 107      10.385  -3.262   6.274  1.00157.05           N  
ANISOU 1475  N3  NCO C 107    17372  14242  28057  -1444  -1788   -523       N  
HETATM 1476  N4  NCO C 107      11.672  -0.904   7.277  1.00178.55           N  
ANISOU 1476  N4  NCO C 107    19543  16637  31662  -1516  -2171   -581       N  
HETATM 1477  N5  NCO C 107      14.102  -2.183   7.092  1.00197.57           N  
ANISOU 1477  N5  NCO C 107    21291  18738  35037  -1397  -2202   -547       N  
HETATM 1478  N6  NCO C 107      12.837  -4.556   6.244  1.00155.11           N  
ANISOU 1478  N6  NCO C 107    16510  13658  28766  -1323  -1881   -518       N  
HETATM 1479 CO   NCO C 108     -10.172   1.349   5.219  1.00195.10          CO  
ANISOU 1479 CO   NCO C 108    26330  22429  25370  -1599   -782   -560      CO  
HETATM 1480  N1  NCO C 108      -9.661   1.447   3.292  1.00122.93           N  
ANISOU 1480  N1  NCO C 108    17078  13212  16417  -1537   -359   -455       N  
HETATM 1481  N2  NCO C 108     -10.695   1.221   7.121  1.00 94.84           N  
ANISOU 1481  N2  NCO C 108    13775   9812  12447  -1624  -1179   -650       N  
HETATM 1482  N3  NCO C 108     -12.005   1.001   4.587  1.00137.31           N  
ANISOU 1482  N3  NCO C 108    19237  15428  17506  -1583   -616   -537       N  
HETATM 1483  N4  NCO C 108     -10.511   3.310   5.198  1.00150.20           N  
ANISOU 1483  N4  NCO C 108    20640  16720  19710  -1562   -738   -576       N  
HETATM 1484  N5  NCO C 108      -8.347   1.663   5.928  1.00123.36           N  
ANISOU 1484  N5  NCO C 108    16996  13012  16865  -1618   -992   -596       N  
HETATM 1485  N6  NCO C 108      -9.732  -0.574   5.273  1.00129.67           N  
ANISOU 1485  N6  NCO C 108    18044  14130  17093  -1631   -846   -547       N  
HETATM 1486  N1  HPA C 109      -0.504 -13.084  12.959  1.00122.25           N  
ANISOU 1486  N1  HPA C 109    16996  11757  17696  -1442  -3411   -877       N  
HETATM 1487  C2  HPA C 109       0.348 -13.773  12.231  1.00122.64           C  
ANISOU 1487  C2  HPA C 109    16891  11697  18011  -1412  -3328   -874       C  
HETATM 1488  N3  HPA C 109       1.427 -13.110  11.641  1.00122.85           N  
ANISOU 1488  N3  HPA C 109    16608  11583  18485  -1379  -3251   -908       N  
HETATM 1489  C4  HPA C 109       1.589 -11.800  11.811  1.00120.07           C  
ANISOU 1489  C4  HPA C 109    16122  11197  18303  -1392  -3276   -946       C  
HETATM 1490  C5  HPA C 109       0.731 -11.111  12.540  1.00119.61           C  
ANISOU 1490  C5  HPA C 109    16234  11243  17968  -1421  -3381   -963       C  
HETATM 1491  C6  HPA C 109      -0.299 -11.714  13.104  1.00121.92           C  
ANISOU 1491  C6  HPA C 109    16819  11683  17822  -1439  -3440   -929       C  
HETATM 1492  O6  HPA C 109      -1.086 -11.055  13.769  1.00123.33           O  
ANISOU 1492  O6  HPA C 109    17149  11964  17746  -1450  -3518   -937       O  
HETATM 1493  N7  HPA C 109       1.112  -9.835  12.562  1.00119.55           N  
ANISOU 1493  N7  HPA C 109    16048  11158  18217  -1423  -3403  -1007       N  
HETATM 1494  C8  HPA C 109       2.224  -9.745  11.841  1.00121.41           C  
ANISOU 1494  C8  HPA C 109    15986  11236  18910  -1405  -3299  -1006       C  
HETATM 1495  N9  HPA C 109       2.516 -10.962  11.375  1.00120.37           N  
ANISOU 1495  N9  HPA C 109    15861  11095  18780  -1377  -3214   -968       N  
CONECT   55   69                                                                
CONECT   69   55   76   77   78                                                 
CONECT   70   71   72   87                                                      
CONECT   71   70                                                                
CONECT   72   70   73                                                           
CONECT   73   72   74   88                                                      
CONECT   74   73   75   91                                                      
CONECT   75   74   87                                                           
CONECT   76   69                                                                
CONECT   77   69                                                                
CONECT   78   69   79                                                           
CONECT   79   78   80                                                           
CONECT   80   79   81   82                                                      
CONECT   81   80   86                                                           
CONECT   82   80   83   84                                                      
CONECT   83   82   92                                                           
CONECT   84   82   85   86                                                      
CONECT   85   84                                                                
CONECT   86   81   84   87                                                      
CONECT   87   70   75   86                                                      
CONECT   88   73                                                                
CONECT   89   91                                                                
CONECT   90   91                                                                
CONECT   91   74   89   90                                                      
CONECT   92   83                                                                
CONECT 1334 1346                                                                
CONECT 1346 1334 1357 1367 1368                                                 
CONECT 1347 1348 1355 1364                                                      
CONECT 1348 1347 1366                                                           
CONECT 1349 1350 1351 1365                                                      
CONECT 1350 1349                                                                
CONECT 1351 1349 1352                                                           
CONECT 1352 1351 1353 1354                                                      
CONECT 1353 1352                                                                
CONECT 1354 1352 1355                                                           
CONECT 1355 1347 1354 1365                                                      
CONECT 1356 1357 1358                                                           
CONECT 1357 1346 1356                                                           
CONECT 1358 1356 1359 1360                                                      
CONECT 1359 1358 1364                                                           
CONECT 1360 1358 1361 1362                                                      
CONECT 1361 1360 1369                                                           
CONECT 1362 1360 1363 1364                                                      
CONECT 1363 1362                                                                
CONECT 1364 1347 1359 1362                                                      
CONECT 1365 1349 1355 1366                                                      
CONECT 1366 1348 1365                                                           
CONECT 1367 1346                                                                
CONECT 1368 1346                                                                
CONECT 1369 1361                                                                
CONECT 1430 1431 1432 1433 1434                                                 
CONECT 1430 1435 1436                                                           
CONECT 1431 1430                                                                
CONECT 1432 1430                                                                
CONECT 1433 1430                                                                
CONECT 1434 1430                                                                
CONECT 1435 1430                                                                
CONECT 1436 1430                                                                
CONECT 1437 1438 1439 1440 1441                                                 
CONECT 1437 1442 1443                                                           
CONECT 1438 1437                                                                
CONECT 1439 1437                                                                
CONECT 1440 1437                                                                
CONECT 1441 1437                                                                
CONECT 1442 1437                                                                
CONECT 1443 1437                                                                
CONECT 1444 1445 1446 1447 1448                                                 
CONECT 1444 1449 1450                                                           
CONECT 1445 1444                                                                
CONECT 1446 1444                                                                
CONECT 1447 1444                                                                
CONECT 1448 1444                                                                
CONECT 1449 1444                                                                
CONECT 1450 1444                                                                
CONECT 1451 1452 1453 1454 1455                                                 
CONECT 1451 1456 1457                                                           
CONECT 1452 1451                                                                
CONECT 1453 1451                                                                
CONECT 1454 1451                                                                
CONECT 1455 1451                                                                
CONECT 1456 1451                                                                
CONECT 1457 1451                                                                
CONECT 1458 1459 1460 1461 1462                                                 
CONECT 1458 1463 1464                                                           
CONECT 1459 1458                                                                
CONECT 1460 1458                                                                
CONECT 1461 1458                                                                
CONECT 1462 1458                                                                
CONECT 1463 1458                                                                
CONECT 1464 1458                                                                
CONECT 1465 1466 1467 1468 1469                                                 
CONECT 1465 1470 1471                                                           
CONECT 1466 1465                                                                
CONECT 1467 1465                                                                
CONECT 1468 1465                                                                
CONECT 1469 1465                                                                
CONECT 1470 1465                                                                
CONECT 1471 1465                                                                
CONECT 1472 1473 1474 1475 1476                                                 
CONECT 1472 1477 1478                                                           
CONECT 1473 1472                                                                
CONECT 1474 1472                                                                
CONECT 1475 1472                                                                
CONECT 1476 1472                                                                
CONECT 1477 1472                                                                
CONECT 1478 1472                                                                
CONECT 1479 1480 1481 1482 1483                                                 
CONECT 1479 1484 1485                                                           
CONECT 1480 1479                                                                
CONECT 1481 1479                                                                
CONECT 1482 1479                                                                
CONECT 1483 1479                                                                
CONECT 1484 1479                                                                
CONECT 1485 1479                                                                
CONECT 1486 1487 1491                                                           
CONECT 1487 1486 1488                                                           
CONECT 1488 1487 1489                                                           
CONECT 1489 1488 1490 1495                                                      
CONECT 1490 1489 1491 1493                                                      
CONECT 1491 1486 1490 1492                                                      
CONECT 1492 1491                                                                
CONECT 1493 1490 1494                                                           
CONECT 1494 1493 1495                                                           
CONECT 1495 1489 1494                                                           
MASTER      326    0   11    0    0    0   14    6 1494    1  124    6          
END                                                                             
