# Supplementary material for: RPocket: an intuitive database of RNA pocket topology information with RNA-ligand data resources
Source: BMC Bioinformatics. 2021 Sep 8;22:428. doi: 10.1186/s12859-021-04349-4 (PMC8424408; doi:10.1186/s12859-021-04349-4)
Supplement: Supplementary file 7 — Additional file 7. Folder S3: Nine other experimental structures and their modeling structures and pockets. [file 12859_2021_4349_MOESM7_ESM.zip › 12859_2021_4349_MOESM7_ESM/5C7W_c.pdb]

MODEL        1
ATOM      1 HO5'   G A   1       0.181  -0.758  -0.026  1.00  0.00           H  
ATOM      2  O5'   G A   1       0.817  -0.844  -0.741  1.00  0.00           O  
ATOM      3  C5'   G A   1       2.125  -0.766  -0.166  1.00  0.00           C  
ATOM      4  H5'   G A   1       2.645   0.108  -0.560  1.00  0.00           H  
ATOM      5 H5''   G A   1       2.692  -1.659  -0.424  1.00  0.00           H  
ATOM      6  C4'   G A   1       2.049  -0.659   1.340  1.00  0.00           C  
ATOM      7  H4'   G A   1       3.040  -0.884   1.737  1.00  0.00           H  
ATOM      8  O4'   G A   1       1.569   0.668   1.690  1.00  0.00           O  
ATOM      9  C1'   G A   1       0.630   0.576   2.744  1.00  0.00           C  
ATOM     10  H1'   G A   1       0.930   1.300   3.503  1.00  0.00           H  
ATOM     11  N9    G A   1      -0.678   0.974   2.231  1.00  0.00           N  
ATOM     12  C4    G A   1      -1.783   1.305   2.978  1.00  0.00           C  
ATOM     13  N3    G A   1      -1.853   1.325   4.325  1.00  0.00           N  
ATOM     14  C2    G A   1      -3.051   1.685   4.750  1.00  0.00           C  
ATOM     15  N2    G A   1      -3.295   1.764   6.060  1.00  0.00           N  
ATOM     16  H21   G A   1      -2.562   1.547   6.718  1.00  0.00           H  
ATOM     17  H22   G A   1      -4.209   2.045   6.386  1.00  0.00           H  
ATOM     18  N1    G A   1      -4.098   1.997   3.923  1.00  0.00           N  
ATOM     19  H1    G A   1      -4.972   2.259   4.351  1.00  0.00           H  
ATOM     20  C6    G A   1      -4.051   1.982   2.534  1.00  0.00           C  
ATOM     21  O6    G A   1      -5.059   2.280   1.882  1.00  0.00           O  
ATOM     22  C5    G A   1      -2.770   1.600   2.060  1.00  0.00           C  
ATOM     23  N7    G A   1      -2.294   1.460   0.763  1.00  0.00           N  
ATOM     24  C8    G A   1      -1.052   1.091   0.915  1.00  0.00           C  
ATOM     25  H8    G A   1      -0.384   0.899   0.088  1.00  0.00           H  
ATOM     26  C2'   G A   1       0.670  -0.859   3.269  1.00  0.00           C  
ATOM     27  H2'   G A   1      -0.312  -1.186   3.616  1.00  0.00           H  
ATOM     28  O2'   G A   1       1.664  -0.950   4.273  1.00  0.00           O  
ATOM     29 HO2'   G A   1       1.406  -1.661   4.861  1.00  0.00           H  
ATOM     30  C3'   G A   1       1.077  -1.619   2.012  1.00  0.00           C  
ATOM     31  H3'   G A   1       0.229  -1.848   1.368  1.00  0.00           H  
ATOM     32  O3'   G A   1       1.705  -2.866   2.300  1.00  0.00           O  
ATOM     33  P     G A   2       0.867  -4.235   2.172  1.00  0.00           P  
ATOM     34  OP1   G A   2       1.850  -5.345   2.084  1.00  0.00           O  
ATOM     35  OP2   G A   2      -0.154  -4.075   1.105  1.00  0.00           O  
ATOM     36  O5'   G A   2       0.113  -4.354   3.571  1.00  0.00           O  
ATOM     37  C5'   G A   2       0.833  -4.637   4.770  1.00  0.00           C  
ATOM     38  H5'   G A   2       1.695  -3.972   4.848  1.00  0.00           H  
ATOM     39 H5''   G A   2       1.182  -5.668   4.756  1.00  0.00           H  
ATOM     40  C4'   G A   2      -0.058  -4.438   5.974  1.00  0.00           C  
ATOM     41  H4'   G A   2       0.533  -4.665   6.862  1.00  0.00           H  
ATOM     42  O4'   G A   2      -0.577  -3.080   5.952  1.00  0.00           O  
ATOM     43  C1'   G A   2      -1.942  -3.082   6.328  1.00  0.00           C  
ATOM     44  H1'   G A   2      -2.057  -2.333   7.111  1.00  0.00           H  
ATOM     45  N9    G A   2      -2.736  -2.659   5.178  1.00  0.00           N  
ATOM     46  C4    G A   2      -4.029  -2.197   5.204  1.00  0.00           C  
ATOM     47  N3    G A   2      -4.800  -2.054   6.303  1.00  0.00           N  
ATOM     48  C2    G A   2      -5.998  -1.585   6.007  1.00  0.00           C  
ATOM     49  N2    G A   2      -6.890  -1.381   6.980  1.00  0.00           N  
ATOM     50  H21   G A   2      -6.637  -1.590   7.935  1.00  0.00           H  
ATOM     51  H22   G A   2      -7.812  -1.024   6.766  1.00  0.00           H  
ATOM     52  N1    G A   2      -6.411  -1.280   4.736  1.00  0.00           N  
ATOM     53  H1    G A   2      -7.347  -0.927   4.618  1.00  0.00           H  
ATOM     54  C6    G A   2      -5.637  -1.419   3.589  1.00  0.00           C  
ATOM     55  O6    G A   2      -6.110  -1.115   2.488  1.00  0.00           O  
ATOM     56  C5    G A   2      -4.345  -1.922   3.890  1.00  0.00           C  
ATOM     57  N7    G A   2      -3.273  -2.206   3.055  1.00  0.00           N  
ATOM     58  C8    G A   2      -2.345  -2.641   3.862  1.00  0.00           C  
ATOM     59  H8    G A   2      -1.368  -2.959   3.528  1.00  0.00           H  
ATOM     60  C2'   G A   2      -2.280  -4.487   6.824  1.00  0.00           C  
ATOM     61  H2'   G A   2      -3.308  -4.764   6.581  1.00  0.00           H  
ATOM     62  O2'   G A   2      -2.009  -4.553   8.212  1.00  0.00           O  
ATOM     63 HO2'   G A   2      -1.660  -5.427   8.385  1.00  0.00           H  
ATOM     64  C3'   G A   2      -1.292  -5.330   6.027  1.00  0.00           C  
ATOM     65  H3'   G A   2      -1.657  -5.573   5.029  1.00  0.00           H  
ATOM     66  O3'   G A   2      -1.009  -6.576   6.660  1.00  0.00           O  
ATOM     67  P     A A   3      -1.928  -7.859   6.349  1.00  0.00           P  
ATOM     68  OP1   A A   3      -1.378  -8.995   7.133  1.00  0.00           O  
ATOM     69  OP2   A A   3      -2.075  -7.988   4.877  1.00  0.00           O  
ATOM     70  O5'   A A   3      -3.350  -7.477   6.961  1.00  0.00           O  
ATOM     71  C5'   A A   3      -3.580  -7.521   8.368  1.00  0.00           C  
ATOM     72  H5'   A A   3      -2.886  -6.850   8.876  1.00  0.00           H  
ATOM     73 H5''   A A   3      -3.425  -8.535   8.736  1.00  0.00           H  
ATOM     74  C4'   A A   3      -4.997  -7.098   8.681  1.00  0.00           C  
ATOM     75  H4'   A A   3      -5.103  -7.078   9.766  1.00  0.00           H  
ATOM     76  O4'   A A   3      -5.257  -5.813   8.047  1.00  0.00           O  
ATOM     77  C1'   A A   3      -6.562  -5.807   7.495  1.00  0.00           C  
ATOM     78  H1'   A A   3      -7.050  -4.894   7.835  1.00  0.00           H  
ATOM     79  N9    A A   3      -6.446  -5.748   6.038  1.00  0.00           N  
ATOM     80  C4    A A   3      -7.384  -5.256   5.163  1.00  0.00           C  
ATOM     81  N3    A A   3      -8.579  -4.721   5.464  1.00  0.00           N  
ATOM     82  C2    A A   3      -9.224  -4.361   4.358  1.00  0.00           C  
ATOM     83  H2    A A   3     -10.208  -3.918   4.514  1.00  0.00           H  
ATOM     84  N1    A A   3      -8.837  -4.464   3.079  1.00  0.00           N  
ATOM     85  C6    A A   3      -7.628  -5.003   2.812  1.00  0.00           C  
ATOM     86  N6    A A   3      -7.242  -5.102   1.539  1.00  0.00           N  
ATOM     87  H61   A A   3      -6.341  -5.502   1.320  1.00  0.00           H  
ATOM     88  H62   A A   3      -7.849  -4.780   0.798  1.00  0.00           H  
ATOM     89  C5    A A   3      -6.847  -5.428   3.900  1.00  0.00           C  
ATOM     90  N7    A A   3      -5.590  -6.010   3.975  1.00  0.00           N  
ATOM     91  C8    A A   3      -5.398  -6.176   5.261  1.00  0.00           C  
ATOM     92  H8    A A   3      -4.497  -6.608   5.672  1.00  0.00           H  
ATOM     93  C2'   A A   3      -7.269  -7.064   8.000  1.00  0.00           C  
ATOM     94  H2'   A A   3      -7.985  -7.447   7.269  1.00  0.00           H  
ATOM     95  O2'   A A   3      -7.861  -6.783   9.255  1.00  0.00           O  
ATOM     96 HO2'   A A   3      -7.744  -7.565   9.796  1.00  0.00           H  
ATOM     97  C3'   A A   3      -6.089  -8.017   8.148  1.00  0.00           C  
ATOM     98  H3'   A A   3      -5.802  -8.476   7.203  1.00  0.00           H  
ATOM     99  O3'   A A   3      -6.366  -9.090   9.045  1.00  0.00           O  
ATOM    100  P     A A   4      -6.734 -10.544   8.461  1.00  0.00           P  
ATOM    101  OP1   A A   4      -6.902 -11.453   9.624  1.00  0.00           O  
ATOM    102  OP2   A A   4      -5.755 -10.887   7.399  1.00  0.00           O  
ATOM    103  O5'   A A   4      -8.162 -10.341   7.781  1.00  0.00           O  
ATOM    104  C5'   A A   4      -9.323 -10.091   8.572  1.00  0.00           C  
ATOM    105  H5'   A A   4      -9.155  -9.221   9.208  1.00  0.00           H  
ATOM    106 H5''   A A   4      -9.533 -10.954   9.203  1.00  0.00           H  
ATOM    107  C4'   A A   4     -10.518  -9.832   7.683  1.00  0.00           C  
ATOM    108  H4'   A A   4     -11.395  -9.736   8.323  1.00  0.00           H  
ATOM    109  O4'   A A   4     -10.265  -8.663   6.866  1.00  0.00           O  
ATOM    110  C1'   A A   4     -10.993  -8.771   5.655  1.00  0.00           C  
ATOM    111  H1'   A A   4     -11.733  -7.971   5.660  1.00  0.00           H  
ATOM    112  N9    A A   4     -10.078  -8.529   4.540  1.00  0.00           N  
ATOM    113  C4    A A   4     -10.441  -8.261   3.242  1.00  0.00           C  
ATOM    114  N3    A A   4     -11.687  -8.169   2.747  1.00  0.00           N  
ATOM    115  C2    A A   4     -11.656  -7.895   1.445  1.00  0.00           C  
ATOM    116  H2    A A   4     -12.630  -7.802   0.963  1.00  0.00           H  
ATOM    117  N1    A A   4     -10.600  -7.718   0.641  1.00  0.00           N  
ATOM    118  C6    A A   4      -9.361  -7.818   1.170  1.00  0.00           C  
ATOM    119  N6    A A   4      -8.312  -7.644   0.367  1.00  0.00           N  
ATOM    120  H61   A A   4      -7.377  -7.715   0.741  1.00  0.00           H  
ATOM    121  H62   A A   4      -8.453  -7.436  -0.611  1.00  0.00           H  
ATOM    122  C5    A A   4      -9.258  -8.104   2.544  1.00  0.00           C  
ATOM    123  N7    A A   4      -8.166  -8.269   3.385  1.00  0.00           N  
ATOM    124  C8    A A   4      -8.704  -8.519   4.554  1.00  0.00           C  
ATOM    125  H8    A A   4      -8.122  -8.700   5.446  1.00  0.00           H  
ATOM    126  C2'   A A   4     -11.647 -10.155   5.618  1.00  0.00           C  
ATOM    127  H2'   A A   4     -11.545 -10.621   4.637  1.00  0.00           H  
ATOM    128  O2'   A A   4     -12.997 -10.022   6.022  1.00  0.00           O  
ATOM    129 HO2'   A A   4     -13.192 -10.759   6.602  1.00  0.00           H  
ATOM    130  C3'   A A   4     -10.831 -10.914   6.661  1.00  0.00           C  
ATOM    131  H3'   A A   4      -9.922 -11.350   6.247  1.00  0.00           H  
ATOM    132  O3'   A A   4     -11.561 -11.993   7.242  1.00  0.00           O  
ATOM    133  P     U A   5     -11.681 -13.392   6.457  1.00  0.00           P  
ATOM    134  OP1   U A   5     -12.125 -14.413   7.441  1.00  0.00           O  
ATOM    135  OP2   U A   5     -10.433 -13.614   5.683  1.00  0.00           O  
ATOM    136  O5'   U A   5     -12.868 -13.153   5.421  1.00  0.00           O  
ATOM    137  C5'   U A   5     -14.221 -13.058   5.863  1.00  0.00           C  
ATOM    138  H5'   U A   5     -14.354 -12.147   6.449  1.00  0.00           H  
ATOM    139 H5''   U A   5     -14.468 -13.918   6.485  1.00  0.00           H  
ATOM    140  C4'   U A   5     -15.158 -13.026   4.677  1.00  0.00           C  
ATOM    141  H4'   U A   5     -16.175 -13.132   5.057  1.00  0.00           H  
ATOM    142  O4'   U A   5     -14.940 -11.794   3.935  1.00  0.00           O  
ATOM    143  C1'   U A   5     -15.033 -12.051   2.544  1.00  0.00           C  
ATOM    144  H1'   U A   5     -15.746 -11.335   2.134  1.00  0.00           H  
ATOM    145  N1    U A   5     -13.721 -11.787   1.934  1.00  0.00           N  
ATOM    146  C6    U A   5     -12.557 -11.994   2.636  1.00  0.00           C  
ATOM    147  H6    U A   5     -12.619 -12.357   3.662  1.00  0.00           H  
ATOM    148  C2    U A   5     -13.695 -11.325   0.631  1.00  0.00           C  
ATOM    149  O2    U A   5     -14.701 -11.126  -0.023  1.00  0.00           O  
ATOM    150  N3    U A   5     -12.442 -11.104   0.121  1.00  0.00           N  
ATOM    151  H3    U A   5     -12.400 -10.771  -0.831  1.00  0.00           H  
ATOM    152  C4    U A   5     -11.240 -11.289   0.762  1.00  0.00           C  
ATOM    153  O4    U A   5     -10.192 -11.046   0.164  1.00  0.00           O  
ATOM    154  C5    U A   5     -11.352 -11.765   2.105  1.00  0.00           C  
ATOM    155  H5    U A   5     -10.454 -11.942   2.697  1.00  0.00           H  
ATOM    156  C2'   U A   5     -15.507 -13.494   2.378  1.00  0.00           C  
ATOM    157  H2'   U A   5     -15.075 -13.962   1.491  1.00  0.00           H  
ATOM    158  O2'   U A   5     -16.922 -13.509   2.374  1.00  0.00           O  
ATOM    159 HO2'   U A   5     -17.193 -14.305   2.831  1.00  0.00           H  
ATOM    160  C3'   U A   5     -14.954 -14.129   3.648  1.00  0.00           C  
ATOM    161  H3'   U A   5     -13.904 -14.405   3.556  1.00  0.00           H  
ATOM    162  O3'   U A   5     -15.647 -15.321   4.011  1.00  0.00           O  
ATOM    163  P     A A   6     -15.055 -16.754   3.581  1.00  0.00           P  
ATOM    164  OP1   A A   6     -15.926 -17.788   4.194  1.00  0.00           O  
ATOM    165  OP2   A A   6     -13.596 -16.765   3.859  1.00  0.00           O  
ATOM    166  O5'   A A   6     -15.262 -16.799   2.002  1.00  0.00           O  
ATOM    167  C5'   A A   6     -16.564 -16.696   1.429  1.00  0.00           C  
ATOM    168  H5'   A A   6     -17.110 -15.878   1.901  1.00  0.00           H  
ATOM    169 H5''   A A   6     -17.112 -17.624   1.586  1.00  0.00           H  
ATOM    170  C4'   A A   6     -16.463 -16.433  -0.056  1.00  0.00           C  
ATOM    171  H4'   A A   6     -17.472 -16.442  -0.464  1.00  0.00           H  
ATOM    172  O4'   A A   6     -15.761 -15.188  -0.277  1.00  0.00           O  
ATOM    173  C1'   A A   6     -15.153 -15.219  -1.555  1.00  0.00           C  
ATOM    174  H1'   A A   6     -15.694 -14.506  -2.177  1.00  0.00           H  
ATOM    175  N9    A A   6     -13.776 -14.745  -1.424  1.00  0.00           N  
ATOM    176  C4    A A   6     -12.992 -14.248  -2.436  1.00  0.00           C  
ATOM    177  N3    A A   6     -13.329 -14.097  -3.729  1.00  0.00           N  
ATOM    178  C2    A A   6     -12.313 -13.588  -4.423  1.00  0.00           C  
ATOM    179  H2    A A   6     -12.505 -13.432  -5.485  1.00  0.00           H  
ATOM    180  N1    A A   6     -11.090 -13.240  -4.002  1.00  0.00           N  
ATOM    181  C6    A A   6     -10.784 -13.405  -2.697  1.00  0.00           C  
ATOM    182  N6    A A   6      -9.565 -13.060  -2.281  1.00  0.00           N  
ATOM    183  H61   A A   6      -9.314 -13.176  -1.310  1.00  0.00           H  
ATOM    184  H62   A A   6      -8.895 -12.687  -2.939  1.00  0.00           H  
ATOM    185  C5    A A   6     -11.777 -13.936  -1.854  1.00  0.00           C  
ATOM    186  N7    A A   6     -11.795 -14.226  -0.497  1.00  0.00           N  
ATOM    187  C8    A A   6     -13.000 -14.701  -0.292  1.00  0.00           C  
ATOM    188  H8    A A   6     -13.349 -15.028   0.676  1.00  0.00           H  
ATOM    189  C2'   A A   6     -15.259 -16.647  -2.101  1.00  0.00           C  
ATOM    190  H2'   A A   6     -14.302 -16.998  -2.493  1.00  0.00           H  
ATOM    191  O2'   A A   6     -16.288 -16.675  -3.073  1.00  0.00           O  
ATOM    192 HO2'   A A   6     -16.873 -17.398  -2.844  1.00  0.00           H  
ATOM    193  C3'   A A   6     -15.653 -17.440  -0.855  1.00  0.00           C  
ATOM    194  H3'   A A   6     -14.789 -17.798  -0.296  1.00  0.00           H  
ATOM    195  O3'   A A   6     -16.427 -18.595  -1.171  1.00  0.00           O  
ATOM    196  P     U A   7     -16.044 -20.016  -0.523  1.00  0.00           P  
ATOM    197  OP1   U A   7     -16.815 -21.057  -1.249  1.00  0.00           O  
ATOM    198  OP2   U A   7     -16.167 -19.908   0.953  1.00  0.00           O  
ATOM    199  O5'   U A   7     -14.503 -20.199  -0.887  1.00  0.00           O  
ATOM    200  C5'   U A   7     -13.675 -21.104  -0.158  1.00  0.00           C  
ATOM    201  H5'   U A   7     -14.052 -22.122  -0.272  1.00  0.00           H  
ATOM    202 H5''   U A   7     -13.681 -20.841   0.899  1.00  0.00           H  
ATOM    203  C4'   U A   7     -12.256 -21.039  -0.672  1.00  0.00           C  
ATOM    204  H4'   U A   7     -11.636 -21.647  -0.011  1.00  0.00           H  
ATOM    205  O4'   U A   7     -12.244 -21.487  -2.056  1.00  0.00           O  
ATOM    206  C1'   U A   7     -11.939 -20.401  -2.910  1.00  0.00           C  
ATOM    207  H1'   U A   7     -10.929 -20.567  -3.288  1.00  0.00           H  
ATOM    208  N1    U A   7     -12.864 -20.438  -4.052  1.00  0.00           N  
ATOM    209  C6    U A   7     -14.199 -20.730  -3.881  1.00  0.00           C  
ATOM    210  H6    U A   7     -14.566 -20.941  -2.876  1.00  0.00           H  
ATOM    211  C2    U A   7     -12.350 -20.167  -5.306  1.00  0.00           C  
ATOM    212  O2    U A   7     -11.176 -19.906  -5.501  1.00  0.00           O  
ATOM    213  N3    U A   7     -13.262 -20.213  -6.328  1.00  0.00           N  
ATOM    214  H3    U A   7     -12.910 -20.011  -7.252  1.00  0.00           H  
ATOM    215  C4    U A   7     -14.604 -20.498  -6.230  1.00  0.00           C  
ATOM    216  O4    U A   7     -15.293 -20.516  -7.250  1.00  0.00           O  
ATOM    217  C5    U A   7     -15.059 -20.767  -4.902  1.00  0.00           C  
ATOM    218  H5    U A   7     -16.108 -21.001  -4.723  1.00  0.00           H  
ATOM    219  C2'   U A   7     -12.038 -19.126  -2.074  1.00  0.00           C  
ATOM    220  H2'   U A   7     -13.056 -18.732  -2.059  1.00  0.00           H  
ATOM    221  O2'   U A   7     -11.095 -18.190  -2.560  1.00  0.00           O  
ATOM    222 HO2'   U A   7     -10.282 -18.349  -2.077  1.00  0.00           H  
ATOM    223  C3'   U A   7     -11.639 -19.644  -0.698  1.00  0.00           C  
ATOM    224  H3'   U A   7     -12.018 -19.020   0.110  1.00  0.00           H  
ATOM    225  O3'   U A   7     -10.223 -19.689  -0.534  1.00  0.00           O  
ATOM    226  P     A A   8      -9.589 -19.832   0.939  1.00  0.00           P  
ATOM    227  OP1   A A   8     -10.704 -19.999   1.907  1.00  0.00           O  
ATOM    228  OP2   A A   8      -8.616 -18.726   1.126  1.00  0.00           O  
ATOM    229  O5'   A A   8      -8.775 -21.201   0.878  1.00  0.00           O  
ATOM    230  C5'   A A   8      -8.412 -21.788  -0.372  1.00  0.00           C  
ATOM    231  H5'   A A   8      -7.386 -21.514  -0.622  1.00  0.00           H  
ATOM    232 H5''   A A   8      -9.076 -21.428  -1.157  1.00  0.00           H  
ATOM    233  C4'   A A   8      -8.519 -23.293  -0.291  1.00  0.00           C  
ATOM    234  H4'   A A   8      -7.812 -23.637   0.465  1.00  0.00           H  
ATOM    235  O4'   A A   8      -9.894 -23.652  -0.008  1.00  0.00           O  
ATOM    236  C1'   A A   8     -10.192 -24.897  -0.609  1.00  0.00           C  
ATOM    237  H1'   A A   8     -10.420 -25.590   0.202  1.00  0.00           H  
ATOM    238  N9    A A   8     -11.404 -24.738  -1.413  1.00  0.00           N  
ATOM    239  C4    A A   8     -11.486 -24.258  -2.698  1.00  0.00           C  
ATOM    240  N3    A A   8     -10.476 -23.833  -3.478  1.00  0.00           N  
ATOM    241  C2    A A   8     -10.933 -23.439  -4.665  1.00  0.00           C  
ATOM    242  H2    A A   8     -10.176 -23.076  -5.360  1.00  0.00           H  
ATOM    243  N1    A A   8     -12.190 -23.424  -5.127  1.00  0.00           N  
ATOM    244  C6    A A   8     -13.181 -23.857  -4.318  1.00  0.00           C  
ATOM    245  N6    A A   8     -14.432 -23.840  -4.778  1.00  0.00           N  
ATOM    246  H61   A A   8     -15.190 -24.159  -4.191  1.00  0.00           H  
ATOM    247  H62   A A   8     -14.620 -23.516  -5.715  1.00  0.00           H  
ATOM    248  C5    A A   8     -12.828 -24.301  -3.031  1.00  0.00           C  
ATOM    249  N7    A A   8     -13.580 -24.797  -1.975  1.00  0.00           N  
ATOM    250  C8    A A   8     -12.691 -25.039  -1.043  1.00  0.00           C  
ATOM    251  H8    A A   8     -12.948 -25.439  -0.074  1.00  0.00           H  
ATOM    252  C2'   A A   8      -8.969 -25.348  -1.413  1.00  0.00           C  
ATOM    253  H2'   A A   8      -9.254 -25.750  -2.387  1.00  0.00           H  
ATOM    254  O2'   A A   8      -8.236 -26.276  -0.635  1.00  0.00           O  
ATOM    255 HO2'   A A   8      -7.315 -26.022  -0.709  1.00  0.00           H  
ATOM    256  C3'   A A   8      -8.197 -24.041  -1.576  1.00  0.00           C  
ATOM    257  H3'   A A   8      -8.505 -23.480  -2.457  1.00  0.00           H  
ATOM    258  O3'   A A   8      -6.795 -24.263  -1.716  1.00  0.00           O  
ATOM    259  P     A A   9      -5.963 -23.457  -2.833  1.00  0.00           P  
ATOM    260  OP1   A A   9      -4.524 -23.713  -2.571  1.00  0.00           O  
ATOM    261  OP2   A A   9      -6.463 -22.059  -2.877  1.00  0.00           O  
ATOM    262  O5'   A A   9      -6.345 -24.182  -4.201  1.00  0.00           O  
ATOM    263  C5'   A A   9      -7.458 -23.747  -4.983  1.00  0.00           C  
ATOM    264  H5'   A A   9      -8.022 -22.991  -4.436  1.00  0.00           H  
ATOM    265 H5''   A A   9      -8.112 -24.592  -5.194  1.00  0.00           H  
ATOM    266  C4'   A A   9      -6.978 -23.160  -6.291  1.00  0.00           C  
ATOM    267  H4'   A A   9      -7.823 -23.146  -6.979  1.00  0.00           H  
ATOM    268  O4'   A A   9      -6.411 -21.851  -6.043  1.00  0.00           O  
ATOM    269  C1'   A A   9      -5.420 -21.577  -7.016  1.00  0.00           C  
ATOM    270  H1'   A A   9      -5.793 -20.750  -7.621  1.00  0.00           H  
ATOM    271  N9    A A   9      -4.213 -21.117  -6.328  1.00  0.00           N  
ATOM    272  C4    A A   9      -3.067 -20.650  -6.925  1.00  0.00           C  
ATOM    273  N3    A A   9      -2.825 -20.527  -8.241  1.00  0.00           N  
ATOM    274  C2    A A   9      -1.606 -20.035  -8.450  1.00  0.00           C  
ATOM    275  H2    A A   9      -1.328 -19.904  -9.496  1.00  0.00           H  
ATOM    276  N1    A A   9      -0.672 -19.679  -7.559  1.00  0.00           N  
ATOM    277  C6    A A   9      -0.948 -19.815  -6.244  1.00  0.00           C  
ATOM    278  N6    A A   9      -0.019 -19.456  -5.358  1.00  0.00           N  
ATOM    279  H61   A A   9      -0.203 -19.547  -4.370  1.00  0.00           H  
ATOM    280  H62   A A   9       0.865 -19.086  -5.678  1.00  0.00           H  
ATOM    281  C5    A A   9      -2.208 -20.328  -5.891  1.00  0.00           C  
ATOM    282  N7    A A   9      -2.799 -20.589  -4.662  1.00  0.00           N  
ATOM    283  C8    A A   9      -3.983 -21.055  -4.976  1.00  0.00           C  
ATOM    284  H8    A A   9      -4.711 -21.361  -4.240  1.00  0.00           H  
ATOM    285  C2'   A A   9      -5.204 -22.842  -7.852  1.00  0.00           C  
ATOM    286  H2'   A A   9      -4.143 -23.051  -7.992  1.00  0.00           H  
ATOM    287  O2'   A A   9      -5.894 -22.690  -9.078  1.00  0.00           O  
ATOM    288 HO2'   A A   9      -6.525 -23.410  -9.145  1.00  0.00           H  
ATOM    289  C3'   A A   9      -5.854 -23.917  -6.982  1.00  0.00           C  
ATOM    290  H3'   A A   9      -5.160 -24.350  -6.264  1.00  0.00           H  
ATOM    291  O3'   A A   9      -6.355 -25.002  -7.760  1.00  0.00           O  
ATOM    292  P     U A  10      -6.067 -26.520  -7.309  1.00  0.00           P  
ATOM    293  OP1   U A  10      -4.903 -26.520  -6.386  1.00  0.00           O  
ATOM    294  OP2   U A  10      -6.022 -27.350  -8.539  1.00  0.00           O  
ATOM    295  O5'   U A  10      -7.368 -26.931  -6.486  1.00  0.00           O  
ATOM    296  C5'   U A  10      -7.282 -27.322  -5.116  1.00  0.00           C  
ATOM    297  H5'   U A  10      -6.814 -26.526  -4.535  1.00  0.00           H  
ATOM    298 H5''   U A  10      -6.682 -28.226  -5.026  1.00  0.00           H  
ATOM    299  C4'   U A  10      -8.663 -27.593  -4.565  1.00  0.00           C  
ATOM    300  H4'   U A  10      -8.553 -27.851  -3.511  1.00  0.00           H  
ATOM    301  O4'   U A  10      -9.496 -26.422  -4.794  1.00  0.00           O  
ATOM    302  C1'   U A  10     -10.776 -26.825  -5.245  1.00  0.00           C  
ATOM    303  H1'   U A  10     -11.511 -26.283  -4.648  1.00  0.00           H  
ATOM    304  N1    U A  10     -10.931 -26.408  -6.647  1.00  0.00           N  
ATOM    305  C6    U A  10      -9.873 -25.896  -7.365  1.00  0.00           C  
ATOM    306  H6    U A  10      -8.906 -25.791  -6.873  1.00  0.00           H  
ATOM    307  C2    U A  10     -12.179 -26.552  -7.225  1.00  0.00           C  
ATOM    308  O2    U A  10     -13.141 -26.992  -6.624  1.00  0.00           O  
ATOM    309  N3    U A  10     -12.259 -26.160  -8.536  1.00  0.00           N  
ATOM    310  H3    U A  10     -13.163 -26.255  -8.975  1.00  0.00           H  
ATOM    311  C4    U A  10     -11.246 -25.649  -9.313  1.00  0.00           C  
ATOM    312  O4    U A  10     -11.473 -25.368 -10.490  1.00  0.00           O  
ATOM    313  C5    U A  10      -9.990 -25.523  -8.643  1.00  0.00           C  
ATOM    314  H5    U A  10      -9.127 -25.122  -9.175  1.00  0.00           H  
ATOM    315  C2'   U A  10     -10.870 -28.336  -5.042  1.00  0.00           C  
ATOM    316  H2'   U A  10     -11.501 -28.807  -5.798  1.00  0.00           H  
ATOM    317  O2'   U A  10     -11.313 -28.589  -3.722  1.00  0.00           O  
ATOM    318 HO2'   U A  10     -10.629 -29.104  -3.294  1.00  0.00           H  
ATOM    319  C3'   U A  10      -9.414 -28.744  -5.224  1.00  0.00           C  
ATOM    320  H3'   U A  10      -9.138 -28.855  -6.272  1.00  0.00           H  
ATOM    321  O3'   U A  10      -9.118 -29.991  -4.601  1.00  0.00           O  
ATOM    322  P     C A  11      -9.261 -31.358  -5.438  1.00  0.00           P  
ATOM    323  OP1   C A  11      -8.765 -32.460  -4.576  1.00  0.00           O  
ATOM    324  OP2   C A  11      -8.661 -31.151  -6.781  1.00  0.00           O  
ATOM    325  O5'   C A  11     -10.834 -31.538  -5.621  1.00  0.00           O  
ATOM    326  C5'   C A  11     -11.696 -31.658  -4.490  1.00  0.00           C  
ATOM    327  H5'   C A  11     -11.707 -30.720  -3.934  1.00  0.00           H  
ATOM    328 H5''   C A  11     -11.339 -32.453  -3.836  1.00  0.00           H  
ATOM    329  C4'   C A  11     -13.103 -31.986  -4.935  1.00  0.00           C  
ATOM    330  H4'   C A  11     -13.628 -32.417  -4.082  1.00  0.00           H  
ATOM    331  O4'   C A  11     -13.729 -30.781  -5.454  1.00  0.00           O  
ATOM    332  C1'   C A  11     -14.555 -31.110  -6.559  1.00  0.00           C  
ATOM    333  H1'   C A  11     -15.545 -30.704  -6.349  1.00  0.00           H  
ATOM    334  N1    C A  11     -14.027 -30.430  -7.754  1.00  0.00           N  
ATOM    335  C6    C A  11     -12.693 -30.155  -7.872  1.00  0.00           C  
ATOM    336  H6    C A  11     -12.011 -30.443  -7.072  1.00  0.00           H  
ATOM    337  C2    C A  11     -14.915 -30.068  -8.771  1.00  0.00           C  
ATOM    338  O2    C A  11     -16.119 -30.327  -8.639  1.00  0.00           O  
ATOM    339  N3    C A  11     -14.439 -29.445  -9.872  1.00  0.00           N  
ATOM    340  C4    C A  11     -13.136 -29.183  -9.978  1.00  0.00           C  
ATOM    341  N4    C A  11     -12.716 -28.567 -11.083  1.00  0.00           N  
ATOM    342  H41   C A  11     -11.739 -28.348 -11.206  1.00  0.00           H  
ATOM    343  H42   C A  11     -13.390 -28.330 -11.797  1.00  0.00           H  
ATOM    344  C5    C A  11     -12.208 -29.539  -8.957  1.00  0.00           C  
ATOM    345  H5    C A  11     -11.145 -29.318  -9.056  1.00  0.00           H  
ATOM    346  C2'   C A  11     -14.571 -32.633  -6.681  1.00  0.00           C  
ATOM    347  H2'   C A  11     -14.625 -32.955  -7.723  1.00  0.00           H  
ATOM    348  O2'   C A  11     -15.633 -33.141  -5.894  1.00  0.00           O  
ATOM    349 HO2'   C A  11     -15.271 -33.859  -5.375  1.00  0.00           H  
ATOM    350  C3'   C A  11     -13.219 -32.988  -6.076  1.00  0.00           C  
ATOM    351  H3'   C A  11     -12.401 -32.884  -6.788  1.00  0.00           H  
ATOM    352  O3'   C A  11     -13.169 -34.333  -5.607  1.00  0.00           O  
ATOM    353  P     G A  12     -12.668 -35.503  -6.590  1.00  0.00           P  
ATOM    354  OP1   G A  12     -12.688 -36.770  -5.815  1.00  0.00           O  
ATOM    355  OP2   G A  12     -11.409 -35.062  -7.241  1.00  0.00           O  
ATOM    356  O5'   G A  12     -13.804 -35.585  -7.705  1.00  0.00           O  
ATOM    357  C5'   G A  12     -15.156 -35.873  -7.356  1.00  0.00           C  
ATOM    358  H5'   G A  12     -15.520 -35.128  -6.646  1.00  0.00           H  
ATOM    359 H5''   G A  12     -15.217 -36.858  -6.896  1.00  0.00           H  
ATOM    360  C4'   G A  12     -16.031 -35.852  -8.588  1.00  0.00           C  
ATOM    361  H4'   G A  12     -16.995 -36.282  -8.320  1.00  0.00           H  
ATOM    362  O4'   G A  12     -16.120 -34.499  -9.095  1.00  0.00           O  
ATOM    363  C1'   G A  12     -16.394 -34.541 -10.483  1.00  0.00           C  
ATOM    364  H1'   G A  12     -17.409 -34.163 -10.616  1.00  0.00           H  
ATOM    365  N9    G A  12     -15.484 -33.627 -11.166  1.00  0.00           N  
ATOM    366  C4    G A  12     -15.659 -33.094 -12.420  1.00  0.00           C  
ATOM    367  N3    G A  12     -16.707 -33.322 -13.237  1.00  0.00           N  
ATOM    368  C2    G A  12     -16.592 -32.672 -14.379  1.00  0.00           C  
ATOM    369  N2    G A  12     -17.547 -32.787 -15.304  1.00  0.00           N  
ATOM    370  H21   G A  12     -18.349 -33.371 -15.119  1.00  0.00           H  
ATOM    371  H22   G A  12     -17.468 -32.293 -16.183  1.00  0.00           H  
ATOM    372  N1    G A  12     -15.533 -31.861 -14.699  1.00  0.00           N  
ATOM    373  H1    G A  12     -15.547 -31.412 -15.602  1.00  0.00           H  
ATOM    374  C6    G A  12     -14.442 -31.611 -13.876  1.00  0.00           C  
ATOM    375  O6    G A  12     -13.538 -30.861 -14.265  1.00  0.00           O  
ATOM    376  C5    G A  12     -14.551 -32.304 -12.640  1.00  0.00           C  
ATOM    377  N7    G A  12     -13.696 -32.336 -11.545  1.00  0.00           N  
ATOM    378  C8    G A  12     -14.292 -33.131 -10.698  1.00  0.00           C  
ATOM    379  H8    G A  12     -13.887 -33.374  -9.727  1.00  0.00           H  
ATOM    380  C2'   G A  12     -16.260 -35.994 -10.952  1.00  0.00           C  
ATOM    381  H2'   G A  12     -15.673 -36.066 -11.869  1.00  0.00           H  
ATOM    382  O2'   G A  12     -17.557 -36.543 -11.090  1.00  0.00           O  
ATOM    383 HO2'   G A  12     -17.452 -37.393 -11.519  1.00  0.00           H  
ATOM    384  C3'   G A  12     -15.511 -36.634  -9.784  1.00  0.00           C  
ATOM    385  H3'   G A  12     -14.430 -36.548  -9.882  1.00  0.00           H  
ATOM    386  O3'   G A  12     -15.787 -38.027  -9.657  1.00  0.00           O  
ATOM    387  P     C A  13     -14.987 -39.086 -10.564  1.00  0.00           P  
ATOM    388  OP1   C A  13     -15.492 -40.438 -10.214  1.00  0.00           O  
ATOM    389  OP2   C A  13     -13.534 -38.796 -10.455  1.00  0.00           O  
ATOM    390  O5'   C A  13     -15.461 -38.757 -12.050  1.00  0.00           O  
ATOM    391  C5'   C A  13     -14.551 -38.239 -13.019  1.00  0.00           C  
ATOM    392  H5'   C A  13     -13.864 -39.025 -13.335  1.00  0.00           H  
ATOM    393 H5''   C A  13     -13.978 -37.419 -12.588  1.00  0.00           H  
ATOM    394  C4'   C A  13     -15.310 -37.729 -14.221  1.00  0.00           C  
ATOM    395  H4'   C A  13     -16.261 -38.262 -14.261  1.00  0.00           H  
ATOM    396  O4'   C A  13     -15.456 -36.287 -14.111  1.00  0.00           O  
ATOM    397  C1'   C A  13     -15.296 -35.690 -15.387  1.00  0.00           C  
ATOM    398  H1'   C A  13     -16.162 -35.047 -15.549  1.00  0.00           H  
ATOM    399  N1    C A  13     -14.095 -34.838 -15.356  1.00  0.00           N  
ATOM    400  C6    C A  13     -13.261 -34.842 -14.272  1.00  0.00           C  
ATOM    401  H6    C A  13     -13.490 -35.479 -13.418  1.00  0.00           H  
ATOM    402  C2    C A  13     -13.816 -34.021 -16.457  1.00  0.00           C  
ATOM    403  O2    C A  13     -14.590 -34.031 -17.425  1.00  0.00           O  
ATOM    404  N3    C A  13     -12.713 -33.241 -16.439  1.00  0.00           N  
ATOM    405  C4    C A  13     -11.905 -33.255 -15.378  1.00  0.00           C  
ATOM    406  N4    C A  13     -10.829 -32.470 -15.406  1.00  0.00           N  
ATOM    407  H41   C A  13     -10.193 -32.452 -14.622  1.00  0.00           H  
ATOM    408  H42   C A  13     -10.649 -31.894 -16.216  1.00  0.00           H  
ATOM    409  C5    C A  13     -12.165 -34.073 -14.241  1.00  0.00           C  
ATOM    410  H5    C A  13     -11.497 -34.075 -13.379  1.00  0.00           H  
ATOM    411  C2'   C A  13     -15.221 -36.822 -16.411  1.00  0.00           C  
ATOM    412  H2'   C A  13     -14.559 -36.572 -17.241  1.00  0.00           H  
ATOM    413  O2'   C A  13     -16.535 -37.139 -16.832  1.00  0.00           O  
ATOM    414 HO2'   C A  13     -16.576 -38.093 -16.913  1.00  0.00           H  
ATOM    415  C3'   C A  13     -14.628 -37.941 -15.565  1.00  0.00           C  
ATOM    416  H3'   C A  13     -13.543 -37.873 -15.481  1.00  0.00           H  
ATOM    417  O3'   C A  13     -14.905 -39.235 -16.095  1.00  0.00           O  
ATOM    418  P     G A  14     -13.848 -39.938 -17.085  1.00  0.00           P  
ATOM    419  OP1   G A  14     -14.246 -41.364 -17.211  1.00  0.00           O  
ATOM    420  OP2   G A  14     -12.475 -39.598 -16.632  1.00  0.00           O  
ATOM    421  O5'   G A  14     -14.102 -39.227 -18.488  1.00  0.00           O  
ATOM    422  C5'   G A  14     -15.362 -39.334 -19.148  1.00  0.00           C  
ATOM    423  H5'   G A  14     -16.127 -38.816 -18.567  1.00  0.00           H  
ATOM    424 H5''   G A  14     -15.640 -40.382 -19.245  1.00  0.00           H  
ATOM    425  C4'   G A  14     -15.283 -38.718 -20.525  1.00  0.00           C  
ATOM    426  H4'   G A  14     -16.141 -39.074 -21.096  1.00  0.00           H  
ATOM    427  O4'   G A  14     -15.233 -37.271 -20.394  1.00  0.00           O  
ATOM    428  C1'   G A  14     -14.352 -36.733 -21.365  1.00  0.00           C  
ATOM    429  H1'   G A  14     -14.904 -35.963 -21.905  1.00  0.00           H  
ATOM    430  N9    G A  14     -13.239 -36.091 -20.673  1.00  0.00           N  
ATOM    431  C4    G A  14     -12.384 -35.151 -21.197  1.00  0.00           C  
ATOM    432  N3    G A  14     -12.423 -34.658 -22.452  1.00  0.00           N  
ATOM    433  C2    G A  14     -11.471 -33.767 -22.660  1.00  0.00           C  
ATOM    434  N2    G A  14     -11.365 -33.178 -23.853  1.00  0.00           N  
ATOM    435  H21   G A  14     -12.016 -33.420 -24.586  1.00  0.00           H  
ATOM    436  H22   G A  14     -10.640 -32.493 -24.020  1.00  0.00           H  
ATOM    437  N1    G A  14     -10.552 -33.389 -21.715  1.00  0.00           N  
ATOM    438  H1    G A  14      -9.867 -32.698 -21.979  1.00  0.00           H  
ATOM    439  C6    G A  14     -10.492 -33.882 -20.418  1.00  0.00           C  
ATOM    440  O6    G A  14      -9.619 -33.471 -19.644  1.00  0.00           O  
ATOM    441  C5    G A  14     -11.510 -34.842 -20.177  1.00  0.00           C  
ATOM    442  N7    G A  14     -11.807 -35.573 -19.034  1.00  0.00           N  
ATOM    443  C8    G A  14     -12.836 -36.299 -19.377  1.00  0.00           C  
ATOM    444  H8    G A  14     -13.319 -36.997 -18.710  1.00  0.00           H  
ATOM    445  C2'   G A  14     -13.924 -37.881 -22.279  1.00  0.00           C  
ATOM    446  H2'   G A  14     -12.895 -37.760 -22.623  1.00  0.00           H  
ATOM    447  O2'   G A  14     -14.850 -37.984 -23.344  1.00  0.00           O  
ATOM    448 HO2'   G A  14     -15.086 -38.910 -23.416  1.00  0.00           H  
ATOM    449  C3'   G A  14     -14.040 -39.067 -21.331  1.00  0.00           C  
ATOM    450  H3'   G A  14     -13.165 -39.180 -20.692  1.00  0.00           H  
ATOM    451  O3'   G A  14     -14.189 -40.304 -22.022  1.00  0.00           O  
ATOM    452  P     U A  15     -12.886 -41.158 -22.421  1.00  0.00           P  
ATOM    453  OP1   U A  15     -13.356 -42.385 -23.113  1.00  0.00           O  
ATOM    454  OP2   U A  15     -12.019 -41.280 -21.221  1.00  0.00           O  
ATOM    455  O5'   U A  15     -12.135 -40.241 -23.486  1.00  0.00           O  
ATOM    456  C5'   U A  15     -12.700 -39.996 -24.773  1.00  0.00           C  
ATOM    457  H5'   U A  15     -13.614 -39.410 -24.668  1.00  0.00           H  
ATOM    458 H5''   U A  15     -12.938 -40.942 -25.258  1.00  0.00           H  
ATOM    459  C4'   U A  15     -11.720 -39.236 -25.636  1.00  0.00           C  
ATOM    460  H4'   U A  15     -12.047 -39.332 -26.672  1.00  0.00           H  
ATOM    461  O4'   U A  15     -11.646 -37.859 -25.174  1.00  0.00           O  
ATOM    462  C1'   U A  15     -10.313 -37.389 -25.289  1.00  0.00           C  
ATOM    463  H1'   U A  15     -10.348 -36.465 -25.868  1.00  0.00           H  
ATOM    464  N1    U A  15      -9.810 -37.069 -23.946  1.00  0.00           N  
ATOM    465  C6    U A  15     -10.286 -37.718 -22.829  1.00  0.00           C  
ATOM    466  H6    U A  15     -11.057 -38.479 -22.951  1.00  0.00           H  
ATOM    467  C2    U A  15      -8.834 -36.097 -23.841  1.00  0.00           C  
ATOM    468  O2    U A  15      -8.393 -35.493 -24.803  1.00  0.00           O  
ATOM    469  N3    U A  15      -8.391 -35.855 -22.568  1.00  0.00           N  
ATOM    470  H3    U A  15      -7.666 -35.160 -22.472  1.00  0.00           H  
ATOM    471  C4    U A  15      -8.818 -36.464 -21.412  1.00  0.00           C  
ATOM    472  O4    U A  15      -8.318 -36.134 -20.336  1.00  0.00           O  
ATOM    473  C5    U A  15      -9.833 -37.452 -21.600  1.00  0.00           C  
ATOM    474  H5    U A  15     -10.238 -37.988 -20.741  1.00  0.00           H  
ATOM    475  C2'   U A  15      -9.504 -38.479 -25.990  1.00  0.00           C  
ATOM    476  H2'   U A  15      -8.479 -38.522 -25.616  1.00  0.00           H  
ATOM    477  O2'   U A  15      -9.567 -38.267 -27.388  1.00  0.00           O  
ATOM    478 HO2'   U A  15      -8.688 -38.434 -27.728  1.00  0.00           H  
ATOM    479  C3'   U A  15     -10.279 -39.722 -25.579  1.00  0.00           C  
ATOM    480  H3'   U A  15     -10.013 -40.069 -24.580  1.00  0.00           H  
ATOM    481  O3'   U A  15     -10.049 -40.822 -26.453  1.00  0.00           O  
ATOM    482  P     G A  16      -8.756 -41.753 -26.237  1.00  0.00           P  
ATOM    483  OP1   G A  16      -8.671 -42.672 -27.401  1.00  0.00           O  
ATOM    484  OP2   G A  16      -8.815 -42.313 -24.863  1.00  0.00           O  
ATOM    485  O5'   G A  16      -7.531 -40.734 -26.307  1.00  0.00           O  
ATOM    486  C5'   G A  16      -6.645 -40.721 -27.427  1.00  0.00           C  
ATOM    487  H5'   G A  16      -7.217 -40.837 -28.349  1.00  0.00           H  
ATOM    488 H5''   G A  16      -5.937 -41.545 -27.346  1.00  0.00           H  
ATOM    489  C4'   G A  16      -5.878 -39.417 -27.478  1.00  0.00           C  
ATOM    490  H4'   G A  16      -5.841 -39.097 -28.520  1.00  0.00           H  
ATOM    491  O4'   G A  16      -6.498 -38.445 -26.595  1.00  0.00           O  
ATOM    492  C1'   G A  16      -5.504 -37.576 -26.076  1.00  0.00           C  
ATOM    493  H1'   G A  16      -5.769 -36.565 -26.389  1.00  0.00           H  
ATOM    494  N9    G A  16      -5.557 -37.625 -24.618  1.00  0.00           N  
ATOM    495  C4    G A  16      -4.747 -36.933 -23.750  1.00  0.00           C  
ATOM    496  N3    G A  16      -3.761 -36.079 -24.097  1.00  0.00           N  
ATOM    497  C2    G A  16      -3.153 -35.573 -23.039  1.00  0.00           C  
ATOM    498  N2    G A  16      -2.148 -34.709 -23.203  1.00  0.00           N  
ATOM    499  H21   G A  16      -1.863 -34.452 -24.137  1.00  0.00           H  
ATOM    500  H22   G A  16      -1.669 -34.322 -22.401  1.00  0.00           H  
ATOM    501  N1    G A  16      -3.485 -35.876 -21.744  1.00  0.00           N  
ATOM    502  H1    G A  16      -2.953 -35.432 -21.011  1.00  0.00           H  
ATOM    503  C6    G A  16      -4.498 -36.747 -21.362  1.00  0.00           C  
ATOM    504  O6    G A  16      -4.717 -36.946 -20.162  1.00  0.00           O  
ATOM    505  C5    G A  16      -5.160 -37.303 -22.488  1.00  0.00           C  
ATOM    506  N7    G A  16      -6.213 -38.207 -22.560  1.00  0.00           N  
ATOM    507  C8    G A  16      -6.411 -38.367 -23.839  1.00  0.00           C  
ATOM    508  H8    G A  16      -7.169 -39.021 -24.245  1.00  0.00           H  
ATOM    509  C2'   G A  16      -4.155 -38.019 -26.647  1.00  0.00           C  
ATOM    510  H2'   G A  16      -3.358 -37.944 -25.904  1.00  0.00           H  
ATOM    511  O2'   G A  16      -3.888 -37.267 -27.816  1.00  0.00           O  
ATOM    512 HO2'   G A  16      -3.479 -37.867 -28.440  1.00  0.00           H  
ATOM    513  C3'   G A  16      -4.441 -39.478 -26.985  1.00  0.00           C  
ATOM    514  H3'   G A  16      -4.340 -40.135 -26.121  1.00  0.00           H  
ATOM    515  O3'   G A  16      -3.558 -39.990 -27.980  1.00  0.00           O  
ATOM    516  P     G A  17      -2.267 -40.844 -27.541  1.00  0.00           P  
ATOM    517  OP1   G A  17      -1.561 -41.245 -28.785  1.00  0.00           O  
ATOM    518  OP2   G A  17      -2.699 -41.887 -26.576  1.00  0.00           O  
ATOM    519  O5'   G A  17      -1.350 -39.793 -26.769  1.00  0.00           O  
ATOM    520  C5'   G A  17      -0.798 -38.665 -27.446  1.00  0.00           C  
ATOM    521  H5'   G A  17      -1.601 -38.056 -27.861  1.00  0.00           H  
ATOM    522 H5''   G A  17      -0.153 -39.001 -28.257  1.00  0.00           H  
ATOM    523  C4'   G A  17       0.018 -37.825 -26.488  1.00  0.00           C  
ATOM    524  H4'   G A  17       0.558 -37.083 -27.076  1.00  0.00           H  
ATOM    525  O4'   G A  17      -0.860 -37.245 -25.488  1.00  0.00           O  
ATOM    526  C1'   G A  17      -0.145 -37.079 -24.275  1.00  0.00           C  
ATOM    527  H1'   G A  17      -0.142 -36.011 -24.052  1.00  0.00           H  
ATOM    528  N9    G A  17      -0.872 -37.760 -23.208  1.00  0.00           N  
ATOM    529  C4    G A  17      -0.607 -37.680 -21.862  1.00  0.00           C  
ATOM    530  N3    G A  17       0.373 -36.951 -21.289  1.00  0.00           N  
ATOM    531  C2    G A  17       0.380 -37.081 -19.975  1.00  0.00           C  
ATOM    532  N2    G A  17       1.291 -36.426 -19.251  1.00  0.00           N  
ATOM    533  H21   G A  17       1.964 -35.839 -19.723  1.00  0.00           H  
ATOM    534  H22   G A  17       1.317 -36.518 -18.247  1.00  0.00           H  
ATOM    535  N1    G A  17      -0.504 -37.860 -19.275  1.00  0.00           N  
ATOM    536  H1    G A  17      -0.414 -37.890 -18.272  1.00  0.00           H  
ATOM    537  C6    G A  17      -1.522 -38.619 -19.842  1.00  0.00           C  
ATOM    538  O6    G A  17      -2.264 -39.289 -19.115  1.00  0.00           O  
ATOM    539  C5    G A  17      -1.542 -38.492 -21.256  1.00  0.00           C  
ATOM    540  N7    G A  17      -2.381 -39.069 -22.201  1.00  0.00           N  
ATOM    541  C8    G A  17      -1.946 -38.606 -23.341  1.00  0.00           C  
ATOM    542  H8    G A  17      -2.386 -38.864 -24.293  1.00  0.00           H  
ATOM    543  C2'   G A  17       1.269 -37.624 -24.487  1.00  0.00           C  
ATOM    544  H2'   G A  17       1.627 -38.169 -23.612  1.00  0.00           H  
ATOM    545  O2'   G A  17       2.117 -36.550 -24.849  1.00  0.00           O  
ATOM    546 HO2'   G A  17       2.570 -36.815 -25.649  1.00  0.00           H  
ATOM    547  C3'   G A  17       1.052 -38.572 -25.661  1.00  0.00           C  
ATOM    548  H3'   G A  17       0.687 -39.550 -25.348  1.00  0.00           H  
ATOM    549  O3'   G A  17       2.251 -38.810 -26.394  1.00  0.00           O  
ATOM    550  P     A A  18       3.270 -39.957 -25.909  1.00  0.00           P  
ATOM    551  OP1   A A  18       4.399 -39.978 -26.874  1.00  0.00           O  
ATOM    552  OP2   A A  18       2.497 -41.200 -25.659  1.00  0.00           O  
ATOM    553  O5'   A A  18       3.822 -39.424 -24.512  1.00  0.00           O  
ATOM    554  C5'   A A  18       4.616 -38.240 -24.438  1.00  0.00           C  
ATOM    555  H5'   A A  18       3.979 -37.362 -24.554  1.00  0.00           H  
ATOM    556 H5''   A A  18       5.360 -38.244 -25.233  1.00  0.00           H  
ATOM    557  C4'   A A  18       5.325 -38.166 -23.104  1.00  0.00           C  
ATOM    558  H4'   A A  18       6.201 -37.530 -23.230  1.00  0.00           H  
ATOM    559  O4'   A A  18       4.399 -37.684 -22.097  1.00  0.00           O  
ATOM    560  C1'   A A  18       4.724 -38.258 -20.842  1.00  0.00           C  
ATOM    561  H1'   A A  18       4.961 -37.432 -20.169  1.00  0.00           H  
ATOM    562  N9    A A  18       3.535 -38.933 -20.323  1.00  0.00           N  
ATOM    563  C4    A A  18       3.305 -39.280 -19.014  1.00  0.00           C  
ATOM    564  N3    A A  18       4.116 -39.078 -17.962  1.00  0.00           N  
ATOM    565  C2    A A  18       3.563 -39.545 -16.845  1.00  0.00           C  
ATOM    566  H2    A A  18       4.159 -39.421 -15.941  1.00  0.00           H  
ATOM    567  N1    A A  18       2.378 -40.147 -16.674  1.00  0.00           N  
ATOM    568  C6    A A  18       1.587 -40.334 -17.752  1.00  0.00           C  
ATOM    569  N6    A A  18       0.408 -40.932 -17.580  1.00  0.00           N  
ATOM    570  H61   A A  18      -0.201 -41.084 -18.372  1.00  0.00           H  
ATOM    571  H62   A A  18       0.123 -41.234 -16.659  1.00  0.00           H  
ATOM    572  C5    A A  18       2.061 -39.883 -18.997  1.00  0.00           C  
ATOM    573  N7    A A  18       1.516 -39.920 -20.273  1.00  0.00           N  
ATOM    574  C8    A A  18       2.428 -39.347 -21.021  1.00  0.00           C  
ATOM    575  H8    A A  18       2.319 -39.216 -22.087  1.00  0.00           H  
ATOM    576  C2'   A A  18       5.920 -39.190 -21.047  1.00  0.00           C  
ATOM    577  H2'   A A  18       5.823 -40.106 -20.461  1.00  0.00           H  
ATOM    578  O2'   A A  18       7.104 -38.474 -20.751  1.00  0.00           O  
ATOM    579 HO2'   A A  18       7.668 -38.533 -21.523  1.00  0.00           H  
ATOM    580  C3'   A A  18       5.817 -39.490 -22.539  1.00  0.00           C  
ATOM    581  H3'   A A  18       5.125 -40.303 -22.757  1.00  0.00           H  
ATOM    582  O3'   A A  18       7.069 -39.870 -23.105  1.00  0.00           O  
ATOM    583  P     U A  19       7.519 -41.415 -23.085  1.00  0.00           P  
ATOM    584  OP1   U A  19       8.841 -41.498 -23.757  1.00  0.00           O  
ATOM    585  OP2   U A  19       6.389 -42.239 -23.585  1.00  0.00           O  
ATOM    586  O5'   U A  19       7.727 -41.740 -21.539  1.00  0.00           O  
ATOM    587  C5'   U A  19       8.718 -41.058 -20.771  1.00  0.00           C  
ATOM    588  H5'   U A  19       8.616 -39.981 -20.912  1.00  0.00           H  
ATOM    589 H5''   U A  19       9.712 -41.364 -21.094  1.00  0.00           H  
ATOM    590  C4'   U A  19       8.558 -41.383 -19.304  1.00  0.00           C  
ATOM    591  H4'   U A  19       9.227 -40.722 -18.750  1.00  0.00           H  
ATOM    592  O4'   U A  19       7.158 -41.219 -18.948  1.00  0.00           O  
ATOM    593  C1'   U A  19       6.673 -42.402 -18.355  1.00  0.00           C  
ATOM    594  H1'   U A  19       6.703 -42.255 -17.274  1.00  0.00           H  
ATOM    595  N1    U A  19       5.270 -42.577 -18.756  1.00  0.00           N  
ATOM    596  C6    U A  19       4.899 -42.538 -20.081  1.00  0.00           C  
ATOM    597  H6    U A  19       5.667 -42.374 -20.837  1.00  0.00           H  
ATOM    598  C2    U A  19       4.333 -42.783 -17.760  1.00  0.00           C  
ATOM    599  O2    U A  19       4.620 -42.827 -16.577  1.00  0.00           O  
ATOM    600  N3    U A  19       3.044 -42.937 -18.201  1.00  0.00           N  
ATOM    601  H3    U A  19       2.343 -43.079 -17.492  1.00  0.00           H  
ATOM    602  C4    U A  19       2.604 -42.909 -19.504  1.00  0.00           C  
ATOM    603  O4    U A  19       1.406 -43.064 -19.739  1.00  0.00           O  
ATOM    604  C5    U A  19       3.631 -42.693 -20.474  1.00  0.00           C  
ATOM    605  H5    U A  19       3.380 -42.654 -21.533  1.00  0.00           H  
ATOM    606  C2'   U A  19       7.593 -43.531 -18.810  1.00  0.00           C  
ATOM    607  H2'   U A  19       7.294 -43.929 -19.781  1.00  0.00           H  
ATOM    608  O2'   U A  19       7.623 -44.521 -17.798  1.00  0.00           O  
ATOM    609 HO2'   U A  19       8.490 -44.469 -17.394  1.00  0.00           H  
ATOM    610  C3'   U A  19       8.936 -42.811 -18.911  1.00  0.00           C  
ATOM    611  H3'   U A  19       9.595 -43.266 -19.650  1.00  0.00           H  
ATOM    612  O3'   U A  19       9.655 -42.836 -17.682  1.00  0.00           O  
ATOM    613  P     A A  20      11.263 -42.872 -17.698  1.00  0.00           P  
ATOM    614  OP1   A A  20      11.729 -41.839 -18.657  1.00  0.00           O  
ATOM    615  OP2   A A  20      11.689 -44.283 -17.877  1.00  0.00           O  
ATOM    616  O5'   A A  20      11.675 -42.417 -16.227  1.00  0.00           O  
ATOM    617  C5'   A A  20      11.789 -41.036 -15.888  1.00  0.00           C  
ATOM    618  H5'   A A  20      10.797 -40.585 -15.846  1.00  0.00           H  
ATOM    619 H5''   A A  20      12.382 -40.518 -16.641  1.00  0.00           H  
ATOM    620  C4'   A A  20      12.462 -40.884 -14.545  1.00  0.00           C  
ATOM    621  H4'   A A  20      12.761 -39.840 -14.443  1.00  0.00           H  
ATOM    622  O4'   A A  20      11.542 -41.328 -13.512  1.00  0.00           O  
ATOM    623  C1'   A A  20      11.995 -42.545 -12.953  1.00  0.00           C  
ATOM    624  H1'   A A  20      12.288 -42.334 -11.924  1.00  0.00           H  
ATOM    625  N9    A A  20      10.870 -43.479 -12.919  1.00  0.00           N  
ATOM    626  C4    A A  20      10.560 -44.347 -11.900  1.00  0.00           C  
ATOM    627  N3    A A  20      11.217 -44.510 -10.739  1.00  0.00           N  
ATOM    628  C2    A A  20      10.628 -45.443  -9.994  1.00  0.00           C  
ATOM    629  H2    A A  20      11.099 -45.638  -9.031  1.00  0.00           H  
ATOM    630  N1    A A  20       9.540 -46.177 -10.259  1.00  0.00           N  
ATOM    631  C6    A A  20       8.905 -45.989 -11.436  1.00  0.00           C  
ATOM    632  N6    A A  20       7.824 -46.724 -11.699  1.00  0.00           N  
ATOM    633  H61   A A  20       7.329 -46.606 -12.571  1.00  0.00           H  
ATOM    634  H62   A A  20       7.511 -47.412 -11.029  1.00  0.00           H  
ATOM    635  C5    A A  20       9.428 -45.025 -12.315  1.00  0.00           C  
ATOM    636  N7    A A  20       9.028 -44.590 -13.571  1.00  0.00           N  
ATOM    637  C8    A A  20       9.914 -43.675 -13.884  1.00  0.00           C  
ATOM    638  H8    A A  20       9.893 -43.127 -14.814  1.00  0.00           H  
ATOM    639  C2'   A A  20      13.172 -43.036 -13.797  1.00  0.00           C  
ATOM    640  H2'   A A  20      12.840 -43.686 -14.609  1.00  0.00           H  
ATOM    641  O2'   A A  20      14.110 -43.663 -12.942  1.00  0.00           O  
ATOM    642 HO2'   A A  20      14.716 -42.977 -12.658  1.00  0.00           H  
ATOM    643  C3'   A A  20      13.719 -41.723 -14.348  1.00  0.00           C  
ATOM    644  H3'   A A  20      14.261 -41.858 -15.283  1.00  0.00           H  
ATOM    645  O3'   A A  20      14.631 -41.093 -13.451  1.00  0.00           O  
ATOM    646  P     U A  21      15.906 -40.302 -14.033  1.00  0.00           P  
ATOM    647  OP1   U A  21      16.708 -41.280 -14.812  1.00  0.00           O  
ATOM    648  OP2   U A  21      16.542 -39.559 -12.915  1.00  0.00           O  
ATOM    649  O5'   U A  21      15.281 -39.253 -15.058  1.00  0.00           O  
ATOM    650  C5'   U A  21      14.970 -37.919 -14.653  1.00  0.00           C  
ATOM    651  H5'   U A  21      15.685 -37.586 -13.900  1.00  0.00           H  
ATOM    652 H5''   U A  21      13.968 -37.886 -14.228  1.00  0.00           H  
ATOM    653  C4'   U A  21      15.029 -36.984 -15.841  1.00  0.00           C  
ATOM    654  H4'   U A  21      14.956 -35.965 -15.457  1.00  0.00           H  
ATOM    655  O4'   U A  21      16.262 -37.240 -16.574  1.00  0.00           O  
ATOM    656  C1'   U A  21      15.959 -37.552 -17.917  1.00  0.00           C  
ATOM    657  H1'   U A  21      16.081 -36.634 -18.495  1.00  0.00           H  
ATOM    658  N1    U A  21      16.938 -38.535 -18.400  1.00  0.00           N  
ATOM    659  C6    U A  21      17.190 -39.692 -17.701  1.00  0.00           C  
ATOM    660  H6    U A  21      16.650 -39.873 -16.772  1.00  0.00           H  
ATOM    661  C2    U A  21      17.598 -38.259 -19.584  1.00  0.00           C  
ATOM    662  O2    U A  21      17.405 -37.245 -20.230  1.00  0.00           O  
ATOM    663  N3    U A  21      18.495 -39.216 -19.983  1.00  0.00           N  
ATOM    664  H3    U A  21      18.987 -39.037 -20.844  1.00  0.00           H  
ATOM    665  C4    U A  21      18.794 -40.393 -19.337  1.00  0.00           C  
ATOM    666  O4    U A  21      19.623 -41.158 -19.828  1.00  0.00           O  
ATOM    667  C5    U A  21      18.072 -40.604 -18.121  1.00  0.00           C  
ATOM    668  H5    U A  21      18.242 -41.508 -17.536  1.00  0.00           H  
ATOM    669  C2'   U A  21      14.517 -38.048 -17.921  1.00  0.00           C  
ATOM    670  H2'   U A  21      14.451 -39.098 -17.626  1.00  0.00           H  
ATOM    671  O2'   U A  21      13.954 -37.799 -19.196  1.00  0.00           O  
ATOM    672 HO2'   U A  21      13.528 -36.942 -19.146  1.00  0.00           H  
ATOM    673  C3'   U A  21      13.900 -37.149 -16.857  1.00  0.00           C  
ATOM    674  H3'   U A  21      13.011 -37.586 -16.404  1.00  0.00           H  
ATOM    675  O3'   U A  21      13.494 -35.890 -17.389  1.00  0.00           O  
ATOM    676  P     G A  22      12.257 -35.103 -16.728  1.00  0.00           P  
ATOM    677  OP1   G A  22      12.131 -33.804 -17.437  1.00  0.00           O  
ATOM    678  OP2   G A  22      12.425 -35.120 -15.253  1.00  0.00           O  
ATOM    679  O5'   G A  22      10.991 -35.996 -17.100  1.00  0.00           O  
ATOM    680  C5'   G A  22      10.717 -36.360 -18.453  1.00  0.00           C  
ATOM    681  H5'   G A  22      11.374 -37.178 -18.754  1.00  0.00           H  
ATOM    682 H5''   G A  22      10.891 -35.507 -19.107  1.00  0.00           H  
ATOM    683  C4'   G A  22       9.279 -36.800 -18.593  1.00  0.00           C  
ATOM    684  H4'   G A  22       8.958 -36.562 -19.608  1.00  0.00           H  
ATOM    685  O4'   G A  22       9.193 -38.217 -18.273  1.00  0.00           O  
ATOM    686  C1'   G A  22       8.100 -38.447 -17.404  1.00  0.00           C  
ATOM    687  H1'   G A  22       7.570 -39.323 -17.779  1.00  0.00           H  
ATOM    688  N9    G A  22       8.625 -38.763 -16.079  1.00  0.00           N  
ATOM    689  C4    G A  22       8.110 -39.675 -15.190  1.00  0.00           C  
ATOM    690  N3    G A  22       7.021 -40.448 -15.386  1.00  0.00           N  
ATOM    691  C2    G A  22       6.776 -41.225 -14.348  1.00  0.00           C  
ATOM    692  N2    G A  22       5.734 -42.058 -14.375  1.00  0.00           N  
ATOM    693  H21   G A  22       5.141 -42.084 -15.194  1.00  0.00           H  
ATOM    694  H22   G A  22       5.537 -42.655 -13.584  1.00  0.00           H  
ATOM    695  N1    G A  22       7.535 -41.246 -13.206  1.00  0.00           N  
ATOM    696  H1    G A  22       7.262 -41.879 -12.470  1.00  0.00           H  
ATOM    697  C6    G A  22       8.659 -40.461 -12.980  1.00  0.00           C  
ATOM    698  O6    G A  22       9.269 -40.557 -11.910  1.00  0.00           O  
ATOM    699  C5    G A  22       8.938 -39.619 -14.088  1.00  0.00           C  
ATOM    700  N7    G A  22       9.953 -38.690 -14.280  1.00  0.00           N  
ATOM    701  C8    G A  22       9.726 -38.210 -15.472  1.00  0.00           C  
ATOM    702  H8    G A  22      10.342 -37.454 -15.934  1.00  0.00           H  
ATOM    703  C2'   G A  22       7.234 -37.190 -17.439  1.00  0.00           C  
ATOM    704  H2'   G A  22       6.710 -37.034 -16.494  1.00  0.00           H  
ATOM    705  O2'   G A  22       6.356 -37.269 -18.547  1.00  0.00           O  
ATOM    706 HO2'   G A  22       6.831 -37.707 -19.256  1.00  0.00           H  
ATOM    707  C3'   G A  22       8.295 -36.117 -17.650  1.00  0.00           C  
ATOM    708  H3'   G A  22       8.775 -35.816 -16.719  1.00  0.00           H  
ATOM    709  O3'   G A  22       7.764 -34.926 -18.223  1.00  0.00           O  
ATOM    710  P     G A  23       7.158 -33.782 -17.269  1.00  0.00           P  
ATOM    711  OP1   G A  23       6.619 -32.713 -18.147  1.00  0.00           O  
ATOM    712  OP2   G A  23       8.177 -33.441 -16.242  1.00  0.00           O  
ATOM    713  O5'   G A  23       5.934 -34.493 -16.538  1.00  0.00           O  
ATOM    714  C5'   G A  23       4.802 -34.953 -17.275  1.00  0.00           C  
ATOM    715  H5'   G A  23       5.114 -35.712 -17.994  1.00  0.00           H  
ATOM    716 H5''   G A  23       4.348 -34.121 -17.813  1.00  0.00           H  
ATOM    717  C4'   G A  23       3.777 -35.548 -16.339  1.00  0.00           C  
ATOM    718  H4'   G A  23       2.834 -35.621 -16.882  1.00  0.00           H  
ATOM    719  O4'   G A  23       4.269 -36.826 -15.852  1.00  0.00           O  
ATOM    720  C1'   G A  23       3.909 -36.990 -14.492  1.00  0.00           C  
ATOM    721  H1'   G A  23       3.379 -37.940 -14.415  1.00  0.00           H  
ATOM    722  N9    G A  23       5.130 -37.089 -13.698  1.00  0.00           N  
ATOM    723  C4    G A  23       5.322 -37.880 -12.592  1.00  0.00           C  
ATOM    724  N3    G A  23       4.416 -38.721 -12.052  1.00  0.00           N  
ATOM    725  C2    G A  23       4.890 -39.337 -10.985  1.00  0.00           C  
ATOM    726  N2    G A  23       4.122 -40.208 -10.328  1.00  0.00           N  
ATOM    727  H21   G A  23       3.184 -40.387 -10.657  1.00  0.00           H  
ATOM    728  H22   G A  23       4.469 -40.678  -9.504  1.00  0.00           H  
ATOM    729  N1    G A  23       6.152 -39.146 -10.484  1.00  0.00           N  
ATOM    730  H1    G A  23       6.414 -39.664  -9.659  1.00  0.00           H  
ATOM    731  C6    G A  23       7.104 -38.290 -11.024  1.00  0.00           C  
ATOM    732  O6    G A  23       8.216 -38.194 -10.491  1.00  0.00           O  
ATOM    733  C5    G A  23       6.610 -37.619 -12.174  1.00  0.00           C  
ATOM    734  N7    G A  23       7.219 -36.688 -13.006  1.00  0.00           N  
ATOM    735  C8    G A  23       6.306 -36.407 -13.895  1.00  0.00           C  
ATOM    736  H8    G A  23       6.459 -35.707 -14.703  1.00  0.00           H  
ATOM    737  C2'   G A  23       3.025 -35.806 -14.099  1.00  0.00           C  
ATOM    738  H2'   G A  23       3.208 -35.491 -13.069  1.00  0.00           H  
ATOM    739  O2'   G A  23       1.671 -36.148 -14.335  1.00  0.00           O  
ATOM    740 HO2'   G A  23       1.282 -35.410 -14.803  1.00  0.00           H  
ATOM    741  C3'   G A  23       3.501 -34.740 -15.079  1.00  0.00           C  
ATOM    742  H3'   G A  23       4.393 -34.220 -14.732  1.00  0.00           H  
ATOM    743  O3'   G A  23       2.519 -33.733 -15.307  1.00  0.00           O  
ATOM    744  P     C A  24       2.408 -32.480 -14.304  1.00  0.00           P  
ATOM    745  OP1   C A  24       3.703 -32.347 -13.590  1.00  0.00           O  
ATOM    746  OP2   C A  24       1.153 -32.636 -13.523  1.00  0.00           O  
ATOM    747  O5'   C A  24       2.246 -31.223 -15.271  1.00  0.00           O  
ATOM    748  C5'   C A  24       1.039 -31.002 -15.999  1.00  0.00           C  
ATOM    749  H5'   C A  24       0.664 -29.999 -15.793  1.00  0.00           H  
ATOM    750 H5''   C A  24       0.286 -31.730 -15.699  1.00  0.00           H  
ATOM    751  C4'   C A  24       1.292 -31.143 -17.481  1.00  0.00           C  
ATOM    752  H4'   C A  24       2.151 -30.518 -17.730  1.00  0.00           H  
ATOM    753  O4'   C A  24       1.486 -32.551 -17.792  1.00  0.00           O  
ATOM    754  C1'   C A  24       0.772 -32.887 -18.969  1.00  0.00           C  
ATOM    755  H1'   C A  24       1.457 -33.444 -19.609  1.00  0.00           H  
ATOM    756  N1    C A  24      -0.338 -33.782 -18.598  1.00  0.00           N  
ATOM    757  C6    C A  24      -0.577 -34.095 -17.289  1.00  0.00           C  
ATOM    758  H6    C A  24       0.062 -33.676 -16.511  1.00  0.00           H  
ATOM    759  C2    C A  24      -1.149 -34.312 -19.608  1.00  0.00           C  
ATOM    760  O2    C A  24      -0.915 -34.012 -20.788  1.00  0.00           O  
ATOM    761  N3    C A  24      -2.166 -35.137 -19.274  1.00  0.00           N  
ATOM    762  C4    C A  24      -2.389 -35.436 -17.994  1.00  0.00           C  
ATOM    763  N4    C A  24      -3.401 -36.256 -17.713  1.00  0.00           N  
ATOM    764  H41   C A  24      -3.602 -36.507 -16.756  1.00  0.00           H  
ATOM    765  H42   C A  24      -3.969 -36.630 -18.461  1.00  0.00           H  
ATOM    766  C5    C A  24      -1.582 -34.909 -16.944  1.00  0.00           C  
ATOM    767  H5    C A  24      -1.776 -35.158 -15.901  1.00  0.00           H  
ATOM    768  C2'   C A  24       0.326 -31.574 -19.610  1.00  0.00           C  
ATOM    769  H2'   C A  24      -0.618 -31.687 -20.146  1.00  0.00           H  
ATOM    770  O2'   C A  24       1.371 -31.092 -20.434  1.00  0.00           O  
ATOM    771 HO2'   C A  24       1.577 -30.208 -20.128  1.00  0.00           H  
ATOM    772  C3'   C A  24       0.146 -30.695 -18.379  1.00  0.00           C  
ATOM    773  H3'   C A  24      -0.821 -30.840 -17.898  1.00  0.00           H  
ATOM    774  O3'   C A  24       0.233 -29.305 -18.682  1.00  0.00           O  
ATOM    775  P     A A  25      -1.096 -28.484 -19.065  1.00  0.00           P  
ATOM    776  OP1   A A  25      -0.725 -27.048 -19.135  1.00  0.00           O  
ATOM    777  OP2   A A  25      -2.196 -28.915 -18.163  1.00  0.00           O  
ATOM    778  O5'   A A  25      -1.444 -28.979 -20.539  1.00  0.00           O  
ATOM    779  C5'   A A  25      -0.534 -28.769 -21.619  1.00  0.00           C  
ATOM    780  H5'   A A  25       0.309 -29.455 -21.528  1.00  0.00           H  
ATOM    781 H5''   A A  25      -0.163 -27.746 -21.597  1.00  0.00           H  
ATOM    782  C4'   A A  25      -1.229 -29.009 -22.939  1.00  0.00           C  
ATOM    783  H4'   A A  25      -0.664 -28.483 -23.710  1.00  0.00           H  
ATOM    784  O4'   A A  25      -1.323 -30.444 -23.164  1.00  0.00           O  
ATOM    785  C1'   A A  25      -2.616 -30.770 -23.641  1.00  0.00           C  
ATOM    786  H1'   A A  25      -2.483 -31.434 -24.497  1.00  0.00           H  
ATOM    787  N9    A A  25      -3.319 -31.511 -22.594  1.00  0.00           N  
ATOM    788  C4    A A  25      -4.363 -32.385 -22.775  1.00  0.00           C  
ATOM    789  N3    A A  25      -4.945 -32.731 -23.936  1.00  0.00           N  
ATOM    790  C2    A A  25      -5.927 -33.604 -23.726  1.00  0.00           C  
ATOM    791  H2    A A  25      -6.453 -33.939 -24.621  1.00  0.00           H  
ATOM    792  N1    A A  25      -6.361 -34.131 -22.573  1.00  0.00           N  
ATOM    793  C6    A A  25      -5.755 -33.761 -21.425  1.00  0.00           C  
ATOM    794  N6    A A  25      -6.188 -34.287 -20.279  1.00  0.00           N  
ATOM    795  H61   A A  25      -5.751 -34.027 -19.407  1.00  0.00           H  
ATOM    796  H62   A A  25      -6.953 -34.950 -20.281  1.00  0.00           H  
ATOM    797  C5    A A  25      -4.697 -32.839 -21.512  1.00  0.00           C  
ATOM    798  N7    A A  25      -3.880 -32.262 -20.550  1.00  0.00           N  
ATOM    799  C8    A A  25      -3.083 -31.483 -21.242  1.00  0.00           C  
ATOM    800  H8    A A  25      -2.315 -30.874 -20.790  1.00  0.00           H  
ATOM    801  C2'   A A  25      -3.293 -29.458 -24.028  1.00  0.00           C  
ATOM    802  H2'   A A  25      -4.375 -29.506 -23.892  1.00  0.00           H  
ATOM    803  O2'   A A  25      -2.921 -29.125 -25.353  1.00  0.00           O  
ATOM    804 HO2'   A A  25      -2.701 -28.193 -25.352  1.00  0.00           H  
ATOM    805  C3'   A A  25      -2.664 -28.503 -23.022  1.00  0.00           C  
ATOM    806  H3'   A A  25      -3.157 -28.534 -22.051  1.00  0.00           H  
ATOM    807  O3'   A A  25      -2.717 -27.146 -23.451  1.00  0.00           O  
ATOM    808  P     C A  26      -3.926 -26.202 -22.965  1.00  0.00           P  
ATOM    809  OP1   C A  26      -3.702 -24.858 -23.555  1.00  0.00           O  
ATOM    810  OP2   C A  26      -4.071 -26.344 -21.494  1.00  0.00           O  
ATOM    811  O5'   C A  26      -5.213 -26.841 -23.655  1.00  0.00           O  
ATOM    812  C5'   C A  26      -5.348 -26.866 -25.075  1.00  0.00           C  
ATOM    813  H5'   C A  26      -4.484 -27.363 -25.518  1.00  0.00           H  
ATOM    814 H5''   C A  26      -5.407 -25.848 -25.458  1.00  0.00           H  
ATOM    815  C4'   C A  26      -6.603 -27.611 -25.468  1.00  0.00           C  
ATOM    816  H4'   C A  26      -6.790 -27.411 -26.523  1.00  0.00           H  
ATOM    817  O4'   C A  26      -6.441 -29.023 -25.164  1.00  0.00           O  
ATOM    818  C1'   C A  26      -7.688 -29.568 -24.761  1.00  0.00           C  
ATOM    819  H1'   C A  26      -7.894 -30.416 -25.415  1.00  0.00           H  
ATOM    820  N1    C A  26      -7.557 -30.073 -23.384  1.00  0.00           N  
ATOM    821  C6    C A  26      -6.641 -29.537 -22.522  1.00  0.00           C  
ATOM    822  H6    C A  26      -5.992 -28.729 -22.860  1.00  0.00           H  
ATOM    823  C2    C A  26      -8.395 -31.109 -22.966  1.00  0.00           C  
ATOM    824  O2    C A  26      -9.211 -31.583 -23.769  1.00  0.00           O  
ATOM    825  N3    C A  26      -8.295 -31.571 -21.701  1.00  0.00           N  
ATOM    826  C4    C A  26      -7.401 -31.040 -20.866  1.00  0.00           C  
ATOM    827  N4    C A  26      -7.343 -31.527 -19.627  1.00  0.00           N  
ATOM    828  H41   C A  26      -6.681 -31.154 -18.963  1.00  0.00           H  
ATOM    829  H42   C A  26      -7.972 -32.270 -19.355  1.00  0.00           H  
ATOM    830  C5    C A  26      -6.528 -29.987 -21.265  1.00  0.00           C  
ATOM    831  H5    C A  26      -5.798 -29.564 -20.575  1.00  0.00           H  
ATOM    832  C2'   C A  26      -8.733 -28.462 -24.901  1.00  0.00           C  
ATOM    833  H2'   C A  26      -9.494 -28.523 -24.120  1.00  0.00           H  
ATOM    834  O2'   C A  26      -9.280 -28.515 -26.205  1.00  0.00           O  
ATOM    835 HO2'   C A  26      -9.779 -27.707 -26.327  1.00  0.00           H  
ATOM    836  C3'   C A  26      -7.867 -27.225 -24.714  1.00  0.00           C  
ATOM    837  H3'   C A  26      -7.659 -27.015 -23.665  1.00  0.00           H  
ATOM    838  O3'   C A  26      -8.471 -26.048 -25.241  1.00  0.00           O  
ATOM    839  P     G A  27      -9.415 -25.147 -24.301  1.00  0.00           P  
ATOM    840  OP1   G A  27      -9.888 -24.001 -25.117  1.00  0.00           O  
ATOM    841  OP2   G A  27      -8.697 -24.893 -23.025  1.00  0.00           O  
ATOM    842  O5'   G A  27     -10.663 -26.089 -23.992  1.00  0.00           O  
ATOM    843  C5'   G A  27     -11.747 -26.196 -24.913  1.00  0.00           C  
ATOM    844  H5'   G A  27     -11.362 -26.221 -25.933  1.00  0.00           H  
ATOM    845 H5''   G A  27     -12.408 -25.336 -24.807  1.00  0.00           H  
ATOM    846  C4'   G A  27     -12.540 -27.457 -24.651  1.00  0.00           C  
ATOM    847  H4'   G A  27     -13.052 -27.725 -25.576  1.00  0.00           H  
ATOM    848  O4'   G A  27     -11.664 -28.499 -24.152  1.00  0.00           O  
ATOM    849  C1'   G A  27     -12.416 -29.399 -23.356  1.00  0.00           C  
ATOM    850  H1'   G A  27     -12.418 -30.357 -23.877  1.00  0.00           H  
ATOM    851  N9    G A  27     -11.729 -29.582 -22.081  1.00  0.00           N  
ATOM    852  C4    G A  27     -12.100 -30.440 -21.074  1.00  0.00           C  
ATOM    853  N3    G A  27     -13.167 -31.266 -21.089  1.00  0.00           N  
ATOM    854  C2    G A  27     -13.265 -31.967 -19.974  1.00  0.00           C  
ATOM    855  N2    G A  27     -14.270 -32.833 -19.824  1.00  0.00           N  
ATOM    856  H21   G A  27     -14.945 -32.942 -20.567  1.00  0.00           H  
ATOM    857  H22   G A  27     -14.359 -33.376 -18.976  1.00  0.00           H  
ATOM    858  N1    G A  27     -12.387 -31.870 -18.926  1.00  0.00           N  
ATOM    859  H1    G A  27     -12.553 -32.455 -18.121  1.00  0.00           H  
ATOM    860  C6    G A  27     -11.281 -31.027 -18.886  1.00  0.00           C  
ATOM    861  O6    G A  27     -10.553 -31.016 -17.887  1.00  0.00           O  
ATOM    862  C5    G A  27     -11.162 -30.265 -20.079  1.00  0.00           C  
ATOM    863  N7    G A  27     -10.218 -29.317 -20.452  1.00  0.00           N  
ATOM    864  C8    G A  27     -10.596 -28.940 -21.643  1.00  0.00           C  
ATOM    865  H8    G A  27     -10.072 -28.197 -22.225  1.00  0.00           H  
ATOM    866  C2'   G A  27     -13.828 -28.825 -23.206  1.00  0.00           C  
ATOM    867  H2'   G A  27     -14.193 -28.917 -22.181  1.00  0.00           H  
ATOM    868  O2'   G A  27     -14.673 -29.462 -24.146  1.00  0.00           O  
ATOM    869 HO2'   G A  27     -15.100 -28.767 -24.648  1.00  0.00           H  
ATOM    870  C3'   G A  27     -13.604 -27.361 -23.569  1.00  0.00           C  
ATOM    871  H3'   G A  27     -13.263 -26.767 -22.722  1.00  0.00           H  
ATOM    872  O3'   G A  27     -14.790 -26.730 -24.046  1.00  0.00           O  
ATOM    873  P     C A  28     -15.785 -26.009 -23.006  1.00  0.00           P  
ATOM    874  OP1   C A  28     -16.865 -25.368 -23.799  1.00  0.00           O  
ATOM    875  OP2   C A  28     -14.974 -25.186 -22.073  1.00  0.00           O  
ATOM    876  O5'   C A  28     -16.424 -27.214 -22.182  1.00  0.00           O  
ATOM    877  C5'   C A  28     -17.182 -28.230 -22.837  1.00  0.00           C  
ATOM    878  H5'   C A  28     -16.515 -28.869 -23.418  1.00  0.00           H  
ATOM    879 H5''   C A  28     -17.909 -27.775 -23.507  1.00  0.00           H  
ATOM    880  C4'   C A  28     -17.915 -29.075 -21.820  1.00  0.00           C  
ATOM    881  H4'   C A  28     -18.801 -29.484 -22.306  1.00  0.00           H  
ATOM    882  O4'   C A  28     -17.016 -30.093 -21.303  1.00  0.00           O  
ATOM    883  C1'   C A  28     -17.322 -30.349 -19.941  1.00  0.00           C  
ATOM    884  H1'   C A  28     -17.526 -31.417 -19.854  1.00  0.00           H  
ATOM    885  N1    C A  28     -16.134 -30.043 -19.127  1.00  0.00           N  
ATOM    886  C6    C A  28     -15.186 -29.162 -19.568  1.00  0.00           C  
ATOM    887  H6    C A  28     -15.310 -28.679 -20.538  1.00  0.00           H  
ATOM    888  C2    C A  28     -15.991 -30.667 -17.886  1.00  0.00           C  
ATOM    889  O2    C A  28     -16.862 -31.462 -17.511  1.00  0.00           O  
ATOM    890  N3    C A  28     -14.909 -30.390 -17.125  1.00  0.00           N  
ATOM    891  C4    C A  28     -13.990 -29.530 -17.564  1.00  0.00           C  
ATOM    892  N4    C A  28     -12.940 -29.290 -16.779  1.00  0.00           N  
ATOM    893  H41   C A  28     -12.220 -28.646 -17.074  1.00  0.00           H  
ATOM    894  H42   C A  28     -12.866 -29.759 -15.887  1.00  0.00           H  
ATOM    895  C5    C A  28     -14.107 -28.878 -18.827  1.00  0.00           C  
ATOM    896  H5    C A  28     -13.348 -28.178 -19.175  1.00  0.00           H  
ATOM    897  C2'   C A  28     -18.540 -29.498 -19.581  1.00  0.00           C  
ATOM    898  H2'   C A  28     -18.488 -29.133 -18.553  1.00  0.00           H  
ATOM    899  O2'   C A  28     -19.711 -30.250 -19.838  1.00  0.00           O  
ATOM    900 HO2'   C A  28     -20.381 -29.628 -20.122  1.00  0.00           H  
ATOM    901  C3'   C A  28     -18.391 -28.351 -20.570  1.00  0.00           C  
ATOM    902  H3'   C A  28     -17.670 -27.604 -20.239  1.00  0.00           H  
ATOM    903  O3'   C A  28     -19.615 -27.653 -20.785  1.00  0.00           O  
ATOM    904  P     A A  29     -20.000 -26.411 -19.839  1.00  0.00           P  
ATOM    905  OP1   A A  29     -21.306 -25.884 -20.312  1.00  0.00           O  
ATOM    906  OP2   A A  29     -18.829 -25.501 -19.758  1.00  0.00           O  
ATOM    907  O5'   A A  29     -20.219 -27.071 -18.405  1.00  0.00           O  
ATOM    908  C5'   A A  29     -21.372 -27.865 -18.132  1.00  0.00           C  
ATOM    909  H5'   A A  29     -21.496 -28.616 -18.914  1.00  0.00           H  
ATOM    910 H5''   A A  29     -22.258 -27.232 -18.106  1.00  0.00           H  
ATOM    911  C4'   A A  29     -21.227 -28.560 -16.797  1.00  0.00           C  
ATOM    912  H4'   A A  29     -22.100 -29.199 -16.660  1.00  0.00           H  
ATOM    913  O4'   A A  29     -19.968 -29.282 -16.758  1.00  0.00           O  
ATOM    914  C1'   A A  29     -19.478 -29.308 -15.427  1.00  0.00           C  
ATOM    915  H1'   A A  29     -19.392 -30.356 -15.140  1.00  0.00           H  
ATOM    916  N9    A A  29     -18.137 -28.723 -15.414  1.00  0.00           N  
ATOM    917  C4    A A  29     -17.215 -28.839 -14.403  1.00  0.00           C  
ATOM    918  N3    A A  29     -17.356 -29.502 -13.242  1.00  0.00           N  
ATOM    919  C2    A A  29     -16.255 -29.394 -12.503  1.00  0.00           C  
ATOM    920  H2    A A  29     -16.287 -29.904 -11.540  1.00  0.00           H  
ATOM    921  N1    A A  29     -15.113 -28.747 -12.772  1.00  0.00           N  
ATOM    922  C6    A A  29     -15.004 -28.092 -13.948  1.00  0.00           C  
ATOM    923  N6    A A  29     -13.867 -27.449 -14.215  1.00  0.00           N  
ATOM    924  H61   A A  29     -13.767 -26.953 -15.089  1.00  0.00           H  
ATOM    925  H62   A A  29     -13.111 -27.464 -13.547  1.00  0.00           H  
ATOM    926  C5    A A  29     -16.105 -28.129 -14.822  1.00  0.00           C  
ATOM    927  N7    A A  29     -16.321 -27.576 -16.077  1.00  0.00           N  
ATOM    928  C8    A A  29     -17.538 -27.955 -16.382  1.00  0.00           C  
ATOM    929  H8    A A  29     -18.025 -27.684 -17.307  1.00  0.00           H  
ATOM    930  C2'   A A  29     -20.479 -28.552 -14.551  1.00  0.00           C  
ATOM    931  H2'   A A  29     -19.977 -27.957 -13.786  1.00  0.00           H  
ATOM    932  O2'   A A  29     -21.397 -29.482 -14.008  1.00  0.00           O  
ATOM    933 HO2'   A A  29     -22.230 -29.020 -13.907  1.00  0.00           H  
ATOM    934  C3'   A A  29     -21.151 -27.650 -15.580  1.00  0.00           C  
ATOM    935  H3'   A A  29     -20.574 -26.750 -15.788  1.00  0.00           H  
ATOM    936  O3'   A A  29     -22.440 -27.210 -15.162  1.00  0.00           O  
ATOM    937  P     A A  30     -22.585 -25.844 -14.324  1.00  0.00           P  
ATOM    938  OP1   A A  30     -24.037 -25.577 -14.167  1.00  0.00           O  
ATOM    939  OP2   A A  30     -21.713 -24.814 -14.946  1.00  0.00           O  
ATOM    940  O5'   A A  30     -21.989 -26.205 -12.890  1.00  0.00           O  
ATOM    941  C5'   A A  30     -22.750 -26.960 -11.949  1.00  0.00           C  
ATOM    942  H5'   A A  30     -23.137 -27.861 -12.428  1.00  0.00           H  
ATOM    943 H5''   A A  30     -23.588 -26.364 -11.589  1.00  0.00           H  
ATOM    944  C4'   A A  30     -21.888 -27.355 -10.772  1.00  0.00           C  
ATOM    945  H4'   A A  30     -22.444 -28.083 -10.182  1.00  0.00           H  
ATOM    946  O4'   A A  30     -20.612 -27.848 -11.247  1.00  0.00           O  
ATOM    947  C1'   A A  30     -19.633 -27.647 -10.243  1.00  0.00           C  
ATOM    948  H1'   A A  30     -19.343 -28.636  -9.885  1.00  0.00           H  
ATOM    949  N9    A A  30     -18.457 -27.032 -10.858  1.00  0.00           N  
ATOM    950  C4    A A  30     -17.230 -26.869 -10.261  1.00  0.00           C  
ATOM    951  N3    A A  30     -16.877 -27.228  -9.016  1.00  0.00           N  
ATOM    952  C2    A A  30     -15.605 -26.919  -8.782  1.00  0.00           C  
ATOM    953  H2    A A  30     -15.237 -27.177  -7.788  1.00  0.00           H  
ATOM    954  N1    A A  30     -14.711 -26.336  -9.592  1.00  0.00           N  
ATOM    955  C6    A A  30     -15.099 -25.987 -10.837  1.00  0.00           C  
ATOM    956  N6    A A  30     -14.209 -25.406 -11.642  1.00  0.00           N  
ATOM    957  H61   A A  30     -14.481 -25.138 -12.577  1.00  0.00           H  
ATOM    958  H62   A A  30     -13.268 -25.236 -11.315  1.00  0.00           H  
ATOM    959  C5    A A  30     -16.428 -26.261 -11.209  1.00  0.00           C  
ATOM    960  N7    A A  30     -17.136 -26.038 -12.382  1.00  0.00           N  
ATOM    961  C8    A A  30     -18.332 -26.508 -12.121  1.00  0.00           C  
ATOM    962  H8    A A  30     -19.144 -26.482 -12.832  1.00  0.00           H  
ATOM    963  C2'   A A  30     -20.260 -26.800  -9.131  1.00  0.00           C  
ATOM    964  H2'   A A  30     -19.593 -25.997  -8.811  1.00  0.00           H  
ATOM    965  O2'   A A  30     -20.632 -27.658  -8.069  1.00  0.00           O  
ATOM    966 HO2'   A A  30     -21.565 -27.512  -7.912  1.00  0.00           H  
ATOM    967  C3'   A A  30     -21.493 -26.229  -9.829  1.00  0.00           C  
ATOM    968  H3'   A A  30     -21.281 -25.307 -10.369  1.00  0.00           H  
ATOM    969  O3'   A A  30     -22.540 -25.921  -8.911  1.00  0.00           O  
ATOM    970  P     G A  31     -22.546 -24.503  -8.151  1.00  0.00           P  
ATOM    971  OP1   G A  31     -23.609 -24.565  -7.115  1.00  0.00           O  
ATOM    972  OP2   G A  31     -22.579 -23.426  -9.172  1.00  0.00           O  
ATOM    973  O5'   G A  31     -21.133 -24.451  -7.415  1.00  0.00           O  
ATOM    974  C5'   G A  31     -20.869 -25.261  -6.270  1.00  0.00           C  
ATOM    975  H5'   G A  31     -20.786 -26.306  -6.569  1.00  0.00           H  
ATOM    976 H5''   G A  31     -21.680 -25.161  -5.550  1.00  0.00           H  
ATOM    977  C4'   G A  31     -19.578 -24.829  -5.614  1.00  0.00           C  
ATOM    978  H4'   G A  31     -19.557 -25.256  -4.611  1.00  0.00           H  
ATOM    979  O4'   G A  31     -18.465 -25.245  -6.447  1.00  0.00           O  
ATOM    980  C1'   G A  31     -17.438 -24.271  -6.393  1.00  0.00           C  
ATOM    981  H1'   G A  31     -16.539 -24.780  -6.044  1.00  0.00           H  
ATOM    982  N9    G A  31     -17.186 -23.797  -7.750  1.00  0.00           N  
ATOM    983  C4    G A  31     -15.964 -23.479  -8.291  1.00  0.00           C  
ATOM    984  N3    G A  31     -14.774 -23.548  -7.657  1.00  0.00           N  
ATOM    985  C2    G A  31     -13.777 -23.180  -8.440  1.00  0.00           C  
ATOM    986  N2    G A  31     -12.528 -23.183  -7.967  1.00  0.00           N  
ATOM    987  H21   G A  31     -12.356 -23.469  -7.013  1.00  0.00           H  
ATOM    988  H22   G A  31     -11.759 -22.906  -8.562  1.00  0.00           H  
ATOM    989  N1    G A  31     -13.930 -22.778  -9.742  1.00  0.00           N  
ATOM    990  H1    G A  31     -13.102 -22.520 -10.257  1.00  0.00           H  
ATOM    991  C6    G A  31     -15.143 -22.697 -10.416  1.00  0.00           C  
ATOM    992  O6    G A  31     -15.168 -22.320 -11.593  1.00  0.00           O  
ATOM    993  C5    G A  31     -16.227 -23.088  -9.587  1.00  0.00           C  
ATOM    994  N7    G A  31     -17.588 -23.158  -9.855  1.00  0.00           N  
ATOM    995  C8    G A  31     -18.114 -23.582  -8.739  1.00  0.00           C  
ATOM    996  H8    G A  31     -19.173 -23.747  -8.607  1.00  0.00           H  
ATOM    997  C2'   G A  31     -17.881 -23.167  -5.431  1.00  0.00           C  
ATOM    998  H2'   G A  31     -17.592 -22.179  -5.793  1.00  0.00           H  
ATOM    999  O2'   G A  31     -17.359 -23.451  -4.146  1.00  0.00           O  
ATOM   1000 HO2'   G A  31     -18.085 -23.360  -3.526  1.00  0.00           H  
ATOM   1001  C3'   G A  31     -19.398 -23.326  -5.459  1.00  0.00           C  
ATOM   1002  H3'   G A  31     -19.860 -22.779  -6.279  1.00  0.00           H  
ATOM   1003  O3'   G A  31     -20.018 -22.855  -4.265  1.00  0.00           O  
ATOM   1004  P     U A  32     -21.180 -21.744  -4.347  1.00  0.00           P  
ATOM   1005  OP1   U A  32     -22.081 -21.968  -3.189  1.00  0.00           O  
ATOM   1006  OP2   U A  32     -21.743 -21.731  -5.722  1.00  0.00           O  
ATOM   1007  O5'   U A  32     -20.408 -20.370  -4.112  1.00  0.00           O  
ATOM   1008  C5'   U A  32     -19.451 -20.237  -3.061  1.00  0.00           C  
ATOM   1009  H5'   U A  32     -18.694 -21.018  -3.152  1.00  0.00           H  
ATOM   1010 H5''   U A  32     -19.946 -20.335  -2.096  1.00  0.00           H  
ATOM   1011  C4'   U A  32     -18.781 -18.885  -3.133  1.00  0.00           C  
ATOM   1012  H4'   U A  32     -18.326 -18.694  -2.160  1.00  0.00           H  
ATOM   1013  O4'   U A  32     -17.822 -18.905  -4.228  1.00  0.00           O  
ATOM   1014  C1'   U A  32     -18.149 -17.903  -5.168  1.00  0.00           C  
ATOM   1015  H1'   U A  32     -17.484 -17.058  -4.979  1.00  0.00           H  
ATOM   1016  N1    U A  32     -17.863 -18.419  -6.514  1.00  0.00           N  
ATOM   1017  C6    U A  32     -18.433 -19.588  -6.966  1.00  0.00           C  
ATOM   1018  H6    U A  32     -19.107 -20.134  -6.306  1.00  0.00           H  
ATOM   1019  C2    U A  32     -17.003 -17.690  -7.314  1.00  0.00           C  
ATOM   1020  O2    U A  32     -16.481 -16.651  -6.952  1.00  0.00           O  
ATOM   1021  N3    U A  32     -16.775 -18.223  -8.556  1.00  0.00           N  
ATOM   1022  H3    U A  32     -16.153 -17.702  -9.159  1.00  0.00           H  
ATOM   1023  C4    U A  32     -17.306 -19.383  -9.071  1.00  0.00           C  
ATOM   1024  O4    U A  32     -16.986 -19.743 -10.204  1.00  0.00           O  
ATOM   1025  C5    U A  32     -18.188 -20.078  -8.186  1.00  0.00           C  
ATOM   1026  H5    U A  32     -18.661 -21.006  -8.506  1.00  0.00           H  
ATOM   1027  C2'   U A  32     -19.613 -17.547  -4.931  1.00  0.00           C  
ATOM   1028  H2'   U A  32     -20.284 -18.242  -5.439  1.00  0.00           H  
ATOM   1029  O2'   U A  32     -19.823 -16.201  -5.318  1.00  0.00           O  
ATOM   1030 HO2'   U A  32     -20.364 -15.802  -4.637  1.00  0.00           H  
ATOM   1031  C3'   U A  32     -19.714 -17.711  -3.418  1.00  0.00           C  
ATOM   1032  H3'   U A  32     -20.731 -17.917  -3.088  1.00  0.00           H  
ATOM   1033  O3'   U A  32     -19.302 -16.540  -2.718  1.00  0.00           O  
ATOM   1034  P     U A  33     -19.941 -16.201  -1.281  1.00  0.00           P  
ATOM   1035  OP1   U A  33     -19.314 -14.945  -0.797  1.00  0.00           O  
ATOM   1036  OP2   U A  33     -19.882 -17.423  -0.438  1.00  0.00           O  
ATOM   1037  O5'   U A  33     -21.469 -15.891  -1.607  1.00  0.00           O  
ATOM   1038  C5'   U A  33     -21.850 -14.681  -2.258  1.00  0.00           C  
ATOM   1039  H5'   U A  33     -21.052 -14.356  -2.928  1.00  0.00           H  
ATOM   1040 H5''   U A  33     -22.028 -13.904  -1.517  1.00  0.00           H  
ATOM   1041  C4'   U A  33     -23.113 -14.897  -3.057  1.00  0.00           C  
ATOM   1042  H4'   U A  33     -23.132 -15.943  -3.366  1.00  0.00           H  
ATOM   1043  O4'   U A  33     -24.249 -14.512  -2.234  1.00  0.00           O  
ATOM   1044  C1'   U A  33     -24.908 -13.403  -2.813  1.00  0.00           C  
ATOM   1045  H1'   U A  33     -25.828 -13.777  -3.264  1.00  0.00           H  
ATOM   1046  N1    U A  33     -25.273 -12.471  -1.736  1.00  0.00           N  
ATOM   1047  C6    U A  33     -24.336 -12.023  -0.833  1.00  0.00           C  
ATOM   1048  H6    U A  33     -23.308 -12.372  -0.926  1.00  0.00           H  
ATOM   1049  C2    U A  33     -26.591 -12.058  -1.659  1.00  0.00           C  
ATOM   1050  O2    U A  33     -27.449 -12.432  -2.438  1.00  0.00           O  
ATOM   1051  N3    U A  33     -26.867 -11.190  -0.634  1.00  0.00           N  
ATOM   1052  H3    U A  33     -27.822 -10.877  -0.557  1.00  0.00           H  
ATOM   1053  C4    U A  33     -25.982 -10.703   0.301  1.00  0.00           C  
ATOM   1054  O4    U A  33     -26.384  -9.923   1.164  1.00  0.00           O  
ATOM   1055  C5    U A  33     -24.642 -11.177   0.155  1.00  0.00           C  
ATOM   1056  H5    U A  33     -23.869 -10.847   0.849  1.00  0.00           H  
ATOM   1057  C2'   U A  33     -23.958 -12.811  -3.852  1.00  0.00           C  
ATOM   1058  H2'   U A  33     -23.259 -12.102  -3.402  1.00  0.00           H  
ATOM   1059  O2'   U A  33     -24.725 -12.238  -4.894  1.00  0.00           O  
ATOM   1060 HO2'   U A  33     -24.883 -12.934  -5.533  1.00  0.00           H  
ATOM   1061  C3'   U A  33     -23.226 -14.060  -4.328  1.00  0.00           C  
ATOM   1062  H3'   U A  33     -22.247 -13.835  -4.749  1.00  0.00           H  
ATOM   1063  O3'   U A  33     -23.944 -14.752  -5.347  1.00  0.00           O  
ATOM   1064  P     U A  34     -23.153 -15.696  -6.382  1.00  0.00           P  
ATOM   1065  OP1   U A  34     -24.045 -15.916  -7.549  1.00  0.00           O  
ATOM   1066  OP2   U A  34     -22.621 -16.865  -5.635  1.00  0.00           O  
ATOM   1067  O5'   U A  34     -21.922 -14.803  -6.859  1.00  0.00           O  
ATOM   1068  C5'   U A  34     -22.132 -13.581  -7.566  1.00  0.00           C  
ATOM   1069  H5'   U A  34     -22.462 -12.806  -6.873  1.00  0.00           H  
ATOM   1070 H5''   U A  34     -22.897 -13.722  -8.329  1.00  0.00           H  
ATOM   1071  C4'   U A  34     -20.851 -13.136  -8.234  1.00  0.00           C  
ATOM   1072  H4'   U A  34     -21.127 -12.467  -9.051  1.00  0.00           H  
ATOM   1073  O4'   U A  34     -20.006 -12.506  -7.232  1.00  0.00           O  
ATOM   1074  C1'   U A  34     -18.697 -13.008  -7.350  1.00  0.00           C  
ATOM   1075  H1'   U A  34     -18.169 -12.365  -8.057  1.00  0.00           H  
ATOM   1076  N1    U A  34     -18.033 -12.901  -6.043  1.00  0.00           N  
ATOM   1077  C6    U A  34     -18.550 -13.515  -4.924  1.00  0.00           C  
ATOM   1078  H6    U A  34     -19.469 -14.093  -5.019  1.00  0.00           H  
ATOM   1079  C2    U A  34     -16.868 -12.160  -5.974  1.00  0.00           C  
ATOM   1080  O2    U A  34     -16.377 -11.607  -6.941  1.00  0.00           O  
ATOM   1081  N3    U A  34     -16.297 -12.091  -4.730  1.00  0.00           N  
ATOM   1082  H3    U A  34     -15.450 -11.552  -4.656  1.00  0.00           H  
ATOM   1083  C4    U A  34     -16.758 -12.675  -3.574  1.00  0.00           C  
ATOM   1084  O4    U A  34     -16.131 -12.515  -2.527  1.00  0.00           O  
ATOM   1085  C5    U A  34     -17.964 -13.427  -3.726  1.00  0.00           C  
ATOM   1086  H5    U A  34     -18.405 -13.929  -2.866  1.00  0.00           H  
ATOM   1087  C2'   U A  34     -18.855 -14.431  -7.871  1.00  0.00           C  
ATOM   1088  H2'   U A  34     -19.130 -15.124  -7.073  1.00  0.00           H  
ATOM   1089  O2'   U A  34     -17.658 -14.800  -8.531  1.00  0.00           O  
ATOM   1090 HO2'   U A  34     -17.336 -15.597  -8.106  1.00  0.00           H  
ATOM   1091  C3'   U A  34     -20.011 -14.255  -8.855  1.00  0.00           C  
ATOM   1092  H3'   U A  34     -20.591 -15.168  -8.985  1.00  0.00           H  
ATOM   1093  O3'   U A  34     -19.558 -13.890 -10.156  1.00  0.00           O  
ATOM   1094  P     C A  35     -19.382 -15.018 -11.289  1.00  0.00           P  
ATOM   1095  OP1   C A  35     -20.742 -15.422 -11.728  1.00  0.00           O  
ATOM   1096  OP2   C A  35     -18.435 -16.049 -10.793  1.00  0.00           O  
ATOM   1097  O5'   C A  35     -18.685 -14.243 -12.494  1.00  0.00           O  
ATOM   1098  C5'   C A  35     -19.235 -13.029 -13.003  1.00  0.00           C  
ATOM   1099  H5'   C A  35     -19.662 -12.446 -12.186  1.00  0.00           H  
ATOM   1100 H5''   C A  35     -20.019 -13.253 -13.725  1.00  0.00           H  
ATOM   1101  C4'   C A  35     -18.160 -12.214 -13.685  1.00  0.00           C  
ATOM   1102  H4'   C A  35     -18.614 -11.723 -14.547  1.00  0.00           H  
ATOM   1103  O4'   C A  35     -17.590 -11.287 -12.721  1.00  0.00           O  
ATOM   1104  C1'   C A  35     -16.187 -11.207 -12.904  1.00  0.00           C  
ATOM   1105  H1'   C A  35     -15.937 -10.148 -12.989  1.00  0.00           H  
ATOM   1106  N1    C A  35     -15.527 -11.734 -11.698  1.00  0.00           N  
ATOM   1107  C6    C A  35     -16.236 -12.426 -10.755  1.00  0.00           C  
ATOM   1108  H6    C A  35     -17.304 -12.589 -10.896  1.00  0.00           H  
ATOM   1109  C2    C A  35     -14.156 -11.517 -11.531  1.00  0.00           C  
ATOM   1110  O2    C A  35     -13.539 -10.885 -12.400  1.00  0.00           O  
ATOM   1111  N3    C A  35     -13.541 -11.998 -10.428  1.00  0.00           N  
ATOM   1112  C4    C A  35     -14.241 -12.672  -9.514  1.00  0.00           C  
ATOM   1113  N4    C A  35     -13.590 -13.127  -8.443  1.00  0.00           N  
ATOM   1114  H41   C A  35     -14.088 -13.640  -7.732  1.00  0.00           H  
ATOM   1115  H42   C A  35     -12.600 -12.945  -8.349  1.00  0.00           H  
ATOM   1116  C5    C A  35     -15.638 -12.909  -9.658  1.00  0.00           C  
ATOM   1117  H5    C A  35     -16.199 -13.462  -8.904  1.00  0.00           H  
ATOM   1118  C2'   C A  35     -15.848 -11.980 -14.179  1.00  0.00           C  
ATOM   1119  H2'   C A  35     -14.875 -12.471 -14.106  1.00  0.00           H  
ATOM   1120  O2'   C A  35     -15.936 -11.099 -15.283  1.00  0.00           O  
ATOM   1121 HO2'   C A  35     -16.444 -11.554 -15.956  1.00  0.00           H  
ATOM   1122  C3'   C A  35     -16.970 -13.009 -14.206  1.00  0.00           C  
ATOM   1123  H3'   C A  35     -16.760 -13.875 -13.579  1.00  0.00           H  
ATOM   1124  O3'   C A  35     -17.214 -13.516 -15.515  1.00  0.00           O  
ATOM   1125  P     U A  36     -16.800 -15.028 -15.876  1.00  0.00           P  
ATOM   1126  OP1   U A  36     -17.122 -15.244 -17.310  1.00  0.00           O  
ATOM   1127  OP2   U A  36     -17.376 -15.934 -14.850  1.00  0.00           O  
ATOM   1128  O5'   U A  36     -15.215 -15.041 -15.716  1.00  0.00           O  
ATOM   1129  C5'   U A  36     -14.389 -14.193 -16.513  1.00  0.00           C  
ATOM   1130  H5'   U A  36     -14.854 -13.211 -16.610  1.00  0.00           H  
ATOM   1131 H5''   U A  36     -14.265 -14.625 -17.505  1.00  0.00           H  
ATOM   1132  C4'   U A  36     -13.028 -14.037 -15.873  1.00  0.00           C  
ATOM   1133  H4'   U A  36     -12.408 -13.454 -16.555  1.00  0.00           H  
ATOM   1134  O4'   U A  36     -13.187 -13.423 -14.564  1.00  0.00           O  
ATOM   1135  C1'   U A  36     -12.293 -14.024 -13.642  1.00  0.00           C  
ATOM   1136  H1'   U A  36     -11.749 -13.216 -13.151  1.00  0.00           H  
ATOM   1137  N1    U A  36     -13.083 -14.729 -12.622  1.00  0.00           N  
ATOM   1138  C6    U A  36     -14.374 -15.134 -12.873  1.00  0.00           C  
ATOM   1139  H6    U A  36     -14.812 -14.917 -13.847  1.00  0.00           H  
ATOM   1140  C2    U A  36     -12.484 -14.977 -11.400  1.00  0.00           C  
ATOM   1141  O2    U A  36     -11.346 -14.635 -11.137  1.00  0.00           O  
ATOM   1142  N3    U A  36     -13.268 -15.644 -10.496  1.00  0.00           N  
ATOM   1143  H3    U A  36     -12.850 -15.829  -9.597  1.00  0.00           H  
ATOM   1144  C4    U A  36     -14.560 -16.080 -10.681  1.00  0.00           C  
ATOM   1145  O4    U A  36     -15.128 -16.686  -9.774  1.00  0.00           O  
ATOM   1146  C5    U A  36     -15.109 -15.782 -11.966  1.00  0.00           C  
ATOM   1147  H5    U A  36     -16.128 -16.085 -12.206  1.00  0.00           H  
ATOM   1148  C2'   U A  36     -11.368 -14.940 -14.441  1.00  0.00           C  
ATOM   1149  H2'   U A  36     -11.073 -15.819 -13.864  1.00  0.00           H  
ATOM   1150  O2'   U A  36     -10.261 -14.186 -14.898  1.00  0.00           O  
ATOM   1151 HO2'   U A  36     -10.112 -14.439 -15.808  1.00  0.00           H  
ATOM   1152  C3'   U A  36     -12.279 -15.334 -15.596  1.00  0.00           C  
ATOM   1153  H3'   U A  36     -12.960 -16.143 -15.336  1.00  0.00           H  
ATOM   1154  O3'   U A  36     -11.552 -15.777 -16.739  1.00  0.00           O  
ATOM   1155  P     A A  37     -11.285 -17.349 -16.957  1.00  0.00           P  
ATOM   1156  OP1   A A  37     -10.613 -17.504 -18.272  1.00  0.00           O  
ATOM   1157  OP2   A A  37     -12.546 -18.086 -16.686  1.00  0.00           O  
ATOM   1158  O5'   A A  37     -10.237 -17.725 -15.817  1.00  0.00           O  
ATOM   1159  C5'   A A  37      -8.920 -17.178 -15.819  1.00  0.00           C  
ATOM   1160  H5'   A A  37      -8.971 -16.096 -15.946  1.00  0.00           H  
ATOM   1161 H5''   A A  37      -8.345 -17.604 -16.641  1.00  0.00           H  
ATOM   1162  C4'   A A  37      -8.221 -17.492 -14.517  1.00  0.00           C  
ATOM   1163  H4'   A A  37      -7.211 -17.087 -14.577  1.00  0.00           H  
ATOM   1164  O4'   A A  37      -9.003 -16.947 -13.421  1.00  0.00           O  
ATOM   1165  C1'   A A  37      -8.957 -17.829 -12.314  1.00  0.00           C  
ATOM   1166  H1'   A A  37      -8.601 -17.249 -11.462  1.00  0.00           H  
ATOM   1167  N9    A A  37     -10.322 -18.267 -12.022  1.00  0.00           N  
ATOM   1168  C4    A A  37     -10.801 -18.684 -10.803  1.00  0.00           C  
ATOM   1169  N3    A A  37     -10.120 -18.779  -9.649  1.00  0.00           N  
ATOM   1170  C2    A A  37     -10.910 -19.216  -8.672  1.00  0.00           C  
ATOM   1171  H2    A A  37     -10.433 -19.323  -7.697  1.00  0.00           H  
ATOM   1172  N1    A A  37     -12.208 -19.545  -8.715  1.00  0.00           N  
ATOM   1173  C6    A A  37     -12.863 -19.440  -9.891  1.00  0.00           C  
ATOM   1174  N6    A A  37     -14.154 -19.769  -9.931  1.00  0.00           N  
ATOM   1175  H61   A A  37     -14.668 -19.699 -10.798  1.00  0.00           H  
ATOM   1176  H62   A A  37     -14.623 -20.084  -9.094  1.00  0.00           H  
ATOM   1177  C5    A A  37     -12.135 -18.986 -11.006  1.00  0.00           C  
ATOM   1178  N7    A A  37     -12.492 -18.766 -12.329  1.00  0.00           N  
ATOM   1179  C8    A A  37     -11.384 -18.343 -12.888  1.00  0.00           C  
ATOM   1180  H8    A A  37     -11.314 -18.080 -13.933  1.00  0.00           H  
ATOM   1181  C2'   A A  37      -8.002 -18.971 -12.667  1.00  0.00           C  
ATOM   1182  H2'   A A  37      -8.347 -19.924 -12.261  1.00  0.00           H  
ATOM   1183  O2'   A A  37      -6.702 -18.628 -12.228  1.00  0.00           O  
ATOM   1184 HO2'   A A  37      -6.091 -18.967 -12.882  1.00  0.00           H  
ATOM   1185  C3'   A A  37      -8.084 -18.973 -14.190  1.00  0.00           C  
ATOM   1186  H3'   A A  37      -8.930 -19.548 -14.563  1.00  0.00           H  
ATOM   1187  O3'   A A  37      -6.921 -19.532 -14.796  1.00  0.00           O  
ATOM   1188  P     C A  38      -7.044 -20.858 -15.699  1.00  0.00           P  
ATOM   1189  OP1   C A  38      -5.838 -20.914 -16.564  1.00  0.00           O  
ATOM   1190  OP2   C A  38      -8.393 -20.889 -16.321  1.00  0.00           O  
ATOM   1191  O5'   C A  38      -6.957 -22.052 -14.647  1.00  0.00           O  
ATOM   1192  C5'   C A  38      -5.884 -22.129 -13.708  1.00  0.00           C  
ATOM   1193  H5'   C A  38      -5.528 -21.125 -13.472  1.00  0.00           H  
ATOM   1194 H5''   C A  38      -5.063 -22.704 -14.133  1.00  0.00           H  
ATOM   1195  C4'   C A  38      -6.351 -22.802 -12.439  1.00  0.00           C  
ATOM   1196  H4'   C A  38      -5.470 -23.006 -11.829  1.00  0.00           H  
ATOM   1197  O4'   C A  38      -7.324 -21.944 -11.786  1.00  0.00           O  
ATOM   1198  C1'   C A  38      -8.354 -22.732 -11.219  1.00  0.00           C  
ATOM   1199  H1'   C A  38      -8.422 -22.457 -10.166  1.00  0.00           H  
ATOM   1200  N1    C A  38      -9.627 -22.371 -11.864  1.00  0.00           N  
ATOM   1201  C6    C A  38      -9.665 -22.004 -13.181  1.00  0.00           C  
ATOM   1202  H6    C A  38      -8.740 -21.968 -13.757  1.00  0.00           H  
ATOM   1203  C2    C A  38     -10.802 -22.416 -11.111  1.00  0.00           C  
ATOM   1204  O2    C A  38     -10.738 -22.738  -9.916  1.00  0.00           O  
ATOM   1205  N3    C A  38     -11.977 -22.106 -11.700  1.00  0.00           N  
ATOM   1206  C4    C A  38     -12.005 -21.752 -12.986  1.00  0.00           C  
ATOM   1207  N4    C A  38     -13.187 -21.454 -13.523  1.00  0.00           N  
ATOM   1208  H41   C A  38     -13.252 -21.180 -14.493  1.00  0.00           H  
ATOM   1209  H42   C A  38     -14.021 -21.499 -12.954  1.00  0.00           H  
ATOM   1210  C5    C A  38     -10.821 -21.689 -13.777  1.00  0.00           C  
ATOM   1211  H5    C A  38     -10.856 -21.394 -14.826  1.00  0.00           H  
ATOM   1212  C2'   C A  38      -7.975 -24.202 -11.404  1.00  0.00           C  
ATOM   1213  H2'   C A  38      -8.851 -24.820 -11.608  1.00  0.00           H  
ATOM   1214  O2'   C A  38      -7.256 -24.634 -10.265  1.00  0.00           O  
ATOM   1215 HO2'   C A  38      -6.389 -24.902 -10.574  1.00  0.00           H  
ATOM   1216  C3'   C A  38      -7.073 -24.129 -12.631  1.00  0.00           C  
ATOM   1217  H3'   C A  38      -7.635 -24.150 -13.564  1.00  0.00           H  
ATOM   1218  O3'   C A  38      -6.159 -25.222 -12.691  1.00  0.00           O  
ATOM   1219  P     C A  39      -5.742 -25.845 -14.117  1.00  0.00           P  
ATOM   1220  OP1   C A  39      -6.794 -25.484 -15.102  1.00  0.00           O  
ATOM   1221  OP2   C A  39      -5.400 -27.275 -13.904  1.00  0.00           O  
ATOM   1222  O5'   C A  39      -4.408 -25.065 -14.506  1.00  0.00           O  
ATOM   1223  C5'   C A  39      -3.137 -25.483 -14.009  1.00  0.00           C  
ATOM   1224  H5'   C A  39      -2.672 -26.169 -14.719  1.00  0.00           H  
ATOM   1225 H5''   C A  39      -3.261 -25.992 -13.054  1.00  0.00           H  
ATOM   1226  C4'   C A  39      -2.236 -24.286 -13.812  1.00  0.00           C  
ATOM   1227  H4'   C A  39      -2.127 -23.792 -14.778  1.00  0.00           H  
ATOM   1228  O4'   C A  39      -2.812 -23.433 -12.783  1.00  0.00           O  
ATOM   1229  C1'   C A  39      -1.792 -22.973 -11.915  1.00  0.00           C  
ATOM   1230  H1'   C A  39      -1.924 -21.895 -11.810  1.00  0.00           H  
ATOM   1231  N1    C A  39      -1.989 -23.590 -10.592  1.00  0.00           N  
ATOM   1232  C6    C A  39      -2.956 -24.536 -10.395  1.00  0.00           C  
ATOM   1233  H6    C A  39      -3.593 -24.836 -11.227  1.00  0.00           H  
ATOM   1234  C2    C A  39      -1.167 -23.192  -9.534  1.00  0.00           C  
ATOM   1235  O2    C A  39      -0.298 -22.332  -9.738  1.00  0.00           O  
ATOM   1236  N3    C A  39      -1.338 -23.752  -8.316  1.00  0.00           N  
ATOM   1237  C4    C A  39      -2.283 -24.676  -8.135  1.00  0.00           C  
ATOM   1238  N4    C A  39      -2.413 -25.201  -6.918  1.00  0.00           N  
ATOM   1239  H41   C A  39      -3.116 -25.903  -6.737  1.00  0.00           H  
ATOM   1240  H42   C A  39      -1.807 -24.892  -6.171  1.00  0.00           H  
ATOM   1241  C5    C A  39      -3.136 -25.102  -9.195  1.00  0.00           C  
ATOM   1242  H5    C A  39      -3.903 -25.858  -9.035  1.00  0.00           H  
ATOM   1243  C2'   C A  39      -0.457 -23.329 -12.565  1.00  0.00           C  
ATOM   1244  H2'   C A  39       0.314 -23.532 -11.819  1.00  0.00           H  
ATOM   1245  O2'   C A  39      -0.095 -22.294 -13.462  1.00  0.00           O  
ATOM   1246 HO2'   C A  39       0.093 -22.713 -14.303  1.00  0.00           H  
ATOM   1247  C3'   C A  39      -0.831 -24.600 -13.314  1.00  0.00           C  
ATOM   1248  H3'   C A  39      -0.820 -25.482 -12.673  1.00  0.00           H  
ATOM   1249  O3'   C A  39       0.064 -24.879 -14.387  1.00  0.00           O  
ATOM   1250  P     G A  40       1.401 -25.731 -14.112  1.00  0.00           P  
ATOM   1251  OP1   G A  40       2.102 -25.884 -15.412  1.00  0.00           O  
ATOM   1252  OP2   G A  40       1.030 -26.940 -13.333  1.00  0.00           O  
ATOM   1253  O5'   G A  40       2.279 -24.784 -13.178  1.00  0.00           O  
ATOM   1254  C5'   G A  40       2.875 -23.592 -13.689  1.00  0.00           C  
ATOM   1255  H5'   G A  40       2.153 -22.775 -13.654  1.00  0.00           H  
ATOM   1256 H5''   G A  40       3.185 -23.746 -14.722  1.00  0.00           H  
ATOM   1257  C4'   G A  40       4.087 -23.217 -12.865  1.00  0.00           C  
ATOM   1258  H4'   G A  40       4.747 -22.626 -13.501  1.00  0.00           H  
ATOM   1259  O4'   G A  40       3.645 -22.511 -11.672  1.00  0.00           O  
ATOM   1260  C1'   G A  40       4.389 -22.954 -10.550  1.00  0.00           C  
ATOM   1261  H1'   G A  40       4.734 -22.064 -10.022  1.00  0.00           H  
ATOM   1262  N9    G A  40       3.491 -23.690  -9.665  1.00  0.00           N  
ATOM   1263  C4    G A  40       3.643 -23.877  -8.312  1.00  0.00           C  
ATOM   1264  N3    G A  40       4.659 -23.411  -7.555  1.00  0.00           N  
ATOM   1265  C2    G A  40       4.521 -23.748  -6.285  1.00  0.00           C  
ATOM   1266  N2    G A  40       5.439 -23.367  -5.394  1.00  0.00           N  
ATOM   1267  H21   G A  40       6.233 -22.822  -5.698  1.00  0.00           H  
ATOM   1268  H22   G A  40       5.338 -23.619  -4.420  1.00  0.00           H  
ATOM   1269  N1    G A  40       3.475 -24.485  -5.795  1.00  0.00           N  
ATOM   1270  H1    G A  40       3.465 -24.685  -4.807  1.00  0.00           H  
ATOM   1271  C6    G A  40       2.421 -24.979  -6.554  1.00  0.00           C  
ATOM   1272  O6    G A  40       1.528 -25.638  -6.009  1.00  0.00           O  
ATOM   1273  C5    G A  40       2.550 -24.623  -7.921  1.00  0.00           C  
ATOM   1274  N7    G A  40       1.730 -24.902  -9.006  1.00  0.00           N  
ATOM   1275  C8    G A  40       2.329 -24.333 -10.015  1.00  0.00           C  
ATOM   1276  H8    G A  40       1.951 -24.366 -11.026  1.00  0.00           H  
ATOM   1277  C2'   G A  40       5.546 -23.793 -11.085  1.00  0.00           C  
ATOM   1278  H2'   G A  40       5.827 -24.581 -10.386  1.00  0.00           H  
ATOM   1279  O2'   G A  40       6.624 -22.933 -11.406  1.00  0.00           O  
ATOM   1280 HO2'   G A  40       7.428 -23.432 -11.255  1.00  0.00           H  
ATOM   1281  C3'   G A  40       4.913 -24.384 -12.338  1.00  0.00           C  
ATOM   1282  H3'   G A  40       4.290 -25.251 -12.123  1.00  0.00           H  
ATOM   1283  O3'   G A  40       5.883 -24.818 -13.288  1.00  0.00           O  
ATOM   1284  P     G A  41       6.412 -26.337 -13.252  1.00  0.00           P  
ATOM   1285  OP1   G A  41       7.314 -26.513 -14.420  1.00  0.00           O  
ATOM   1286  OP2   G A  41       5.245 -27.239 -13.086  1.00  0.00           O  
ATOM   1287  O5'   G A  41       7.294 -26.410 -11.926  1.00  0.00           O  
ATOM   1288  C5'   G A  41       8.702 -26.176 -11.964  1.00  0.00           C  
ATOM   1289  H5'   G A  41       8.921 -25.357 -12.650  1.00  0.00           H  
ATOM   1290 H5''   G A  41       9.216 -27.073 -12.309  1.00  0.00           H  
ATOM   1291  C4'   G A  41       9.214 -25.819 -10.585  1.00  0.00           C  
ATOM   1292  H4'   G A  41      10.128 -25.239 -10.713  1.00  0.00           H  
ATOM   1293  O4'   G A  41       8.172 -25.109  -9.858  1.00  0.00           O  
ATOM   1294  C1'   G A  41       8.177 -25.515  -8.499  1.00  0.00           C  
ATOM   1295  H1'   G A  41       8.212 -24.609  -7.893  1.00  0.00           H  
ATOM   1296  N9    G A  41       6.921 -26.204  -8.216  1.00  0.00           N  
ATOM   1297  C4    G A  41       6.453 -26.571  -6.977  1.00  0.00           C  
ATOM   1298  N3    G A  41       7.078 -26.362  -5.799  1.00  0.00           N  
ATOM   1299  C2    G A  41       6.379 -26.831  -4.782  1.00  0.00           C  
ATOM   1300  N2    G A  41       6.853 -26.712  -3.539  1.00  0.00           N  
ATOM   1301  H21   G A  41       7.745 -26.262  -3.393  1.00  0.00           H  
ATOM   1302  H22   G A  41       6.328 -27.072  -2.755  1.00  0.00           H  
ATOM   1303  N1    G A  41       5.164 -27.454  -4.906  1.00  0.00           N  
ATOM   1304  H1    G A  41       4.711 -27.775  -4.065  1.00  0.00           H  
ATOM   1305  C6    G A  41       4.501 -27.679  -6.107  1.00  0.00           C  
ATOM   1306  O6    G A  41       3.405 -28.250  -6.105  1.00  0.00           O  
ATOM   1307  C5    G A  41       5.240 -27.183  -7.211  1.00  0.00           C  
ATOM   1308  N7    G A  41       4.950 -27.201  -8.569  1.00  0.00           N  
ATOM   1309  C8    G A  41       5.975 -26.614  -9.123  1.00  0.00           C  
ATOM   1310  H8    G A  41       6.073 -26.472 -10.189  1.00  0.00           H  
ATOM   1311  C2'   G A  41       9.410 -26.394  -8.296  1.00  0.00           C  
ATOM   1312  H2'   G A  41       9.232 -27.173  -7.553  1.00  0.00           H  
ATOM   1313  O2'   G A  41      10.511 -25.566  -7.971  1.00  0.00           O  
ATOM   1314 HO2'   G A  41      11.273 -25.935  -8.416  1.00  0.00           H  
ATOM   1315  C3'   G A  41       9.563 -26.997  -9.685  1.00  0.00           C  
ATOM   1316  H3'   G A  41       8.895 -27.842  -9.851  1.00  0.00           H  
ATOM   1317  O3'   G A  41      10.883 -27.481  -9.922  1.00  0.00           O  
ATOM   1318  P     G A  42      11.260 -28.996  -9.535  1.00  0.00           P  
ATOM   1319  OP1   G A  42      12.674 -29.213  -9.936  1.00  0.00           O  
ATOM   1320  OP2   G A  42      10.203 -29.895 -10.063  1.00  0.00           O  
ATOM   1321  O5'   G A  42      11.187 -29.022  -7.942  1.00  0.00           O  
ATOM   1322  C5'   G A  42      12.134 -28.305  -7.152  1.00  0.00           C  
ATOM   1323  H5'   G A  42      11.972 -27.232  -7.268  1.00  0.00           H  
ATOM   1324 H5''   G A  42      13.145 -28.546  -7.478  1.00  0.00           H  
ATOM   1325  C4'   G A  42      11.989 -28.674  -5.693  1.00  0.00           C  
ATOM   1326  H4'   G A  42      12.870 -28.301  -5.169  1.00  0.00           H  
ATOM   1327  O4'   G A  42      10.741 -28.133  -5.183  1.00  0.00           O  
ATOM   1328  C1'   G A  42      10.201 -29.016  -4.213  1.00  0.00           C  
ATOM   1329  H1'   G A  42      10.071 -28.440  -3.296  1.00  0.00           H  
ATOM   1330  N9    G A  42       8.883 -29.447  -4.667  1.00  0.00           N  
ATOM   1331  C4    G A  42       7.919 -30.070  -3.910  1.00  0.00           C  
ATOM   1332  N3    G A  42       8.024 -30.397  -2.605  1.00  0.00           N  
ATOM   1333  C2    G A  42       6.931 -30.988  -2.156  1.00  0.00           C  
ATOM   1334  N2    G A  42       6.864 -31.378  -0.881  1.00  0.00           N  
ATOM   1335  H21   G A  42       7.652 -31.215  -0.272  1.00  0.00           H  
ATOM   1336  H22   G A  42       6.032 -31.827  -0.526  1.00  0.00           H  
ATOM   1337  N1    G A  42       5.824 -31.242  -2.925  1.00  0.00           N  
ATOM   1338  H1    G A  42       5.039 -31.702  -2.487  1.00  0.00           H  
ATOM   1339  C6    G A  42       5.694 -30.914  -4.269  1.00  0.00           C  
ATOM   1340  O6    G A  42       4.651 -31.186  -4.869  1.00  0.00           O  
ATOM   1341  C5    G A  42       6.859 -30.277  -4.766  1.00  0.00           C  
ATOM   1342  N7    G A  42       7.148 -29.795  -6.036  1.00  0.00           N  
ATOM   1343  C8    G A  42       8.356 -29.315  -5.928  1.00  0.00           C  
ATOM   1344  H8    G A  42       8.891 -28.863  -6.750  1.00  0.00           H  
ATOM   1345  C2'   G A  42      11.192 -30.166  -4.035  1.00  0.00           C  
ATOM   1346  H2'   G A  42      10.682 -31.116  -3.866  1.00  0.00           H  
ATOM   1347  O2'   G A  42      12.091 -29.834  -2.993  1.00  0.00           O  
ATOM   1348 HO2'   G A  42      12.974 -29.967  -3.340  1.00  0.00           H  
ATOM   1349  C3'   G A  42      11.894 -30.162  -5.388  1.00  0.00           C  
ATOM   1350  H3'   G A  42      11.331 -30.695  -6.154  1.00  0.00           H  
ATOM   1351  O3'   G A  42      13.179 -30.775  -5.337  1.00  0.00           O  
ATOM   1352  P     C A  43      13.326 -32.348  -5.642  1.00  0.00           P  
ATOM   1353  OP1   C A  43      14.731 -32.727  -5.345  1.00  0.00           O  
ATOM   1354  OP2   C A  43      12.762 -32.619  -6.988  1.00  0.00           O  
ATOM   1355  O5'   C A  43      12.383 -33.042  -4.559  1.00  0.00           O  
ATOM   1356  C5'   C A  43      12.717 -33.019  -3.172  1.00  0.00           C  
ATOM   1357  H5'   C A  43      12.891 -31.990  -2.853  1.00  0.00           H  
ATOM   1358 H5''   C A  43      13.622 -33.600  -3.001  1.00  0.00           H  
ATOM   1359  C4'   C A  43      11.592 -33.609  -2.353  1.00  0.00           C  
ATOM   1360  H4'   C A  43      11.924 -33.650  -1.316  1.00  0.00           H  
ATOM   1361  O4'   C A  43      10.389 -32.818  -2.548  1.00  0.00           O  
ATOM   1362  C1'   C A  43       9.251 -33.665  -2.511  1.00  0.00           C  
ATOM   1363  H1'   C A  43       8.592 -33.278  -1.733  1.00  0.00           H  
ATOM   1364  N1    C A  43       8.545 -33.558  -3.799  1.00  0.00           N  
ATOM   1365  C6    C A  43       9.164 -33.028  -4.898  1.00  0.00           C  
ATOM   1366  H6    C A  43      10.198 -32.693  -4.824  1.00  0.00           H  
ATOM   1367  C2    C A  43       7.224 -34.007  -3.883  1.00  0.00           C  
ATOM   1368  O2    C A  43       6.685 -34.485  -2.875  1.00  0.00           O  
ATOM   1369  N3    C A  43       6.566 -33.910  -5.059  1.00  0.00           N  
ATOM   1370  C4    C A  43       7.176 -33.386  -6.123  1.00  0.00           C  
ATOM   1371  N4    C A  43       6.485 -33.306  -7.260  1.00  0.00           N  
ATOM   1372  H41   C A  43       6.911 -32.916  -8.088  1.00  0.00           H  
ATOM   1373  H42   C A  43       5.530 -33.632  -7.290  1.00  0.00           H  
ATOM   1374  C5    C A  43       8.522 -32.920  -6.068  1.00  0.00           C  
ATOM   1375  H5    C A  43       9.009 -32.493  -6.944  1.00  0.00           H  
ATOM   1376  C2'   C A  43       9.743 -35.078  -2.197  1.00  0.00           C  
ATOM   1377  H2'   C A  43       9.160 -35.835  -2.725  1.00  0.00           H  
ATOM   1378  O2'   C A  43       9.731 -35.257  -0.793  1.00  0.00           O  
ATOM   1379 HO2'   C A  43      10.525 -35.744  -0.571  1.00  0.00           H  
ATOM   1380  C3'   C A  43      11.166 -35.019  -2.737  1.00  0.00           C  
ATOM   1381  H3'   C A  43      11.212 -35.173  -3.814  1.00  0.00           H  
ATOM   1382  O3'   C A  43      12.014 -36.006  -2.157  1.00  0.00           O  
ATOM   1383  P     A A  44      12.173 -37.440  -2.870  1.00  0.00           P  
ATOM   1384  OP1   A A  44      13.214 -38.190  -2.123  1.00  0.00           O  
ATOM   1385  OP2   A A  44      12.327 -37.228  -4.332  1.00  0.00           O  
ATOM   1386  O5'   A A  44      10.771 -38.154  -2.616  1.00  0.00           O  
ATOM   1387  C5'   A A  44      10.342 -38.480  -1.295  1.00  0.00           C  
ATOM   1388  H5'   A A  44      10.526 -37.636  -0.629  1.00  0.00           H  
ATOM   1389 H5''   A A  44      10.895 -39.345  -0.931  1.00  0.00           H  
ATOM   1390  C4'   A A  44       8.866 -38.805  -1.289  1.00  0.00           C  
ATOM   1391  H4'   A A  44       8.565 -38.962  -0.253  1.00  0.00           H  
ATOM   1392  O4'   A A  44       8.135 -37.742  -1.950  1.00  0.00           O  
ATOM   1393  C1'   A A  44       6.970 -38.275  -2.554  1.00  0.00           C  
ATOM   1394  H1'   A A  44       6.117 -37.807  -2.061  1.00  0.00           H  
ATOM   1395  N9    A A  44       6.953 -37.868  -3.959  1.00  0.00           N  
ATOM   1396  C4    A A  44       5.900 -38.008  -4.831  1.00  0.00           C  
ATOM   1397  N3    A A  44       4.697 -38.550  -4.576  1.00  0.00           N  
ATOM   1398  C2    A A  44       3.925 -38.513  -5.659  1.00  0.00           C  
ATOM   1399  H2    A A  44       2.928 -38.935  -5.537  1.00  0.00           H  
ATOM   1400  N1    A A  44       4.199 -38.030  -6.879  1.00  0.00           N  
ATOM   1401  C6    A A  44       5.418 -37.494  -7.102  1.00  0.00           C  
ATOM   1402  N6    A A  44       5.691 -37.016  -8.317  1.00  0.00           N  
ATOM   1403  H61   A A  44       6.596 -36.611  -8.507  1.00  0.00           H  
ATOM   1404  H62   A A  44       4.987 -37.048  -9.042  1.00  0.00           H  
ATOM   1405  C5    A A  44       6.330 -37.474  -6.032  1.00  0.00           C  
ATOM   1406  N7    A A  44       7.634 -37.009  -5.923  1.00  0.00           N  
ATOM   1407  C8    A A  44       7.957 -37.268  -4.679  1.00  0.00           C  
ATOM   1408  H8    A A  44       8.925 -37.036  -4.261  1.00  0.00           H  
ATOM   1409  C2'   A A  44       6.985 -39.792  -2.350  1.00  0.00           C  
ATOM   1410  H2'   A A  44       6.669 -40.323  -3.250  1.00  0.00           H  
ATOM   1411  O2'   A A  44       6.185 -40.102  -1.225  1.00  0.00           O  
ATOM   1412 HO2'   A A  44       6.720 -40.650  -0.650  1.00  0.00           H  
ATOM   1413  C3'   A A  44       8.460 -40.051  -2.062  1.00  0.00           C  
ATOM   1414  H3'   A A  44       9.051 -40.172  -2.969  1.00  0.00           H  
ATOM   1415  O3'   A A  44       8.666 -41.232  -1.291  1.00  0.00           O  
ATOM   1416  P     C A  45       9.072 -42.605  -2.025  1.00  0.00           P  
ATOM   1417  OP1   C A  45       9.167 -43.656  -0.980  1.00  0.00           O  
ATOM   1418  OP2   C A  45      10.237 -42.340  -2.908  1.00  0.00           O  
ATOM   1419  O5'   C A  45       7.817 -42.935  -2.949  1.00  0.00           O  
ATOM   1420  C5'   C A  45       6.535 -43.204  -2.382  1.00  0.00           C  
ATOM   1421  H5'   C A  45       6.291 -42.439  -1.644  1.00  0.00           H  
ATOM   1422 H5''   C A  45       6.545 -44.177  -1.892  1.00  0.00           H  
ATOM   1423  C4'   C A  45       5.479 -43.208  -3.461  1.00  0.00           C  
ATOM   1424  H4'   C A  45       4.554 -43.579  -3.018  1.00  0.00           H  
ATOM   1425  O4'   C A  45       5.365 -41.868  -4.010  1.00  0.00           O  
ATOM   1426  C1'   C A  45       5.161 -41.939  -5.410  1.00  0.00           C  
ATOM   1427  H1'   C A  45       4.263 -41.359  -5.628  1.00  0.00           H  
ATOM   1428  N1    C A  45       6.297 -41.281  -6.079  1.00  0.00           N  
ATOM   1429  C6    C A  45       7.525 -41.220  -5.480  1.00  0.00           C  
ATOM   1430  H6    C A  45       7.670 -41.676  -4.500  1.00  0.00           H  
ATOM   1431  C2    C A  45       6.099 -40.713  -7.339  1.00  0.00           C  
ATOM   1432  O2    C A  45       4.980 -40.790  -7.863  1.00  0.00           O  
ATOM   1433  N3    C A  45       7.130 -40.095  -7.956  1.00  0.00           N  
ATOM   1434  C4    C A  45       8.323 -40.034  -7.361  1.00  0.00           C  
ATOM   1435  N4    C A  45       9.308 -39.411  -8.006  1.00  0.00           N  
ATOM   1436  H41   C A  45      10.225 -39.342  -7.590  1.00  0.00           H  
ATOM   1437  H42   C A  45       9.134 -39.003  -8.914  1.00  0.00           H  
ATOM   1438  C5    C A  45       8.556 -40.610  -6.078  1.00  0.00           C  
ATOM   1439  H5    C A  45       9.536 -40.556  -5.603  1.00  0.00           H  
ATOM   1440  C2'   C A  45       4.994 -43.412  -5.779  1.00  0.00           C  
ATOM   1441  H2'   C A  45       5.433 -43.636  -6.753  1.00  0.00           H  
ATOM   1442  O2'   C A  45       3.619 -43.741  -5.710  1.00  0.00           O  
ATOM   1443 HO2'   C A  45       3.528 -44.405  -5.026  1.00  0.00           H  
ATOM   1444  C3'   C A  45       5.780 -44.092  -4.664  1.00  0.00           C  
ATOM   1445  H3'   C A  45       6.848 -44.138  -4.872  1.00  0.00           H  
ATOM   1446  O3'   C A  45       5.359 -45.435  -4.444  1.00  0.00           O  
ATOM   1447  P     C A  46       5.989 -46.624  -5.326  1.00  0.00           P  
ATOM   1448  OP1   C A  46       5.466 -47.904  -4.783  1.00  0.00           O  
ATOM   1449  OP2   C A  46       7.455 -46.411  -5.421  1.00  0.00           O  
ATOM   1450  O5'   C A  46       5.362 -46.404  -6.775  1.00  0.00           O  
ATOM   1451  C5'   C A  46       3.952 -46.475  -6.986  1.00  0.00           C  
ATOM   1452  H5'   C A  46       3.468 -45.606  -6.540  1.00  0.00           H  
ATOM   1453 H5''   C A  46       3.554 -47.378  -6.524  1.00  0.00           H  
ATOM   1454  C4'   C A  46       3.648 -46.507  -8.465  1.00  0.00           C  
ATOM   1455  H4'   C A  46       2.667 -46.967  -8.591  1.00  0.00           H  
ATOM   1456  O4'   C A  46       3.727 -45.153  -8.987  1.00  0.00           O  
ATOM   1457  C1'   C A  46       4.398 -45.155 -10.233  1.00  0.00           C  
ATOM   1458  H1'   C A  46       3.776 -44.592 -10.929  1.00  0.00           H  
ATOM   1459  N1    C A  46       5.669 -44.429 -10.073  1.00  0.00           N  
ATOM   1460  C6    C A  46       6.425 -44.581  -8.943  1.00  0.00           C  
ATOM   1461  H6    C A  46       6.086 -45.254  -8.155  1.00  0.00           H  
ATOM   1462  C2    C A  46       6.093 -43.576 -11.094  1.00  0.00           C  
ATOM   1463  O2    C A  46       5.394 -43.461 -12.112  1.00  0.00           O  
ATOM   1464  N3    C A  46       7.253 -42.897 -10.950  1.00  0.00           N  
ATOM   1465  C4    C A  46       7.981 -43.050  -9.843  1.00  0.00           C  
ATOM   1466  N4    C A  46       9.117 -42.361  -9.745  1.00  0.00           N  
ATOM   1467  H41   C A  46       9.697 -42.448  -8.924  1.00  0.00           H  
ATOM   1468  H42   C A  46       9.402 -41.752 -10.501  1.00  0.00           H  
ATOM   1469  C5    C A  46       7.576 -43.916  -8.787  1.00  0.00           C  
ATOM   1470  H5    C A  46       8.180 -44.034  -7.887  1.00  0.00           H  
ATOM   1471  C2'   C A  46       4.563 -46.612 -10.661  1.00  0.00           C  
ATOM   1472  H2'   C A  46       5.490 -46.766 -11.218  1.00  0.00           H  
ATOM   1473  O2'   C A  46       3.416 -47.006 -11.390  1.00  0.00           O  
ATOM   1474 HO2'   C A  46       3.071 -47.790 -10.961  1.00  0.00           H  
ATOM   1475  C3'   C A  46       4.625 -47.315  -9.311  1.00  0.00           C  
ATOM   1476  H3'   C A  46       5.626 -47.311  -8.882  1.00  0.00           H  
ATOM   1477  O3'   C A  46       4.232 -48.682  -9.390  1.00  0.00           O  
ATOM   1478  P     G A  47       5.328 -49.843  -9.194  1.00  0.00           P  
ATOM   1479  OP1   G A  47       4.589 -51.117  -9.006  1.00  0.00           O  
ATOM   1480  OP2   G A  47       6.306 -49.404  -8.167  1.00  0.00           O  
ATOM   1481  O5'   G A  47       6.073 -49.905 -10.601  1.00  0.00           O  
ATOM   1482  C5'   G A  47       6.906 -51.012 -10.942  1.00  0.00           C  
ATOM   1483  H5'   G A  47       6.319 -51.931 -10.935  1.00  0.00           H  
ATOM   1484 H5''   G A  47       7.716 -51.102 -10.219  1.00  0.00           H  
ATOM   1485  C4'   G A  47       7.497 -50.811 -12.317  1.00  0.00           C  
ATOM   1486  H4'   G A  47       6.680 -50.562 -12.995  1.00  0.00           H  
ATOM   1487  O4'   G A  47       8.522 -49.784 -12.238  1.00  0.00           O  
ATOM   1488  C1'   G A  47       9.803 -50.371 -12.372  1.00  0.00           C  
ATOM   1489  H1'   G A  47      10.218 -50.013 -13.315  1.00  0.00           H  
ATOM   1490  N9    G A  47      10.647 -49.870 -11.291  1.00  0.00           N  
ATOM   1491  C4    G A  47      11.485 -48.782 -11.346  1.00  0.00           C  
ATOM   1492  N3    G A  47      11.676 -47.981 -12.415  1.00  0.00           N  
ATOM   1493  C2    G A  47      12.543 -47.017 -12.160  1.00  0.00           C  
ATOM   1494  N2    G A  47      12.845 -46.130 -13.110  1.00  0.00           N  
ATOM   1495  H21   G A  47      12.402 -46.210 -14.014  1.00  0.00           H  
ATOM   1496  H22   G A  47      13.499 -45.381 -12.929  1.00  0.00           H  
ATOM   1497  N1    G A  47      13.176 -46.852 -10.955  1.00  0.00           N  
ATOM   1498  H1    G A  47      13.821 -46.082 -10.869  1.00  0.00           H  
ATOM   1499  C6    G A  47      12.997 -47.664  -9.841  1.00  0.00           C  
ATOM   1500  O6    G A  47      13.620 -47.424  -8.801  1.00  0.00           O  
ATOM   1501  C5    G A  47      12.066 -48.704 -10.097  1.00  0.00           C  
ATOM   1502  N7    G A  47      11.602 -49.721  -9.273  1.00  0.00           N  
ATOM   1503  C8    G A  47      10.765 -50.384 -10.022  1.00  0.00           C  
ATOM   1504  H8    G A  47      10.218 -51.250  -9.679  1.00  0.00           H  
ATOM   1505  C2'   G A  47       9.622 -51.889 -12.366  1.00  0.00           C  
ATOM   1506  H2'   G A  47       9.692 -52.301 -11.358  1.00  0.00           H  
ATOM   1507  O2'   G A  47      10.561 -52.460 -13.258  1.00  0.00           O  
ATOM   1508 HO2'   G A  47      10.156 -52.452 -14.126  1.00  0.00           H  
ATOM   1509  C3'   G A  47       8.202 -52.027 -12.905  1.00  0.00           C  
ATOM   1510  H3'   G A  47       7.727 -52.956 -12.594  1.00  0.00           H  
ATOM   1511  O3'   G A  47       8.157 -52.015 -14.329  1.00  0.00           O  
ATOM   1512  P     U A  48       7.207 -53.054 -15.108  1.00  0.00           P  
ATOM   1513  OP1   U A  48       6.025 -53.318 -14.249  1.00  0.00           O  
ATOM   1514  OP2   U A  48       8.049 -54.188 -15.565  1.00  0.00           O  
ATOM   1515  O5'   U A  48       6.725 -52.243 -16.393  1.00  0.00           O  
ATOM   1516  C5'   U A  48       5.561 -51.417 -16.349  1.00  0.00           C  
ATOM   1517  H5'   U A  48       5.578 -50.804 -15.448  1.00  0.00           H  
ATOM   1518 H5''   U A  48       4.667 -52.039 -16.337  1.00  0.00           H  
ATOM   1519  C4'   U A  48       5.515 -50.517 -17.562  1.00  0.00           C  
ATOM   1520  H4'   U A  48       4.477 -50.467 -17.895  1.00  0.00           H  
ATOM   1521  O4'   U A  48       6.069 -49.221 -17.194  1.00  0.00           O  
ATOM   1522  C1'   U A  48       7.211 -48.950 -17.980  1.00  0.00           C  
ATOM   1523  H1'   U A  48       6.904 -48.254 -18.761  1.00  0.00           H  
ATOM   1524  N1    U A  48       8.209 -48.278 -17.134  1.00  0.00           N  
ATOM   1525  C6    U A  48       8.279 -48.520 -15.780  1.00  0.00           C  
ATOM   1526  H6    U A  48       7.577 -49.225 -15.334  1.00  0.00           H  
ATOM   1527  C2    U A  48       9.076 -47.393 -17.745  1.00  0.00           C  
ATOM   1528  O2    U A  48       9.045 -47.150 -18.938  1.00  0.00           O  
ATOM   1529  N3    U A  48       9.984 -46.800 -16.908  1.00  0.00           N  
ATOM   1530  H3    U A  48      10.634 -46.161 -17.336  1.00  0.00           H  
ATOM   1531  C4    U A  48      10.111 -46.993 -15.552  1.00  0.00           C  
ATOM   1532  O4    U A  48      10.980 -46.378 -14.934  1.00  0.00           O  
ATOM   1533  C5    U A  48       9.178 -47.920 -14.993  1.00  0.00           C  
ATOM   1534  H5    U A  48       9.199 -48.138 -13.925  1.00  0.00           H  
ATOM   1535  C2'   U A  48       7.673 -50.288 -18.551  1.00  0.00           C  
ATOM   1536  H2'   U A  48       8.292 -50.838 -17.838  1.00  0.00           H  
ATOM   1537  O2'   U A  48       8.328 -50.057 -19.784  1.00  0.00           O  
ATOM   1538 HO2'   U A  48       7.642 -49.901 -20.433  1.00  0.00           H  
ATOM   1539  C3'   U A  48       6.337 -50.990 -18.758  1.00  0.00           C  
ATOM   1540  H3'   U A  48       6.433 -52.074 -18.777  1.00  0.00           H  
ATOM   1541  O3'   U A  48       5.724 -50.625 -19.993  1.00  0.00           O  
ATOM   1542  P     A A  49       4.639 -51.602 -20.669  1.00  0.00           P  
ATOM   1543  OP1   A A  49       5.151 -52.991 -20.556  1.00  0.00           O  
ATOM   1544  OP2   A A  49       4.297 -51.054 -22.007  1.00  0.00           O  
ATOM   1545  O5'   A A  49       3.357 -51.468 -19.731  1.00  0.00           O  
ATOM   1546  C5'   A A  49       2.540 -50.299 -19.766  1.00  0.00           C  
ATOM   1547  H5'   A A  49       1.857 -50.353 -20.615  1.00  0.00           H  
ATOM   1548 H5''   A A  49       3.165 -49.413 -19.870  1.00  0.00           H  
ATOM   1549  C4'   A A  49       1.738 -50.186 -18.490  1.00  0.00           C  
ATOM   1550  H4'   A A  49       1.054 -51.035 -18.453  1.00  0.00           H  
ATOM   1551  O4'   A A  49       2.659 -50.130 -17.366  1.00  0.00           O  
ATOM   1552  C1'   A A  49       2.240 -49.138 -16.449  1.00  0.00           C  
ATOM   1553  H1'   A A  49       2.237 -49.601 -15.462  1.00  0.00           H  
ATOM   1554  N9    A A  49       3.243 -48.072 -16.442  1.00  0.00           N  
ATOM   1555  C4    A A  49       4.176 -47.844 -15.459  1.00  0.00           C  
ATOM   1556  N3    A A  49       4.347 -48.538 -14.321  1.00  0.00           N  
ATOM   1557  C2    A A  49       5.350 -48.030 -13.609  1.00  0.00           C  
ATOM   1558  H2    A A  49       5.556 -48.537 -12.665  1.00  0.00           H  
ATOM   1559  N1    A A  49       6.143 -46.986 -13.885  1.00  0.00           N  
ATOM   1560  C6    A A  49       5.945 -46.313 -15.038  1.00  0.00           C  
ATOM   1561  N6    A A  49       6.738 -45.277 -15.314  1.00  0.00           N  
ATOM   1562  H61   A A  49       6.611 -44.759 -16.173  1.00  0.00           H  
ATOM   1563  H62   A A  49       7.465 -45.016 -14.665  1.00  0.00           H  
ATOM   1564  C5    A A  49       4.909 -46.750 -15.882  1.00  0.00           C  
ATOM   1565  N7    A A  49       4.446 -46.292 -17.108  1.00  0.00           N  
ATOM   1566  C8    A A  49       3.461 -47.108 -17.396  1.00  0.00           C  
ATOM   1567  H8    A A  49       2.876 -47.028 -18.299  1.00  0.00           H  
ATOM   1568  C2'   A A  49       0.844 -48.682 -16.870  1.00  0.00           C  
ATOM   1569  H2'   A A  49       0.684 -47.623 -16.657  1.00  0.00           H  
ATOM   1570  O2'   A A  49      -0.113 -49.516 -16.243  1.00  0.00           O  
ATOM   1571 HO2'   A A  49      -0.878 -49.542 -16.817  1.00  0.00           H  
ATOM   1572  C3'   A A  49       0.888 -48.928 -18.375  1.00  0.00           C  
ATOM   1573  H3'   A A  49       1.327 -48.096 -18.922  1.00  0.00           H  
ATOM   1574  O3'   A A  49      -0.409 -49.128 -18.932  1.00  0.00           O  
ATOM   1575  P     A A  50      -1.168 -47.907 -19.655  1.00  0.00           P  
ATOM   1576  OP1   A A  50      -2.180 -48.497 -20.569  1.00  0.00           O  
ATOM   1577  OP2   A A  50      -0.154 -46.965 -20.195  1.00  0.00           O  
ATOM   1578  O5'   A A  50      -1.942 -47.179 -18.469  1.00  0.00           O  
ATOM   1579  C5'   A A  50      -2.950 -47.859 -17.721  1.00  0.00           C  
ATOM   1580  H5'   A A  50      -2.551 -48.797 -17.333  1.00  0.00           H  
ATOM   1581 H5''   A A  50      -3.804 -48.074 -18.361  1.00  0.00           H  
ATOM   1582  C4'   A A  50      -3.408 -47.000 -16.565  1.00  0.00           C  
ATOM   1583  H4'   A A  50      -4.222 -47.526 -16.066  1.00  0.00           H  
ATOM   1584  O4'   A A  50      -2.264 -46.740 -15.701  1.00  0.00           O  
ATOM   1585  C1'   A A  50      -2.014 -45.350 -15.649  1.00  0.00           C  
ATOM   1586  H1'   A A  50      -2.433 -44.984 -14.710  1.00  0.00           H  
ATOM   1587  N9    A A  50      -0.566 -45.142 -15.614  1.00  0.00           N  
ATOM   1588  C4    A A  50       0.210 -45.014 -14.488  1.00  0.00           C  
ATOM   1589  N3    A A  50      -0.197 -45.060 -13.208  1.00  0.00           N  
ATOM   1590  C2    A A  50       0.833 -44.893 -12.382  1.00  0.00           C  
ATOM   1591  H2    A A  50       0.590 -44.919 -11.320  1.00  0.00           H  
ATOM   1592  N1    A A  50       2.126 -44.699 -12.669  1.00  0.00           N  
ATOM   1593  C6    A A  50       2.501 -44.657 -13.965  1.00  0.00           C  
ATOM   1594  N6    A A  50       3.788 -44.460 -14.248  1.00  0.00           N  
ATOM   1595  H61   A A  50       4.093 -44.423 -15.211  1.00  0.00           H  
ATOM   1596  H62   A A  50       4.453 -44.350 -13.496  1.00  0.00           H  
ATOM   1597  C5    A A  50       1.502 -44.823 -14.940  1.00  0.00           C  
ATOM   1598  N7    A A  50       1.544 -44.835 -16.328  1.00  0.00           N  
ATOM   1599  C8    A A  50       0.295 -45.028 -16.677  1.00  0.00           C  
ATOM   1600  H8    A A  50      -0.026 -45.091 -17.707  1.00  0.00           H  
ATOM   1601  C2'   A A  50      -2.707 -44.743 -16.865  1.00  0.00           C  
ATOM   1602  H2'   A A  50      -2.099 -44.844 -17.766  1.00  0.00           H  
ATOM   1603  O2'   A A  50      -3.040 -43.398 -16.577  1.00  0.00           O  
ATOM   1604 HO2'   A A  50      -3.620 -43.094 -17.277  1.00  0.00           H  
ATOM   1605  C3'   A A  50      -3.946 -45.625 -16.955  1.00  0.00           C  
ATOM   1606  H3'   A A  50      -4.385 -45.633 -17.952  1.00  0.00           H  
ATOM   1607  O3'   A A  50      -4.982 -45.206 -16.069  1.00  0.00           O  
ATOM   1608  P     A A  51      -6.090 -44.154 -16.571  1.00  0.00           P  
ATOM   1609  OP1   A A  51      -7.371 -44.893 -16.706  1.00  0.00           O  
ATOM   1610  OP2   A A  51      -5.545 -43.413 -17.739  1.00  0.00           O  
ATOM   1611  O5'   A A  51      -6.237 -43.133 -15.356  1.00  0.00           O  
ATOM   1612  C5'   A A  51      -5.201 -42.202 -15.044  1.00  0.00           C  
ATOM   1613  H5'   A A  51      -5.540 -41.189 -15.261  1.00  0.00           H  
ATOM   1614 H5''   A A  51      -4.317 -42.416 -15.645  1.00  0.00           H  
ATOM   1615  C4'   A A  51      -4.834 -42.303 -13.582  1.00  0.00           C  
ATOM   1616  H4'   A A  51      -5.714 -42.656 -13.044  1.00  0.00           H  
ATOM   1617  O4'   A A  51      -3.680 -43.178 -13.449  1.00  0.00           O  
ATOM   1618  C1'   A A  51      -2.798 -42.660 -12.469  1.00  0.00           C  
ATOM   1619  H1'   A A  51      -2.591 -43.468 -11.766  1.00  0.00           H  
ATOM   1620  N9    A A  51      -1.542 -42.295 -13.122  1.00  0.00           N  
ATOM   1621  C4    A A  51      -0.362 -41.991 -12.488  1.00  0.00           C  
ATOM   1622  N3    A A  51      -0.128 -41.977 -11.165  1.00  0.00           N  
ATOM   1623  C2    A A  51       1.133 -41.634 -10.914  1.00  0.00           C  
ATOM   1624  H2    A A  51       1.407 -41.601  -9.860  1.00  0.00           H  
ATOM   1625  N1    A A  51       2.113 -41.324 -11.773  1.00  0.00           N  
ATOM   1626  C6    A A  51       1.845 -41.347 -13.096  1.00  0.00           C  
ATOM   1627  N6    A A  51       2.821 -41.035 -13.948  1.00  0.00           N  
ATOM   1628  H61   A A  51       2.644 -41.043 -14.942  1.00  0.00           H  
ATOM   1629  H62   A A  51       3.735 -40.788 -13.596  1.00  0.00           H  
ATOM   1630  C5    A A  51       0.542 -41.698 -13.493  1.00  0.00           C  
ATOM   1631  N7    A A  51      -0.055 -41.819 -14.741  1.00  0.00           N  
ATOM   1632  C8    A A  51      -1.287 -42.175 -14.466  1.00  0.00           C  
ATOM   1633  H8    A A  51      -2.032 -42.359 -15.226  1.00  0.00           H  
ATOM   1634  C2'   A A  51      -3.499 -41.479 -11.799  1.00  0.00           C  
ATOM   1635  H2'   A A  51      -2.789 -40.699 -11.515  1.00  0.00           H  
ATOM   1636  O2'   A A  51      -4.254 -41.958 -10.702  1.00  0.00           O  
ATOM   1637 HO2'   A A  51      -5.175 -41.817 -10.924  1.00  0.00           H  
ATOM   1638  C3'   A A  51      -4.405 -40.998 -12.925  1.00  0.00           C  
ATOM   1639  H3'   A A  51      -3.890 -40.344 -13.627  1.00  0.00           H  
ATOM   1640  O3'   A A  51      -5.523 -40.259 -12.440  1.00  0.00           O  
ATOM   1641  P     U A  52      -5.491 -38.650 -12.466  1.00  0.00           P  
ATOM   1642  OP1   U A  52      -6.101 -38.176 -11.197  1.00  0.00           O  
ATOM   1643  OP2   U A  52      -6.055 -38.198 -13.763  1.00  0.00           O  
ATOM   1644  O5'   U A  52      -3.939 -38.287 -12.449  1.00  0.00           O  
ATOM   1645  C5'   U A  52      -3.354 -37.588 -11.349  1.00  0.00           C  
ATOM   1646  H5'   U A  52      -4.025 -36.795 -11.017  1.00  0.00           H  
ATOM   1647 H5''   U A  52      -2.407 -37.145 -11.656  1.00  0.00           H  
ATOM   1648  C4'   U A  52      -3.102 -38.540 -10.203  1.00  0.00           C  
ATOM   1649  H4'   U A  52      -4.010 -39.123 -10.052  1.00  0.00           H  
ATOM   1650  O4'   U A  52      -1.934 -39.351 -10.513  1.00  0.00           O  
ATOM   1651  C1'   U A  52      -1.132 -39.498  -9.353  1.00  0.00           C  
ATOM   1652  H1'   U A  52      -0.915 -40.562  -9.247  1.00  0.00           H  
ATOM   1653  N1    U A  52       0.139 -38.792  -9.575  1.00  0.00           N  
ATOM   1654  C6    U A  52       0.409 -38.163 -10.770  1.00  0.00           C  
ATOM   1655  H6    U A  52      -0.337 -38.201 -11.564  1.00  0.00           H  
ATOM   1656  C2    U A  52       1.058 -38.777  -8.540  1.00  0.00           C  
ATOM   1657  O2    U A  52       0.862 -39.326  -7.472  1.00  0.00           O  
ATOM   1658  N3    U A  52       2.216 -38.093  -8.803  1.00  0.00           N  
ATOM   1659  H3    U A  52       2.897 -38.065  -8.059  1.00  0.00           H  
ATOM   1660  C4    U A  52       2.547 -37.440  -9.968  1.00  0.00           C  
ATOM   1661  O4    U A  52       3.628 -36.856 -10.046  1.00  0.00           O  
ATOM   1662  C5    U A  52       1.552 -37.508 -10.991  1.00  0.00           C  
ATOM   1663  H5    U A  52       1.726 -37.025 -11.952  1.00  0.00           H  
ATOM   1664  C2'   U A  52      -1.943 -38.956  -8.177  1.00  0.00           C  
ATOM   1665  H2'   U A  52      -1.300 -38.515  -7.412  1.00  0.00           H  
ATOM   1666  O2'   U A  52      -2.763 -39.993  -7.673  1.00  0.00           O  
ATOM   1667 HO2'   U A  52      -3.653 -39.641  -7.624  1.00  0.00           H  
ATOM   1668  C3'   U A  52      -2.772 -37.883  -8.870  1.00  0.00           C  
ATOM   1669  H3'   U A  52      -2.222 -36.952  -9.006  1.00  0.00           H  
ATOM   1670  O3'   U A  52      -3.952 -37.547  -8.145  1.00  0.00           O  
ATOM   1671  P     G A  53      -4.003 -36.190  -7.282  1.00  0.00           P  
ATOM   1672  OP1   G A  53      -5.423 -35.951  -6.920  1.00  0.00           O  
ATOM   1673  OP2   G A  53      -3.244 -35.139  -8.008  1.00  0.00           O  
ATOM   1674  O5'   G A  53      -3.206 -36.549  -5.950  1.00  0.00           O  
ATOM   1675  C5'   G A  53      -3.635 -37.614  -5.103  1.00  0.00           C  
ATOM   1676  H5'   G A  53      -3.778 -38.520  -5.695  1.00  0.00           H  
ATOM   1677 H5''   G A  53      -4.578 -37.350  -4.626  1.00  0.00           H  
ATOM   1678  C4'   G A  53      -2.602 -37.879  -4.033  1.00  0.00           C  
ATOM   1679  H4'   G A  53      -3.021 -38.612  -3.343  1.00  0.00           H  
ATOM   1680  O4'   G A  53      -1.366 -38.312  -4.661  1.00  0.00           O  
ATOM   1681  C1'   G A  53      -0.259 -37.804  -3.936  1.00  0.00           C  
ATOM   1682  H1'   G A  53       0.358 -38.659  -3.657  1.00  0.00           H  
ATOM   1683  N9    G A  53       0.525 -36.955  -4.828  1.00  0.00           N  
ATOM   1684  C4    G A  53       1.759 -36.410  -4.563  1.00  0.00           C  
ATOM   1685  N3    G A  53       2.461 -36.554  -3.420  1.00  0.00           N  
ATOM   1686  C2    G A  53       3.616 -35.916  -3.467  1.00  0.00           C  
ATOM   1687  N2    G A  53       4.438 -35.957  -2.416  1.00  0.00           N  
ATOM   1688  H21   G A  53       4.166 -36.477  -1.595  1.00  0.00           H  
ATOM   1689  H22   G A  53       5.327 -35.475  -2.443  1.00  0.00           H  
ATOM   1690  N1    G A  53       4.050 -35.191  -4.547  1.00  0.00           N  
ATOM   1691  H1    G A  53       4.951 -34.743  -4.478  1.00  0.00           H  
ATOM   1692  C6    G A  53       3.345 -35.025  -5.733  1.00  0.00           C  
ATOM   1693  O6    G A  53       3.830 -34.348  -6.645  1.00  0.00           O  
ATOM   1694  C5    G A  53       2.100 -35.707  -5.699  1.00  0.00           C  
ATOM   1695  N7    G A  53       1.100 -35.803  -6.658  1.00  0.00           N  
ATOM   1696  C8    G A  53       0.188 -36.548  -6.096  1.00  0.00           C  
ATOM   1697  H8    G A  53      -0.741 -36.814  -6.577  1.00  0.00           H  
ATOM   1698  C2'   G A  53      -0.807 -37.070  -2.711  1.00  0.00           C  
ATOM   1699  H2'   G A  53      -0.212 -36.186  -2.472  1.00  0.00           H  
ATOM   1700  O2'   G A  53      -0.889 -37.983  -1.633  1.00  0.00           O  
ATOM   1701 HO2'   G A  53      -1.784 -37.929  -1.297  1.00  0.00           H  
ATOM   1702  C3'   G A  53      -2.194 -36.672  -3.201  1.00  0.00           C  
ATOM   1703  H3'   G A  53      -2.184 -35.759  -3.794  1.00  0.00           H  
ATOM   1704  O3'   G A  53      -3.106 -36.441  -2.130  1.00  0.00           O  
ATOM   1705  P     U A  54      -3.370 -34.941  -1.614  1.00  0.00           P  
ATOM   1706  OP1   U A  54      -4.340 -35.022  -0.492  1.00  0.00           O  
ATOM   1707  OP2   U A  54      -3.675 -34.083  -2.787  1.00  0.00           O  
ATOM   1708  O5'   U A  54      -1.964 -34.483  -1.019  1.00  0.00           O  
ATOM   1709  C5'   U A  54      -1.382 -35.157   0.096  1.00  0.00           C  
ATOM   1710  H5'   U A  54      -1.359 -36.231  -0.093  1.00  0.00           H  
ATOM   1711 H5''   U A  54      -1.973 -34.968   0.991  1.00  0.00           H  
ATOM   1712  C4'   U A  54       0.027 -34.663   0.324  1.00  0.00           C  
ATOM   1713  H4'   U A  54       0.373 -35.077   1.272  1.00  0.00           H  
ATOM   1714  O4'   U A  54       0.848 -35.046  -0.813  1.00  0.00           O  
ATOM   1715  C1'   U A  54       1.729 -33.988  -1.147  1.00  0.00           C  
ATOM   1716  H1'   U A  54       2.731 -34.415  -1.200  1.00  0.00           H  
ATOM   1717  N1    U A  54       1.374 -33.493  -2.486  1.00  0.00           N  
ATOM   1718  C6    U A  54       0.122 -33.705  -3.018  1.00  0.00           C  
ATOM   1719  H6    U A  54      -0.619 -34.238  -2.423  1.00  0.00           H  
ATOM   1720  C2    U A  54       2.343 -32.810  -3.197  1.00  0.00           C  
ATOM   1721  O2    U A  54       3.460 -32.596  -2.758  1.00  0.00           O  
ATOM   1722  N3    U A  54       1.956 -32.385  -4.442  1.00  0.00           N  
ATOM   1723  H3    U A  54       2.638 -31.889  -4.992  1.00  0.00           H  
ATOM   1724  C4    U A  54       0.728 -32.567  -5.035  1.00  0.00           C  
ATOM   1725  O4    U A  54       0.528 -32.112  -6.161  1.00  0.00           O  
ATOM   1726  C5    U A  54      -0.219 -33.278  -4.237  1.00  0.00           C  
ATOM   1727  H5    U A  54      -1.220 -33.471  -4.622  1.00  0.00           H  
ATOM   1728  C2'   U A  54       1.612 -32.933  -0.049  1.00  0.00           C  
ATOM   1729  H2'   U A  54       1.739 -31.925  -0.445  1.00  0.00           H  
ATOM   1730  O2'   U A  54       2.541 -33.242   0.973  1.00  0.00           O  
ATOM   1731 HO2'   U A  54       2.043 -33.303   1.790  1.00  0.00           H  
ATOM   1732  C3'   U A  54       0.180 -33.151   0.420  1.00  0.00           C  
ATOM   1733  H3'   U A  54      -0.549 -32.634  -0.204  1.00  0.00           H  
ATOM   1734  O3'   U A  54      -0.034 -32.684   1.749  1.00  0.00           O  
ATOM   1735  P     C A  55      -0.406 -31.140   2.004  1.00  0.00           P  
ATOM   1736  OP1   C A  55      -0.880 -31.023   3.407  1.00  0.00           O  
ATOM   1737  OP2   C A  55      -1.277 -30.674   0.895  1.00  0.00           O  
ATOM   1738  O5'   C A  55       0.991 -30.382   1.884  1.00  0.00           O  
ATOM   1739  C5'   C A  55       2.064 -30.670   2.780  1.00  0.00           C  
ATOM   1740  H5'   C A  55       2.397 -31.699   2.637  1.00  0.00           H  
ATOM   1741 H5''   C A  55       1.729 -30.546   3.810  1.00  0.00           H  
ATOM   1742  C4'   C A  55       3.222 -29.733   2.526  1.00  0.00           C  
ATOM   1743  H4'   C A  55       3.849 -29.732   3.419  1.00  0.00           H  
ATOM   1744  O4'   C A  55       3.922 -30.165   1.325  1.00  0.00           O  
ATOM   1745  C1'   C A  55       4.279 -29.036   0.546  1.00  0.00           C  
ATOM   1746  H1'   C A  55       5.335 -29.141   0.297  1.00  0.00           H  
ATOM   1747  N1    C A  55       3.508 -29.075  -0.708  1.00  0.00           N  
ATOM   1748  C6    C A  55       2.237 -29.580  -0.732  1.00  0.00           C  
ATOM   1749  H6    C A  55       1.787 -29.948   0.190  1.00  0.00           H  
ATOM   1750  C2    C A  55       4.096 -28.591  -1.879  1.00  0.00           C  
ATOM   1751  O2    C A  55       5.246 -28.134  -1.831  1.00  0.00           O  
ATOM   1752  N3    C A  55       3.397 -28.632  -3.035  1.00  0.00           N  
ATOM   1753  C4    C A  55       2.160 -29.131  -3.049  1.00  0.00           C  
ATOM   1754  N4    C A  55       1.510 -29.154  -4.212  1.00  0.00           N  
ATOM   1755  H41   C A  55       0.572 -29.523  -4.268  1.00  0.00           H  
ATOM   1756  H42   C A  55       1.962 -28.801  -5.044  1.00  0.00           H  
ATOM   1757  C5    C A  55       1.534 -29.628  -1.870  1.00  0.00           C  
ATOM   1758  H5    C A  55       0.522 -30.033  -1.893  1.00  0.00           H  
ATOM   1759  C2'   C A  55       4.009 -27.798   1.399  1.00  0.00           C  
ATOM   1760  H2'   C A  55       3.711 -26.945   0.788  1.00  0.00           H  
ATOM   1761  O2'   C A  55       5.154 -27.535   2.189  1.00  0.00           O  
ATOM   1762 HO2'   C A  55       5.283 -26.586   2.185  1.00  0.00           H  
ATOM   1763  C3'   C A  55       2.843 -28.284   2.251  1.00  0.00           C  
ATOM   1764  H3'   C A  55       1.888 -28.211   1.733  1.00  0.00           H  
ATOM   1765  O3'   C A  55       2.698 -27.540   3.458  1.00  0.00           O  
ATOM   1766  P     C A  56       1.762 -26.233   3.483  1.00  0.00           P  
ATOM   1767  OP1   C A  56       1.672 -25.776   4.893  1.00  0.00           O  
ATOM   1768  OP2   C A  56       0.518 -26.530   2.728  1.00  0.00           O  
ATOM   1769  O5'   C A  56       2.592 -25.149   2.660  1.00  0.00           O  
ATOM   1770  C5'   C A  56       3.777 -24.567   3.200  1.00  0.00           C  
ATOM   1771  H5'   C A  56       4.363 -25.332   3.712  1.00  0.00           H  
ATOM   1772 H5''   C A  56       3.514 -23.787   3.913  1.00  0.00           H  
ATOM   1773  C4'   C A  56       4.611 -23.959   2.095  1.00  0.00           C  
ATOM   1774  H4'   C A  56       5.557 -23.639   2.533  1.00  0.00           H  
ATOM   1775  O4'   C A  56       4.767 -24.928   1.022  1.00  0.00           O  
ATOM   1776  C1'   C A  56       4.766 -24.259  -0.228  1.00  0.00           C  
ATOM   1777  H1'   C A  56       5.686 -24.542  -0.741  1.00  0.00           H  
ATOM   1778  N1    C A  56       3.630 -24.756  -1.023  1.00  0.00           N  
ATOM   1779  C6    C A  56       2.504 -25.236  -0.414  1.00  0.00           C  
ATOM   1780  H6    C A  56       2.445 -25.249   0.674  1.00  0.00           H  
ATOM   1781  C2    C A  56       3.720 -24.728  -2.417  1.00  0.00           C  
ATOM   1782  O2    C A  56       4.753 -24.291  -2.946  1.00  0.00           O  
ATOM   1783  N3    C A  56       2.681 -25.177  -3.156  1.00  0.00           N  
ATOM   1784  C4    C A  56       1.588 -25.645  -2.552  1.00  0.00           C  
ATOM   1785  N4    C A  56       0.590 -26.077  -3.322  1.00  0.00           N  
ATOM   1786  H41   C A  56      -0.255 -26.439  -2.906  1.00  0.00           H  
ATOM   1787  H42   C A  56       0.678 -26.033  -4.327  1.00  0.00           H  
ATOM   1788  C5    C A  56       1.470 -25.690  -1.133  1.00  0.00           C  
ATOM   1789  H5    C A  56       0.572 -26.078  -0.651  1.00  0.00           H  
ATOM   1790  C2'   C A  56       4.706 -22.757   0.055  1.00  0.00           C  
ATOM   1791  H2'   C A  56       4.112 -22.229  -0.693  1.00  0.00           H  
ATOM   1792  O2'   C A  56       6.028 -22.263   0.156  1.00  0.00           O  
ATOM   1793 HO2'   C A  56       6.043 -21.668   0.906  1.00  0.00           H  
ATOM   1794  C3'   C A  56       4.008 -22.742   1.409  1.00  0.00           C  
ATOM   1795  H3'   C A  56       2.925 -22.824   1.324  1.00  0.00           H  
ATOM   1796  O3'   C A  56       4.260 -21.545   2.140  1.00  0.00           O  
ATOM   1797  P     G A  57       3.293 -20.274   1.948  1.00  0.00           P  
ATOM   1798  OP1   G A  57       3.842 -19.171   2.779  1.00  0.00           O  
ATOM   1799  OP2   G A  57       1.891 -20.717   2.152  1.00  0.00           O  
ATOM   1800  O5'   G A  57       3.475 -19.879   0.415  1.00  0.00           O  
ATOM   1801  C5'   G A  57       4.719 -19.379  -0.071  1.00  0.00           C  
ATOM   1802  H5'   G A  57       5.510 -20.102   0.129  1.00  0.00           H  
ATOM   1803 H5''   G A  57       4.961 -18.442   0.428  1.00  0.00           H  
ATOM   1804  C4'   G A  57       4.637 -19.133  -1.560  1.00  0.00           C  
ATOM   1805  H4'   G A  57       5.534 -18.591  -1.858  1.00  0.00           H  
ATOM   1806  O4'   G A  57       4.466 -20.396  -2.248  1.00  0.00           O  
ATOM   1807  C1'   G A  57       3.760 -20.181  -3.456  1.00  0.00           C  
ATOM   1808  H1'   G A  57       4.446 -20.419  -4.269  1.00  0.00           H  
ATOM   1809  N9    G A  57       2.649 -21.126  -3.516  1.00  0.00           N  
ATOM   1810  C4    G A  57       2.009 -21.558  -4.653  1.00  0.00           C  
ATOM   1811  N3    G A  57       2.297 -21.182  -5.916  1.00  0.00           N  
ATOM   1812  C2    G A  57       1.505 -21.766  -6.797  1.00  0.00           C  
ATOM   1813  N2    G A  57       1.657 -21.506  -8.097  1.00  0.00           N  
ATOM   1814  H21   G A  57       2.377 -20.865  -8.397  1.00  0.00           H  
ATOM   1815  H22   G A  57       1.053 -21.944  -8.780  1.00  0.00           H  
ATOM   1816  N1    G A  57       0.507 -22.647  -6.468  1.00  0.00           N  
ATOM   1817  H1    G A  57      -0.043 -23.036  -7.221  1.00  0.00           H  
ATOM   1818  C6    G A  57       0.192 -23.050  -5.175  1.00  0.00           C  
ATOM   1819  O6    G A  57      -0.730 -23.853  -4.990  1.00  0.00           O  
ATOM   1820  C5    G A  57       1.036 -22.432  -4.215  1.00  0.00           C  
ATOM   1821  N7    G A  57       1.064 -22.549  -2.831  1.00  0.00           N  
ATOM   1822  C8    G A  57       2.034 -21.757  -2.463  1.00  0.00           C  
ATOM   1823  H8    G A  57       2.323 -21.611  -1.432  1.00  0.00           H  
ATOM   1824  C2'   G A  57       3.317 -18.715  -3.493  1.00  0.00           C  
ATOM   1825  H2'   G A  57       2.282 -18.615  -3.830  1.00  0.00           H  
ATOM   1826  O2'   G A  57       4.225 -17.991  -4.302  1.00  0.00           O  
ATOM   1827 HO2'   G A  57       4.386 -17.158  -3.858  1.00  0.00           H  
ATOM   1828  C3'   G A  57       3.446 -18.311  -2.027  1.00  0.00           C  
ATOM   1829  H3'   G A  57       2.550 -18.537  -1.449  1.00  0.00           H  
ATOM   1830  O3'   G A  57       3.681 -16.914  -1.864  1.00  0.00           O  
ATOM   1831  P     A A  58       2.443 -15.888  -1.884  1.00  0.00           P  
ATOM   1832  OP1   A A  58       2.992 -14.530  -1.637  1.00  0.00           O  
ATOM   1833  OP2   A A  58       1.376 -16.420  -0.997  1.00  0.00           O  
ATOM   1834  O5'   A A  58       1.921 -15.945  -3.388  1.00  0.00           O  
ATOM   1835  C5'   A A  58       0.752 -15.232  -3.790  1.00  0.00           C  
ATOM   1836  H5'   A A  58       0.823 -14.194  -3.463  1.00  0.00           H  
ATOM   1837 H5''   A A  58      -0.130 -15.686  -3.341  1.00  0.00           H  
ATOM   1838  C4'   A A  58       0.612 -15.271  -5.294  1.00  0.00           C  
ATOM   1839  H4'   A A  58       1.579 -15.006  -5.723  1.00  0.00           H  
ATOM   1840  O4'   A A  58       0.142 -16.589  -5.688  1.00  0.00           O  
ATOM   1841  C1'   A A  58      -0.806 -16.468  -6.734  1.00  0.00           C  
ATOM   1842  H1'   A A  58      -0.484 -17.135  -7.535  1.00  0.00           H  
ATOM   1843  N9    A A  58      -2.098 -16.944  -6.240  1.00  0.00           N  
ATOM   1844  C4    A A  58      -3.185 -17.292  -7.005  1.00  0.00           C  
ATOM   1845  N3    A A  58      -3.283 -17.263  -8.345  1.00  0.00           N  
ATOM   1846  C2    A A  58      -4.489 -17.671  -8.736  1.00  0.00           C  
ATOM   1847  H2    A A  58      -4.653 -17.676  -9.814  1.00  0.00           H  
ATOM   1848  N1    A A  58      -5.528 -18.075  -7.995  1.00  0.00           N  
ATOM   1849  C6    A A  58      -5.396 -18.093  -6.652  1.00  0.00           C  
ATOM   1850  N6    A A  58      -6.431 -18.500  -5.916  1.00  0.00           N  
ATOM   1851  H61   A A  58      -6.358 -18.525  -4.910  1.00  0.00           H  
ATOM   1852  H62   A A  58      -7.285 -18.788  -6.371  1.00  0.00           H  
ATOM   1853  C5    A A  58      -4.166 -17.681  -6.110  1.00  0.00           C  
ATOM   1854  N7    A A  58      -3.707 -17.580  -4.804  1.00  0.00           N  
ATOM   1855  C8    A A  58      -2.479 -17.140  -4.936  1.00  0.00           C  
ATOM   1856  H8    A A  58      -1.828 -16.950  -4.095  1.00  0.00           H  
ATOM   1857  C2'   A A  58      -0.814 -15.005  -7.174  1.00  0.00           C  
ATOM   1858  H2'   A A  58      -1.808 -14.685  -7.493  1.00  0.00           H  
ATOM   1859  O2'   A A  58       0.167 -14.827  -8.178  1.00  0.00           O  
ATOM   1860 HO2'   A A  58       0.690 -14.067  -7.921  1.00  0.00           H  
ATOM   1861  C3'   A A  58      -0.411 -14.308  -5.881  1.00  0.00           C  
ATOM   1862  H3'   A A  58      -1.254 -14.155  -5.206  1.00  0.00           H  
ATOM   1863  O3'   A A  58       0.152 -13.019  -6.110  1.00  0.00           O  
ATOM   1864  P     C A  59      -0.790 -11.716  -6.073  1.00  0.00           P  
ATOM   1865  OP1   C A  59       0.053 -10.545  -6.424  1.00  0.00           O  
ATOM   1866  OP2   C A  59      -1.545 -11.720  -4.794  1.00  0.00           O  
ATOM   1867  O5'   C A  59      -1.828 -11.956  -7.259  1.00  0.00           O  
ATOM   1868  C5'   C A  59      -1.392 -12.021  -8.616  1.00  0.00           C  
ATOM   1869  H5'   C A  59      -0.557 -12.718  -8.702  1.00  0.00           H  
ATOM   1870 H5''   C A  59      -1.067 -11.036  -8.947  1.00  0.00           H  
ATOM   1871  C4'   C A  59      -2.522 -12.488  -9.504  1.00  0.00           C  
ATOM   1872  H4'   C A  59      -2.181 -12.416 -10.538  1.00  0.00           H  
ATOM   1873  O4'   C A  59      -2.907 -13.834  -9.110  1.00  0.00           O  
ATOM   1874  C1'   C A  59      -4.318 -13.963  -9.161  1.00  0.00           C  
ATOM   1875  H1'   C A  59      -4.536 -14.855  -9.751  1.00  0.00           H  
ATOM   1876  N1    C A  59      -4.814 -14.188  -7.793  1.00  0.00           N  
ATOM   1877  C6    C A  59      -4.116 -13.729  -6.711  1.00  0.00           C  
ATOM   1878  H6    C A  59      -3.183 -13.186  -6.862  1.00  0.00           H  
ATOM   1879  C2    C A  59      -6.015 -14.881  -7.615  1.00  0.00           C  
ATOM   1880  O2    C A  59      -6.629 -15.283  -8.612  1.00  0.00           O  
ATOM   1881  N3    C A  59      -6.475 -15.095  -6.362  1.00  0.00           N  
ATOM   1882  C4    C A  59      -5.785 -14.646  -5.313  1.00  0.00           C  
ATOM   1883  N4    C A  59      -6.277 -14.883  -4.099  1.00  0.00           N  
ATOM   1884  H41   C A  59      -5.787 -14.562  -3.277  1.00  0.00           H  
ATOM   1885  H42   C A  59      -7.145 -15.391  -4.006  1.00  0.00           H  
ATOM   1886  C5    C A  59      -4.560 -13.934  -5.464  1.00  0.00           C  
ATOM   1887  H5    C A  59      -4.005 -13.571  -4.599  1.00  0.00           H  
ATOM   1888  C2'   C A  59      -4.865 -12.695  -9.815  1.00  0.00           C  
ATOM   1889  H2'   C A  59      -5.842 -12.422  -9.411  1.00  0.00           H  
ATOM   1890  O2'   C A  59      -4.882 -12.877 -11.218  1.00  0.00           O  
ATOM   1891 HO2'   C A  59      -4.519 -12.081 -11.607  1.00  0.00           H  
ATOM   1892  C3'   C A  59      -3.807 -11.678  -9.405  1.00  0.00           C  
ATOM   1893  H3'   C A  59      -3.964 -11.293  -8.398  1.00  0.00           H  
ATOM   1894  O3'   C A  59      -3.779 -10.542 -10.265  1.00  0.00           O  
ATOM   1895  P     U A  60      -4.591  -9.214  -9.861  1.00  0.00           P  
ATOM   1896  OP1   U A  60      -4.306  -8.190 -10.898  1.00  0.00           O  
ATOM   1897  OP2   U A  60      -4.314  -8.909  -8.434  1.00  0.00           O  
ATOM   1898  O5'   U A  60      -6.120  -9.643  -9.991  1.00  0.00           O  
ATOM   1899  C5'   U A  60      -6.655 -10.087 -11.236  1.00  0.00           C  
ATOM   1900  H5'   U A  60      -6.109 -10.968 -11.578  1.00  0.00           H  
ATOM   1901 H5''   U A  60      -6.557  -9.299 -11.982  1.00  0.00           H  
ATOM   1902  C4'   U A  60      -8.117 -10.438 -11.083  1.00  0.00           C  
ATOM   1903  H4'   U A  60      -8.554 -10.479 -12.082  1.00  0.00           H  
ATOM   1904  O4'   U A  60      -8.233 -11.685 -10.347  1.00  0.00           O  
ATOM   1905  C1'   U A  60      -9.378 -11.640  -9.511  1.00  0.00           C  
ATOM   1906  H1'   U A  60      -9.988 -12.510  -9.757  1.00  0.00           H  
ATOM   1907  N1    U A  60      -8.939 -11.772  -8.114  1.00  0.00           N  
ATOM   1908  C6    U A  60      -7.676 -11.386  -7.724  1.00  0.00           C  
ATOM   1909  H6    U A  60      -6.997 -10.977  -8.472  1.00  0.00           H  
ATOM   1910  C2    U A  60      -9.838 -12.294  -7.201  1.00  0.00           C  
ATOM   1911  O2    U A  60     -10.963 -12.649  -7.505  1.00  0.00           O  
ATOM   1912  N3    U A  60      -9.369 -12.387  -5.916  1.00  0.00           N  
ATOM   1913  H3    U A  60     -10.009 -12.762  -5.231  1.00  0.00           H  
ATOM   1914  C4    U A  60      -8.124 -12.022  -5.458  1.00  0.00           C  
ATOM   1915  O4    U A  60      -7.853 -12.166  -4.266  1.00  0.00           O  
ATOM   1916  C5    U A  60      -7.254 -11.493  -6.461  1.00  0.00           C  
ATOM   1917  H5    U A  60      -6.245 -11.176  -6.195  1.00  0.00           H  
ATOM   1918  C2'   U A  60     -10.104 -10.327  -9.801  1.00  0.00           C  
ATOM   1919  H2'   U A  60     -10.559  -9.910  -8.901  1.00  0.00           H  
ATOM   1920  O2'   U A  60     -11.042 -10.551 -10.836  1.00  0.00           O  
ATOM   1921 HO2'   U A  60     -10.895  -9.884 -11.507  1.00  0.00           H  
ATOM   1922  C3'   U A  60      -8.950  -9.454 -10.276  1.00  0.00           C  
ATOM   1923  H3'   U A  60      -8.380  -9.028  -9.451  1.00  0.00           H  
ATOM   1924  O3'   U A  60      -9.383  -8.352 -11.070  1.00  0.00           O  
ATOM   1925  P     A A  61      -9.728  -6.947 -10.366  1.00  0.00           P  
ATOM   1926  OP1   A A  61     -10.037  -5.973 -11.443  1.00  0.00           O  
ATOM   1927  OP2   A A  61      -8.657  -6.638  -9.383  1.00  0.00           O  
ATOM   1928  O5'   A A  61     -11.071  -7.239  -9.561  1.00  0.00           O  
ATOM   1929  C5'   A A  61     -12.249  -7.680 -10.236  1.00  0.00           C  
ATOM   1930  H5'   A A  61     -12.063  -8.647 -10.707  1.00  0.00           H  
ATOM   1931 H5''   A A  61     -12.526  -6.960 -11.005  1.00  0.00           H  
ATOM   1932  C4'   A A  61     -13.392  -7.816  -9.258  1.00  0.00           C  
ATOM   1933  H4'   A A  61     -14.321  -7.770  -9.827  1.00  0.00           H  
ATOM   1934  O4'   A A  61     -13.233  -9.045  -8.500  1.00  0.00           O  
ATOM   1935  C1'   A A  61     -13.701  -8.852  -7.176  1.00  0.00           C  
ATOM   1936  H1'   A A  61     -14.467  -9.607  -6.995  1.00  0.00           H  
ATOM   1937  N9    A A  61     -12.592  -9.101  -6.255  1.00  0.00           N  
ATOM   1938  C4    A A  61     -12.694  -9.544  -4.958  1.00  0.00           C  
ATOM   1939  N3    A A  61     -13.818  -9.836  -4.282  1.00  0.00           N  
ATOM   1940  C2    A A  61     -13.531 -10.235  -3.044  1.00  0.00           C  
ATOM   1941  H2    A A  61     -14.390 -10.493  -2.425  1.00  0.00           H  
ATOM   1942  N1    A A  61     -12.336 -10.364  -2.452  1.00  0.00           N  
ATOM   1943  C6    A A  61     -11.227 -10.062  -3.160  1.00  0.00           C  
ATOM   1944  N6    A A  61     -10.040 -10.189  -2.567  1.00  0.00           N  
ATOM   1945  H61   A A  61      -9.196  -9.967  -3.077  1.00  0.00           H  
ATOM   1946  H62   A A  61      -9.984 -10.507  -1.610  1.00  0.00           H  
ATOM   1947  C5    A A  61     -11.397  -9.628  -4.486  1.00  0.00           C  
ATOM   1948  N7    A A  61     -10.492  -9.247  -5.467  1.00  0.00           N  
ATOM   1949  C8    A A  61     -11.250  -8.944  -6.494  1.00  0.00           C  
ATOM   1950  H8    A A  61     -10.855  -8.600  -7.437  1.00  0.00           H  
ATOM   1951  C2'   A A  61     -14.262  -7.432  -7.089  1.00  0.00           C  
ATOM   1952  H2'   A A  61     -14.057  -6.975  -6.118  1.00  0.00           H  
ATOM   1953  O2'   A A  61     -15.643  -7.470  -7.398  1.00  0.00           O  
ATOM   1954 HO2'   A A  61     -15.765  -6.933  -8.180  1.00  0.00           H  
ATOM   1955  C3'   A A  61     -13.473  -6.735  -8.191  1.00  0.00           C  
ATOM   1956  H3'   A A  61     -12.483  -6.419  -7.862  1.00  0.00           H  
ATOM   1957  O3'   A A  61     -14.124  -5.564  -8.677  1.00  0.00           O  
ATOM   1958  P     U A  62     -13.868  -4.150  -7.955  1.00  0.00           P  
ATOM   1959  OP1   U A  62     -14.769  -3.157  -8.594  1.00  0.00           O  
ATOM   1960  OP2   U A  62     -12.405  -3.896  -7.918  1.00  0.00           O  
ATOM   1961  O5'   U A  62     -14.368  -4.386  -6.461  1.00  0.00           O  
ATOM   1962  C5'   U A  62     -15.733  -4.696  -6.186  1.00  0.00           C  
ATOM   1963  H5'   U A  62     -16.049  -5.546  -6.793  1.00  0.00           H  
ATOM   1964 H5''   U A  62     -16.361  -3.839  -6.423  1.00  0.00           H  
ATOM   1965  C4'   U A  62     -15.905  -5.039  -4.725  1.00  0.00           C  
ATOM   1966  H4'   U A  62     -16.973  -5.150  -4.533  1.00  0.00           H  
ATOM   1967  O4'   U A  62     -15.132  -6.224  -4.412  1.00  0.00           O  
ATOM   1968  C1'   U A  62     -14.707  -6.168  -3.062  1.00  0.00           C  
ATOM   1969  H1'   U A  62     -15.176  -7.009  -2.549  1.00  0.00           H  
ATOM   1970  N1    U A  62     -13.252  -6.374  -3.025  1.00  0.00           N  
ATOM   1971  C6    U A  62     -12.442  -5.949  -4.056  1.00  0.00           C  
ATOM   1972  H6    U A  62     -12.897  -5.449  -4.911  1.00  0.00           H  
ATOM   1973  C2    U A  62     -12.720  -7.011  -1.918  1.00  0.00           C  
ATOM   1974  O2    U A  62     -13.401  -7.401  -0.988  1.00  0.00           O  
ATOM   1975  N3    U A  62     -11.359  -7.174  -1.940  1.00  0.00           N  
ATOM   1976  H3    U A  62     -10.949  -7.628  -1.137  1.00  0.00           H  
ATOM   1977  C4    U A  62     -10.493  -6.778  -2.933  1.00  0.00           C  
ATOM   1978  O4    U A  62      -9.290  -7.003  -2.807  1.00  0.00           O  
ATOM   1979  C5    U A  62     -11.117  -6.128  -4.043  1.00  0.00           C  
ATOM   1980  H5    U A  62     -10.512  -5.777  -4.879  1.00  0.00           H  
ATOM   1981  C2'   U A  62     -15.154  -4.823  -2.481  1.00  0.00           C  
ATOM   1982  H2'   U A  62     -14.375  -4.371  -1.864  1.00  0.00           H  
ATOM   1983  O2'   U A  62     -16.365  -5.017  -1.776  1.00  0.00           O  
ATOM   1984 HO2'   U A  62     -17.017  -4.445  -2.182  1.00  0.00           H  
ATOM   1985  C3'   U A  62     -15.385  -4.000  -3.745  1.00  0.00           C  
ATOM   1986  H3'   U A  62     -14.474  -3.526  -4.109  1.00  0.00           H  
ATOM   1987  O3'   U A  62     -16.331  -2.952  -3.555  1.00  0.00           O  
ATOM   1988  P     U A  63     -15.820  -1.458  -3.249  1.00  0.00           P  
ATOM   1989  OP1   U A  63     -16.969  -0.545  -3.476  1.00  0.00           O  
ATOM   1990  OP2   U A  63     -14.546  -1.231  -3.979  1.00  0.00           O  
ATOM   1991  O5'   U A  63     -15.503  -1.476  -1.687  1.00  0.00           O  
ATOM   1992  C5'   U A  63     -16.473  -1.932  -0.745  1.00  0.00           C  
ATOM   1993  H5'   U A  63     -16.643  -3.002  -0.880  1.00  0.00           H  
ATOM   1994 H5''   U A  63     -17.413  -1.403  -0.897  1.00  0.00           H  
ATOM   1995  C4'   U A  63     -15.990  -1.679   0.663  1.00  0.00           C  
ATOM   1996  H4'   U A  63     -16.851  -1.765   1.326  1.00  0.00           H  
ATOM   1997  O4'   U A  63     -14.928  -2.631   0.960  1.00  0.00           O  
ATOM   1998  C1'   U A  63     -13.751  -1.934   1.305  1.00  0.00           C  
ATOM   1999  H1'   U A  63     -13.694  -1.919   2.394  1.00  0.00           H  
ATOM   2000  N1    U A  63     -12.595  -2.684   0.794  1.00  0.00           N  
ATOM   2001  C6    U A  63     -12.451  -2.946  -0.549  1.00  0.00           C  
ATOM   2002  H6    U A  63     -13.218  -2.594  -1.239  1.00  0.00           H  
ATOM   2003  C2    U A  63     -11.652  -3.115   1.709  1.00  0.00           C  
ATOM   2004  O2    U A  63     -11.744  -2.906   2.905  1.00  0.00           O  
ATOM   2005  N3    U A  63     -10.594  -3.801   1.171  1.00  0.00           N  
ATOM   2006  H3    U A  63      -9.893  -4.121   1.824  1.00  0.00           H  
ATOM   2007  C4    U A  63     -10.386  -4.095  -0.156  1.00  0.00           C  
ATOM   2008  O4    U A  63      -9.379  -4.722  -0.485  1.00  0.00           O  
ATOM   2009  C5    U A  63     -11.404  -3.618  -1.038  1.00  0.00           C  
ATOM   2010  H5    U A  63     -11.327  -3.801  -2.110  1.00  0.00           H  
ATOM   2011  C2'   U A  63     -13.894  -0.534   0.717  1.00  0.00           C  
ATOM   2012  H2'   U A  63     -13.626  -0.511  -0.341  1.00  0.00           H  
ATOM   2013  O2'   U A  63     -13.125   0.361   1.497  1.00  0.00           O  
ATOM   2014 HO2'   U A  63     -13.472   0.318   2.390  1.00  0.00           H  
ATOM   2015  C3'   U A  63     -15.389  -0.295   0.899  1.00  0.00           C  
ATOM   2016  H3'   U A  63     -15.783   0.438   0.196  1.00  0.00           H  
ATOM   2017  O3'   U A  63     -15.706   0.197   2.199  1.00  0.00           O  
ATOM   2018  P     C A  64     -15.596   1.773   2.510  1.00  0.00           P  
ATOM   2019  OP1   C A  64     -16.927   2.219   2.998  1.00  0.00           O  
ATOM   2020  OP2   C A  64     -14.978   2.454   1.344  1.00  0.00           O  
ATOM   2021  O5'   C A  64     -14.571   1.850   3.728  1.00  0.00           O  
ATOM   2022  C5'   C A  64     -15.026   1.738   5.076  1.00  0.00           C  
ATOM   2023  H5'   C A  64     -15.684   0.873   5.171  1.00  0.00           H  
ATOM   2024 H5''   C A  64     -15.578   2.634   5.354  1.00  0.00           H  
ATOM   2025  C4'   C A  64     -13.853   1.574   6.015  1.00  0.00           C  
ATOM   2026  H4'   C A  64     -14.250   1.445   7.022  1.00  0.00           H  
ATOM   2027  O4'   C A  64     -13.024   0.468   5.573  1.00  0.00           O  
ATOM   2028  C1'   C A  64     -11.678   0.709   5.946  1.00  0.00           C  
ATOM   2029  H1'   C A  64     -11.390  -0.089   6.631  1.00  0.00           H  
ATOM   2030  N1    C A  64     -10.836   0.600   4.744  1.00  0.00           N  
ATOM   2031  C6    C A  64     -11.289   1.038   3.531  1.00  0.00           C  
ATOM   2032  H6    C A  64     -12.286   1.473   3.453  1.00  0.00           H  
ATOM   2033  C2    C A  64      -9.560   0.040   4.859  1.00  0.00           C  
ATOM   2034  O2    C A  64      -9.172  -0.349   5.970  1.00  0.00           O  
ATOM   2035  N3    C A  64      -8.782  -0.064   3.759  1.00  0.00           N  
ATOM   2036  C4    C A  64      -9.234   0.366   2.580  1.00  0.00           C  
ATOM   2037  N4    C A  64      -8.431   0.243   1.523  1.00  0.00           N  
ATOM   2038  H41   C A  64      -8.735   0.556   0.612  1.00  0.00           H  
ATOM   2039  H42   C A  64      -7.514  -0.166   1.637  1.00  0.00           H  
ATOM   2040  C5    C A  64     -10.529   0.941   2.432  1.00  0.00           C  
ATOM   2041  H5    C A  64     -10.888   1.289   1.464  1.00  0.00           H  
ATOM   2042  C2'   C A  64     -11.615   2.086   6.612  1.00  0.00           C  
ATOM   2043  H2'   C A  64     -10.730   2.643   6.301  1.00  0.00           H  
ATOM   2044  O2'   C A  64     -11.687   1.911   8.015  1.00  0.00           O  
ATOM   2045 HO2'   C A  64     -11.286   2.684   8.415  1.00  0.00           H  
ATOM   2046  C3'   C A  64     -12.882   2.742   6.071  1.00  0.00           C  
ATOM   2047  H3'   C A  64     -12.734   3.189   5.088  1.00  0.00           H  
ATOM   2048  O3'   C A  64     -13.365   3.785   6.914  1.00  0.00           O  
ATOM   2049  P     C A  65     -12.814   5.284   6.728  1.00  0.00           P  
ATOM   2050  OP1   C A  65     -13.596   6.163   7.634  1.00  0.00           O  
ATOM   2051  OP2   C A  65     -12.757   5.591   5.276  1.00  0.00           O  
ATOM   2052  O5'   C A  65     -11.318   5.213   7.275  1.00  0.00           O  
ATOM   2053  C5'   C A  65     -11.049   5.186   8.675  1.00  0.00           C  
ATOM   2054  H5'   C A  65     -11.629   4.392   9.147  1.00  0.00           H  
ATOM   2055 H5''   C A  65     -11.325   6.140   9.123  1.00  0.00           H  
ATOM   2056  C4'   C A  65      -9.578   4.938   8.919  1.00  0.00           C  
ATOM   2057  H4'   C A  65      -9.426   4.881   9.997  1.00  0.00           H  
ATOM   2058  O4'   C A  65      -9.173   3.738   8.209  1.00  0.00           O  
ATOM   2059  C1'   C A  65      -7.848   3.892   7.729  1.00  0.00           C  
ATOM   2060  H1'   C A  65      -7.264   3.067   8.138  1.00  0.00           H  
ATOM   2061  N1    C A  65      -7.864   3.755   6.264  1.00  0.00           N  
ATOM   2062  C6    C A  65      -8.933   4.188   5.531  1.00  0.00           C  
ATOM   2063  H6    C A  65      -9.789   4.634   6.038  1.00  0.00           H  
ATOM   2064  C2    C A  65      -6.762   3.177   5.630  1.00  0.00           C  
ATOM   2065  O2    C A  65      -5.808   2.785   6.318  1.00  0.00           O  
ATOM   2066  N3    C A  65      -6.761   3.058   4.284  1.00  0.00           N  
ATOM   2067  C4    C A  65      -7.808   3.487   3.576  1.00  0.00           C  
ATOM   2068  N4    C A  65      -7.760   3.350   2.252  1.00  0.00           N  
ATOM   2069  H41   C A  65      -8.531   3.661   1.678  1.00  0.00           H  
ATOM   2070  H42   C A  65      -6.945   2.930   1.826  1.00  0.00           H  
ATOM   2071  C5    C A  65      -8.948   4.074   4.197  1.00  0.00           C  
ATOM   2072  H5    C A  65      -9.799   4.417   3.609  1.00  0.00           H  
ATOM   2073  C2'   C A  65      -7.334   5.251   8.207  1.00  0.00           C  
ATOM   2074  H2'   C A  65      -6.711   5.734   7.451  1.00  0.00           H  
ATOM   2075  O2'   C A  65      -6.660   5.076   9.439  1.00  0.00           O  
ATOM   2076 HO2'   C A  65      -7.126   5.605  10.087  1.00  0.00           H  
ATOM   2077  C3'   C A  65      -8.639   6.016   8.397  1.00  0.00           C  
ATOM   2078  H3'   C A  65      -9.006   6.455   7.470  1.00  0.00           H  
ATOM   2079  O3'   C A  65      -8.509   7.092   9.322  1.00  0.00           O  
ATOM   2080  P     A A  66      -8.240   8.583   8.781  1.00  0.00           P  
ATOM   2081  OP1   A A  66      -8.123   9.472   9.965  1.00  0.00           O  
ATOM   2082  OP2   A A  66      -9.242   8.889   7.730  1.00  0.00           O  
ATOM   2083  O5'   A A  66      -6.806   8.491   8.090  1.00  0.00           O  
ATOM   2084  C5'   A A  66      -5.634   8.224   8.860  1.00  0.00           C  
ATOM   2085  H5'   A A  66      -5.593   7.164   9.113  1.00  0.00           H  
ATOM   2086 H5''   A A  66      -5.655   8.807   9.780  1.00  0.00           H  
ATOM   2087  C4'   A A  66      -4.397   8.594   8.073  1.00  0.00           C  
ATOM   2088  H4'   A A  66      -3.660   8.980   8.777  1.00  0.00           H  
ATOM   2089  O4'   A A  66      -3.944   7.429   7.337  1.00  0.00           O  
ATOM   2090  C1'   A A  66      -3.404   7.832   6.091  1.00  0.00           C  
ATOM   2091  H1'   A A  66      -2.378   7.463   6.057  1.00  0.00           H  
ATOM   2092  N9    A A  66      -4.155   7.165   5.029  1.00  0.00           N  
ATOM   2093  C4    A A  66      -3.629   6.619   3.883  1.00  0.00           C  
ATOM   2094  N3    A A  66      -2.337   6.587   3.515  1.00  0.00           N  
ATOM   2095  C2    A A  66      -2.199   5.977   2.340  1.00  0.00           C  
ATOM   2096  H2    A A  66      -1.177   5.907   1.967  1.00  0.00           H  
ATOM   2097  N1    A A  66      -3.136   5.438   1.550  1.00  0.00           N  
ATOM   2098  C6    A A  66      -4.425   5.489   1.948  1.00  0.00           C  
ATOM   2099  N6    A A  66      -5.357   4.955   1.158  1.00  0.00           N  
ATOM   2100  H61   A A  66      -6.327   4.982   1.433  1.00  0.00           H  
ATOM   2101  H62   A A  66      -5.083   4.521   0.290  1.00  0.00           H  
ATOM   2102  C5    A A  66      -4.705   6.109   3.180  1.00  0.00           C  
ATOM   2103  N7    A A  66      -5.890   6.326   3.870  1.00  0.00           N  
ATOM   2104  C8    A A  66      -5.510   6.953   4.957  1.00  0.00           C  
ATOM   2105  H8    A A  66      -6.199   7.273   5.725  1.00  0.00           H  
ATOM   2106  C2'   A A  66      -3.467   9.359   6.022  1.00  0.00           C  
ATOM   2107  H2'   A A  66      -3.728   9.705   5.020  1.00  0.00           H  
ATOM   2108  O2'   A A  66      -2.232   9.883   6.476  1.00  0.00           O  
ATOM   2109 HO2'   A A  66      -2.431  10.676   6.976  1.00  0.00           H  
ATOM   2110  H3'   A A  66      -5.577   9.592   6.545  1.00  0.00           H  
ATOM   2111  C3'   A A  66      -4.592   9.663   7.006  1.00  0.00           C  
ATOM   2112  O3'   A A  66      -4.504  10.988   7.542  1.00  0.00           O  
ATOM   2113 HO3'   A A  66      -5.169  11.058   8.232  1.00  0.00           H  
ENDMDL
END
