# Supplementary material for: RPocket: an intuitive database of RNA pocket topology information with RNA-ligand data resources
Source: BMC Bioinformatics. 2021 Sep 8;22:428. doi: 10.1186/s12859-021-04349-4 (PMC8424408; doi:10.1186/s12859-021-04349-4)
Supplement: Supplementary file 7 — Additional file 7. Folder S3: Nine other experimental structures and their modeling structures and pockets. [file 12859_2021_4349_MOESM7_ESM.zip › 12859_2021_4349_MOESM7_ESM/5C7W_d1.pdb]

REMARK                                                              
ATOM      1 HO5' G5      1     113.302 -26.861  -1.327  1.00  0.00           H  
ATOM      2  O5' G5      1     112.450 -27.221  -1.653  1.00  0.00           O  
ATOM      3  C5' G5      1     112.455 -28.644  -1.532  1.00  0.00           C  
ATOM      4  H5' G5      1     112.607 -28.926  -0.488  1.00  0.00           H  
ATOM      5 H5'' G5      1     113.281 -29.055  -2.117  1.00  0.00           H  
ATOM      6  C4' G5      1     111.147 -29.287  -2.024  1.00  0.00           C  
ATOM      7  H4' G5      1     111.229 -30.370  -1.915  1.00  0.00           H  
ATOM      8  O4' G5      1     110.012 -28.839  -1.282  1.00  0.00           O  
ATOM      9  C1' G5      1     108.887 -28.789  -2.158  1.00  0.00           C  
ATOM     10  H1' G5      1     108.079 -29.422  -1.784  1.00  0.00           H  
ATOM     11  N9  G5      1     108.364 -27.407  -2.297  1.00  0.00           N  
ATOM     12  C8  G5      1     108.994 -26.208  -2.069  1.00  0.00           C  
ATOM     13  H8  G5      1     110.023 -26.149  -1.735  1.00  0.00           H  
ATOM     14  N7  G5      1     108.238 -25.157  -2.276  1.00  0.00           N  
ATOM     15  C5  G5      1     107.012 -25.702  -2.690  1.00  0.00           C  
ATOM     16  C6  G5      1     105.758 -25.088  -3.066  1.00  0.00           C  
ATOM     17  O6  G5      1     105.440 -23.897  -3.099  1.00  0.00           O  
ATOM     18  N1  G5      1     104.789 -26.002  -3.433  1.00  0.00           N  
ATOM     19  H1  G5      1     103.885 -25.642  -3.700  1.00  0.00           H  
ATOM     20  C2  G5      1     104.977 -27.343  -3.419  1.00  0.00           C  
ATOM     21  N2  G5      1     103.978 -28.089  -3.805  1.00  0.00           N  
ATOM     22  H21 G5      1     103.112 -27.656  -4.120  1.00  0.00           H  
ATOM     23  H22 G5      1     104.088 -29.089  -3.773  1.00  0.00           H  
ATOM     24  N3  G5      1     106.101 -27.954  -3.059  1.00  0.00           N  
ATOM     25  C4  G5      1     107.091 -27.079  -2.708  1.00  0.00           C  
ATOM     26  C3' G5      1     110.840 -28.989  -3.494  1.00  0.00           C  
ATOM     27  H3' G5      1     110.962 -27.918  -3.663  1.00  0.00           H  
ATOM     28  C2' G5      1     109.337 -29.321  -3.522  1.00  0.00           C  
ATOM     29  H2' G5      1     108.843 -28.777  -4.327  1.00  0.00           H  
ATOM     30  O2' G5      1     109.023 -30.715  -3.566  1.00  0.00           O  
ATOM     31 HO2' G5      1     108.734 -30.939  -4.474  1.00  0.00           H  
ATOM     32  O3' G5      1     111.650 -29.722  -4.411  1.00  0.00           O  
ATOM     33  P   G       2     111.643 -29.346  -5.981  1.00  0.00           P  
ATOM     34  OP1 G       2     112.599 -30.255  -6.672  1.00  0.00           O  
ATOM     35  OP2 G       2     111.824 -27.873  -6.107  1.00  0.00           O  
ATOM     36  O5' G       2     110.145 -29.749  -6.432  1.00  0.00           O  
ATOM     37  C5' G       2     109.498 -29.140  -7.536  1.00  0.00           C  
ATOM     38  H5' G       2     109.906 -29.530  -8.470  1.00  0.00           H  
ATOM     39 H5'' G       2     109.643 -28.058  -7.517  1.00  0.00           H  
ATOM     40  C4' G       2     107.994 -29.427  -7.463  1.00  0.00           C  
ATOM     41  H4' G       2     107.832 -30.505  -7.442  1.00  0.00           H  
ATOM     42  O4' G       2     107.388 -28.841  -6.311  1.00  0.00           O  
ATOM     43  C1' G       2     106.160 -28.231  -6.687  1.00  0.00           C  
ATOM     44  H1' G       2     105.359 -28.544  -6.018  1.00  0.00           H  
ATOM     45  N9  G       2     106.275 -26.752  -6.604  1.00  0.00           N  
ATOM     46  C8  G       2     107.365 -25.979  -6.281  1.00  0.00           C  
ATOM     47  H8  G       2     108.344 -26.404  -6.090  1.00  0.00           H  
ATOM     48  N7  G       2     107.115 -24.696  -6.212  1.00  0.00           N  
ATOM     49  C5  G       2     105.749 -24.606  -6.518  1.00  0.00           C  
ATOM     50  C6  G       2     104.853 -23.477  -6.611  1.00  0.00           C  
ATOM     51  O6  G       2     105.071 -22.278  -6.424  1.00  0.00           O  
ATOM     52  N1  G       2     103.570 -23.825  -6.974  1.00  0.00           N  
ATOM     53  H1  G       2     102.895 -23.086  -7.075  1.00  0.00           H  
ATOM     54  C2  G       2     103.174 -25.099  -7.196  1.00  0.00           C  
ATOM     55  N2  G       2     101.949 -25.276  -7.612  1.00  0.00           N  
ATOM     56  H21 G       2     101.355 -24.473  -7.815  1.00  0.00           H  
ATOM     57  H22 G       2     101.663 -26.217  -7.812  1.00  0.00           H  
ATOM     58  N3  G       2     103.947 -26.176  -7.087  1.00  0.00           N  
ATOM     59  C4  G       2     105.235 -25.864  -6.755  1.00  0.00           C  
ATOM     60  C3' G       2     107.266 -28.860  -8.677  1.00  0.00           C  
ATOM     61  H3' G       2     107.669 -27.866  -8.890  1.00  0.00           H  
ATOM     62  C2' G       2     105.844 -28.709  -8.110  1.00  0.00           C  
ATOM     63  H2' G       2     105.283 -27.961  -8.667  1.00  0.00           H  
ATOM     64  O2' G       2     105.110 -29.935  -8.016  1.00  0.00           O  
ATOM     65 HO2' G       2     104.155 -29.743  -7.940  1.00  0.00           H  
ATOM     66  O3' G       2     107.391 -29.709  -9.813  1.00  0.00           O  
ATOM     67  P   A       3     107.295 -29.099 -11.298  1.00  0.00           P  
ATOM     68  OP1 A       3     107.401 -30.228 -12.266  1.00  0.00           O  
ATOM     69  OP2 A       3     108.280 -27.986 -11.398  1.00  0.00           O  
ATOM     70  O5' A       3     105.810 -28.461 -11.372  1.00  0.00           O  
ATOM     71  C5' A       3     104.649 -29.278 -11.448  1.00  0.00           C  
ATOM     72  H5' A       3     104.572 -29.912 -10.565  1.00  0.00           H  
ATOM     73 H5'' A       3     104.725 -29.929 -12.321  1.00  0.00           H  
ATOM     74  C4' A       3     103.358 -28.455 -11.588  1.00  0.00           C  
ATOM     75  H4' A       3     102.539 -29.139 -11.818  1.00  0.00           H  
ATOM     76  O4' A       3     102.994 -27.701 -10.432  1.00  0.00           O  
ATOM     77  C1' A       3     102.483 -26.441 -10.876  1.00  0.00           C  
ATOM     78  H1' A       3     101.541 -26.198 -10.381  1.00  0.00           H  
ATOM     79  N9  A       3     103.470 -25.377 -10.569  1.00  0.00           N  
ATOM     80  C8  A       3     104.785 -25.495 -10.184  1.00  0.00           C  
ATOM     81  H8  A       3     105.278 -26.450 -10.096  1.00  0.00           H  
ATOM     82  N7  A       3     105.377 -24.363  -9.905  1.00  0.00           N  
ATOM     83  C5  A       3     104.370 -23.420 -10.160  1.00  0.00           C  
ATOM     84  C6  A       3     104.273 -22.012 -10.057  1.00  0.00           C  
ATOM     85  N6  A       3     105.231 -21.221  -9.611  1.00  0.00           N  
ATOM     86  H61 A       3     105.018 -20.247  -9.436  1.00  0.00           H  
ATOM     87  H62 A       3     106.098 -21.630  -9.298  1.00  0.00           H  
ATOM     88  N1  A       3     103.155 -21.373 -10.400  1.00  0.00           N  
ATOM     89  C2  A       3     102.127 -22.099 -10.822  1.00  0.00           C  
ATOM     90  H2  A       3     101.234 -21.549 -11.089  1.00  0.00           H  
ATOM     91  N3  A       3     102.055 -23.419 -10.949  1.00  0.00           N  
ATOM     92  C4  A       3     103.220 -24.028 -10.591  1.00  0.00           C  
ATOM     93  C3' A       3     103.456 -27.442 -12.727  1.00  0.00           C  
ATOM     94  H3' A       3     104.369 -26.857 -12.599  1.00  0.00           H  
ATOM     95  C2' A       3     102.263 -26.535 -12.394  1.00  0.00           C  
ATOM     96  H2' A       3     102.371 -25.561 -12.876  1.00  0.00           H  
ATOM     97  O2' A       3     100.978 -27.112 -12.662  1.00  0.00           O  
ATOM     98 HO2' A       3     100.276 -26.441 -12.555  1.00  0.00           H  
ATOM     99  O3' A       3     103.490 -28.048 -14.003  1.00  0.00           O  
ATOM    100  P   A       4     103.792 -27.171 -15.320  1.00  0.00           P  
ATOM    101  OP1 A       4     104.715 -27.968 -16.181  1.00  0.00           O  
ATOM    102  OP2 A       4     104.198 -25.788 -14.928  1.00  0.00           O  
ATOM    103  O5' A       4     102.328 -27.096 -16.008  1.00  0.00           O  
ATOM    104  C5' A       4     101.615 -28.289 -16.314  1.00  0.00           C  
ATOM    105  H5' A       4     101.266 -28.756 -15.391  1.00  0.00           H  
ATOM    106 H5'' A       4     102.289 -28.989 -16.812  1.00  0.00           H  
ATOM    107  C4' A       4     100.411 -28.064 -17.241  1.00  0.00           C  
ATOM    108  H4' A       4     100.018 -29.041 -17.526  1.00  0.00           H  
ATOM    109  O4' A       4      99.344 -27.337 -16.635  1.00  0.00           O  
ATOM    110  C1' A       4      98.928 -26.308 -17.528  1.00  0.00           C  
ATOM    111  H1' A       4      97.836 -26.284 -17.593  1.00  0.00           H  
ATOM    112  N9  A       4      99.379 -24.990 -17.005  1.00  0.00           N  
ATOM    113  C8  A       4     100.141 -24.718 -15.886  1.00  0.00           C  
ATOM    114  H8  A       4     100.598 -25.502 -15.293  1.00  0.00           H  
ATOM    115  N7  A       4     100.225 -23.448 -15.581  1.00  0.00           N  
ATOM    116  C5  A       4      99.448 -22.832 -16.580  1.00  0.00           C  
ATOM    117  C6  A       4      99.039 -21.514 -16.847  1.00  0.00           C  
ATOM    118  N6  A       4      99.339 -20.442 -16.134  1.00  0.00           N  
ATOM    119  H61 A       4      98.808 -19.603 -16.352  1.00  0.00           H  
ATOM    120  H62 A       4      99.950 -20.530 -15.335  1.00  0.00           H  
ATOM    121  N1  A       4      98.242 -21.226 -17.877  1.00  0.00           N  
ATOM    122  C2  A       4      97.829 -22.227 -18.638  1.00  0.00           C  
ATOM    123  H2  A       4      97.185 -21.959 -19.459  1.00  0.00           H  
ATOM    124  N3  A       4      98.117 -23.513 -18.505  1.00  0.00           N  
ATOM    125  C4  A       4      98.943 -23.764 -17.446  1.00  0.00           C  
ATOM    126  C3' A       4     100.827 -27.335 -18.521  1.00  0.00           C  
ATOM    127  H3' A       4     101.549 -26.556 -18.276  1.00  0.00           H  
ATOM    128  C2' A       4      99.512 -26.643 -18.913  1.00  0.00           C  
ATOM    129  H2' A       4      99.716 -25.736 -19.485  1.00  0.00           H  
ATOM    130  O2' A       4      98.589 -27.494 -19.605  1.00  0.00           O  
ATOM    131 HO2' A       4      97.891 -26.958 -20.030  1.00  0.00           H  
ATOM    132  O3' A       4     101.368 -28.239 -19.482  1.00  0.00           O  
ATOM    133  P   U       5     102.614 -27.796 -20.410  1.00  0.00           P  
ATOM    134  OP1 U       5     102.871 -28.896 -21.387  1.00  0.00           O  
ATOM    135  OP2 U       5     103.736 -27.350 -19.538  1.00  0.00           O  
ATOM    136  O5' U       5     102.045 -26.500 -21.193  1.00  0.00           O  
ATOM    137  C5' U       5     101.109 -26.637 -22.250  1.00  0.00           C  
ATOM    138  H5' U       5     100.235 -27.190 -21.903  1.00  0.00           H  
ATOM    139 H5'' U       5     101.569 -27.201 -23.064  1.00  0.00           H  
ATOM    140  C4' U       5     100.652 -25.280 -22.801  1.00  0.00           C  
ATOM    141  H4' U       5     100.038 -25.457 -23.685  1.00  0.00           H  
ATOM    142  O4' U       5      99.889 -24.527 -21.864  1.00  0.00           O  
ATOM    143  C1' U       5     100.127 -23.144 -22.117  1.00  0.00           C  
ATOM    144  H1' U       5      99.180 -22.668 -22.382  1.00  0.00           H  
ATOM    145  N1  U       5     100.686 -22.459 -20.916  1.00  0.00           N  
ATOM    146  C6  U       5     101.507 -23.103 -20.012  1.00  0.00           C  
ATOM    147  H6  U       5     101.745 -24.148 -20.160  1.00  0.00           H  
ATOM    148  C5  U       5     102.011 -22.440 -18.936  1.00  0.00           C  
ATOM    149  H5  U       5     102.650 -22.952 -18.233  1.00  0.00           H  
ATOM    150  C4  U       5     101.726 -21.040 -18.709  1.00  0.00           C  
ATOM    151  O4  U       5     102.138 -20.362 -17.772  1.00  0.00           O  
ATOM    152  N3  U       5     100.909 -20.472 -19.652  1.00  0.00           N  
ATOM    153  H3  U       5     100.640 -19.515 -19.510  1.00  0.00           H  
ATOM    154  C2  U       5     100.356 -21.112 -20.735  1.00  0.00           C  
ATOM    155  O2  U       5      99.595 -20.488 -21.474  1.00  0.00           O  
ATOM    156  C3' U       5     101.820 -24.380 -23.205  1.00  0.00           C  
ATOM    157  H3' U       5     102.522 -24.316 -22.372  1.00  0.00           H  
ATOM    158  C2' U       5     101.088 -23.034 -23.315  1.00  0.00           C  
ATOM    159  H2' U       5     101.790 -22.205 -23.195  1.00  0.00           H  
ATOM    160  O2' U       5     100.317 -22.894 -24.515  1.00  0.00           O  
ATOM    161 HO2' U       5     100.103 -21.953 -24.673  1.00  0.00           H  
ATOM    162  O3' U       5     102.487 -24.824 -24.382  1.00  0.00           O  
ATOM    163  P   A       6     104.078 -24.588 -24.557  1.00  0.00           P  
ATOM    164  OP1 A       6     104.469 -25.212 -25.856  1.00  0.00           O  
ATOM    165  OP2 A       6     104.767 -25.053 -23.319  1.00  0.00           O  
ATOM    166  O5' A       6     104.251 -22.972 -24.644  1.00  0.00           O  
ATOM    167  C5' A       6     103.842 -22.252 -25.802  1.00  0.00           C  
ATOM    168  H5' A       6     102.772 -22.391 -25.962  1.00  0.00           H  
ATOM    169 H5'' A       6     104.361 -22.641 -26.677  1.00  0.00           H  
ATOM    170  C4' A       6     104.134 -20.745 -25.707  1.00  0.00           C  
ATOM    171  H4' A       6     103.847 -20.284 -26.651  1.00  0.00           H  
ATOM    172  O4' A       6     103.370 -20.146 -24.663  1.00  0.00           O  
ATOM    173  C1' A       6     104.113 -19.082 -24.090  1.00  0.00           C  
ATOM    174  H1' A       6     103.649 -18.127 -24.347  1.00  0.00           H  
ATOM    175  N9  A       6     104.126 -19.207 -22.620  1.00  0.00           N  
ATOM    176  C8  A       6     103.943 -20.341 -21.871  1.00  0.00           C  
ATOM    177  H8  A       6     103.809 -21.319 -22.317  1.00  0.00           H  
ATOM    178  N7  A       6     103.923 -20.130 -20.583  1.00  0.00           N  
ATOM    179  C5  A       6     104.131 -18.747 -20.479  1.00  0.00           C  
ATOM    180  C6  A       6     104.219 -17.829 -19.402  1.00  0.00           C  
ATOM    181  N6  A       6     104.017 -18.152 -18.142  1.00  0.00           N  
ATOM    182  H61 A       6     104.120 -17.449 -17.424  1.00  0.00           H  
ATOM    183  H62 A       6     103.640 -19.067 -17.928  1.00  0.00           H  
ATOM    184  N1  A       6     104.502 -16.539 -19.605  1.00  0.00           N  
ATOM    185  C2  A       6     104.676 -16.146 -20.861  1.00  0.00           C  
ATOM    186  H2  A       6     104.898 -15.097 -21.003  1.00  0.00           H  
ATOM    187  N3  A       6     104.584 -16.872 -21.970  1.00  0.00           N  
ATOM    188  C4  A       6     104.305 -18.183 -21.714  1.00  0.00           C  
ATOM    189  C3' A       6     105.619 -20.427 -25.463  1.00  0.00           C  
ATOM    190  H3' A       6     106.049 -21.184 -24.804  1.00  0.00           H  
ATOM    191  C2' A       6     105.536 -19.112 -24.653  1.00  0.00           C  
ATOM    192  H2' A       6     106.267 -19.139 -23.844  1.00  0.00           H  
ATOM    193  O2' A       6     105.700 -17.919 -25.401  1.00  0.00           O  
ATOM    194 HO2' A       6     105.156 -17.980 -26.199  1.00  0.00           H  
ATOM    195  O3' A       6     106.391 -20.305 -26.665  1.00  0.00           O  
ATOM    196  P   U       7     107.539 -21.393 -27.060  1.00  0.00           P  
ATOM    197  OP1 U       7     108.304 -20.857 -28.224  1.00  0.00           O  
ATOM    198  OP2 U       7     106.923 -22.746 -27.191  1.00  0.00           O  
ATOM    199  O5' U       7     108.514 -21.367 -25.758  1.00  0.00           O  
ATOM    200  C5' U       7     109.526 -22.341 -25.540  1.00  0.00           C  
ATOM    201  H5' U       7     110.218 -22.350 -26.384  1.00  0.00           H  
ATOM    202 H5'' U       7     109.066 -23.328 -25.466  1.00  0.00           H  
ATOM    203  C4' U       7     110.325 -22.086 -24.243  1.00  0.00           C  
ATOM    204  H4' U       7     110.987 -22.938 -24.105  1.00  0.00           H  
ATOM    205  O4' U       7     111.115 -20.903 -24.358  1.00  0.00           O  
ATOM    206  C1' U       7     110.640 -19.945 -23.420  1.00  0.00           C  
ATOM    207  H1' U       7     111.302 -19.968 -22.553  1.00  0.00           H  
ATOM    208  N1  U       7     110.612 -18.574 -24.000  1.00  0.00           N  
ATOM    209  C6  U       7     110.082 -18.329 -25.249  1.00  0.00           C  
ATOM    210  H6  U       7     109.716 -19.156 -25.842  1.00  0.00           H  
ATOM    211  C5  U       7     110.024 -17.065 -25.744  1.00  0.00           C  
ATOM    212  H5  U       7     109.610 -16.891 -26.724  1.00  0.00           H  
ATOM    213  C4  U       7     110.505 -15.935 -24.983  1.00  0.00           C  
ATOM    214  O4  U       7     110.481 -14.761 -25.335  1.00  0.00           O  
ATOM    215  N3  U       7     111.016 -16.256 -23.753  1.00  0.00           N  
ATOM    216  H3  U       7     111.373 -15.493 -23.199  1.00  0.00           H  
ATOM    217  C2  U       7     111.101 -17.520 -23.218  1.00  0.00           C  
ATOM    218  O2  U       7     111.580 -17.665 -22.092  1.00  0.00           O  
ATOM    219  C3' U       7     109.403 -21.933 -23.009  1.00  0.00           C  
ATOM    220  H3' U       7     108.425 -22.380 -23.205  1.00  0.00           H  
ATOM    221  C2' U       7     109.256 -20.398 -22.945  1.00  0.00           C  
ATOM    222  H2' U       7     108.508 -20.091 -23.676  1.00  0.00           H  
ATOM    223  O2' U       7     108.888 -19.879 -21.661  1.00  0.00           O  
ATOM    224 HO2' U       7     108.725 -18.918 -21.709  1.00  0.00           H  
ATOM    225  O3' U       7     109.958 -22.486 -21.808  1.00  0.00           O  
ATOM    226  P   A       8     110.132 -24.091 -21.603  1.00  0.00           P  
ATOM    227  OP1 A       8     109.102 -24.797 -22.416  1.00  0.00           O  
ATOM    228  OP2 A       8     110.183 -24.369 -20.139  1.00  0.00           O  
ATOM    229  O5' A       8     111.578 -24.465 -22.235  1.00  0.00           O  
ATOM    230  C5' A       8     112.762 -23.847 -21.744  1.00  0.00           C  
ATOM    231  H5' A       8     112.984 -24.232 -20.750  1.00  0.00           H  
ATOM    232 H5'' A       8     112.607 -22.770 -21.677  1.00  0.00           H  
ATOM    233  C4' A       8     113.970 -24.088 -22.657  1.00  0.00           C  
ATOM    234  H4' A       8     114.301 -25.123 -22.557  1.00  0.00           H  
ATOM    235  O4' A       8     113.619 -23.836 -24.013  1.00  0.00           O  
ATOM    236  C1' A       8     114.766 -23.405 -24.719  1.00  0.00           C  
ATOM    237  H1' A       8     115.073 -24.203 -25.400  1.00  0.00           H  
ATOM    238  N9  A       8     114.404 -22.215 -25.535  1.00  0.00           N  
ATOM    239  C8  A       8     114.126 -22.219 -26.882  1.00  0.00           C  
ATOM    240  H8  A       8     114.171 -23.122 -27.480  1.00  0.00           H  
ATOM    241  N7  A       8     113.778 -21.060 -27.375  1.00  0.00           N  
ATOM    242  C5  A       8     113.852 -20.214 -26.259  1.00  0.00           C  
ATOM    243  C6  A       8     113.635 -18.827 -26.051  1.00  0.00           C  
ATOM    244  N6  A       8     113.202 -17.993 -26.975  1.00  0.00           N  
ATOM    245  H61 A       8     113.126 -17.012 -26.745  1.00  0.00           H  
ATOM    246  H62 A       8     112.888 -18.345 -27.866  1.00  0.00           H  
ATOM    247  N1  A       8     113.861 -18.249 -24.866  1.00  0.00           N  
ATOM    248  C2  A       8     114.229 -19.043 -23.870  1.00  0.00           C  
ATOM    249  H2  A       8     114.389 -18.559 -22.913  1.00  0.00           H  
ATOM    250  N3  A       8     114.433 -20.354 -23.895  1.00  0.00           N  
ATOM    251  C4  A       8     114.240 -20.898 -25.134  1.00  0.00           C  
ATOM    252  C3' A       8     115.157 -23.163 -22.342  1.00  0.00           C  
ATOM    253  H3' A       8     114.776 -22.158 -22.176  1.00  0.00           H  
ATOM    254  C2' A       8     115.896 -23.191 -23.698  1.00  0.00           C  
ATOM    255  H2' A       8     116.391 -22.238 -23.862  1.00  0.00           H  
ATOM    256  O2' A       8     116.819 -24.282 -23.827  1.00  0.00           O  
ATOM    257 HO2' A       8     117.371 -24.177 -24.627  1.00  0.00           H  
ATOM    258  O3' A       8     115.985 -23.555 -21.243  1.00  0.00           O  
ATOM    259  P   A       9     115.849 -22.867 -19.772  1.00  0.00           P  
ATOM    260  OP1 A       9     116.510 -23.802 -18.815  1.00  0.00           O  
ATOM    261  OP2 A       9     114.426 -22.509 -19.513  1.00  0.00           O  
ATOM    262  O5' A       9     116.729 -21.488 -19.767  1.00  0.00           O  
ATOM    263  C5' A       9     116.431 -20.404 -20.645  1.00  0.00           C  
ATOM    264  H5' A       9     115.393 -20.472 -20.973  1.00  0.00           H  
ATOM    265 H5'' A       9     117.046 -20.484 -21.534  1.00  0.00           H  
ATOM    266  C4' A       9     116.624 -19.005 -20.034  1.00  0.00           C  
ATOM    267  H4' A       9     116.565 -18.278 -20.845  1.00  0.00           H  
ATOM    268  O4' A       9     115.539 -18.735 -19.145  1.00  0.00           O  
ATOM    269  C1' A       9     116.043 -18.113 -17.974  1.00  0.00           C  
ATOM    270  H1' A       9     115.435 -17.244 -17.714  1.00  0.00           H  
ATOM    271  N9  A       9     116.038 -19.024 -16.808  1.00  0.00           N  
ATOM    272  C8  A       9     115.637 -20.336 -16.723  1.00  0.00           C  
ATOM    273  H8  A       9     115.349 -20.911 -17.594  1.00  0.00           H  
ATOM    274  N7  A       9     115.595 -20.810 -15.503  1.00  0.00           N  
ATOM    275  C5  A       9     116.021 -19.722 -14.730  1.00  0.00           C  
ATOM    276  C6  A       9     116.182 -19.476 -13.343  1.00  0.00           C  
ATOM    277  N6  A       9     115.908 -20.342 -12.385  1.00  0.00           N  
ATOM    278  H61 A       9     115.927 -19.995 -11.439  1.00  0.00           H  
ATOM    279  H62 A       9     115.531 -21.244 -12.624  1.00  0.00           H  
ATOM    280  N1  A       9     116.605 -18.297 -12.887  1.00  0.00           N  
ATOM    281  C2  A       9     116.861 -17.350 -13.777  1.00  0.00           C  
ATOM    282  H2  A       9     117.195 -16.400 -13.378  1.00  0.00           H  
ATOM    283  N3  A       9     116.741 -17.414 -15.099  1.00  0.00           N  
ATOM    284  C4  A       9     116.314 -18.640 -15.517  1.00  0.00           C  
ATOM    285  C3' A       9     117.945 -18.735 -19.279  1.00  0.00           C  
ATOM    286  H3' A       9     118.223 -19.612 -18.693  1.00  0.00           H  
ATOM    287  C2' A       9     117.462 -17.659 -18.287  1.00  0.00           C  
ATOM    288  H2' A       9     118.069 -17.689 -17.390  1.00  0.00           H  
ATOM    289  O2' A       9     117.387 -16.324 -18.791  1.00  0.00           O  
ATOM    290 HO2' A       9     117.136 -15.713 -18.071  1.00  0.00           H  
ATOM    291  O3' A       9     119.068 -18.255 -20.026  1.00  0.00           O  
ATOM    292  P   U      10     120.248 -19.231 -20.584  1.00  0.00           P  
ATOM    293  OP1 U      10     120.268 -20.472 -19.756  1.00  0.00           O  
ATOM    294  OP2 U      10     121.501 -18.425 -20.632  1.00  0.00           O  
ATOM    295  O5' U      10     119.842 -19.564 -22.126  1.00  0.00           O  
ATOM    296  C5' U      10     119.516 -20.869 -22.576  1.00  0.00           C  
ATOM    297  H5' U      10     118.871 -21.367 -21.853  1.00  0.00           H  
ATOM    298 H5'' U      10     120.431 -21.458 -22.661  1.00  0.00           H  
ATOM    299  C4' U      10     118.805 -20.846 -23.945  1.00  0.00           C  
ATOM    300  H4' U      10     118.553 -21.872 -24.212  1.00  0.00           H  
ATOM    301  O4' U      10     117.605 -20.066 -23.936  1.00  0.00           O  
ATOM    302  C1' U      10     117.476 -19.394 -25.188  1.00  0.00           C  
ATOM    303  H1' U      10     116.518 -19.647 -25.641  1.00  0.00           H  
ATOM    304  N1  U      10     117.528 -17.909 -25.054  1.00  0.00           N  
ATOM    305  C6  U      10     118.068 -17.284 -23.952  1.00  0.00           C  
ATOM    306  H6  U      10     118.500 -17.872 -23.155  1.00  0.00           H  
ATOM    307  C5  U      10     118.054 -15.933 -23.843  1.00  0.00           C  
ATOM    308  H5  U      10     118.483 -15.464 -22.977  1.00  0.00           H  
ATOM    309  C4  U      10     117.464 -15.090 -24.852  1.00  0.00           C  
ATOM    310  O4  U      10     117.401 -13.863 -24.821  1.00  0.00           O  
ATOM    311  N3  U      10     116.963 -15.781 -25.923  1.00  0.00           N  
ATOM    312  H3  U      10     116.561 -15.221 -26.657  1.00  0.00           H  
ATOM    313  C2  U      10     116.975 -17.148 -26.091  1.00  0.00           C  
ATOM    314  O2  U      10     116.520 -17.634 -27.126  1.00  0.00           O  
ATOM    315  C3' U      10     119.668 -20.282 -25.078  1.00  0.00           C  
ATOM    316  H3' U      10     120.144 -19.361 -24.734  1.00  0.00           H  
ATOM    317  C2' U      10     118.579 -19.924 -26.105  1.00  0.00           C  
ATOM    318  H2' U      10     118.928 -19.152 -26.789  1.00  0.00           H  
ATOM    319  O2' U      10     118.031 -21.044 -26.810  1.00  0.00           O  
ATOM    320 HO2' U      10     117.958 -20.833 -27.760  1.00  0.00           H  
ATOM    321  O3' U      10     120.648 -21.206 -25.546  1.00  0.00           O  
ATOM    322  P   C      11     121.948 -20.678 -26.352  1.00  0.00           P  
ATOM    323  OP1 C      11     122.778 -21.871 -26.692  1.00  0.00           O  
ATOM    324  OP2 C      11     122.576 -19.587 -25.552  1.00  0.00           O  
ATOM    325  O5' C      11     121.378 -20.020 -27.726  1.00  0.00           O  
ATOM    326  C5' C      11     120.941 -20.828 -28.810  1.00  0.00           C  
ATOM    327  H5' C      11     120.134 -21.485 -28.483  1.00  0.00           H  
ATOM    328 H5'' C      11     121.768 -21.456 -29.148  1.00  0.00           H  
ATOM    329  C4' C      11     120.454 -20.002 -30.013  1.00  0.00           C  
ATOM    330  H4' C      11     120.176 -20.689 -30.814  1.00  0.00           H  
ATOM    331  O4' C      11     119.320 -19.186 -29.706  1.00  0.00           O  
ATOM    332  C1' C      11     119.411 -17.982 -30.471  1.00  0.00           C  
ATOM    333  H1' C      11     118.518 -17.875 -31.092  1.00  0.00           H  
ATOM    334  N1  C      11     119.534 -16.766 -29.613  1.00  0.00           N  
ATOM    335  C6  C      11     119.959 -16.832 -28.309  1.00  0.00           C  
ATOM    336  H6  C      11     120.241 -17.787 -27.888  1.00  0.00           H  
ATOM    337  C5  C      11     120.022 -15.712 -27.551  1.00  0.00           C  
ATOM    338  H5  C      11     120.349 -15.770 -26.525  1.00  0.00           H  
ATOM    339  C4  C      11     119.659 -14.485 -28.174  1.00  0.00           C  
ATOM    340  N4  C      11     119.662 -13.373 -27.494  1.00  0.00           N  
ATOM    341  H41 C      11     119.361 -12.545 -27.994  1.00  0.00           H  
ATOM    342  H42 C      11     119.935 -13.365 -26.530  1.00  0.00           H  
ATOM    343  N3  C      11     119.283 -14.391 -29.433  1.00  0.00           N  
ATOM    344  C2  C      11     119.213 -15.520 -30.178  1.00  0.00           C  
ATOM    345  O2  C      11     118.854 -15.420 -31.355  1.00  0.00           O  
ATOM    346  C3' C      11     121.528 -19.057 -30.560  1.00  0.00           C  
ATOM    347  H3' C      11     121.955 -18.490 -29.730  1.00  0.00           H  
ATOM    348  C2' C      11     120.636 -18.115 -31.384  1.00  0.00           C  
ATOM    349  H2' C      11     121.133 -17.156 -31.512  1.00  0.00           H  
ATOM    350  O2' C      11     120.208 -18.655 -32.641  1.00  0.00           O  
ATOM    351 HO2' C      11     119.854 -17.943 -33.208  1.00  0.00           H  
ATOM    352  O3' C      11     122.562 -19.701 -31.304  1.00  0.00           O  
ATOM    353  P   G      12     124.044 -19.047 -31.379  1.00  0.00           P  
ATOM    354  OP1 G      12     124.837 -19.841 -32.363  1.00  0.00           O  
ATOM    355  OP2 G      12     124.569 -18.923 -29.990  1.00  0.00           O  
ATOM    356  O5' G      12     123.842 -17.545 -31.963  1.00  0.00           O  
ATOM    357  C5' G      12     123.448 -17.337 -33.313  1.00  0.00           C  
ATOM    358  H5' G      12     122.575 -17.948 -33.539  1.00  0.00           H  
ATOM    359 H5'' G      12     124.254 -17.652 -33.978  1.00  0.00           H  
ATOM    360  C4' G      12     123.105 -15.871 -33.621  1.00  0.00           C  
ATOM    361  H4' G      12     122.717 -15.813 -34.640  1.00  0.00           H  
ATOM    362  O4' G      12     122.133 -15.332 -32.726  1.00  0.00           O  
ATOM    363  C1' G      12     122.347 -13.929 -32.630  1.00  0.00           C  
ATOM    364  H1' G      12     121.481 -13.401 -33.036  1.00  0.00           H  
ATOM    365  N9  G      12     122.519 -13.476 -31.228  1.00  0.00           N  
ATOM    366  C8  G      12     122.862 -14.173 -30.095  1.00  0.00           C  
ATOM    367  H8  G      12     123.122 -15.225 -30.118  1.00  0.00           H  
ATOM    368  N7  G      12     122.822 -13.458 -28.995  1.00  0.00           N  
ATOM    369  C5  G      12     122.439 -12.181 -29.436  1.00  0.00           C  
ATOM    370  C6  G      12     122.180 -10.938 -28.738  1.00  0.00           C  
ATOM    371  O6  G      12     122.164 -10.708 -27.527  1.00  0.00           O  
ATOM    372  N1  G      12     121.915  -9.874 -29.582  1.00  0.00           N  
ATOM    373  H1  G      12     121.768  -8.967 -29.173  1.00  0.00           H  
ATOM    374  C2  G      12     121.835 -10.003 -30.929  1.00  0.00           C  
ATOM    375  N2  G      12     121.633  -8.929 -31.635  1.00  0.00           N  
ATOM    376  H21 G      12     121.630  -8.022 -31.180  1.00  0.00           H  
ATOM    377  H22 G      12     121.586  -9.027 -32.633  1.00  0.00           H  
ATOM    378  N3  G      12     121.993 -11.131 -31.609  1.00  0.00           N  
ATOM    379  C4  G      12     122.302 -12.187 -30.807  1.00  0.00           C  
ATOM    380  C3' G      12     124.310 -14.936 -33.523  1.00  0.00           C  
ATOM    381  H3' G      12     124.804 -15.101 -32.562  1.00  0.00           H  
ATOM    382  C2' G      12     123.576 -13.583 -33.480  1.00  0.00           C  
ATOM    383  H2' G      12     124.195 -12.833 -32.990  1.00  0.00           H  
ATOM    384  O2' G      12     123.107 -13.129 -34.756  1.00  0.00           O  
ATOM    385 HO2' G      12     122.845 -12.190 -34.694  1.00  0.00           H  
ATOM    386  O3' G      12     125.236 -15.094 -34.598  1.00  0.00           O  
ATOM    387  P   C      13     126.787 -14.686 -34.408  1.00  0.00           P  
ATOM    388  OP1 C      13     127.461 -14.837 -35.730  1.00  0.00           O  
ATOM    389  OP2 C      13     127.332 -15.450 -33.251  1.00  0.00           O  
ATOM    390  O5' C      13     126.770 -13.117 -34.003  1.00  0.00           O  
ATOM    391  C5' C      13     126.439 -12.123 -34.964  1.00  0.00           C  
ATOM    392  H5' C      13     125.497 -12.377 -35.449  1.00  0.00           H  
ATOM    393 H5'' C      13     127.213 -12.092 -35.733  1.00  0.00           H  
ATOM    394  C4' C      13     126.307 -10.722 -34.352  1.00  0.00           C  
ATOM    395  H4' C      13     126.080 -10.014 -35.152  1.00  0.00           H  
ATOM    396  O4' C      13     125.287 -10.639 -33.359  1.00  0.00           O  
ATOM    397  C1' C      13     125.609  -9.552 -32.500  1.00  0.00           C  
ATOM    398  H1' C      13     124.904  -8.738 -32.683  1.00  0.00           H  
ATOM    399  N1  C      13     125.554  -9.918 -31.058  1.00  0.00           N  
ATOM    400  C6  C      13     125.984 -11.136 -30.589  1.00  0.00           C  
ATOM    401  H6  C      13     126.332 -11.887 -31.291  1.00  0.00           H  
ATOM    402  C5  C      13     125.962 -11.390 -29.255  1.00  0.00           C  
ATOM    403  H5  C      13     126.293 -12.348 -28.886  1.00  0.00           H  
ATOM    404  C4  C      13     125.490 -10.354 -28.396  1.00  0.00           C  
ATOM    405  N4  C      13     125.384 -10.540 -27.109  1.00  0.00           N  
ATOM    406  H41 C      13     125.012  -9.765 -26.581  1.00  0.00           H  
ATOM    407  H42 C      13     125.626 -11.423 -26.706  1.00  0.00           H  
ATOM    408  N3  C      13     125.104  -9.172 -28.827  1.00  0.00           N  
ATOM    409  C2  C      13     125.143  -8.931 -30.154  1.00  0.00           C  
ATOM    410  O2  C      13     124.798  -7.812 -30.531  1.00  0.00           O  
ATOM    411  C3' C      13     127.578 -10.253 -33.648  1.00  0.00           C  
ATOM    412  H3' C      13     127.879 -11.020 -32.932  1.00  0.00           H  
ATOM    413  C2' C      13     127.009  -9.054 -32.873  1.00  0.00           C  
ATOM    414  H2' C      13     127.606  -8.858 -31.984  1.00  0.00           H  
ATOM    415  O2' C      13     126.820  -7.877 -33.650  1.00  0.00           O  
ATOM    416 HO2' C      13     127.635  -7.346 -33.611  1.00  0.00           H  
ATOM    417  O3' C      13     128.656  -9.973 -34.536  1.00  0.00           O  
ATOM    418  P   G      14     130.133  -9.657 -33.967  1.00  0.00           P  
ATOM    419  OP1 G      14     131.090  -9.752 -35.106  1.00  0.00           O  
ATOM    420  OP2 G      14     130.374 -10.499 -32.762  1.00  0.00           O  
ATOM    421  O5' G      14     130.029  -8.114 -33.489  1.00  0.00           O  
ATOM    422  C5' G      14     129.920  -7.064 -34.443  1.00  0.00           C  
ATOM    423  H5' G      14     129.085  -7.262 -35.117  1.00  0.00           H  
ATOM    424 H5'' G      14     130.832  -7.020 -35.041  1.00  0.00           H  
ATOM    425  C4' G      14     129.704  -5.698 -33.777  1.00  0.00           C  
ATOM    426  H4' G      14     129.542  -4.944 -34.549  1.00  0.00           H  
ATOM    427  O4' G      14     128.584  -5.705 -32.895  1.00  0.00           O  
ATOM    428  C1' G      14     128.831  -4.788 -31.832  1.00  0.00           C  
ATOM    429  H1' G      14     128.105  -3.973 -31.873  1.00  0.00           H  
ATOM    430  N9  G      14     128.689  -5.446 -30.513  1.00  0.00           N  
ATOM    431  C8  G      14     128.598  -6.786 -30.235  1.00  0.00           C  
ATOM    432  H8  G      14     128.835  -7.544 -30.969  1.00  0.00           H  
ATOM    433  N7  G      14     128.148  -7.053 -29.039  1.00  0.00           N  
ATOM    434  C5  G      14     128.003  -5.788 -28.451  1.00  0.00           C  
ATOM    435  C6  G      14     127.504  -5.364 -27.167  1.00  0.00           C  
ATOM    436  O6  G      14     126.961  -6.006 -26.284  1.00  0.00           O  
ATOM    437  N1  G      14     127.638  -4.022 -26.913  1.00  0.00           N  
ATOM    438  H1  G      14     127.339  -3.709 -26.007  1.00  0.00           H  
ATOM    439  C2  G      14     128.109  -3.146 -27.826  1.00  0.00           C  
ATOM    440  N2  G      14     128.231  -1.903 -27.437  1.00  0.00           N  
ATOM    441  H21 G      14     127.995  -1.623 -26.498  1.00  0.00           H  
ATOM    442  H22 G      14     128.602  -1.241 -28.099  1.00  0.00           H  
ATOM    443  N3  G      14     128.479  -3.462 -29.068  1.00  0.00           N  
ATOM    444  C4  G      14     128.418  -4.807 -29.322  1.00  0.00           C  
ATOM    445  C3' G      14     130.900  -5.268 -32.932  1.00  0.00           C  
ATOM    446  H3' G      14     131.218  -6.113 -32.316  1.00  0.00           H  
ATOM    447  C2' G      14     130.233  -4.216 -32.030  1.00  0.00           C  
ATOM    448  H2' G      14     130.759  -4.162 -31.082  1.00  0.00           H  
ATOM    449  O2' G      14     130.091  -2.924 -32.632  1.00  0.00           O  
ATOM    450 HO2' G      14     129.875  -2.263 -31.946  1.00  0.00           H  
ATOM    451  O3' G      14     131.988  -4.768 -33.706  1.00  0.00           O  
ATOM    452  P   U      15     133.498  -4.887 -33.153  1.00  0.00           P  
ATOM    453  OP1 U      15     134.360  -3.995 -33.981  1.00  0.00           O  
ATOM    454  OP2 U      15     133.844  -6.334 -33.084  1.00  0.00           O  
ATOM    455  O5' U      15     133.436  -4.316 -31.635  1.00  0.00           O  
ATOM    456  C5' U      15     133.383  -2.922 -31.354  1.00  0.00           C  
ATOM    457  H5' U      15     132.578  -2.457 -31.923  1.00  0.00           H  
ATOM    458 H5'' U      15     134.323  -2.459 -31.662  1.00  0.00           H  
ATOM    459  C4' U      15     133.164  -2.627 -29.858  1.00  0.00           C  
ATOM    460  H4' U      15     133.260  -1.553 -29.697  1.00  0.00           H  
ATOM    461  O4' U      15     131.888  -3.042 -29.378  1.00  0.00           O  
ATOM    462  C1' U      15     132.021  -3.463 -28.025  1.00  0.00           C  
ATOM    463  H1' U      15     131.376  -2.849 -27.393  1.00  0.00           H  
ATOM    464  N1  U      15     131.658  -4.895 -27.833  1.00  0.00           N  
ATOM    465  C6  U      15     131.988  -5.862 -28.757  1.00  0.00           C  
ATOM    466  H6  U      15     132.362  -5.567 -29.728  1.00  0.00           H  
ATOM    467  C5  U      15     131.885  -7.179 -28.444  1.00  0.00           C  
ATOM    468  H5  U      15     132.177  -7.931 -29.163  1.00  0.00           H  
ATOM    469  C4  U      15     131.424  -7.613 -27.142  1.00  0.00           C  
ATOM    470  O4  U      15     131.385  -8.774 -26.753  1.00  0.00           O  
ATOM    471  N3  U      15     131.016  -6.597 -26.311  1.00  0.00           N  
ATOM    472  H3  U      15     130.714  -6.846 -25.390  1.00  0.00           H  
ATOM    473  C2  U      15     131.134  -5.254 -26.586  1.00  0.00           C  
ATOM    474  O2  U      15     130.803  -4.433 -25.734  1.00  0.00           O  
ATOM    475  C3' U      15     134.186  -3.331 -28.969  1.00  0.00           C  
ATOM    476  H3' U      15     134.217  -4.383 -29.252  1.00  0.00           H  
ATOM    477  C2' U      15     133.480  -3.234 -27.604  1.00  0.00           C  
ATOM    478  H2' U      15     133.822  -4.024 -26.934  1.00  0.00           H  
ATOM    479  O2' U      15     133.550  -1.957 -26.971  1.00  0.00           O  
ATOM    480 HO2' U      15     134.207  -1.999 -26.248  1.00  0.00           H  
ATOM    481  O3' U      15     135.489  -2.771 -29.068  1.00  0.00           O  
ATOM    482  P   G      16     136.784  -3.656 -28.685  1.00  0.00           P  
ATOM    483  OP1 G      16     138.002  -2.884 -29.066  1.00  0.00           O  
ATOM    484  OP2 G      16     136.614  -5.034 -29.225  1.00  0.00           O  
ATOM    485  O5' G      16     136.682  -3.735 -27.077  1.00  0.00           O  
ATOM    486  C5' G      16     136.986  -2.609 -26.270  1.00  0.00           C  
ATOM    487  H5' G      16     136.403  -1.747 -26.597  1.00  0.00           H  
ATOM    488 H5'' G      16     138.044  -2.362 -26.367  1.00  0.00           H  
ATOM    489  C4' G      16     136.680  -2.886 -24.795  1.00  0.00           C  
ATOM    490  H4' G      16     137.009  -2.036 -24.196  1.00  0.00           H  
ATOM    491  O4' G      16     135.285  -3.096 -24.581  1.00  0.00           O  
ATOM    492  C1' G      16     135.142  -4.028 -23.513  1.00  0.00           C  
ATOM    493  H1' G      16     134.546  -3.589 -22.709  1.00  0.00           H  
ATOM    494  N9  G      16     134.458  -5.263 -23.973  1.00  0.00           N  
ATOM    495  C8  G      16     134.608  -5.975 -25.137  1.00  0.00           C  
ATOM    496  H8  G      16     135.221  -5.627 -25.959  1.00  0.00           H  
ATOM    497  N7  G      16     133.956  -7.109 -25.158  1.00  0.00           N  
ATOM    498  C5  G      16     133.338  -7.173 -23.903  1.00  0.00           C  
ATOM    499  C6  G      16     132.517  -8.170 -23.263  1.00  0.00           C  
ATOM    500  O6  G      16     132.061  -9.236 -23.704  1.00  0.00           O  
ATOM    501  N1  G      16     132.218  -7.871 -21.956  1.00  0.00           N  
ATOM    502  H1  G      16     131.690  -8.548 -21.427  1.00  0.00           H  
ATOM    503  C2  G      16     132.518  -6.692 -21.367  1.00  0.00           C  
ATOM    504  N2  G      16     132.114  -6.537 -20.141  1.00  0.00           N  
ATOM    505  H21 G      16     131.763  -7.357 -19.654  1.00  0.00           H  
ATOM    506  H22 G      16     132.359  -5.687 -19.659  1.00  0.00           H  
ATOM    507  N3  G      16     133.240  -5.726 -21.916  1.00  0.00           N  
ATOM    508  C4  G      16     133.640  -6.026 -23.183  1.00  0.00           C  
ATOM    509  C3' G      16     137.366  -4.151 -24.276  1.00  0.00           C  
ATOM    510  H3' G      16     137.135  -4.955 -24.973  1.00  0.00           H  
ATOM    511  C2' G      16     136.547  -4.375 -22.994  1.00  0.00           C  
ATOM    512  H2' G      16     136.612  -5.418 -22.674  1.00  0.00           H  
ATOM    513  O2' G      16     136.885  -3.482 -21.925  1.00  0.00           O  
ATOM    514 HO2' G      16     136.413  -3.736 -21.106  1.00  0.00           H  
ATOM    515  O3' G      16     138.779  -4.062 -24.097  1.00  0.00           O  
ATOM    516  P   G      17     139.711  -5.389 -24.227  1.00  0.00           P  
ATOM    517  OP1 G      17     138.856  -6.576 -24.517  1.00  0.00           O  
ATOM    518  OP2 G      17     140.571  -5.431 -23.011  1.00  0.00           O  
ATOM    519  O5' G      17     140.700  -5.129 -25.502  1.00  0.00           O  
ATOM    520  C5' G      17     140.206  -4.766 -26.791  1.00  0.00           C  
ATOM    521  H5' G      17     139.705  -3.801 -26.718  1.00  0.00           H  
ATOM    522 H5'' G      17     139.467  -5.498 -27.122  1.00  0.00           H  
ATOM    523  C4' G      17     141.297  -4.650 -27.881  1.00  0.00           C  
ATOM    524  H4' G      17     140.843  -4.188 -28.759  1.00  0.00           H  
ATOM    525  O4' G      17     142.400  -3.831 -27.469  1.00  0.00           O  
ATOM    526  C1' G      17     143.629  -4.474 -27.823  1.00  0.00           C  
ATOM    527  H1' G      17     144.321  -3.758 -28.271  1.00  0.00           H  
ATOM    528  N9  G      17     144.295  -5.066 -26.628  1.00  0.00           N  
ATOM    529  C8  G      17     143.930  -4.974 -25.306  1.00  0.00           C  
ATOM    530  H8  G      17     143.045  -4.438 -24.986  1.00  0.00           H  
ATOM    531  N7  G      17     144.742  -5.575 -24.474  1.00  0.00           N  
ATOM    532  C5  G      17     145.738  -6.102 -25.307  1.00  0.00           C  
ATOM    533  C6  G      17     146.931  -6.859 -25.011  1.00  0.00           C  
ATOM    534  O6  G      17     147.356  -7.252 -23.922  1.00  0.00           O  
ATOM    535  N1  G      17     147.690  -7.156 -26.129  1.00  0.00           N  
ATOM    536  H1  G      17     148.547  -7.653 -25.979  1.00  0.00           H  
ATOM    537  C2  G      17     147.350  -6.773 -27.387  1.00  0.00           C  
ATOM    538  N2  G      17     148.158  -7.105 -28.363  1.00  0.00           N  
ATOM    539  H21 G      17     149.021  -7.597 -28.195  1.00  0.00           H  
ATOM    540  H22 G      17     147.894  -6.816 -29.293  1.00  0.00           H  
ATOM    541  N3  G      17     146.264  -6.075 -27.705  1.00  0.00           N  
ATOM    542  C4  G      17     145.484  -5.770 -26.623  1.00  0.00           C  
ATOM    543  C3' G      17     141.891  -5.995 -28.327  1.00  0.00           C  
ATOM    544  H3' G      17     142.032  -6.619 -27.441  1.00  0.00           H  
ATOM    545  C2' G      17     143.267  -5.555 -28.850  1.00  0.00           C  
ATOM    546  H2' G      17     143.958  -6.399 -28.822  1.00  0.00           H  
ATOM    547  O2' G      17     143.242  -4.957 -30.155  1.00  0.00           O  
ATOM    548 HO2' G      17     144.151  -4.879 -30.504  1.00  0.00           H  
ATOM    549  O3' G      17     141.138  -6.684 -29.325  1.00  0.00           O  
ATOM    550  P   A      18     141.102  -8.304 -29.354  1.00  0.00           P  
ATOM    551  OP1 A      18     140.260  -8.704 -30.520  1.00  0.00           O  
ATOM    552  OP2 A      18     140.672  -8.743 -27.997  1.00  0.00           O  
ATOM    553  O5' A      18     142.627  -8.854 -29.599  1.00  0.00           O  
ATOM    554  C5' A      18     143.252  -8.798 -30.882  1.00  0.00           C  
ATOM    555  H5' A      18     143.368  -7.753 -31.177  1.00  0.00           H  
ATOM    556 H5'' A      18     142.606  -9.281 -31.618  1.00  0.00           H  
ATOM    557  C4' A      18     144.636  -9.486 -30.953  1.00  0.00           C  
ATOM    558  H4' A      18     145.045  -9.314 -31.950  1.00  0.00           H  
ATOM    559  O4' A      18     145.549  -8.928 -30.011  1.00  0.00           O  
ATOM    560  C1' A      18     146.344  -9.970 -29.454  1.00  0.00           C  
ATOM    561  H1' A      18     147.404  -9.745 -29.596  1.00  0.00           H  
ATOM    562  N9  A      18     146.102 -10.100 -27.999  1.00  0.00           N  
ATOM    563  C8  A      18     145.095  -9.565 -27.230  1.00  0.00           C  
ATOM    564  H8  A      18     144.277  -8.997 -27.656  1.00  0.00           H  
ATOM    565  N7  A      18     145.234  -9.771 -25.944  1.00  0.00           N  
ATOM    566  C5  A      18     146.416 -10.526 -25.867  1.00  0.00           C  
ATOM    567  C6  A      18     147.184 -11.098 -24.819  1.00  0.00           C  
ATOM    568  N6  A      18     146.905 -11.022 -23.531  1.00  0.00           N  
ATOM    569  H61 A      18     147.535 -11.456 -22.878  1.00  0.00           H  
ATOM    570  H62 A      18     146.072 -10.537 -23.234  1.00  0.00           H  
ATOM    571  N1  A      18     148.305 -11.778 -25.070  1.00  0.00           N  
ATOM    572  C2  A      18     148.690 -11.894 -26.334  1.00  0.00           C  
ATOM    573  H2  A      18     149.603 -12.449 -26.506  1.00  0.00           H  
ATOM    574  N3  A      18     148.087 -11.413 -27.417  1.00  0.00           N  
ATOM    575  C4  A      18     146.942 -10.735 -27.115  1.00  0.00           C  
ATOM    576  C3' A      18     144.608 -11.008 -30.728  1.00  0.00           C  
ATOM    577  H3' A      18     143.886 -11.231 -29.941  1.00  0.00           H  
ATOM    578  C2' A      18     146.028 -11.274 -30.194  1.00  0.00           C  
ATOM    579  H2' A      18     146.024 -12.125 -29.508  1.00  0.00           H  
ATOM    580  O2' A      18     147.031 -11.435 -31.199  1.00  0.00           O  
ATOM    581 HO2' A      18     147.011 -12.361 -31.519  1.00  0.00           H  
ATOM    582  O3' A      18     144.327 -11.743 -31.920  1.00  0.00           O  
ATOM    583  P   U      19     143.581 -13.183 -31.870  1.00  0.00           P  
ATOM    584  OP1 U      19     143.345 -13.583 -33.290  1.00  0.00           O  
ATOM    585  OP2 U      19     142.409 -13.045 -30.962  1.00  0.00           O  
ATOM    586  O5' U      19     144.619 -14.248 -31.191  1.00  0.00           O  
ATOM    587  C5' U      19     145.555 -14.993 -31.964  1.00  0.00           C  
ATOM    588  H5' U      19     146.157 -14.307 -32.563  1.00  0.00           H  
ATOM    589 H5'' U      19     145.018 -15.651 -32.650  1.00  0.00           H  
ATOM    590  C4' U      19     146.504 -15.854 -31.108  1.00  0.00           C  
ATOM    591  H4' U      19     147.268 -16.273 -31.766  1.00  0.00           H  
ATOM    592  O4' U      19     147.155 -15.051 -30.122  1.00  0.00           O  
ATOM    593  C1' U      19     147.339 -15.819 -28.936  1.00  0.00           C  
ATOM    594  H1' U      19     148.406 -15.851 -28.703  1.00  0.00           H  
ATOM    595  N1  U      19     146.620 -15.212 -27.776  1.00  0.00           N  
ATOM    596  C6  U      19     145.344 -14.706 -27.900  1.00  0.00           C  
ATOM    597  H6  U      19     144.838 -14.762 -28.853  1.00  0.00           H  
ATOM    598  C5  U      19     144.723 -14.114 -26.848  1.00  0.00           C  
ATOM    599  H5  U      19     143.734 -13.702 -26.968  1.00  0.00           H  
ATOM    600  C4  U      19     145.349 -14.010 -25.553  1.00  0.00           C  
ATOM    601  O4  U      19     144.860 -13.489 -24.557  1.00  0.00           O  
ATOM    602  N3  U      19     146.613 -14.548 -25.495  1.00  0.00           N  
ATOM    603  H3  U      19     147.107 -14.430 -24.630  1.00  0.00           H  
ATOM    604  C2  U      19     147.292 -15.127 -26.548  1.00  0.00           C  
ATOM    605  O2  U      19     148.441 -15.528 -26.360  1.00  0.00           O  
ATOM    606  C3' U      19     145.847 -17.033 -30.367  1.00  0.00           C  
ATOM    607  H3' U      19     144.911 -16.691 -29.923  1.00  0.00           H  
ATOM    608  C2' U      19     146.881 -17.250 -29.241  1.00  0.00           C  
ATOM    609  H2' U      19     146.411 -17.712 -28.368  1.00  0.00           H  
ATOM    610  O2' U      19     148.060 -17.959 -29.643  1.00  0.00           O  
ATOM    611 HO2' U      19     148.109 -18.805 -29.152  1.00  0.00           H  
ATOM    612  O3' U      19     145.589 -18.160 -31.216  1.00  0.00           O  
ATOM    613  P   A      20     144.964 -19.552 -30.646  1.00  0.00           P  
ATOM    614  OP1 A      20     145.957 -20.204 -29.748  1.00  0.00           O  
ATOM    615  OP2 A      20     144.481 -20.327 -31.826  1.00  0.00           O  
ATOM    616  O5' A      20     143.691 -19.096 -29.743  1.00  0.00           O  
ATOM    617  C5' A      20     142.339 -19.374 -30.107  1.00  0.00           C  
ATOM    618  H5' A      20     142.081 -20.396 -29.828  1.00  0.00           H  
ATOM    619 H5'' A      20     142.225 -19.280 -31.186  1.00  0.00           H  
ATOM    620  C4' A      20     141.342 -18.396 -29.452  1.00  0.00           C  
ATOM    621  H4' A      20     140.344 -18.628 -29.823  1.00  0.00           H  
ATOM    622  O4' A      20     141.349 -18.531 -28.029  1.00  0.00           O  
ATOM    623  C1' A      20     141.503 -17.241 -27.456  1.00  0.00           C  
ATOM    624  H1' A      20     140.513 -16.798 -27.331  1.00  0.00           H  
ATOM    625  N9  A      20     142.239 -17.199 -26.158  1.00  0.00           N  
ATOM    626  C8  A      20     142.035 -16.301 -25.145  1.00  0.00           C  
ATOM    627  H8  A      20     141.257 -15.572 -25.184  1.00  0.00           H  
ATOM    628  N7  A      20     142.852 -16.376 -24.137  1.00  0.00           N  
ATOM    629  C5  A      20     143.709 -17.401 -24.534  1.00  0.00           C  
ATOM    630  C6  A      20     144.857 -17.987 -23.951  1.00  0.00           C  
ATOM    631  N6  A      20     145.396 -17.605 -22.805  1.00  0.00           N  
ATOM    632  H61 A      20     146.227 -18.070 -22.480  1.00  0.00           H  
ATOM    633  H62 A      20     144.986 -16.828 -22.305  1.00  0.00           H  
ATOM    634  N1  A      20     145.506 -18.973 -24.558  1.00  0.00           N  
ATOM    635  C2  A      20     145.046 -19.387 -25.730  1.00  0.00           C  
ATOM    636  H2  A      20     145.596 -20.195 -26.198  1.00  0.00           H  
ATOM    637  N3  A      20     143.999 -18.925 -26.410  1.00  0.00           N  
ATOM    638  C4  A      20     143.350 -17.918 -25.754  1.00  0.00           C  
ATOM    639  C3' A      20     141.710 -16.950 -29.847  1.00  0.00           C  
ATOM    640  H3' A      20     142.530 -16.939 -30.569  1.00  0.00           H  
ATOM    641  C2' A      20     142.235 -16.407 -28.504  1.00  0.00           C  
ATOM    642  H2' A      20     143.302 -16.635 -28.442  1.00  0.00           H  
ATOM    643  O2' A      20     142.006 -15.032 -28.288  1.00  0.00           O  
ATOM    644 HO2' A      20     141.728 -14.643 -29.160  1.00  0.00           H  
ATOM    645  O3' A      20     140.622 -16.175 -30.371  1.00  0.00           O  
ATOM    646  P   U      21     139.937 -16.496 -31.817  1.00  0.00           P  
ATOM    647  OP1 U      21     140.514 -17.748 -32.382  1.00  0.00           O  
ATOM    648  OP2 U      21     139.959 -15.273 -32.670  1.00  0.00           O  
ATOM    649  O5' U      21     138.381 -16.823 -31.480  1.00  0.00           O  
ATOM    650  C5' U      21     137.495 -15.823 -30.986  1.00  0.00           C  
ATOM    651  H5' U      21     136.550 -15.906 -31.526  1.00  0.00           H  
ATOM    652 H5'' U      21     137.891 -14.820 -31.157  1.00  0.00           H  
ATOM    653  C4' U      21     137.208 -16.011 -29.487  1.00  0.00           C  
ATOM    654  H4' U      21     136.943 -17.060 -29.334  1.00  0.00           H  
ATOM    655  O4' U      21     138.325 -15.670 -28.662  1.00  0.00           O  
ATOM    656  C1' U      21     137.901 -14.661 -27.759  1.00  0.00           C  
ATOM    657  H1' U      21     137.431 -15.146 -26.901  1.00  0.00           H  
ATOM    658  N1  U      21     139.017 -13.825 -27.261  1.00  0.00           N  
ATOM    659  C6  U      21     139.594 -12.834 -28.020  1.00  0.00           C  
ATOM    660  H6  U      21     139.307 -12.717 -29.057  1.00  0.00           H  
ATOM    661  C5  U      21     140.552 -12.033 -27.489  1.00  0.00           C  
ATOM    662  H5  U      21     141.018 -11.280 -28.100  1.00  0.00           H  
ATOM    663  C4  U      21     140.981 -12.163 -26.113  1.00  0.00           C  
ATOM    664  O4  U      21     141.825 -11.472 -25.549  1.00  0.00           O  
ATOM    665  N3  U      21     140.365 -13.177 -25.420  1.00  0.00           N  
ATOM    666  H3  U      21     140.648 -13.310 -24.469  1.00  0.00           H  
ATOM    667  C2  U      21     139.450 -14.062 -25.954  1.00  0.00           C  
ATOM    668  O2  U      21     139.092 -15.033 -25.286  1.00  0.00           O  
ATOM    669  C3' U      21     136.036 -15.116 -29.039  1.00  0.00           C  
ATOM    670  H3' U      21     135.383 -14.849 -29.875  1.00  0.00           H  
ATOM    671  C2' U      21     136.790 -13.896 -28.475  1.00  0.00           C  
ATOM    672  H2' U      21     137.198 -13.321 -29.309  1.00  0.00           H  
ATOM    673  O2' U      21     136.032 -13.046 -27.610  1.00  0.00           O  
ATOM    674 HO2' U      21     136.573 -12.299 -27.294  1.00  0.00           H  
ATOM    675  O3' U      21     135.359 -15.854 -28.040  1.00  0.00           O  
ATOM    676  P   G      22     133.754 -15.930 -27.947  1.00  0.00           P  
ATOM    677  OP1 G      22     133.323 -17.044 -28.850  1.00  0.00           O  
ATOM    678  OP2 G      22     133.168 -14.567 -28.145  1.00  0.00           O  
ATOM    679  O5' G      22     133.666 -16.373 -26.367  1.00  0.00           O  
ATOM    680  C5' G      22     134.125 -17.670 -25.993  1.00  0.00           C  
ATOM    681  H5' G      22     134.825 -18.037 -26.744  1.00  0.00           H  
ATOM    682 H5'' G      22     133.301 -18.352 -26.042  1.00  0.00           H  
ATOM    683  C4' G      22     134.849 -17.826 -24.645  1.00  0.00           C  
ATOM    684  H4' G      22     135.112 -18.879 -24.563  1.00  0.00           H  
ATOM    685  O4' G      22     136.077 -17.112 -24.758  1.00  0.00           O  
ATOM    686  C1' G      22     136.470 -16.672 -23.481  1.00  0.00           C  
ATOM    687  H1' G      22     137.396 -17.165 -23.190  1.00  0.00           H  
ATOM    688  N9  G      22     136.716 -15.217 -23.422  1.00  0.00           N  
ATOM    689  C8  G      22     136.404 -14.239 -24.336  1.00  0.00           C  
ATOM    690  H8  G      22     135.778 -14.437 -25.199  1.00  0.00           H  
ATOM    691  N7  G      22     136.965 -13.080 -24.092  1.00  0.00           N  
ATOM    692  C5  G      22     137.670 -13.300 -22.902  1.00  0.00           C  
ATOM    693  C6  G      22     138.519 -12.435 -22.121  1.00  0.00           C  
ATOM    694  O6  G      22     138.817 -11.255 -22.312  1.00  0.00           O  
ATOM    695  N1  G      22     139.078 -13.054 -21.018  1.00  0.00           N  
ATOM    696  H1  G      22     139.710 -12.509 -20.463  1.00  0.00           H  
ATOM    697  C2  G      22     138.820 -14.345 -20.671  1.00  0.00           C  
ATOM    698  N2  G      22     139.365 -14.796 -19.570  1.00  0.00           N  
ATOM    699  H21 G      22     140.014 -14.244 -19.041  1.00  0.00           H  
ATOM    700  H22 G      22     139.237 -15.776 -19.363  1.00  0.00           H  
ATOM    701  N3  G      22     138.042 -15.176 -21.358  1.00  0.00           N  
ATOM    702  C4  G      22     137.498 -14.599 -22.473  1.00  0.00           C  
ATOM    703  C3' G      22     134.123 -17.458 -23.321  1.00  0.00           C  
ATOM    704  H3' G      22     133.479 -16.596 -23.498  1.00  0.00           H  
ATOM    705  C2' G      22     135.395 -17.097 -22.504  1.00  0.00           C  
ATOM    706  H2' G      22     135.229 -16.291 -21.816  1.00  0.00           H  
ATOM    707  O2' G      22     135.931 -18.189 -21.785  1.00  0.00           O  
ATOM    708 HO2' G      22     135.162 -18.648 -21.413  1.00  0.00           H  
ATOM    709  O3' G      22     133.437 -18.547 -22.661  1.00  0.00           O  
ATOM    710  P   G      23     131.938 -18.508 -21.941  1.00  0.00           P  
ATOM    711  OP1 G      23     131.533 -19.919 -21.631  1.00  0.00           O  
ATOM    712  OP2 G      23     131.015 -17.720 -22.789  1.00  0.00           O  
ATOM    713  O5' G      23     132.024 -17.678 -20.528  1.00  0.00           O  
ATOM    714  C5' G      23     132.679 -18.209 -19.369  1.00  0.00           C  
ATOM    715  H5' G      23     133.408 -18.948 -19.700  1.00  0.00           H  
ATOM    716 H5'' G      23     131.979 -18.771 -18.752  1.00  0.00           H  
ATOM    717  C4' G      23     133.449 -17.146 -18.518  1.00  0.00           C  
ATOM    718  H4' G      23     134.152 -17.783 -18.005  1.00  0.00           H  
ATOM    719  O4' G      23     134.222 -16.517 -19.593  1.00  0.00           O  
ATOM    720  C1' G      23     134.593 -15.170 -19.329  1.00  0.00           C  
ATOM    721  H1' G      23     135.671 -15.084 -19.472  1.00  0.00           H  
ATOM    722  N9  G      23     133.970 -14.220 -20.451  1.00  0.00           N  
ATOM    723  C8  G      23     133.577 -14.707 -21.673  1.00  0.00           C  
ATOM    724  H8  G      23     133.215 -15.715 -21.753  1.00  0.00           H  
ATOM    725  N7  G      23     133.804 -13.954 -22.716  1.00  0.00           N  
ATOM    726  C5  G      23     134.169 -12.743 -22.144  1.00  0.00           C  
ATOM    727  C6  G      23     134.506 -11.448 -22.723  1.00  0.00           C  
ATOM    728  O6  G      23     134.664 -11.111 -23.896  1.00  0.00           O  
ATOM    729  N1  G      23     134.704 -10.455 -21.787  1.00  0.00           N  
ATOM    730  H1  G      23     135.123  -9.595 -22.071  1.00  0.00           H  
ATOM    731  C2  G      23     134.168 -10.555 -20.555  1.00  0.00           C  
ATOM    732  N2  G      23     134.402  -9.575 -19.702  1.00  0.00           N  
ATOM    733  H21 G      23     134.975  -8.775 -19.924  1.00  0.00           H  
ATOM    734  H22 G      23     134.059  -9.714 -18.763  1.00  0.00           H  
ATOM    735  N3  G      23     133.634 -11.670 -20.077  1.00  0.00           N  
ATOM    736  C4  G      23     133.926 -12.818 -20.791  1.00  0.00           C  
ATOM    737  C3' G      23     132.965 -15.962 -17.498  1.00  0.00           C  
ATOM    738  H3' G      23     132.373 -15.449 -18.172  1.00  0.00           H  
ATOM    739  C2' G      23     134.389 -15.439 -17.780  1.00  0.00           C  
ATOM    740  H2' G      23     134.465 -14.653 -17.135  1.00  0.00           H  
ATOM    741  O2' G      23     135.522 -16.155 -17.240  1.00  0.00           O  
ATOM    742 HO2' G      23     135.197 -16.943 -16.768  1.00  0.00           H  
ATOM    743  O3' G      23     132.489 -15.600 -15.998  1.00  0.00           O  
ATOM    744  P   C      24     130.937 -15.148 -14.962  1.00  0.00           P  
ATOM    745  OP1 C      24     131.408 -14.647 -13.643  1.00  0.00           O  
ATOM    746  OP2 C      24     129.960 -16.270 -14.760  1.00  0.00           O  
ATOM    747  O5' C      24     129.836 -13.876 -15.296  1.00  0.00           O  
ATOM    748  C5' C      24     129.660 -12.649 -14.539  1.00  0.00           C  
ATOM    749  H5' C      24     130.412 -12.592 -13.758  1.00  0.00           H  
ATOM    750 H5'' C      24     128.702 -12.687 -14.019  1.00  0.00           H  
ATOM    751  C4' C      24     129.756 -11.279 -15.282  1.00  0.00           C  
ATOM    752  H4' C      24     130.363 -10.638 -14.642  1.00  0.00           H  
ATOM    753  O4' C      24     130.379 -11.370 -16.562  1.00  0.00           O  
ATOM    754  C1' C      24     130.177 -10.188 -17.296  1.00  0.00           C  
ATOM    755  H1' C      24     131.110  -9.623 -17.236  1.00  0.00           H  
ATOM    756  N1  C      24     129.830 -10.387 -18.737  1.00  0.00           N  
ATOM    757  C6  C      24     128.684 -11.000 -19.186  1.00  0.00           C  
ATOM    758  H6  C      24     127.968 -11.387 -18.472  1.00  0.00           H  
ATOM    759  C5  C      24     128.471 -11.131 -20.522  1.00  0.00           C  
ATOM    760  H5  C      24     127.586 -11.618 -20.879  1.00  0.00           H  
ATOM    761  C4  C      24     129.496 -10.657 -21.394  1.00  0.00           C  
ATOM    762  N4  C      24     129.429 -10.788 -22.688  1.00  0.00           N  
ATOM    763  H41 C      24     130.205 -10.425 -23.203  1.00  0.00           H  
ATOM    764  H42 C      24     128.548 -11.045 -23.115  1.00  0.00           H  
ATOM    765  N3  C      24     130.560 -10.003 -20.990  1.00  0.00           N  
ATOM    766  C2  C      24     130.701  -9.816 -19.665  1.00  0.00           C  
ATOM    767  O2  C      24     131.598  -9.056 -19.305  1.00  0.00           O  
ATOM    768  C3' C      24     128.488 -10.472 -15.623  1.00  0.00           C  
ATOM    769  H3' C      24     127.823 -11.102 -16.220  1.00  0.00           H  
ATOM    770  C2' C      24     129.143  -9.404 -16.529  1.00  0.00           C  
ATOM    771  H2' C      24     128.415  -8.967 -17.204  1.00  0.00           H  
ATOM    772  O2' C      24     129.922  -8.421 -15.840  1.00  0.00           O  
ATOM    773 HO2' C      24     129.625  -7.538 -16.119  1.00  0.00           H  
ATOM    774  O3' C      24     127.757  -9.860 -14.562  1.00  0.00           O  
ATOM    775  P   A      25     126.414  -8.989 -14.921  1.00  0.00           P  
ATOM    776  OP1 A      25     125.773  -8.550 -13.640  1.00  0.00           O  
ATOM    777  OP2 A      25     125.598  -9.753 -15.913  1.00  0.00           O  
ATOM    778  O5' A      25     126.926  -7.651 -15.701  1.00  0.00           O  
ATOM    779  C5' A      25     127.579  -6.591 -15.021  1.00  0.00           C  
ATOM    780  H5' A      25     128.423  -6.970 -14.445  1.00  0.00           H  
ATOM    781 H5'' A      25     126.882  -6.135 -14.316  1.00  0.00           H  
ATOM    782  C4' A      25     128.067  -5.506 -15.998  1.00  0.00           C  
ATOM    783  H4' A      25     128.543  -4.706 -15.428  1.00  0.00           H  
ATOM    784  O4' A      25     128.983  -5.971 -16.994  1.00  0.00           O  
ATOM    785  C1' A      25     128.808  -5.187 -18.176  1.00  0.00           C  
ATOM    786  H1' A      25     129.717  -4.621 -18.395  1.00  0.00           H  
ATOM    787  N9  A      25     128.515  -6.068 -19.335  1.00  0.00           N  
ATOM    788  C8  A      25     127.927  -7.308 -19.336  1.00  0.00           C  
ATOM    789  H8  A      25     127.441  -7.719 -18.462  1.00  0.00           H  
ATOM    790  N7  A      25     128.050  -7.959 -20.462  1.00  0.00           N  
ATOM    791  C5  A      25     128.711  -7.046 -21.285  1.00  0.00           C  
ATOM    792  C6  A      25     129.194  -7.061 -22.617  1.00  0.00           C  
ATOM    793  N6  A      25     129.244  -8.118 -23.389  1.00  0.00           N  
ATOM    794  H61 A      25     129.375  -7.991 -24.367  1.00  0.00           H  
ATOM    795  H62 A      25     129.017  -9.029 -23.005  1.00  0.00           H  
ATOM    796  N1  A      25     129.696  -5.975 -23.197  1.00  0.00           N  
ATOM    797  C2  A      25     129.766  -4.873 -22.462  1.00  0.00           C  
ATOM    798  H2  A      25     130.174  -3.998 -22.955  1.00  0.00           H  
ATOM    799  N3  A      25     129.429  -4.718 -21.182  1.00  0.00           N  
ATOM    800  C4  A      25     128.904  -5.853 -20.641  1.00  0.00           C  
ATOM    801  C3' A      25     126.897  -4.913 -16.778  1.00  0.00           C  
ATOM    802  H3' A      25     126.324  -5.727 -17.226  1.00  0.00           H  
ATOM    803  C2' A      25     127.666  -4.205 -17.903  1.00  0.00           C  
ATOM    804  H2' A      25     127.035  -4.115 -18.778  1.00  0.00           H  
ATOM    805  O2' A      25     128.237  -2.948 -17.524  1.00  0.00           O  
ATOM    806 HO2' A      25     128.193  -2.331 -18.279  1.00  0.00           H  
ATOM    807  O3' A      25     126.053  -4.092 -15.972  1.00  0.00           O  
ATOM    808  P   C      26     124.470  -3.995 -16.283  1.00  0.00           P  
ATOM    809  OP1 C      26     123.867  -3.041 -15.307  1.00  0.00           O  
ATOM    810  OP2 C      26     123.904  -5.369 -16.371  1.00  0.00           O  
ATOM    811  O5' C      26     124.414  -3.342 -17.761  1.00  0.00           O  
ATOM    812  C5' C      26     124.737  -1.976 -17.962  1.00  0.00           C  
ATOM    813  H5' C      26     125.632  -1.723 -17.391  1.00  0.00           H  
ATOM    814 H5'' C      26     123.916  -1.356 -17.598  1.00  0.00           H  
ATOM    815  C4' C      26     125.001  -1.637 -19.435  1.00  0.00           C  
ATOM    816  H4' C      26     125.163  -0.561 -19.508  1.00  0.00           H  
ATOM    817  O4' C      26     126.158  -2.302 -19.951  1.00  0.00           O  
ATOM    818  C1' C      26     125.950  -2.589 -21.331  1.00  0.00           C  
ATOM    819  H1' C      26     126.759  -2.158 -21.928  1.00  0.00           H  
ATOM    820  N1  C      26     125.843  -4.046 -21.638  1.00  0.00           N  
ATOM    821  C6  C      26     125.305  -4.937 -20.740  1.00  0.00           C  
ATOM    822  H6  C      26     125.180  -4.646 -19.707  1.00  0.00           H  
ATOM    823  C5  C      26     124.864  -6.148 -21.154  1.00  0.00           C  
ATOM    824  H5  C      26     124.400  -6.823 -20.452  1.00  0.00           H  
ATOM    825  C4  C      26     124.971  -6.433 -22.542  1.00  0.00           C  
ATOM    826  N4  C      26     124.396  -7.495 -23.050  1.00  0.00           N  
ATOM    827  H41 C      26     124.292  -7.480 -24.060  1.00  0.00           H  
ATOM    828  H42 C      26     123.819  -8.075 -22.466  1.00  0.00           H  
ATOM    829  N3  C      26     125.577  -5.636 -23.398  1.00  0.00           N  
ATOM    830  C2  C      26     126.036  -4.437 -22.972  1.00  0.00           C  
ATOM    831  O2  C      26     126.590  -3.696 -23.793  1.00  0.00           O  
ATOM    832  C3' C      26     123.857  -2.004 -20.383  1.00  0.00           C  
ATOM    833  H3' C      26     123.583  -3.044 -20.208  1.00  0.00           H  
ATOM    834  C2' C      26     124.631  -1.909 -21.709  1.00  0.00           C  
ATOM    835  H2' C      26     124.112  -2.458 -22.496  1.00  0.00           H  
ATOM    836  O2' C      26     124.960  -0.581 -22.119  1.00  0.00           O  
ATOM    837 HO2' C      26     124.695  -0.477 -23.052  1.00  0.00           H  
ATOM    838  O3' C      26     122.691  -1.191 -20.282  1.00  0.00           O  
ATOM    839  P   G      27     121.315  -1.643 -21.010  1.00  0.00           P  
ATOM    840  OP1 G      27     120.247  -0.688 -20.597  1.00  0.00           O  
ATOM    841  OP2 G      27     121.098  -3.095 -20.757  1.00  0.00           O  
ATOM    842  O5' G      27     121.594  -1.456 -22.594  1.00  0.00           O  
ATOM    843  C5' G      27     121.862  -0.174 -23.143  1.00  0.00           C  
ATOM    844  H5' G      27     122.547   0.365 -22.488  1.00  0.00           H  
ATOM    845 H5'' G      27     120.935   0.398 -23.192  1.00  0.00           H  
ATOM    846  C4' G      27     122.489  -0.239 -24.547  1.00  0.00           C  
ATOM    847  H4' G      27     122.804   0.768 -24.826  1.00  0.00           H  
ATOM    848  O4' G      27     123.630  -1.101 -24.612  1.00  0.00           O  
ATOM    849  C1' G      27     123.620  -1.797 -25.855  1.00  0.00           C  
ATOM    850  H1' G      27     124.586  -1.693 -26.354  1.00  0.00           H  
ATOM    851  N9  G      27     123.359  -3.247 -25.662  1.00  0.00           N  
ATOM    852  C8  G      27     122.768  -3.897 -24.605  1.00  0.00           C  
ATOM    853  H8  G      27     122.342  -3.370 -23.766  1.00  0.00           H  
ATOM    854  N7  G      27     122.789  -5.200 -24.688  1.00  0.00           N  
ATOM    855  C5  G      27     123.447  -5.438 -25.900  1.00  0.00           C  
ATOM    856  C6  G      27     123.848  -6.666 -26.540  1.00  0.00           C  
ATOM    857  O6  G      27     123.812  -7.816 -26.087  1.00  0.00           O  
ATOM    858  N1  G      27     124.315  -6.478 -27.826  1.00  0.00           N  
ATOM    859  H1  G      27     124.572  -7.291 -28.365  1.00  0.00           H  
ATOM    860  C2  G      27     124.518  -5.254 -28.369  1.00  0.00           C  
ATOM    861  N2  G      27     124.955  -5.221 -29.599  1.00  0.00           N  
ATOM    862  H21 G      27     125.027  -6.104 -30.100  1.00  0.00           H  
ATOM    863  H22 G      27     125.087  -4.331 -30.047  1.00  0.00           H  
ATOM    864  N3  G      27     124.279  -4.088 -27.772  1.00  0.00           N  
ATOM    865  C4  G      27     123.724  -4.246 -26.535  1.00  0.00           C  
ATOM    866  C3' G      27     121.522  -0.736 -25.620  1.00  0.00           C  
ATOM    867  H3' G      27     121.008  -1.625 -25.248  1.00  0.00           H  
ATOM    868  C2' G      27     122.530  -1.150 -26.708  1.00  0.00           C  
ATOM    869  H2' G      27     122.086  -1.876 -27.387  1.00  0.00           H  
ATOM    870  O2' G      27     123.110  -0.047 -27.419  1.00  0.00           O  
ATOM    871 HO2' G      27     123.604  -0.371 -28.197  1.00  0.00           H  
ATOM    872  O3' G      27     120.586   0.260 -26.024  1.00  0.00           O  
ATOM    873  P   C      28     119.160  -0.163 -26.646  1.00  0.00           P  
ATOM    874  OP1 C      28     118.484   1.079 -27.119  1.00  0.00           O  
ATOM    875  OP2 C      28     118.458  -1.009 -25.641  1.00  0.00           O  
ATOM    876  O5' C      28     119.511  -1.097 -27.923  1.00  0.00           O  
ATOM    877  C5' C      28     120.040  -0.555 -29.127  1.00  0.00           C  
ATOM    878  H5' C      28     120.926   0.043 -28.908  1.00  0.00           H  
ATOM    879 H5'' C      28     119.298   0.100 -29.585  1.00  0.00           H  
ATOM    880  C4' C      28     120.422  -1.643 -30.147  1.00  0.00           C  
ATOM    881  H4' C      28     120.740  -1.152 -31.069  1.00  0.00           H  
ATOM    882  O4' C      28     121.487  -2.483 -29.699  1.00  0.00           O  
ATOM    883  C1' C      28     121.267  -3.800 -30.201  1.00  0.00           C  
ATOM    884  H1' C      28     122.141  -4.118 -30.775  1.00  0.00           H  
ATOM    885  N1  C      28     121.037  -4.790 -29.105  1.00  0.00           N  
ATOM    886  C6  C      28     120.513  -4.442 -27.887  1.00  0.00           C  
ATOM    887  H6  C      28     120.285  -3.407 -27.677  1.00  0.00           H  
ATOM    888  C5  C      28     120.288  -5.393 -26.949  1.00  0.00           C  
ATOM    889  H5  C      28     119.884  -5.111 -25.990  1.00  0.00           H  
ATOM    890  C4  C      28     120.615  -6.738 -27.280  1.00  0.00           C  
ATOM    891  N4  C      28     120.473  -7.679 -26.384  1.00  0.00           N  
ATOM    892  H41 C      28     120.784  -8.607 -26.619  1.00  0.00           H  
ATOM    893  H42 C      28     120.171  -7.434 -25.456  1.00  0.00           H  
ATOM    894  N3  C      28     121.123  -7.103 -28.443  1.00  0.00           N  
ATOM    895  C2  C      28     121.330  -6.133 -29.368  1.00  0.00           C  
ATOM    896  O2  C      28     121.787  -6.470 -30.456  1.00  0.00           O  
ATOM    897  C3' C      28     119.263  -2.583 -30.488  1.00  0.00           C  
ATOM    898  H3' C      28     118.831  -2.950 -29.555  1.00  0.00           H  
ATOM    899  C2' C      28     120.049  -3.734 -31.138  1.00  0.00           C  
ATOM    900  H2' C      28     119.470  -4.659 -31.109  1.00  0.00           H  
ATOM    901  O2' C      28     120.511  -3.452 -32.464  1.00  0.00           O  
ATOM    902 HO2' C      28     120.766  -4.280 -32.915  1.00  0.00           H  
ATOM    903  O3' C      28     118.251  -1.983 -31.295  1.00  0.00           O  
ATOM    904  P   A      29     116.717  -2.490 -31.205  1.00  0.00           P  
ATOM    905  OP1 A      29     115.897  -1.606 -32.082  1.00  0.00           O  
ATOM    906  OP2 A      29     116.334  -2.605 -29.771  1.00  0.00           O  
ATOM    907  O5' A      29     116.725  -3.983 -31.830  1.00  0.00           O  
ATOM    908  C5' A      29     116.865  -4.187 -33.229  1.00  0.00           C  
ATOM    909  H5' A      29     117.696  -3.586 -33.602  1.00  0.00           H  
ATOM    910 H5'' A      29     115.955  -3.857 -33.735  1.00  0.00           H  
ATOM    911  C4' A      29     117.130  -5.653 -33.599  1.00  0.00           C  
ATOM    912  H4' A      29     117.259  -5.711 -34.681  1.00  0.00           H  
ATOM    913  O4' A      29     118.317  -6.151 -32.975  1.00  0.00           O  
ATOM    914  C1' A      29     118.111  -7.525 -32.658  1.00  0.00           C  
ATOM    915  H1' A      29     118.922  -8.139 -33.056  1.00  0.00           H  
ATOM    916  N9  A      29     118.048  -7.732 -31.194  1.00  0.00           N  
ATOM    917  C8  A      29     117.755  -6.842 -30.187  1.00  0.00           C  
ATOM    918  H8  A      29     117.514  -5.805 -30.377  1.00  0.00           H  
ATOM    919  N7  A      29     117.800  -7.354 -28.984  1.00  0.00           N  
ATOM    920  C5  A      29     118.142  -8.694 -29.226  1.00  0.00           C  
ATOM    921  C6  A      29     118.380  -9.837 -28.419  1.00  0.00           C  
ATOM    922  N6  A      29     118.327  -9.853 -27.096  1.00  0.00           N  
ATOM    923  H61 A      29     118.510 -10.716 -26.615  1.00  0.00           H  
ATOM    924  H62 A      29     118.126  -8.993 -26.608  1.00  0.00           H  
ATOM    925  N1  A      29     118.701 -11.015 -28.955  1.00  0.00           N  
ATOM    926  C2  A      29     118.751 -11.094 -30.279  1.00  0.00           C  
ATOM    927  H2  A      29     118.999 -12.062 -30.694  1.00  0.00           H  
ATOM    928  N3  A      29     118.552 -10.125 -31.166  1.00  0.00           N  
ATOM    929  C4  A      29     118.263  -8.936 -30.568  1.00  0.00           C  
ATOM    930  C3' A      29     116.006  -6.624 -33.215  1.00  0.00           C  
ATOM    931  H3' A      29     115.731  -6.443 -32.174  1.00  0.00           H  
ATOM    932  C2' A      29     116.789  -7.945 -33.306  1.00  0.00           C  
ATOM    933  H2' A      29     116.295  -8.727 -32.728  1.00  0.00           H  
ATOM    934  O2' A      29     117.073  -8.377 -34.642  1.00  0.00           O  
ATOM    935 HO2' A      29     117.298  -9.327 -34.639  1.00  0.00           H  
ATOM    936  O3' A      29     114.847  -6.557 -34.043  1.00  0.00           O  
ATOM    937  P   A      30     113.448  -7.220 -33.561  1.00  0.00           P  
ATOM    938  OP1 A      30     112.438  -6.955 -34.625  1.00  0.00           O  
ATOM    939  OP2 A      30     113.159  -6.734 -32.184  1.00  0.00           O  
ATOM    940  O5' A      30     113.699  -8.821 -33.473  1.00  0.00           O  
ATOM    941  C5' A      30     113.916  -9.595 -34.648  1.00  0.00           C  
ATOM    942  H5' A      30     114.687  -9.125 -35.260  1.00  0.00           H  
ATOM    943 H5'' A      30     112.999  -9.627 -35.238  1.00  0.00           H  
ATOM    944  C4' A      30     114.354 -11.039 -34.348  1.00  0.00           C  
ATOM    945  H4' A      30     114.600 -11.531 -35.290  1.00  0.00           H  
ATOM    946  O4' A      30     115.502 -11.092 -33.502  1.00  0.00           O  
ATOM    947  C1' A      30     115.372 -12.216 -32.639  1.00  0.00           C  
ATOM    948  H1' A      30     116.242 -12.869 -32.741  1.00  0.00           H  
ATOM    949  N9  A      30     115.289 -11.807 -31.220  1.00  0.00           N  
ATOM    950  C8  A      30     115.096 -10.567 -30.658  1.00  0.00           C  
ATOM    951  H8  A      30     114.860  -9.692 -31.251  1.00  0.00           H  
ATOM    952  N7  A      30     115.260 -10.534 -29.358  1.00  0.00           N  
ATOM    953  C5  A      30     115.558 -11.871 -29.046  1.00  0.00           C  
ATOM    954  C6  A      30     115.909 -12.590 -27.872  1.00  0.00           C  
ATOM    955  N6  A      30     116.073 -12.068 -26.667  1.00  0.00           N  
ATOM    956  H61 A      30     116.410 -12.681 -25.933  1.00  0.00           H  
ATOM    957  H62 A      30     115.957 -11.078 -26.539  1.00  0.00           H  
ATOM    958  N1  A      30     116.113 -13.908 -27.898  1.00  0.00           N  
ATOM    959  C2  A      30     116.013 -14.525 -29.064  1.00  0.00           C  
ATOM    960  H2  A      30     116.189 -15.595 -29.050  1.00  0.00           H  
ATOM    961  N3  A      30     115.735 -13.998 -30.248  1.00  0.00           N  
ATOM    962  C4  A      30     115.523 -12.655 -30.169  1.00  0.00           C  
ATOM    963  C3' A      30     113.265 -11.867 -33.661  1.00  0.00           C  
ATOM    964  H3' A      30     112.826 -11.276 -32.854  1.00  0.00           H  
ATOM    965  C2' A      30     114.119 -12.991 -33.052  1.00  0.00           C  
ATOM    966  H2' A      30     113.617 -13.420 -32.183  1.00  0.00           H  
ATOM    967  O2' A      30     114.520 -14.008 -33.979  1.00  0.00           O  
ATOM    968 HO2' A      30     114.815 -14.798 -33.488  1.00  0.00           H  
ATOM    969  O3' A      30     112.257 -12.320 -34.563  1.00  0.00           O  
ATOM    970  P   G      31     110.782 -12.700 -34.024  1.00  0.00           P  
ATOM    971  OP1 G      31     110.032 -13.279 -35.177  1.00  0.00           O  
ATOM    972  OP2 G      31     110.221 -11.489 -33.360  1.00  0.00           O  
ATOM    973  O5' G      31     110.988 -13.842 -32.881  1.00  0.00           O  
ATOM    974  C5' G      31     111.343 -15.181 -33.214  1.00  0.00           C  
ATOM    975  H5' G      31     112.238 -15.180 -33.835  1.00  0.00           H  
ATOM    976 H5'' G      31     110.541 -15.633 -33.799  1.00  0.00           H  
ATOM    977  C4' G      31     111.604 -16.072 -31.984  1.00  0.00           C  
ATOM    978  H4' G      31     111.866 -17.067 -32.344  1.00  0.00           H  
ATOM    979  O4' G      31     112.695 -15.611 -31.189  1.00  0.00           O  
ATOM    980  C1' G      31     112.384 -15.786 -29.811  1.00  0.00           C  
ATOM    981  H1' G      31     113.157 -16.383 -29.327  1.00  0.00           H  
ATOM    982  N9  G      31     112.332 -14.473 -29.128  1.00  0.00           N  
ATOM    983  C8  G      31     111.966 -13.254 -29.639  1.00  0.00           C  
ATOM    984  H8  G      31     111.621 -13.130 -30.655  1.00  0.00           H  
ATOM    985  N7  G      31     112.089 -12.258 -28.805  1.00  0.00           N  
ATOM    986  C5  G      31     112.564 -12.866 -27.638  1.00  0.00           C  
ATOM    987  C6  G      31     112.924 -12.309 -26.358  1.00  0.00           C  
ATOM    988  O6  G      31     112.889 -11.137 -25.984  1.00  0.00           O  
ATOM    989  N1  G      31     113.398 -13.238 -25.465  1.00  0.00           N  
ATOM    990  H1  G      31     113.684 -12.916 -24.558  1.00  0.00           H  
ATOM    991  C2  G      31     113.502 -14.555 -25.746  1.00  0.00           C  
ATOM    992  N2  G      31     113.958 -15.307 -24.777  1.00  0.00           N  
ATOM    993  H21 G      31     114.287 -14.876 -23.918  1.00  0.00           H  
ATOM    994  H22 G      31     113.990 -16.311 -24.908  1.00  0.00           H  
ATOM    995  N3  G      31     113.182 -15.127 -26.912  1.00  0.00           N  
ATOM    996  C4  G      31     112.716 -14.223 -27.828  1.00  0.00           C  
ATOM    997  C3' G      31     110.383 -16.229 -31.067  1.00  0.00           C  
ATOM    998  H3' G      31     109.849 -15.281 -30.978  1.00  0.00           H  
ATOM    999  C2' G      31     111.055 -16.541 -29.715  1.00  0.00           C  
ATOM   1000  H2' G      31     110.445 -16.160 -28.891  1.00  0.00           H  
ATOM   1001  O2' G      31     111.372 -17.915 -29.523  1.00  0.00           O  
ATOM   1002 HO2' G      31     110.598 -18.443 -29.823  1.00  0.00           H  
ATOM   1003  O3' G      31     109.524 -17.282 -31.511  1.00  0.00           O  
ATOM   1004  P   U      32     108.031 -16.988 -32.079  1.00  0.00           P  
ATOM   1005  OP1 U      32     107.537 -18.237 -32.728  1.00  0.00           O  
ATOM   1006  OP2 U      32     108.026 -15.733 -32.880  1.00  0.00           O  
ATOM   1007  O5' U      32     107.168 -16.719 -30.740  1.00  0.00           O  
ATOM   1008  C5' U      32     106.911 -17.787 -29.841  1.00  0.00           C  
ATOM   1009  H5' U      32     107.841 -18.310 -29.614  1.00  0.00           H  
ATOM   1010 H5'' U      32     106.229 -18.500 -30.307  1.00  0.00           H  
ATOM   1011  C4' U      32     106.294 -17.330 -28.520  1.00  0.00           C  
ATOM   1012  H4' U      32     106.103 -18.231 -27.948  1.00  0.00           H  
ATOM   1013  O4' U      32     107.195 -16.495 -27.790  1.00  0.00           O  
ATOM   1014  C1' U      32     106.430 -15.416 -27.285  1.00  0.00           C  
ATOM   1015  H1' U      32     105.889 -15.745 -26.401  1.00  0.00           H  
ATOM   1016  N1  U      32     107.289 -14.259 -26.925  1.00  0.00           N  
ATOM   1017  C6  U      32     108.053 -13.607 -27.868  1.00  0.00           C  
ATOM   1018  H6  U      32     108.013 -13.938 -28.899  1.00  0.00           H  
ATOM   1019  C5  U      32     108.858 -12.573 -27.507  1.00  0.00           C  
ATOM   1020  H5  U      32     109.455 -12.070 -28.250  1.00  0.00           H  
ATOM   1021  C4  U      32     108.952 -12.127 -26.129  1.00  0.00           C  
ATOM   1022  O4  U      32     109.682 -11.231 -25.710  1.00  0.00           O  
ATOM   1023  N3  U      32     108.133 -12.799 -25.258  1.00  0.00           N  
ATOM   1024  H3  U      32     108.161 -12.519 -24.291  1.00  0.00           H  
ATOM   1025  C2  U      32     107.300 -13.844 -25.586  1.00  0.00           C  
ATOM   1026  O2  U      32     106.596 -14.341 -24.704  1.00  0.00           O  
ATOM   1027  C3' U      32     104.958 -16.582 -28.705  1.00  0.00           C  
ATOM   1028  H3' U      32     104.628 -16.620 -29.747  1.00  0.00           H  
ATOM   1029  C2' U      32     105.387 -15.141 -28.364  1.00  0.00           C  
ATOM   1030  H2' U      32     105.880 -14.718 -29.239  1.00  0.00           H  
ATOM   1031  O2' U      32     104.353 -14.269 -27.938  1.00  0.00           O  
ATOM   1032 HO2' U      32     103.846 -13.986 -28.732  1.00  0.00           H  
ATOM   1033  O3' U      32     103.962 -17.136 -27.834  1.00  0.00           O  
ATOM   1034  P   U      33     102.827 -18.131 -28.442  1.00  0.00           P  
ATOM   1035  OP1 U      33     101.950 -18.605 -27.334  1.00  0.00           O  
ATOM   1036  OP2 U      33     103.483 -19.146 -29.317  1.00  0.00           O  
ATOM   1037  O5' U      33     101.933 -17.169 -29.391  1.00  0.00           O  
ATOM   1038  C5' U      33     101.262 -16.055 -28.828  1.00  0.00           C  
ATOM   1039  H5' U      33     101.993 -15.408 -28.345  1.00  0.00           H  
ATOM   1040 H5'' U      33     100.551 -16.389 -28.071  1.00  0.00           H  
ATOM   1041  C4' U      33     100.519 -15.236 -29.886  1.00  0.00           C  
ATOM   1042  H4' U      33     101.202 -15.016 -30.706  1.00  0.00           H  
ATOM   1043  O4' U      33      99.409 -15.970 -30.390  1.00  0.00           O  
ATOM   1044  C1' U      33      98.261 -15.142 -30.386  1.00  0.00           C  
ATOM   1045  H1' U      33      98.192 -14.637 -31.352  1.00  0.00           H  
ATOM   1046  N1  U      33      97.053 -15.984 -30.140  1.00  0.00           N  
ATOM   1047  C6  U      33      96.923 -16.714 -28.975  1.00  0.00           C  
ATOM   1048  H6  U      33      97.721 -16.693 -28.240  1.00  0.00           H  
ATOM   1049  C5  U      33      95.818 -17.474 -28.747  1.00  0.00           C  
ATOM   1050  H5  U      33      95.731 -18.043 -27.832  1.00  0.00           H  
ATOM   1051  C4  U      33      94.744 -17.558 -29.713  1.00  0.00           C  
ATOM   1052  O4  U      33      93.717 -18.220 -29.581  1.00  0.00           O  
ATOM   1053  N3  U      33      94.949 -16.818 -30.856  1.00  0.00           N  
ATOM   1054  H3  U      33      94.232 -16.862 -31.557  1.00  0.00           H  
ATOM   1055  C2  U      33      96.054 -16.032 -31.123  1.00  0.00           C  
ATOM   1056  O2  U      33      96.113 -15.419 -32.192  1.00  0.00           O  
ATOM   1057  C3' U      33     100.016 -13.918 -29.268  1.00  0.00           C  
ATOM   1058  H3' U      33     100.317 -13.852 -28.219  1.00  0.00           H  
ATOM   1059  C2' U      33      98.481 -14.072 -29.309  1.00  0.00           C  
ATOM   1060  H2' U      33      98.171 -14.458 -28.336  1.00  0.00           H  
ATOM   1061  O2' U      33      97.759 -12.869 -29.592  1.00  0.00           O  
ATOM   1062 HO2' U      33      96.797 -13.009 -29.470  1.00  0.00           H  
ATOM   1063  O3' U      33     100.513 -12.784 -29.974  1.00  0.00           O  
ATOM   1064  P   U      34     102.027 -12.260 -29.725  1.00  0.00           P  
ATOM   1065  OP1 U      34     102.192 -10.976 -30.465  1.00  0.00           O  
ATOM   1066  OP2 U      34     102.978 -13.370 -30.008  1.00  0.00           O  
ATOM   1067  O5' U      34     102.115 -11.970 -28.132  1.00  0.00           O  
ATOM   1068  C5' U      34     101.459 -10.866 -27.525  1.00  0.00           C  
ATOM   1069  H5' U      34     100.380 -11.031 -27.524  1.00  0.00           H  
ATOM   1070 H5'' U      34     101.663  -9.960 -28.096  1.00  0.00           H  
ATOM   1071  C4' U      34     101.938 -10.625 -26.083  1.00  0.00           C  
ATOM   1072  H4' U      34     101.507  -9.680 -25.749  1.00  0.00           H  
ATOM   1073  O4' U      34     101.490 -11.659 -25.209  1.00  0.00           O  
ATOM   1074  C1' U      34     102.610 -12.146 -24.487  1.00  0.00           C  
ATOM   1075  H1' U      34     102.737 -11.548 -23.583  1.00  0.00           H  
ATOM   1076  N1  U      34     102.410 -13.575 -24.136  1.00  0.00           N  
ATOM   1077  C6  U      34     102.197 -14.524 -25.112  1.00  0.00           C  
ATOM   1078  H6  U      34     102.294 -14.240 -26.154  1.00  0.00           H  
ATOM   1079  C5  U      34     101.849 -15.794 -24.778  1.00  0.00           C  
ATOM   1080  H5  U      34     101.675 -16.529 -25.550  1.00  0.00           H  
ATOM   1081  C4  U      34     101.688 -16.195 -23.397  1.00  0.00           C  
ATOM   1082  O4  U      34     101.335 -17.304 -23.004  1.00  0.00           O  
ATOM   1083  N3  U      34     101.956 -15.202 -22.485  1.00  0.00           N  
ATOM   1084  H3  U      34     101.829 -15.423 -21.517  1.00  0.00           H  
ATOM   1085  C2  U      34     102.358 -13.920 -22.781  1.00  0.00           C  
ATOM   1086  O2  U      34     102.646 -13.153 -21.861  1.00  0.00           O  
ATOM   1087  C3' U      34     103.475 -10.534 -25.986  1.00  0.00           C  
ATOM   1088  H3' U      34     103.920 -10.448 -26.980  1.00  0.00           H  
ATOM   1089  C2' U      34     103.831 -11.898 -25.365  1.00  0.00           C  
ATOM   1090  H2' U      34     103.853 -12.630 -26.168  1.00  0.00           H  
ATOM   1091  O2' U      34     105.047 -11.951 -24.625  1.00  0.00           O  
ATOM   1092 HO2' U      34     105.358 -12.870 -24.570  1.00  0.00           H  
ATOM   1093  O3' U      34     103.812  -9.415 -25.176  1.00  0.00           O  
ATOM   1094  P   C      35     104.941  -8.366 -25.665  1.00  0.00           P  
ATOM   1095  OP1 C      35     104.389  -7.581 -26.810  1.00  0.00           O  
ATOM   1096  OP2 C      35     106.243  -9.070 -25.850  1.00  0.00           O  
ATOM   1097  O5' C      35     105.060  -7.405 -24.361  1.00  0.00           O  
ATOM   1098  C5' C      35     104.206  -6.281 -24.183  1.00  0.00           C  
ATOM   1099  H5' C      35     103.215  -6.503 -24.586  1.00  0.00           H  
ATOM   1100 H5'' C      35     104.615  -5.435 -24.737  1.00  0.00           H  
ATOM   1101  C4' C      35     104.031  -5.874 -22.709  1.00  0.00           C  
ATOM   1102  H4' C      35     103.571  -4.885 -22.688  1.00  0.00           H  
ATOM   1103  O4' C      35     103.159  -6.763 -22.007  1.00  0.00           O  
ATOM   1104  C1' C      35     103.688  -7.008 -20.704  1.00  0.00           C  
ATOM   1105  H1' C      35     102.911  -6.849 -19.954  1.00  0.00           H  
ATOM   1106  N1  C      35     104.187  -8.410 -20.542  1.00  0.00           N  
ATOM   1107  C6  C      35     104.251  -9.285 -21.597  1.00  0.00           C  
ATOM   1108  H6  C      35     103.976  -8.959 -22.591  1.00  0.00           H  
ATOM   1109  C5  C      35     104.645 -10.562 -21.396  1.00  0.00           C  
ATOM   1110  H5  C      35     104.691 -11.242 -22.225  1.00  0.00           H  
ATOM   1111  C4  C      35     105.003 -10.943 -20.078  1.00  0.00           C  
ATOM   1112  N4  C      35     105.430 -12.160 -19.863  1.00  0.00           N  
ATOM   1113  H41 C      35     105.793 -12.380 -18.943  1.00  0.00           H  
ATOM   1114  H42 C      35     105.481 -12.798 -20.631  1.00  0.00           H  
ATOM   1115  N3  C      35     104.954 -10.131 -19.044  1.00  0.00           N  
ATOM   1116  C2  C      35     104.511  -8.861 -19.249  1.00  0.00           C  
ATOM   1117  O2  C      35     104.390  -8.119 -18.270  1.00  0.00           O  
ATOM   1118  C3' C      35     105.344  -5.785 -21.921  1.00  0.00           C  
ATOM   1119  H3' C      35     105.975  -6.642 -22.167  1.00  0.00           H  
ATOM   1120  C2' C      35     104.806  -5.976 -20.493  1.00  0.00           C  
ATOM   1121  H2' C      35     105.590  -6.376 -19.855  1.00  0.00           H  
ATOM   1122  O2' C      35     104.236  -4.792 -19.918  1.00  0.00           O  
ATOM   1123 HO2' C      35     104.090  -4.919 -18.960  1.00  0.00           H  
ATOM   1124  O3' C      35     106.055  -4.559 -22.103  1.00  0.00           O  
ATOM   1125  P   U      36     107.670  -4.549 -22.212  1.00  0.00           P  
ATOM   1126  OP1 U      36     108.126  -3.146 -21.996  1.00  0.00           O  
ATOM   1127  OP2 U      36     108.050  -5.219 -23.487  1.00  0.00           O  
ATOM   1128  O5' U      36     108.208  -5.470 -20.986  1.00  0.00           O  
ATOM   1129  C5' U      36     108.138  -5.022 -19.638  1.00  0.00           C  
ATOM   1130  H5' U      36     107.139  -4.635 -19.431  1.00  0.00           H  
ATOM   1131 H5'' U      36     108.850  -4.208 -19.489  1.00  0.00           H  
ATOM   1132  C4' U      36     108.447  -6.135 -18.619  1.00  0.00           C  
ATOM   1133  H4' U      36     108.338  -5.719 -17.615  1.00  0.00           H  
ATOM   1134  O4' U      36     107.560  -7.247 -18.740  1.00  0.00           O  
ATOM   1135  C1' U      36     108.284  -8.440 -18.445  1.00  0.00           C  
ATOM   1136  H1' U      36     107.798  -8.967 -17.630  1.00  0.00           H  
ATOM   1137  N1  U      36     108.351  -9.394 -19.586  1.00  0.00           N  
ATOM   1138  C6  U      36     108.019  -9.033 -20.874  1.00  0.00           C  
ATOM   1139  H6  U      36     107.780  -8.001 -21.095  1.00  0.00           H  
ATOM   1140  C5  U      36     107.967  -9.963 -21.862  1.00  0.00           C  
ATOM   1141  H5  U      36     107.687  -9.672 -22.863  1.00  0.00           H  
ATOM   1142  C4  U      36     108.253 -11.357 -21.605  1.00  0.00           C  
ATOM   1143  O4  U      36     108.204 -12.261 -22.433  1.00  0.00           O  
ATOM   1144  N3  U      36     108.602 -11.643 -20.306  1.00  0.00           N  
ATOM   1145  H3  U      36     108.791 -12.601 -20.081  1.00  0.00           H  
ATOM   1146  C2  U      36     108.685 -10.721 -19.284  1.00  0.00           C  
ATOM   1147  O2  U      36     109.063 -11.093 -18.172  1.00  0.00           O  
ATOM   1148  C3' U      36     109.866  -6.700 -18.732  1.00  0.00           C  
ATOM   1149  H3' U      36     110.079  -6.924 -19.779  1.00  0.00           H  
ATOM   1150  C2' U      36     109.677  -8.020 -17.969  1.00  0.00           C  
ATOM   1151  H2' U      36     110.425  -8.747 -18.273  1.00  0.00           H  
ATOM   1152  O2' U      36     109.638  -7.877 -16.543  1.00  0.00           O  
ATOM   1153 HO2' U      36     109.755  -8.747 -16.121  1.00  0.00           H  
ATOM   1154  O3' U      36     110.860  -5.832 -18.188  1.00  0.00           O  
ATOM   1155  P   A      37     112.412  -5.980 -18.619  1.00  0.00           P  
ATOM   1156  OP1 A      37     113.190  -4.978 -17.834  1.00  0.00           O  
ATOM   1157  OP2 A      37     112.478  -5.909 -20.106  1.00  0.00           O  
ATOM   1158  O5' A      37     112.876  -7.474 -18.179  1.00  0.00           O  
ATOM   1159  C5' A      37     113.044  -7.838 -16.812  1.00  0.00           C  
ATOM   1160  H5' A      37     112.165  -7.544 -16.239  1.00  0.00           H  
ATOM   1161 H5'' A      37     113.903  -7.306 -16.399  1.00  0.00           H  
ATOM   1162  C4' A      37     113.272  -9.352 -16.622  1.00  0.00           C  
ATOM   1163  H4' A      37     113.362  -9.557 -15.554  1.00  0.00           H  
ATOM   1164  O4' A      37     112.195 -10.141 -17.127  1.00  0.00           O  
ATOM   1165  C1' A      37     112.724 -11.269 -17.815  1.00  0.00           C  
ATOM   1166  H1' A      37     112.303 -12.186 -17.397  1.00  0.00           H  
ATOM   1167  N9  A      37     112.367 -11.225 -19.255  1.00  0.00           N  
ATOM   1168  C8  A      37     111.996 -10.157 -20.036  1.00  0.00           C  
ATOM   1169  H8  A      37     111.991  -9.142 -19.669  1.00  0.00           H  
ATOM   1170  N7  A      37     111.612 -10.472 -21.246  1.00  0.00           N  
ATOM   1171  C5  A      37     111.783 -11.863 -21.276  1.00  0.00           C  
ATOM   1172  C6  A      37     111.583 -12.886 -22.242  1.00  0.00           C  
ATOM   1173  N6  A      37     111.124 -12.718 -23.466  1.00  0.00           N  
ATOM   1174  H61 A      37     111.003 -13.532 -24.051  1.00  0.00           H  
ATOM   1175  H62 A      37     110.849 -11.807 -23.792  1.00  0.00           H  
ATOM   1176  N1  A      37     111.840 -14.163 -21.963  1.00  0.00           N  
ATOM   1177  C2  A      37     112.308 -14.451 -20.757  1.00  0.00           C  
ATOM   1178  H2  A      37     112.517 -15.496 -20.564  1.00  0.00           H  
ATOM   1179  N3  A      37     112.543 -13.616 -19.752  1.00  0.00           N  
ATOM   1180  C4  A      37     112.258 -12.323 -20.075  1.00  0.00           C  
ATOM   1181  C3' A      37     114.563  -9.827 -17.297  1.00  0.00           C  
ATOM   1182  H3' A      37     114.680  -9.306 -18.249  1.00  0.00           H  
ATOM   1183  C2' A      37     114.241 -11.303 -17.601  1.00  0.00           C  
ATOM   1184  H2' A      37     114.744 -11.621 -18.513  1.00  0.00           H  
ATOM   1185  O2' A      37     114.509 -12.215 -16.535  1.00  0.00           O  
ATOM   1186 HO2' A      37     115.314 -12.721 -16.753  1.00  0.00           H  
ATOM   1187  O3' A      37     115.695  -9.613 -16.453  1.00  0.00           O  
ATOM   1188  P   C      38     117.099  -9.094 -17.068  1.00  0.00           P  
ATOM   1189  OP1 C      38     118.074  -8.980 -15.942  1.00  0.00           O  
ATOM   1190  OP2 C      38     116.829  -7.877 -17.888  1.00  0.00           O  
ATOM   1191  O5' C      38     117.556 -10.290 -18.070  1.00  0.00           O  
ATOM   1192  C5' C      38     118.129 -11.488 -17.567  1.00  0.00           C  
ATOM   1193  H5' C      38     117.584 -11.805 -16.677  1.00  0.00           H  
ATOM   1194 H5'' C      38     119.143 -11.262 -17.263  1.00  0.00           H  
ATOM   1195  C4' C      38     118.173 -12.677 -18.546  1.00  0.00           C  
ATOM   1196  H4' C      38     118.660 -13.506 -18.031  1.00  0.00           H  
ATOM   1197  O4' C      38     116.845 -13.098 -18.893  1.00  0.00           O  
ATOM   1198  C1' C      38     116.800 -13.471 -20.269  1.00  0.00           C  
ATOM   1199  H1' C      38     116.386 -14.478 -20.367  1.00  0.00           H  
ATOM   1200  N1  C      38     115.968 -12.542 -21.092  1.00  0.00           N  
ATOM   1201  C6  C      38     115.953 -11.193 -20.853  1.00  0.00           C  
ATOM   1202  H6  C      38     116.488 -10.801 -20.007  1.00  0.00           H  
ATOM   1203  C5  C      38     115.277 -10.351 -21.665  1.00  0.00           C  
ATOM   1204  H5  C      38     115.274  -9.291 -21.460  1.00  0.00           H  
ATOM   1205  C4  C      38     114.617 -10.922 -22.782  1.00  0.00           C  
ATOM   1206  N4  C      38     113.993 -10.153 -23.628  1.00  0.00           N  
ATOM   1207  H41 C      38     113.541 -10.585 -24.427  1.00  0.00           H  
ATOM   1208  H42 C      38     113.928  -9.166 -23.453  1.00  0.00           H  
ATOM   1209  N3  C      38     114.616 -12.214 -23.045  1.00  0.00           N  
ATOM   1210  C2  C      38     115.265 -13.051 -22.197  1.00  0.00           C  
ATOM   1211  O2  C      38     115.201 -14.258 -22.438  1.00  0.00           O  
ATOM   1212  C3' C      38     118.956 -12.450 -19.853  1.00  0.00           C  
ATOM   1213  H3' C      38     118.747 -11.452 -20.245  1.00  0.00           H  
ATOM   1214  C2' C      38     118.249 -13.481 -20.760  1.00  0.00           C  
ATOM   1215  H2' C      38     118.308 -13.157 -21.800  1.00  0.00           H  
ATOM   1216  O2' C      38     118.754 -14.809 -20.647  1.00  0.00           O  
ATOM   1217 HO2' C      38     118.313 -15.283 -19.915  1.00  0.00           H  
ATOM   1218  O3' C      38     120.365 -12.708 -19.853  1.00  0.00           O  
ATOM   1219  P   C      39     121.501 -11.604 -19.468  1.00  0.00           P  
ATOM   1220  OP1 C      39     120.890 -10.241 -19.440  1.00  0.00           O  
ATOM   1221  OP2 C      39     122.628 -11.824 -20.421  1.00  0.00           O  
ATOM   1222  O5' C      39     122.040 -12.041 -17.974  1.00  0.00           O  
ATOM   1223  C5' C      39     121.772 -11.273 -16.799  1.00  0.00           C  
ATOM   1224  H5' C      39     121.018 -10.515 -16.999  1.00  0.00           H  
ATOM   1225 H5'' C      39     122.679 -10.736 -16.517  1.00  0.00           H  
ATOM   1226  C4' C      39     121.296 -12.095 -15.580  1.00  0.00           C  
ATOM   1227  H4' C      39     120.911 -11.393 -14.838  1.00  0.00           H  
ATOM   1228  O4' C      39     120.255 -13.021 -15.910  1.00  0.00           O  
ATOM   1229  C1' C      39     120.323 -14.128 -15.019  1.00  0.00           C  
ATOM   1230  H1' C      39     119.412 -14.159 -14.418  1.00  0.00           H  
ATOM   1231  N1  C      39     120.460 -15.452 -15.691  1.00  0.00           N  
ATOM   1232  C6  C      39     120.758 -15.595 -17.025  1.00  0.00           C  
ATOM   1233  H6  C      39     120.963 -14.723 -17.636  1.00  0.00           H  
ATOM   1234  C5  C      39     120.757 -16.831 -17.580  1.00  0.00           C  
ATOM   1235  H5  C      39     120.947 -16.947 -18.630  1.00  0.00           H  
ATOM   1236  C4  C      39     120.455 -17.935 -16.738  1.00  0.00           C  
ATOM   1237  N4  C      39     120.277 -19.122 -17.232  1.00  0.00           N  
ATOM   1238  H41 C      39     119.938 -19.829 -16.604  1.00  0.00           H  
ATOM   1239  H42 C      39     120.107 -19.177 -18.237  1.00  0.00           H  
ATOM   1240  N3  C      39     120.213 -17.827 -15.450  1.00  0.00           N  
ATOM   1241  C2  C      39     120.206 -16.589 -14.911  1.00  0.00           C  
ATOM   1242  O2  C      39     119.944 -16.502 -13.711  1.00  0.00           O  
ATOM   1243  C3' C      39     122.384 -12.932 -14.892  1.00  0.00           C  
ATOM   1244  H3' C      39     122.907 -13.507 -15.661  1.00  0.00           H  
ATOM   1245  C2' C      39     121.498 -13.884 -14.070  1.00  0.00           C  
ATOM   1246  H2' C      39     122.037 -14.809 -13.857  1.00  0.00           H  
ATOM   1247  O2' C      39     120.945 -13.308 -12.882  1.00  0.00           O  
ATOM   1248 HO2' C      39     121.094 -13.909 -12.131  1.00  0.00           H  
ATOM   1249  O3' C      39     123.320 -12.206 -14.091  1.00  0.00           O  
ATOM   1250  P   G      40     124.628 -12.972 -13.476  1.00  0.00           P  
ATOM   1251  OP1 G      40     125.551 -11.947 -12.901  1.00  0.00           O  
ATOM   1252  OP2 G      40     125.154 -13.899 -14.528  1.00  0.00           O  
ATOM   1253  O5' G      40     124.111 -13.912 -12.242  1.00  0.00           O  
ATOM   1254  C5' G      40     123.837 -13.392 -10.947  1.00  0.00           C  
ATOM   1255  H5' G      40     122.937 -12.776 -10.973  1.00  0.00           H  
ATOM   1256 H5'' G      40     124.667 -12.765 -10.617  1.00  0.00           H  
ATOM   1257  C4' G      40     123.664 -14.512  -9.904  1.00  0.00           C  
ATOM   1258  H4' G      40     123.438 -14.056  -8.939  1.00  0.00           H  
ATOM   1259  O4' G      40     122.597 -15.402 -10.237  1.00  0.00           O  
ATOM   1260  C1' G      40     123.015 -16.734  -9.959  1.00  0.00           C  
ATOM   1261  H1' G      40     122.282 -17.233  -9.323  1.00  0.00           H  
ATOM   1262  N9  G      40     123.141 -17.526 -11.206  1.00  0.00           N  
ATOM   1263  C8  G      40     123.310 -17.104 -12.502  1.00  0.00           C  
ATOM   1264  H8  G      40     123.484 -16.073 -12.758  1.00  0.00           H  
ATOM   1265  N7  G      40     123.200 -18.044 -13.401  1.00  0.00           N  
ATOM   1266  C5  G      40     122.957 -19.189 -12.638  1.00  0.00           C  
ATOM   1267  C6  G      40     122.677 -20.549 -13.027  1.00  0.00           C  
ATOM   1268  O6  G      40     122.568 -21.031 -14.153  1.00  0.00           O  
ATOM   1269  N1  G      40     122.477 -21.392 -11.958  1.00  0.00           N  
ATOM   1270  H1  G      40     122.247 -22.350 -12.160  1.00  0.00           H  
ATOM   1271  C2  G      40     122.509 -20.991 -10.669  1.00  0.00           C  
ATOM   1272  N2  G      40     122.292 -21.909  -9.766  1.00  0.00           N  
ATOM   1273  H21 G      40     122.144 -22.876 -10.047  1.00  0.00           H  
ATOM   1274  H22 G      40     122.323 -21.642  -8.797  1.00  0.00           H  
ATOM   1275  N3  G      40     122.747 -19.748 -10.255  1.00  0.00           N  
ATOM   1276  C4  G      40     122.961 -18.885 -11.294  1.00  0.00           C  
ATOM   1277  C3' G      40     124.937 -15.355  -9.737  1.00  0.00           C  
ATOM   1278  H3' G      40     125.362 -15.554 -10.722  1.00  0.00           H  
ATOM   1279  C2' G      40     124.340 -16.666  -9.202  1.00  0.00           C  
ATOM   1280  H2' G      40     124.969 -17.511  -9.467  1.00  0.00           H  
ATOM   1281  O2' G      40     124.039 -16.666  -7.808  1.00  0.00           O  
ATOM   1282 HO2' G      40     124.745 -17.154  -7.340  1.00  0.00           H  
ATOM   1283  O3' G      40     125.907 -14.746  -8.882  1.00  0.00           O  
ATOM   1284  P   G      41     127.488 -15.085  -9.033  1.00  0.00           P  
ATOM   1285  OP1 G      41     128.229 -14.208  -8.078  1.00  0.00           O  
ATOM   1286  OP2 G      41     127.849 -15.018 -10.475  1.00  0.00           O  
ATOM   1287  O5' G      41     127.656 -16.629  -8.555  1.00  0.00           O  
ATOM   1288  C5' G      41     127.665 -16.980  -7.180  1.00  0.00           C  
ATOM   1289  H5' G      41     126.896 -16.411  -6.656  1.00  0.00           H  
ATOM   1290 H5'' G      41     128.632 -16.722  -6.745  1.00  0.00           H  
ATOM   1291  C4' G      41     127.395 -18.476  -6.948  1.00  0.00           C  
ATOM   1292  H4' G      41     127.337 -18.646  -5.872  1.00  0.00           H  
ATOM   1293  O4' G      41     126.155 -18.879  -7.537  1.00  0.00           O  
ATOM   1294  C1' G      41     126.298 -20.206  -8.036  1.00  0.00           C  
ATOM   1295  H1' G      41     125.493 -20.844  -7.665  1.00  0.00           H  
ATOM   1296  N9  G      41     126.268 -20.240  -9.519  1.00  0.00           N  
ATOM   1297  C8  G      41     126.568 -19.253 -10.425  1.00  0.00           C  
ATOM   1298  H8  G      41     126.890 -18.267 -10.124  1.00  0.00           H  
ATOM   1299  N7  G      41     126.402 -19.593 -11.674  1.00  0.00           N  
ATOM   1300  C5  G      41     126.011 -20.934 -11.595  1.00  0.00           C  
ATOM   1301  C6  G      41     125.698 -21.895 -12.621  1.00  0.00           C  
ATOM   1302  O6  G      41     125.668 -21.747 -13.842  1.00  0.00           O  
ATOM   1303  N1  G      41     125.375 -23.139 -12.127  1.00  0.00           N  
ATOM   1304  H1  G      41     125.154 -23.859 -12.794  1.00  0.00           H  
ATOM   1305  C2  G      41     125.364 -23.441 -10.810  1.00  0.00           C  
ATOM   1306  N2  G      41     125.110 -24.683 -10.499  1.00  0.00           N  
ATOM   1307  H21 G      41     124.940 -25.372 -11.227  1.00  0.00           H  
ATOM   1308  H22 G      41     125.067 -24.930  -9.525  1.00  0.00           H  
ATOM   1309  N3  G      41     125.623 -22.587  -9.821  1.00  0.00           N  
ATOM   1310  C4  G      41     125.943 -21.339 -10.279  1.00  0.00           C  
ATOM   1311  C3' G      41     128.462 -19.426  -7.507  1.00  0.00           C  
ATOM   1312  H3' G      41     128.693 -19.132  -8.533  1.00  0.00           H  
ATOM   1313  C2' G      41     127.641 -20.727  -7.525  1.00  0.00           C  
ATOM   1314  H2' G      41     128.071 -21.448  -8.217  1.00  0.00           H  
ATOM   1315  O2' G      41     127.420 -21.309  -6.236  1.00  0.00           O  
ATOM   1316 HO2' G      41     127.283 -22.271  -6.332  1.00  0.00           H  
ATOM   1317  O3' G      41     129.659 -19.490  -6.732  1.00  0.00           O  
ATOM   1318  P   G      42     131.001 -20.178  -7.330  1.00  0.00           P  
ATOM   1319  OP1 G      42     132.075 -20.022  -6.308  1.00  0.00           O  
ATOM   1320  OP2 G      42     131.238 -19.614  -8.688  1.00  0.00           O  
ATOM   1321  O5' G      42     130.681 -21.761  -7.508  1.00  0.00           O  
ATOM   1322  C5' G      42     130.519 -22.614  -6.381  1.00  0.00           C  
ATOM   1323  H5' G      42     129.810 -22.168  -5.683  1.00  0.00           H  
ATOM   1324 H5'' G      42     131.475 -22.715  -5.864  1.00  0.00           H  
ATOM   1325  C4' G      42     130.015 -24.019  -6.755  1.00  0.00           C  
ATOM   1326  H4' G      42     129.835 -24.576  -5.834  1.00  0.00           H  
ATOM   1327  O4' G      42     128.794 -23.983  -7.498  1.00  0.00           O  
ATOM   1328  C1' G      42     128.823 -25.006  -8.489  1.00  0.00           C  
ATOM   1329  H1' G      42     127.938 -25.641  -8.405  1.00  0.00           H  
ATOM   1330  N9  G      42     128.831 -24.417  -9.851  1.00  0.00           N  
ATOM   1331  C8  G      42     129.070 -23.120 -10.232  1.00  0.00           C  
ATOM   1332  H8  G      42     129.373 -22.357  -9.530  1.00  0.00           H  
ATOM   1333  N7  G      42     128.876 -22.882 -11.501  1.00  0.00           N  
ATOM   1334  C5  G      42     128.528 -24.135 -12.017  1.00  0.00           C  
ATOM   1335  C6  G      42     128.206 -24.559 -13.356  1.00  0.00           C  
ATOM   1336  O6  G      42     128.113 -23.895 -14.386  1.00  0.00           O  
ATOM   1337  N1  G      42     127.986 -25.914 -13.466  1.00  0.00           N  
ATOM   1338  H1  G      42     127.830 -26.281 -14.388  1.00  0.00           H  
ATOM   1339  C2  G      42     128.007 -26.766 -12.417  1.00  0.00           C  
ATOM   1340  N2  G      42     127.846 -28.037 -12.688  1.00  0.00           N  
ATOM   1341  H21 G      42     127.727 -28.363 -13.635  1.00  0.00           H  
ATOM   1342  H22 G      42     127.856 -28.681 -11.911  1.00  0.00           H  
ATOM   1343  N3  G      42     128.257 -26.418 -11.156  1.00  0.00           N  
ATOM   1344  C4  G      42     128.521 -25.083 -11.016  1.00  0.00           C  
ATOM   1345  C3' G      42     131.021 -24.820  -7.588  1.00  0.00           C  
ATOM   1346  H3' G      42     131.434 -24.174  -8.366  1.00  0.00           H  
ATOM   1347  C2' G      42     130.077 -25.849  -8.236  1.00  0.00           C  
ATOM   1348  H2' G      42     130.498 -26.210  -9.173  1.00  0.00           H  
ATOM   1349  O2' G      42     129.717 -26.937  -7.376  1.00  0.00           O  
ATOM   1350 HO2' G      42     129.359 -27.675  -7.906  1.00  0.00           H  
ATOM   1351  O3' G      42     132.060 -25.396  -6.795  1.00  0.00           O  
ATOM   1352  P   C      43     133.524 -25.686  -7.415  1.00  0.00           P  
ATOM   1353  OP1 C      43     134.320 -26.407  -6.380  1.00  0.00           O  
ATOM   1354  OP2 C      43     134.059 -24.399  -7.940  1.00  0.00           O  
ATOM   1355  O5' C      43     133.295 -26.674  -8.680  1.00  0.00           O  
ATOM   1356  C5' C      43     132.950 -28.044  -8.517  1.00  0.00           C  
ATOM   1357  H5' C      43     132.119 -28.132  -7.815  1.00  0.00           H  
ATOM   1358 H5'' C      43     133.802 -28.584  -8.101  1.00  0.00           H  
ATOM   1359  C4' C      43     132.540 -28.717  -9.841  1.00  0.00           C  
ATOM   1360  H4' C      43     132.325 -29.767  -9.637  1.00  0.00           H  
ATOM   1361  O4' C      43     131.369 -28.130 -10.414  1.00  0.00           O  
ATOM   1362  C1' C      43     131.505 -28.107 -11.834  1.00  0.00           C  
ATOM   1363  H1' C      43     130.638 -28.591 -12.291  1.00  0.00           H  
ATOM   1364  N1  C      43     131.600 -26.718 -12.374  1.00  0.00           N  
ATOM   1365  C6  C      43     131.953 -25.641 -11.597  1.00  0.00           C  
ATOM   1366  H6  C      43     132.192 -25.786 -10.556  1.00  0.00           H  
ATOM   1367  C5  C      43     131.990 -24.394 -12.126  1.00  0.00           C  
ATOM   1368  H5  C      43     132.259 -23.552 -11.508  1.00  0.00           H  
ATOM   1369  C4  C      43     131.656 -24.261 -13.503  1.00  0.00           C  
ATOM   1370  N4  C      43     131.639 -23.091 -14.078  1.00  0.00           N  
ATOM   1371  H41 C      43     131.300 -23.054 -15.033  1.00  0.00           H  
ATOM   1372  H42 C      43     131.800 -22.255 -13.548  1.00  0.00           H  
ATOM   1373  N3  C      43     131.320 -25.282 -14.267  1.00  0.00           N  
ATOM   1374  C2  C      43     131.294 -26.517 -13.726  1.00  0.00           C  
ATOM   1375  O2  C      43     130.977 -27.445 -14.472  1.00  0.00           O  
ATOM   1376  C3' C      43     133.625 -28.671 -10.924  1.00  0.00           C  
ATOM   1377  H3' C      43     134.029 -27.658 -10.974  1.00  0.00           H  
ATOM   1378  C2' C      43     132.759 -28.921 -12.172  1.00  0.00           C  
ATOM   1379  H2' C      43     133.250 -28.538 -13.064  1.00  0.00           H  
ATOM   1380  O2' C      43     132.353 -30.281 -12.350  1.00  0.00           O  
ATOM   1381 HO2' C      43     132.249 -30.471 -13.302  1.00  0.00           H  
ATOM   1382  O3' C      43     134.676 -29.615 -10.715  1.00  0.00           O  
ATOM   1383  P   A      44     136.120 -29.431 -11.424  1.00  0.00           P  
ATOM   1384  OP1 A      44     136.998 -30.540 -10.953  1.00  0.00           O  
ATOM   1385  OP2 A      44     136.575 -28.031 -11.196  1.00  0.00           O  
ATOM   1386  O5' A      44     135.871 -29.608 -13.015  1.00  0.00           O  
ATOM   1387  C5' A      44     135.540 -30.871 -13.578  1.00  0.00           C  
ATOM   1388  H5' A      44     134.728 -31.325 -13.008  1.00  0.00           H  
ATOM   1389 H5'' A      44     136.404 -31.536 -13.524  1.00  0.00           H  
ATOM   1390  C4' A      44     135.094 -30.755 -15.045  1.00  0.00           C  
ATOM   1391  H4' A      44     134.782 -31.741 -15.395  1.00  0.00           H  
ATOM   1392  O4' A      44     133.990 -29.861 -15.179  1.00  0.00           O  
ATOM   1393  C1' A      44     134.162 -29.104 -16.369  1.00  0.00           C  
ATOM   1394  H1' A      44     133.265 -29.170 -16.987  1.00  0.00           H  
ATOM   1395  N9  A      44     134.394 -27.673 -16.077  1.00  0.00           N  
ATOM   1396  C8  A      44     134.691 -27.034 -14.896  1.00  0.00           C  
ATOM   1397  H8  A      44     134.906 -27.566 -13.981  1.00  0.00           H  
ATOM   1398  N7  A      44     134.659 -25.727 -14.970  1.00  0.00           N  
ATOM   1399  C5  A      44     134.351 -25.497 -16.320  1.00  0.00           C  
ATOM   1400  C6  A      44     134.131 -24.354 -17.132  1.00  0.00           C  
ATOM   1401  N6  A      44     134.140 -23.106 -16.708  1.00  0.00           N  
ATOM   1402  H61 A      44     134.012 -22.387 -17.413  1.00  0.00           H  
ATOM   1403  H62 A      44     134.293 -22.895 -15.738  1.00  0.00           H  
ATOM   1404  N1  A      44     133.875 -24.473 -18.439  1.00  0.00           N  
ATOM   1405  C2  A      44     133.842 -25.686 -18.960  1.00  0.00           C  
ATOM   1406  H2  A      44     133.642 -25.742 -20.023  1.00  0.00           H  
ATOM   1407  N3  A      44     133.994 -26.843 -18.333  1.00  0.00           N  
ATOM   1408  C4  A      44     134.243 -26.676 -17.004  1.00  0.00           C  
ATOM   1409  C3' A      44     136.195 -30.252 -15.988  1.00  0.00           C  
ATOM   1410  H3' A      44     136.717 -29.421 -15.508  1.00  0.00           H  
ATOM   1411  C2' A      44     135.339 -29.704 -17.142  1.00  0.00           C  
ATOM   1412  H2' A      44     135.886 -28.937 -17.695  1.00  0.00           H  
ATOM   1413  O2' A      44     134.811 -30.703 -18.022  1.00  0.00           O  
ATOM   1414 HO2' A      44     134.530 -30.286 -18.859  1.00  0.00           H  
ATOM   1415  O3' A      44     137.119 -31.266 -16.381  1.00  0.00           O  
ATOM   1416  P   C      45     138.600 -30.881 -16.906  1.00  0.00           P  
ATOM   1417  OP1 C      45     139.269 -32.149 -17.318  1.00  0.00           O  
ATOM   1418  OP2 C      45     139.255 -30.057 -15.853  1.00  0.00           O  
ATOM   1419  O5' C      45     138.413 -29.941 -18.218  1.00  0.00           O  
ATOM   1420  C5' C      45     137.963 -30.475 -19.459  1.00  0.00           C  
ATOM   1421  H5' C      45     137.017 -30.996 -19.314  1.00  0.00           H  
ATOM   1422 H5'' C      45     138.688 -31.203 -19.825  1.00  0.00           H  
ATOM   1423  C4' C      45     137.768 -29.402 -20.547  1.00  0.00           C  
ATOM   1424  H4' C      45     137.386 -29.890 -21.446  1.00  0.00           H  
ATOM   1425  O4' C      45     136.835 -28.392 -20.162  1.00  0.00           O  
ATOM   1426  C1' C      45     137.252 -27.144 -20.712  1.00  0.00           C  
ATOM   1427  H1' C      45     136.466 -26.768 -21.371  1.00  0.00           H  
ATOM   1428  N1  C      45     137.486 -26.116 -19.652  1.00  0.00           N  
ATOM   1429  C6  C      45     137.694 -26.458 -18.337  1.00  0.00           C  
ATOM   1430  H6  C      45     137.794 -27.500 -18.063  1.00  0.00           H  
ATOM   1431  C5  C      45     137.746 -25.497 -17.382  1.00  0.00           C  
ATOM   1432  H5  C      45     137.893 -25.771 -16.350  1.00  0.00           H  
ATOM   1433  C4  C      45     137.601 -24.147 -17.807  1.00  0.00           C  
ATOM   1434  N4  C      45     137.614 -23.180 -16.928  1.00  0.00           N  
ATOM   1435  H41 C      45     137.568 -22.239 -17.276  1.00  0.00           H  
ATOM   1436  H42 C      45     137.784 -23.384 -15.961  1.00  0.00           H  
ATOM   1437  N3  C      45     137.451 -23.789 -19.066  1.00  0.00           N  
ATOM   1438  C2  C      45     137.388 -24.761 -20.010  1.00  0.00           C  
ATOM   1439  O2  C      45     137.237 -24.417 -21.186  1.00  0.00           O  
ATOM   1440  C3' C      45     139.070 -28.686 -20.925  1.00  0.00           C  
ATOM   1441  H3' C      45     139.599 -28.415 -20.010  1.00  0.00           H  
ATOM   1442  C2' C      45     138.503 -27.407 -21.567  1.00  0.00           C  
ATOM   1443  H2' C      45     139.221 -26.591 -21.483  1.00  0.00           H  
ATOM   1444  O2' C      45     138.063 -27.582 -22.919  1.00  0.00           O  
ATOM   1445 HO2' C      45     138.253 -26.774 -23.434  1.00  0.00           H  
ATOM   1446  O3' C      45     139.904 -29.484 -21.771  1.00  0.00           O  
ATOM   1447  P   C      46     141.450 -29.094 -22.040  1.00  0.00           P  
ATOM   1448  OP1 C      46     142.063 -30.222 -22.799  1.00  0.00           O  
ATOM   1449  OP2 C      46     142.064 -28.707 -20.740  1.00  0.00           O  
ATOM   1450  O5' C      46     141.403 -27.816 -23.044  1.00  0.00           O  
ATOM   1451  C5' C      46     142.497 -26.910 -23.206  1.00  0.00           C  
ATOM   1452  H5' C      46     142.331 -26.327 -24.114  1.00  0.00           H  
ATOM   1453 H5'' C      46     143.428 -27.470 -23.329  1.00  0.00           H  
ATOM   1454  C4' C      46     142.648 -25.929 -22.032  1.00  0.00           C  
ATOM   1455  H4' C      46     143.045 -26.465 -21.177  1.00  0.00           H  
ATOM   1456  O4' C      46     141.403 -25.334 -21.669  1.00  0.00           O  
ATOM   1457  C1' C      46     141.675 -24.119 -20.977  1.00  0.00           C  
ATOM   1458  H1' C      46     141.144 -23.312 -21.489  1.00  0.00           H  
ATOM   1459  N1  C      46     141.209 -24.157 -19.557  1.00  0.00           N  
ATOM   1460  C6  C      46     141.321 -25.302 -18.804  1.00  0.00           C  
ATOM   1461  H6  C      46     141.563 -26.241 -19.290  1.00  0.00           H  
ATOM   1462  C5  C      46     141.194 -25.246 -17.457  1.00  0.00           C  
ATOM   1463  H5  C      46     141.317 -26.139 -16.866  1.00  0.00           H  
ATOM   1464  C4  C      46     140.934 -23.969 -16.879  1.00  0.00           C  
ATOM   1465  N4  C      46     140.847 -23.852 -15.577  1.00  0.00           N  
ATOM   1466  H41 C      46     140.715 -22.931 -15.199  1.00  0.00           H  
ATOM   1467  H42 C      46     141.026 -24.651 -14.991  1.00  0.00           H  
ATOM   1468  N3  C      46     140.752 -22.867 -17.578  1.00  0.00           N  
ATOM   1469  C2  C      46     140.894 -22.940 -18.929  1.00  0.00           C  
ATOM   1470  O2  C      46     140.712 -21.909 -19.590  1.00  0.00           O  
ATOM   1471  C3' C      46     143.555 -24.727 -22.315  1.00  0.00           C  
ATOM   1472  H3' C      46     143.130 -24.241 -23.199  1.00  0.00           H  
ATOM   1473  C2' C      46     143.195 -23.854 -21.107  1.00  0.00           C  
ATOM   1474  H2' C      46     143.372 -22.809 -21.359  1.00  0.00           H  
ATOM   1475  O2' C      46     143.875 -24.230 -19.923  1.00  0.00           O  
ATOM   1476 HO2' C      46     144.536 -24.914 -20.209  1.00  0.00           H  
ATOM   1477  O3' C      46     144.943 -24.932 -22.628  1.00  0.00           O  
ATOM   1478  P   G      47     146.088 -25.349 -21.568  1.00  0.00           P  
ATOM   1479  OP1 G      47     147.234 -25.904 -22.326  1.00  0.00           O  
ATOM   1480  OP2 G      47     145.445 -26.170 -20.521  1.00  0.00           O  
ATOM   1481  O5' G      47     146.568 -23.977 -20.865  1.00  0.00           O  
ATOM   1482  C5' G      47     147.225 -23.988 -19.592  1.00  0.00           C  
ATOM   1483  H5' G      47     148.101 -24.639 -19.660  1.00  0.00           H  
ATOM   1484 H5'' G      47     146.552 -24.410 -18.845  1.00  0.00           H  
ATOM   1485  C4' G      47     147.710 -22.623 -19.049  1.00  0.00           C  
ATOM   1486  H4' G      47     148.244 -22.824 -18.116  1.00  0.00           H  
ATOM   1487  O4' G      47     148.672 -22.061 -19.934  1.00  0.00           O  
ATOM   1488  C1' G      47     148.342 -20.723 -20.260  1.00  0.00           C  
ATOM   1489  H1' G      47     149.208 -20.100 -20.023  1.00  0.00           H  
ATOM   1490  N9  G      47     148.122 -20.576 -21.726  1.00  0.00           N  
ATOM   1491  C8  G      47     148.023 -21.562 -22.681  1.00  0.00           C  
ATOM   1492  H8  G      47     147.886 -22.603 -22.425  1.00  0.00           H  
ATOM   1493  N7  G      47     148.177 -21.149 -23.913  1.00  0.00           N  
ATOM   1494  C5  G      47     148.366 -19.768 -23.774  1.00  0.00           C  
ATOM   1495  C6  G      47     148.614 -18.734 -24.752  1.00  0.00           C  
ATOM   1496  O6  G      47     148.718 -18.825 -25.978  1.00  0.00           O  
ATOM   1497  N1  G      47     148.766 -17.476 -24.199  1.00  0.00           N  
ATOM   1498  H1  G      47     148.912 -16.716 -24.844  1.00  0.00           H  
ATOM   1499  C2  G      47     148.682 -17.227 -22.867  1.00  0.00           C  
ATOM   1500  N2  G      47     148.849 -15.994 -22.459  1.00  0.00           N  
ATOM   1501  H21 G      47     149.135 -15.261 -23.089  1.00  0.00           H  
ATOM   1502  H22 G      47     148.799 -15.828 -21.463  1.00  0.00           H  
ATOM   1503  N3  G      47     148.433 -18.145 -21.933  1.00  0.00           N  
ATOM   1504  C4  G      47     148.296 -19.408 -22.443  1.00  0.00           C  
ATOM   1505  C3' G      47     146.611 -21.580 -18.718  1.00  0.00           C  
ATOM   1506  H3' G      47     145.700 -21.864 -19.243  1.00  0.00           H  
ATOM   1507  C2' G      47     147.169 -20.281 -19.363  1.00  0.00           C  
ATOM   1508  H2' G      47     146.387 -19.809 -19.964  1.00  0.00           H  
ATOM   1509  O2' G      47     147.697 -19.345 -18.412  1.00  0.00           O  
ATOM   1510 HO2' G      47     147.957 -18.517 -18.861  1.00  0.00           H  
ATOM   1511  O3' G      47     146.411 -21.480 -17.287  1.00  0.00           O  
ATOM   1512  P   U      48     144.956 -21.596 -16.531  1.00  0.00           P  
ATOM   1513  OP1 U      48     145.177 -22.467 -15.339  1.00  0.00           O  
ATOM   1514  OP2 U      48     143.922 -21.998 -17.515  1.00  0.00           O  
ATOM   1515  O5' U      48     144.558 -20.113 -15.949  1.00  0.00           O  
ATOM   1516  C5' U      48     143.256 -19.783 -15.407  1.00  0.00           C  
ATOM   1517  H5' U      48     143.392 -19.159 -14.525  1.00  0.00           H  
ATOM   1518 H5'' U      48     142.732 -20.690 -15.100  1.00  0.00           H  
ATOM   1519  C4' U      48     142.380 -19.005 -16.416  1.00  0.00           C  
ATOM   1520  H4' U      48     142.002 -19.731 -17.136  1.00  0.00           H  
ATOM   1521  O4' U      48     143.221 -18.049 -17.058  1.00  0.00           O  
ATOM   1522  C1' U      48     142.429 -17.376 -18.011  1.00  0.00           C  
ATOM   1523  H1' U      48     142.792 -16.352 -18.122  1.00  0.00           H  
ATOM   1524  N1  U      48     142.569 -18.076 -19.338  1.00  0.00           N  
ATOM   1525  C6  U      48     143.200 -19.299 -19.464  1.00  0.00           C  
ATOM   1526  H6  U      48     143.643 -19.772 -18.601  1.00  0.00           H  
ATOM   1527  C5  U      48     143.274 -19.938 -20.655  1.00  0.00           C  
ATOM   1528  H5  U      48     143.769 -20.890 -20.709  1.00  0.00           H  
ATOM   1529  C4  U      48     142.676 -19.383 -21.844  1.00  0.00           C  
ATOM   1530  O4  U      48     142.624 -19.937 -22.938  1.00  0.00           O  
ATOM   1531  N3  U      48     142.173 -18.114 -21.677  1.00  0.00           N  
ATOM   1532  H3  U      48     141.916 -17.617 -22.512  1.00  0.00           H  
ATOM   1533  C2  U      48     142.155 -17.401 -20.493  1.00  0.00           C  
ATOM   1534  O2  U      48     141.840 -16.214 -20.509  1.00  0.00           O  
ATOM   1535  C3' U      48     141.205 -18.081 -15.997  1.00  0.00           C  
ATOM   1536  H3' U      48     141.631 -17.374 -15.282  1.00  0.00           H  
ATOM   1537  C2' U      48     141.014 -17.357 -17.363  1.00  0.00           C  
ATOM   1538  H2' U      48     140.717 -16.323 -17.171  1.00  0.00           H  
ATOM   1539  O2' U      48     140.049 -17.990 -18.204  1.00  0.00           O  
ATOM   1540 HO2' U      48     139.653 -18.740 -17.714  1.00  0.00           H  
ATOM   1541  O3' U      48     139.966 -18.607 -15.461  1.00  0.00           O  
ATOM   1542  P   A      49     139.095 -17.762 -14.337  1.00  0.00           P  
ATOM   1543  OP1 A      49     139.512 -16.334 -14.424  1.00  0.00           O  
ATOM   1544  OP2 A      49     139.348 -18.469 -13.048  1.00  0.00           O  
ATOM   1545  O5' A      49     137.464 -17.798 -14.675  1.00  0.00           O  
ATOM   1546  C5' A      49     136.457 -18.233 -13.718  1.00  0.00           C  
ATOM   1547  H5' A      49     136.956 -18.636 -12.835  1.00  0.00           H  
ATOM   1548 H5'' A      49     135.914 -19.075 -14.146  1.00  0.00           H  
ATOM   1549  C4' A      49     135.398 -17.235 -13.160  1.00  0.00           C  
ATOM   1550  H4' A      49     134.992 -17.716 -12.267  1.00  0.00           H  
ATOM   1551  O4' A      49     136.075 -16.034 -12.715  1.00  0.00           O  
ATOM   1552  C1' A      49     135.106 -15.138 -12.208  1.00  0.00           C  
ATOM   1553  H1' A      49     134.890 -15.408 -11.174  1.00  0.00           H  
ATOM   1554  N9  A      49     135.520 -13.681 -12.204  1.00  0.00           N  
ATOM   1555  C8  A      49     136.801 -13.234 -12.005  1.00  0.00           C  
ATOM   1556  H8  A      49     137.590 -13.871 -11.635  1.00  0.00           H  
ATOM   1557  N7  A      49     137.021 -12.024 -12.448  1.00  0.00           N  
ATOM   1558  C5  A      49     135.748 -11.580 -12.822  1.00  0.00           C  
ATOM   1559  C6  A      49     135.238 -10.419 -13.472  1.00  0.00           C  
ATOM   1560  N6  A      49     135.977  -9.529 -14.126  1.00  0.00           N  
ATOM   1561  H61 A      49     135.506  -8.812 -14.655  1.00  0.00           H  
ATOM   1562  H62 A      49     136.969  -9.674 -14.206  1.00  0.00           H  
ATOM   1563  N1  A      49     133.934 -10.171 -13.523  1.00  0.00           N  
ATOM   1564  C2  A      49     133.124 -11.093 -13.002  1.00  0.00           C  
ATOM   1565  H2  A      49     132.067 -10.867 -13.070  1.00  0.00           H  
ATOM   1566  N3  A      49     133.444 -12.275 -12.459  1.00  0.00           N  
ATOM   1567  C4  A      49     134.791 -12.504 -12.451  1.00  0.00           C  
ATOM   1568  C3' A      49     134.150 -16.794 -14.002  1.00  0.00           C  
ATOM   1569  H3' A      49     134.517 -16.450 -14.965  1.00  0.00           H  
ATOM   1570  C2' A      49     133.910 -15.551 -13.062  1.00  0.00           C  
ATOM   1571  H2' A      49     133.660 -14.708 -13.691  1.00  0.00           H  
ATOM   1572  O2' A      49     132.893 -15.760 -12.125  1.00  0.00           O  
ATOM   1573 HO2' A      49     132.205 -15.351 -12.722  1.00  0.00           H  
ATOM   1574  O3' A      49     132.903 -17.634 -14.128  1.00  0.00           O  
ATOM   1575  P   A      50     132.168 -18.407 -15.512  1.00  0.00           P  
ATOM   1576  OP1 A      50     131.482 -19.530 -14.789  1.00  0.00           O  
ATOM   1577  OP2 A      50     133.311 -18.888 -16.338  1.00  0.00           O  
ATOM   1578  O5' A      50     130.782 -17.834 -16.552  1.00  0.00           O  
ATOM   1579  C5' A      50     130.413 -16.837 -17.682  1.00  0.00           C  
ATOM   1580  H5' A      50     129.434 -17.231 -17.956  1.00  0.00           H  
ATOM   1581 H5'' A      50     130.945 -17.057 -18.563  1.00  0.00           H  
ATOM   1582  C4' A      50     130.084 -15.250 -17.902  1.00  0.00           C  
ATOM   1583  H4' A      50     129.085 -15.150 -17.474  1.00  0.00           H  
ATOM   1584  O4' A      50     130.828 -14.002 -17.555  1.00  0.00           O  
ATOM   1585  C1' A      50     131.737 -13.258 -18.393  1.00  0.00           C  
ATOM   1586  H1' A      50     131.295 -12.297 -18.610  1.00  0.00           H  
ATOM   1587  N9  A      50     133.044 -12.852 -17.503  1.00  0.00           N  
ATOM   1588  C8  A      50     132.866 -12.736 -16.145  1.00  0.00           C  
ATOM   1589  H8  A      50     131.903 -12.805 -15.696  1.00  0.00           H  
ATOM   1590  N7  A      50     133.899 -12.699 -15.378  1.00  0.00           N  
ATOM   1591  C5  A      50     134.948 -12.685 -16.236  1.00  0.00           C  
ATOM   1592  C6  A      50     136.330 -12.991 -16.043  1.00  0.00           C  
ATOM   1593  N6  A      50     136.890 -13.473 -14.956  1.00  0.00           N  
ATOM   1594  H61 A      50     137.846 -13.760 -14.986  1.00  0.00           H  
ATOM   1595  H62 A      50     136.326 -13.570 -14.122  1.00  0.00           H  
ATOM   1596  N1  A      50     137.234 -12.911 -16.996  1.00  0.00           N  
ATOM   1597  C2  A      50     136.756 -12.662 -18.176  1.00  0.00           C  
ATOM   1598  H2  A      50     137.476 -12.617 -18.979  1.00  0.00           H  
ATOM   1599  N3  A      50     135.490 -12.551 -18.513  1.00  0.00           N  
ATOM   1600  C4  A      50     134.500 -12.571 -17.538  1.00  0.00           C  
ATOM   1601  C3' A      50     129.966 -14.919 -19.384  1.00  0.00           C  
ATOM   1602  H3' A      50     130.016 -15.838 -19.982  1.00  0.00           H  
ATOM   1603  C2' A      50     131.261 -14.094 -19.670  1.00  0.00           C  
ATOM   1604  H2' A      50     131.927 -14.910 -19.905  1.00  0.00           H  
ATOM   1605  O2' A      50     131.007 -13.318 -20.826  1.00  0.00           O  
ATOM   1606 HO2' A      50     130.015 -13.331 -20.902  1.00  0.00           H  
ATOM   1607  O3' A      50     128.750 -14.205 -19.671  1.00  0.00           O  
ATOM   1608  P   A      51     127.498 -14.963 -20.361  1.00  0.00           P  
ATOM   1609  OP1 A      51     126.292 -14.102 -20.193  1.00  0.00           O  
ATOM   1610  OP2 A      51     127.444 -16.373 -19.863  1.00  0.00           O  
ATOM   1611  O5' A      51     127.906 -14.919 -21.949  1.00  0.00           O  
ATOM   1612  C5' A      51     127.972 -16.100 -22.731  1.00  0.00           C  
ATOM   1613  H5' A      51     127.021 -16.618 -22.624  1.00  0.00           H  
ATOM   1614 H5'' A      51     128.735 -16.757 -22.324  1.00  0.00           H  
ATOM   1615  C4' A      51     128.215 -15.939 -24.254  1.00  0.00           C  
ATOM   1616  H4' A      51     127.913 -16.896 -24.639  1.00  0.00           H  
ATOM   1617  O4' A      51     127.389 -14.902 -24.785  1.00  0.00           O  
ATOM   1618  C1' A      51     128.258 -13.813 -25.066  1.00  0.00           C  
ATOM   1619  H1' A      51     128.414 -13.755 -26.141  1.00  0.00           H  
ATOM   1620  N9  A      51     127.717 -12.539 -24.607  1.00  0.00           N  
ATOM   1621  C8  A      51     126.894 -12.256 -23.548  1.00  0.00           C  
ATOM   1622  H8  A      51     126.539 -13.010 -22.858  1.00  0.00           H  
ATOM   1623  N7  A      51     126.573 -10.994 -23.457  1.00  0.00           N  
ATOM   1624  C5  A      51     127.221 -10.436 -24.558  1.00  0.00           C  
ATOM   1625  C6  A      51     127.286  -9.152 -25.127  1.00  0.00           C  
ATOM   1626  N6  A      51     126.610  -8.143 -24.656  1.00  0.00           N  
ATOM   1627  H61 A      51     126.688  -7.264 -25.144  1.00  0.00           H  
ATOM   1628  H62 A      51     126.002  -8.235 -23.864  1.00  0.00           H  
ATOM   1629  N1  A      51     128.042  -8.872 -26.189  1.00  0.00           N  
ATOM   1630  C2  A      51     128.663  -9.884 -26.765  1.00  0.00           C  
ATOM   1631  H2  A      51     129.227  -9.653 -27.661  1.00  0.00           H  
ATOM   1632  N3  A      51     128.657 -11.157 -26.391  1.00  0.00           N  
ATOM   1633  C4  A      51     127.936 -11.359 -25.254  1.00  0.00           C  
ATOM   1634  C3' A      51     129.651 -15.616 -24.750  1.00  0.00           C  
ATOM   1635  H3' A      51     130.409 -16.061 -24.121  1.00  0.00           H  
ATOM   1636  C2' A      51     129.626 -14.103 -24.458  1.00  0.00           C  
ATOM   1637  H2' A      51     129.590 -13.938 -23.383  1.00  0.00           H  
ATOM   1638  O2' A      51     130.683 -13.307 -25.002  1.00  0.00           O  
ATOM   1639 HO2' A      51     131.538 -13.633 -24.666  1.00  0.00           H  
ATOM   1640  O3' A      51     129.928 -15.874 -26.157  1.00  0.00           O  
ATOM   1641  P   U      52     129.567 -17.249 -27.018  1.00  0.00           P  
ATOM   1642  OP1 U      52     128.247 -17.816 -26.608  1.00  0.00           O  
ATOM   1643  OP2 U      52     129.665 -16.818 -28.446  1.00  0.00           O  
ATOM   1644  O5' U      52     130.683 -18.450 -26.860  1.00  0.00           O  
ATOM   1645  C5' U      52     130.993 -19.052 -25.607  1.00  0.00           C  
ATOM   1646  H5' U      52     130.077 -19.269 -25.063  1.00  0.00           H  
ATOM   1647 H5'' U      52     131.541 -18.320 -25.025  1.00  0.00           H  
ATOM   1648  C4' U      52     131.850 -20.349 -25.709  1.00  0.00           C  
ATOM   1649  H4' U      52     132.291 -20.402 -26.705  1.00  0.00           H  
ATOM   1650  O4' U      52     132.910 -20.431 -24.752  1.00  0.00           O  
ATOM   1651  C1' U      52     133.249 -21.782 -24.447  1.00  0.00           C  
ATOM   1652  H1' U      52     134.104 -22.066 -25.064  1.00  0.00           H  
ATOM   1653  N1  U      52     133.690 -21.909 -23.003  1.00  0.00           N  
ATOM   1654  C6  U      52     134.735 -21.152 -22.514  1.00  0.00           C  
ATOM   1655  H6  U      52     135.363 -20.601 -23.198  1.00  0.00           H  
ATOM   1656  C5  U      52     134.930 -21.031 -21.171  1.00  0.00           C  
ATOM   1657  H5  U      52     135.725 -20.426 -20.775  1.00  0.00           H  
ATOM   1658  C4  U      52     134.036 -21.648 -20.219  1.00  0.00           C  
ATOM   1659  O4  U      52     134.017 -21.435 -19.007  1.00  0.00           O  
ATOM   1660  N3  U      52     133.210 -22.582 -20.786  1.00  0.00           N  
ATOM   1661  H3  U      52     132.707 -23.174 -20.158  1.00  0.00           H  
ATOM   1662  C2  U      52     133.180 -22.879 -22.130  1.00  0.00           C  
ATOM   1663  O2  U      52     132.872 -24.019 -22.465  1.00  0.00           O  
ATOM   1664  C3' U      52     131.002 -21.595 -25.500  1.00  0.00           C  
ATOM   1665  H3' U      52     130.310 -21.348 -24.697  1.00  0.00           H  
ATOM   1666  C2' U      52     132.041 -22.605 -24.949  1.00  0.00           C  
ATOM   1667  H2' U      52     131.556 -23.115 -24.131  1.00  0.00           H  
ATOM   1668  O2' U      52     132.552 -23.525 -25.913  1.00  0.00           O  
ATOM   1669 HO2' U      52     132.715 -24.388 -25.483  1.00  0.00           H  
ATOM   1670  O3' U      52     130.260 -21.921 -26.683  1.00  0.00           O  
ATOM   1671  P   G      53     129.136 -23.099 -26.774  1.00  0.00           P  
ATOM   1672  OP1 G      53     129.810 -24.413 -26.962  1.00  0.00           O  
ATOM   1673  OP2 G      53     128.211 -22.673 -27.864  1.00  0.00           O  
ATOM   1674  O5' G      53     128.206 -23.129 -25.420  1.00  0.00           O  
ATOM   1675  C5' G      53     128.673 -23.534 -24.138  1.00  0.00           C  
ATOM   1676  H5' G      53     127.875 -23.353 -23.416  1.00  0.00           H  
ATOM   1677 H5'' G      53     129.493 -22.893 -23.845  1.00  0.00           H  
ATOM   1678  C4' G      53     129.141 -24.996 -24.001  1.00  0.00           C  
ATOM   1679  H4' G      53     129.204 -25.459 -24.980  1.00  0.00           H  
ATOM   1680  O4' G      53     130.432 -25.055 -23.412  1.00  0.00           O  
ATOM   1681  C1' G      53     130.371 -25.753 -22.180  1.00  0.00           C  
ATOM   1682  H1' G      53     131.292 -26.322 -22.032  1.00  0.00           H  
ATOM   1683  N9  G      53     130.232 -24.839 -21.014  1.00  0.00           N  
ATOM   1684  C8  G      53     130.087 -23.472 -20.991  1.00  0.00           C  
ATOM   1685  H8  G      53     129.974 -22.874 -21.882  1.00  0.00           H  
ATOM   1686  N7  G      53     130.145 -22.939 -19.804  1.00  0.00           N  
ATOM   1687  C5  G      53     130.364 -24.030 -18.964  1.00  0.00           C  
ATOM   1688  C6  G      53     130.551 -24.105 -17.538  1.00  0.00           C  
ATOM   1689  O6  G      53     130.564 -23.198 -16.707  1.00  0.00           O  
ATOM   1690  N1  G      53     130.720 -25.390 -17.076  1.00  0.00           N  
ATOM   1691  H1  G      53     130.869 -25.511 -16.087  1.00  0.00           H  
ATOM   1692  C2  G      53     130.740 -26.477 -17.877  1.00  0.00           C  
ATOM   1693  N2  G      53     130.855 -27.634 -17.280  1.00  0.00           N  
ATOM   1694  H21 G      53     130.917 -27.673 -16.264  1.00  0.00           H  
ATOM   1695  H22 G      53     130.891 -28.458 -17.854  1.00  0.00           H  
ATOM   1696  N3  G      53     130.588 -26.459 -19.201  1.00  0.00           N  
ATOM   1697  C4  G      53     130.403 -25.198 -19.695  1.00  0.00           C  
ATOM   1698  C3' G      53     128.202 -25.864 -23.162  1.00  0.00           C  
ATOM   1699  H3' G      53     127.653 -25.220 -22.471  1.00  0.00           H  
ATOM   1700  C2' G      53     129.193 -26.710 -22.335  1.00  0.00           C  
ATOM   1701  H2' G      53     128.771 -26.935 -21.362  1.00  0.00           H  
ATOM   1702  O2' G      53     129.668 -27.894 -22.987  1.00  0.00           O  
ATOM   1703 HO2' G      53     130.169 -28.445 -22.357  1.00  0.00           H  
ATOM   1704  O3' G      53     127.307 -26.617 -23.976  1.00  0.00           O  
ATOM   1705  P   U      54     125.793 -26.876 -23.496  1.00  0.00           P  
ATOM   1706  OP1 U      54     125.147 -27.808 -24.464  1.00  0.00           O  
ATOM   1707  OP2 U      54     125.163 -25.547 -23.256  1.00  0.00           O  
ATOM   1708  O5' U      54     125.946 -27.612 -22.062  1.00  0.00           O  
ATOM   1709  C5' U      54     126.484 -28.922 -21.933  1.00  0.00           C  
ATOM   1710  H5' U      54     127.402 -29.010 -22.514  1.00  0.00           H  
ATOM   1711 H5'' U      54     125.768 -29.645 -22.328  1.00  0.00           H  
ATOM   1712  C4' U      54     126.796 -29.281 -20.465  1.00  0.00           C  
ATOM   1713  H4' U      54     127.100 -30.328 -20.426  1.00  0.00           H  
ATOM   1714  O4' U      54     127.845 -28.500 -19.891  1.00  0.00           O  
ATOM   1715  C1' U      54     127.500 -28.153 -18.551  1.00  0.00           C  
ATOM   1716  H1' U      54     128.311 -28.454 -17.883  1.00  0.00           H  
ATOM   1717  N1  U      54     127.292 -26.685 -18.371  1.00  0.00           N  
ATOM   1718  C6  U      54     127.019 -25.843 -19.426  1.00  0.00           C  
ATOM   1719  H6  U      54     126.883 -26.258 -20.411  1.00  0.00           H  
ATOM   1720  C5  U      54     126.937 -24.500 -19.250  1.00  0.00           C  
ATOM   1721  H5  U      54     126.729 -23.853 -20.091  1.00  0.00           H  
ATOM   1722  C4  U      54     127.130 -23.895 -17.951  1.00  0.00           C  
ATOM   1723  O4  U      54     127.072 -22.696 -17.708  1.00  0.00           O  
ATOM   1724  N3  U      54     127.385 -24.794 -16.946  1.00  0.00           N  
ATOM   1725  H3  U      54     127.550 -24.404 -16.030  1.00  0.00           H  
ATOM   1726  C2  U      54     127.452 -26.161 -17.083  1.00  0.00           C  
ATOM   1727  O2  U      54     127.651 -26.855 -16.086  1.00  0.00           O  
ATOM   1728  C3' U      54     125.577 -29.115 -19.559  1.00  0.00           C  
ATOM   1729  H3' U      54     125.086 -28.169 -19.795  1.00  0.00           H  
ATOM   1730  C2' U      54     126.254 -28.965 -18.184  1.00  0.00           C  
ATOM   1731  H2' U      54     125.617 -28.411 -17.495  1.00  0.00           H  
ATOM   1732  O2' U      54     126.716 -30.183 -17.598  1.00  0.00           O  
ATOM   1733 HO2' U      54     126.244 -30.329 -16.757  1.00  0.00           H  
ATOM   1734  O3' U      54     124.667 -30.199 -19.718  1.00  0.00           O  
ATOM   1735  P   C      55     123.109 -30.038 -19.338  1.00  0.00           P  
ATOM   1736  OP1 C      55     122.407 -31.295 -19.725  1.00  0.00           O  
ATOM   1737  OP2 C      55     122.608 -28.747 -19.888  1.00  0.00           O  
ATOM   1738  O5' C      55     123.135 -29.919 -17.731  1.00  0.00           O  
ATOM   1739  C5' C      55     123.483 -31.028 -16.917  1.00  0.00           C  
ATOM   1740  H5' C      55     124.414 -31.473 -17.269  1.00  0.00           H  
ATOM   1741 H5'' C      55     122.700 -31.786 -16.983  1.00  0.00           H  
ATOM   1742  C4' C      55     123.654 -30.618 -15.447  1.00  0.00           C  
ATOM   1743  H4' C      55     123.917 -31.501 -14.863  1.00  0.00           H  
ATOM   1744  O4' C      55     124.675 -29.636 -15.270  1.00  0.00           O  
ATOM   1745  C1' C      55     124.290 -28.764 -14.212  1.00  0.00           C  
ATOM   1746  H1' C      55     125.021 -28.832 -13.402  1.00  0.00           H  
ATOM   1747  N1  C      55     124.222 -27.346 -14.676  1.00  0.00           N  
ATOM   1748  C6  C      55     123.883 -27.010 -15.964  1.00  0.00           C  
ATOM   1749  H6  C      55     123.550 -27.781 -16.647  1.00  0.00           H  
ATOM   1750  C5  C      55     123.988 -25.726 -16.387  1.00  0.00           C  
ATOM   1751  H5  C      55     123.738 -25.473 -17.407  1.00  0.00           H  
ATOM   1752  C4  C      55     124.430 -24.761 -15.440  1.00  0.00           C  
ATOM   1753  N4  C      55     124.601 -23.518 -15.786  1.00  0.00           N  
ATOM   1754  H41 C      55     124.951 -22.877 -15.080  1.00  0.00           H  
ATOM   1755  H42 C      55     124.417 -23.214 -16.724  1.00  0.00           H  
ATOM   1756  N3  C      55     124.712 -25.054 -14.189  1.00  0.00           N  
ATOM   1757  C2  C      55     124.582 -26.334 -13.776  1.00  0.00           C  
ATOM   1758  O2  C      55     124.795 -26.558 -12.586  1.00  0.00           O  
ATOM   1759  C3' C      55     122.366 -30.032 -14.867  1.00  0.00           C  
ATOM   1760  H3' C      55     121.955 -29.309 -15.573  1.00  0.00           H  
ATOM   1761  C2' C      55     122.947 -29.263 -13.668  1.00  0.00           C  
ATOM   1762  H2' C      55     122.308 -28.425 -13.405  1.00  0.00           H  
ATOM   1763  O2' C      55     123.238 -30.070 -12.529  1.00  0.00           O  
ATOM   1764 HO2' C      55     122.498 -29.979 -11.895  1.00  0.00           H  
ATOM   1765  O3' C      55     121.406 -31.044 -14.560  1.00  0.00           O  
ATOM   1766  P   C      56     119.818 -30.737 -14.591  1.00  0.00           P  
ATOM   1767  OP1 C      56     119.099 -32.025 -14.373  1.00  0.00           O  
ATOM   1768  OP2 C      56     119.502 -29.951 -15.816  1.00  0.00           O  
ATOM   1769  O5' C      56     119.571 -29.780 -13.313  1.00  0.00           O  
ATOM   1770  C5' C      56     119.613 -30.287 -11.987  1.00  0.00           C  
ATOM   1771  H5' C      56     120.419 -31.017 -11.897  1.00  0.00           H  
ATOM   1772 H5'' C      56     118.672 -30.789 -11.759  1.00  0.00           H  
ATOM   1773  C4' C      56     119.857 -29.175 -10.955  1.00  0.00           C  
ATOM   1774  H4' C      56     119.921 -29.627  -9.964  1.00  0.00           H  
ATOM   1775  O4' C      56     121.076 -28.477 -11.221  1.00  0.00           O  
ATOM   1776  C1' C      56     120.923 -27.109 -10.855  1.00  0.00           C  
ATOM   1777  H1' C      56     121.690 -26.847 -10.120  1.00  0.00           H  
ATOM   1778  N1  C      56     121.038 -26.183 -12.022  1.00  0.00           N  
ATOM   1779  C6  C      56     120.602 -26.522 -13.280  1.00  0.00           C  
ATOM   1780  H6  C      56     120.175 -27.498 -13.453  1.00  0.00           H  
ATOM   1781  C5  C      56     120.719 -25.647 -14.306  1.00  0.00           C  
ATOM   1782  H5  C      56     120.383 -25.925 -15.293  1.00  0.00           H  
ATOM   1783  C4  C      56     121.271 -24.370 -14.014  1.00  0.00           C  
ATOM   1784  N4  C      56     121.406 -23.480 -14.956  1.00  0.00           N  
ATOM   1785  H41 C      56     121.828 -22.592 -14.705  1.00  0.00           H  
ATOM   1786  H42 C      56     121.085 -23.676 -15.886  1.00  0.00           H  
ATOM   1787  N3  C      56     121.678 -24.014 -12.813  1.00  0.00           N  
ATOM   1788  C2  C      56     121.554 -24.900 -11.800  1.00  0.00           C  
ATOM   1789  O2  C      56     121.898 -24.521 -10.681  1.00  0.00           O  
ATOM   1790  C3' C      56     118.768 -28.101 -10.913  1.00  0.00           C  
ATOM   1791  H3' C      56     118.550 -27.784 -11.935  1.00  0.00           H  
ATOM   1792  C2' C      56     119.548 -26.983 -10.198  1.00  0.00           C  
ATOM   1793  H2' C      56     119.099 -26.013 -10.407  1.00  0.00           H  
ATOM   1794  O2' C      56     119.728 -27.193  -8.793  1.00  0.00           O  
ATOM   1795 HO2' C      56     119.936 -26.346  -8.355  1.00  0.00           H  
ATOM   1796  O3' C      56     117.562 -28.501 -10.268  1.00  0.00           O  
ATOM   1797  P   G      57     116.192 -27.679 -10.526  1.00  0.00           P  
ATOM   1798  OP1 G      57     115.133 -28.282  -9.668  1.00  0.00           O  
ATOM   1799  OP2 G      57     115.958 -27.624 -11.997  1.00  0.00           O  
ATOM   1800  O5' G      57     116.483 -26.165 -10.020  1.00  0.00           O  
ATOM   1801  C5' G      57     116.641 -25.865  -8.638  1.00  0.00           C  
ATOM   1802  H5' G      57     117.362 -26.545  -8.186  1.00  0.00           H  
ATOM   1803 H5'' G      57     115.688 -26.009  -8.126  1.00  0.00           H  
ATOM   1804  C4' G      57     117.110 -24.420  -8.395  1.00  0.00           C  
ATOM   1805  H4' G      57     117.228 -24.266  -7.320  1.00  0.00           H  
ATOM   1806  O4' G      57     118.348 -24.106  -9.032  1.00  0.00           O  
ATOM   1807  C1' G      57     118.293 -22.758  -9.490  1.00  0.00           C  
ATOM   1808  H1' G      57     119.125 -22.185  -9.074  1.00  0.00           H  
ATOM   1809  N9  G      57     118.395 -22.698 -10.969  1.00  0.00           N  
ATOM   1810  C8  G      57     118.043 -23.623 -11.921  1.00  0.00           C  
ATOM   1811  H8  G      57     117.640 -24.595 -11.666  1.00  0.00           H  
ATOM   1812  N7  G      57     118.236 -23.226 -13.153  1.00  0.00           N  
ATOM   1813  C5  G      57     118.746 -21.928 -13.013  1.00  0.00           C  
ATOM   1814  C6  G      57     119.132 -20.925 -13.983  1.00  0.00           C  
ATOM   1815  O6  G      57     119.135 -20.973 -15.216  1.00  0.00           O  
ATOM   1816  N1  G      57     119.527 -19.740 -13.408  1.00  0.00           N  
ATOM   1817  H1  G      57     119.769 -18.977 -14.019  1.00  0.00           H  
ATOM   1818  C2  G      57     119.546 -19.524 -12.074  1.00  0.00           C  
ATOM   1819  N2  G      57     119.891 -18.333 -11.677  1.00  0.00           N  
ATOM   1820  H21 G      57     120.025 -17.609 -12.379  1.00  0.00           H  
ATOM   1821  H22 G      57     119.856 -18.125 -10.697  1.00  0.00           H  
ATOM   1822  N3  G      57     119.242 -20.419 -11.139  1.00  0.00           N  
ATOM   1823  C4  G      57     118.837 -21.606 -11.674  1.00  0.00           C  
ATOM   1824  C3' G      57     116.091 -23.403  -8.905  1.00  0.00           C  
ATOM   1825  H3' G      57     115.783 -23.689  -9.912  1.00  0.00           H  
ATOM   1826  C2' G      57     116.972 -22.145  -9.003  1.00  0.00           C  
ATOM   1827  H2' G      57     116.559 -21.447  -9.734  1.00  0.00           H  
ATOM   1828  O2' G      57     117.216 -21.502  -7.746  1.00  0.00           O  
ATOM   1829 HO2' G      57     117.326 -20.541  -7.881  1.00  0.00           H  
ATOM   1830  O3' G      57     114.957 -23.314  -8.048  1.00  0.00           O  
ATOM   1831  P   A      58     113.591 -22.646  -8.571  1.00  0.00           P  
ATOM   1832  OP1 A      58     112.583 -22.775  -7.480  1.00  0.00           O  
ATOM   1833  OP2 A      58     113.260 -23.188  -9.919  1.00  0.00           O  
ATOM   1834  O5' A      58     113.971 -21.089  -8.734  1.00  0.00           O  
ATOM   1835  C5' A      58     112.953 -20.125  -8.886  1.00  0.00           C  
ATOM   1836  H5' A      58     112.338 -20.096  -7.984  1.00  0.00           H  
ATOM   1837 H5'' A      58     112.313 -20.398  -9.725  1.00  0.00           H  
ATOM   1838  C4' A      58     113.533 -18.730  -9.129  1.00  0.00           C  
ATOM   1839  H4' A      58     114.109 -18.413  -8.258  1.00  0.00           H  
ATOM   1840  O4' A      58     114.358 -18.652 -10.290  1.00  0.00           O  
ATOM   1841  C1' A      58     113.985 -17.497 -11.038  1.00  0.00           C  
ATOM   1842  H1' A      58     114.868 -16.901 -11.280  1.00  0.00           H  
ATOM   1843  N9  A      58     113.351 -17.912 -12.314  1.00  0.00           N  
ATOM   1844  C8  A      58     112.782 -19.123 -12.637  1.00  0.00           C  
ATOM   1845  H8  A      58     112.609 -19.900 -11.903  1.00  0.00           H  
ATOM   1846  N7  A      58     112.518 -19.276 -13.908  1.00  0.00           N  
ATOM   1847  C5  A      58     112.937 -18.059 -14.465  1.00  0.00           C  
ATOM   1848  C6  A      58     113.010 -17.534 -15.780  1.00  0.00           C  
ATOM   1849  N6  A      58     112.667 -18.192 -16.875  1.00  0.00           N  
ATOM   1850  H61 A      58     112.767 -17.728 -17.762  1.00  0.00           H  
ATOM   1851  H62 A      58     112.319 -19.135 -16.801  1.00  0.00           H  
ATOM   1852  N1  A      58     113.475 -16.309 -16.015  1.00  0.00           N  
ATOM   1853  C2  A      58     113.857 -15.587 -14.969  1.00  0.00           C  
ATOM   1854  H2  A      58     114.219 -14.591 -15.188  1.00  0.00           H  
ATOM   1855  N3  A      58     113.864 -15.938 -13.683  1.00  0.00           N  
ATOM   1856  C4  A      58     113.399 -17.206 -13.496  1.00  0.00           C  
ATOM   1857  C3' A      58     112.373 -17.760  -9.327  1.00  0.00           C  
ATOM   1858  H3' A      58     111.623 -18.247  -9.955  1.00  0.00           H  
ATOM   1859  C2' A      58     113.048 -16.663 -10.161  1.00  0.00           C  
ATOM   1860  H2' A      58     112.314 -16.152 -10.778  1.00  0.00           H  
ATOM   1861  O2' A      58     113.842 -15.743  -9.409  1.00  0.00           O  
ATOM   1862 HO2' A      58     113.603 -14.832  -9.668  1.00  0.00           H  
ATOM   1863  O3' A      58     111.801 -17.365  -8.083  1.00  0.00           O  
ATOM   1864  P   C      59     110.233 -17.006  -7.981  1.00  0.00           P  
ATOM   1865  OP1 C      59     109.923 -16.676  -6.560  1.00  0.00           O  
ATOM   1866  OP2 C      59     109.464 -18.094  -8.646  1.00  0.00           O  
ATOM   1867  O5' C      59     110.103 -15.671  -8.878  1.00  0.00           O  
ATOM   1868  C5' C      59     110.671 -14.443  -8.447  1.00  0.00           C  
ATOM   1869  H5' C      59     111.672 -14.617  -8.049  1.00  0.00           H  
ATOM   1870 H5'' C      59     110.059 -14.021  -7.648  1.00  0.00           H  
ATOM   1871  C4' C      59     110.779 -13.418  -9.584  1.00  0.00           C  
ATOM   1872  H4' C      59     111.187 -12.491  -9.177  1.00  0.00           H  
ATOM   1873  O4' C      59     111.629 -13.861 -10.647  1.00  0.00           O  
ATOM   1874  C1' C      59     111.118 -13.371 -11.885  1.00  0.00           C  
ATOM   1875  H1' C      59     111.889 -12.779 -12.384  1.00  0.00           H  
ATOM   1876  N1  C      59     110.677 -14.454 -12.818  1.00  0.00           N  
ATOM   1877  C6  C      59     110.210 -15.663 -12.365  1.00  0.00           C  
ATOM   1878  H6  C      59     110.164 -15.852 -11.302  1.00  0.00           H  
ATOM   1879  C5  C      59     109.819 -16.619 -13.242  1.00  0.00           C  
ATOM   1880  H5  C      59     109.466 -17.572 -12.878  1.00  0.00           H  
ATOM   1881  C4  C      59     109.884 -16.302 -14.625  1.00  0.00           C  
ATOM   1882  N4  C      59     109.536 -17.185 -15.522  1.00  0.00           N  
ATOM   1883  H41 C      59     109.615 -16.924 -16.490  1.00  0.00           H  
ATOM   1884  H42 C      59     109.228 -18.099 -15.236  1.00  0.00           H  
ATOM   1885  N3  C      59     110.284 -15.137 -15.086  1.00  0.00           N  
ATOM   1886  C2  C      59     110.695 -14.193 -14.199  1.00  0.00           C  
ATOM   1887  O2  C      59     111.078 -13.110 -14.646  1.00  0.00           O  
ATOM   1888  C3' C      59     109.434 -13.095 -10.231  1.00  0.00           C  
ATOM   1889  H3' C      59     108.926 -14.030 -10.476  1.00  0.00           H  
ATOM   1890  C2' C      59     109.945 -12.456 -11.533  1.00  0.00           C  
ATOM   1891  H2' C      59     109.174 -12.507 -12.297  1.00  0.00           H  
ATOM   1892  O2' C      59     110.465 -11.128 -11.382  1.00  0.00           O  
ATOM   1893 HO2' C      59     110.543 -10.699 -12.255  1.00  0.00           H  
ATOM   1894  O3' C      59     108.581 -12.273  -9.437  1.00  0.00           O  
ATOM   1895  P   U      60     106.980 -12.289  -9.683  1.00  0.00           P  
ATOM   1896  OP1 U      60     106.496 -13.687  -9.505  1.00  0.00           O  
ATOM   1897  OP2 U      60     106.383 -11.221  -8.829  1.00  0.00           O  
ATOM   1898  O5' U      60     106.785 -11.890 -11.245  1.00  0.00           O  
ATOM   1899  C5' U      60     107.157 -10.600 -11.715  1.00  0.00           C  
ATOM   1900  H5' U      60     108.145 -10.340 -11.348  1.00  0.00           H  
ATOM   1901 H5'' U      60     106.467  -9.863 -11.301  1.00  0.00           H  
ATOM   1902  C4' U      60     107.150 -10.467 -13.251  1.00  0.00           C  
ATOM   1903  H4' U      60     107.573  -9.496 -13.516  1.00  0.00           H  
ATOM   1904  O4' U      60     107.844 -11.488 -13.979  1.00  0.00           O  
ATOM   1905  C1' U      60     107.140 -11.738 -15.202  1.00  0.00           C  
ATOM   1906  H1' U      60     107.794 -11.553 -16.056  1.00  0.00           H  
ATOM   1907  N1  U      60     106.622 -13.138 -15.293  1.00  0.00           N  
ATOM   1908  C6  U      60     106.179 -13.825 -14.183  1.00  0.00           C  
ATOM   1909  H6  U      60     106.287 -13.380 -13.203  1.00  0.00           H  
ATOM   1910  C5  U      60     105.597 -15.047 -14.304  1.00  0.00           C  
ATOM   1911  H5  U      60     105.245 -15.568 -13.424  1.00  0.00           H  
ATOM   1912  C4  U      60     105.416 -15.678 -15.591  1.00  0.00           C  
ATOM   1913  O4  U      60     104.872 -16.759 -15.787  1.00  0.00           O  
ATOM   1914  N3  U      60     105.896 -14.951 -16.653  1.00  0.00           N  
ATOM   1915  H3  U      60     105.794 -15.359 -17.567  1.00  0.00           H  
ATOM   1916  C2  U      60     106.481 -13.703 -16.570  1.00  0.00           C  
ATOM   1917  O2  U      60     106.828 -13.145 -17.608  1.00  0.00           O  
ATOM   1918  C3' U      60     105.723 -10.515 -13.771  1.00  0.00           C  
ATOM   1919  H3' U      60     105.238 -11.395 -13.345  1.00  0.00           H  
ATOM   1920  C2' U      60     105.970 -10.750 -15.266  1.00  0.00           C  
ATOM   1921  H2' U      60     105.101 -11.204 -15.746  1.00  0.00           H  
ATOM   1922  O2' U      60     106.365  -9.566 -15.946  1.00  0.00           O  
ATOM   1923 HO2' U      60     105.591  -8.977 -15.995  1.00  0.00           H  
ATOM   1924  O3' U      60     104.973  -9.354 -13.448  1.00  0.00           O  
ATOM   1925  P   A      61     103.419  -9.293 -13.846  1.00  0.00           P  
ATOM   1926  OP1 A      61     103.306  -8.431 -15.057  1.00  0.00           O  
ATOM   1927  OP2 A      61     102.669  -8.890 -12.621  1.00  0.00           O  
ATOM   1928  O5' A      61     103.023 -10.840 -14.229  1.00  0.00           O  
ATOM   1929  C5' A      61     101.831 -11.103 -14.931  1.00  0.00           C  
ATOM   1930  H5' A      61     101.208 -10.240 -14.760  1.00  0.00           H  
ATOM   1931 H5'' A      61     101.337 -11.986 -14.526  1.00  0.00           H  
ATOM   1932  C4' A      61     101.941 -11.237 -16.453  1.00  0.00           C  
ATOM   1933  H4' A      61     102.429 -10.354 -16.868  1.00  0.00           H  
ATOM   1934  O4' A      61     102.609 -12.421 -16.905  1.00  0.00           O  
ATOM   1935  C1' A      61     102.028 -12.813 -18.157  1.00  0.00           C  
ATOM   1936  H1' A      61     102.773 -12.747 -18.955  1.00  0.00           H  
ATOM   1937  N9  A      61     101.553 -14.228 -18.070  1.00  0.00           N  
ATOM   1938  C8  A      61     101.869 -15.173 -17.117  1.00  0.00           C  
ATOM   1939  H8  A      61     102.526 -14.959 -16.280  1.00  0.00           H  
ATOM   1940  N7  A      61     101.298 -16.338 -17.296  1.00  0.00           N  
ATOM   1941  C5  A      61     100.564 -16.152 -18.466  1.00  0.00           C  
ATOM   1942  C6  A      61      99.683 -16.954 -19.235  1.00  0.00           C  
ATOM   1943  N6  A      61      99.315 -18.188 -18.947  1.00  0.00           N  
ATOM   1944  H61 A      61      98.576 -18.586 -19.506  1.00  0.00           H  
ATOM   1945  H62 A      61      99.535 -18.565 -18.034  1.00  0.00           H  
ATOM   1946  N1  A      61      99.086 -16.492 -20.326  1.00  0.00           N  
ATOM   1947  C2  A      61      99.341 -15.254 -20.692  1.00  0.00           C  
ATOM   1948  H2  A      61      98.847 -14.902 -21.586  1.00  0.00           H  
ATOM   1949  N3  A      61     100.152 -14.395 -20.092  1.00  0.00           N  
ATOM   1950  C4  A      61     100.731 -14.889 -18.963  1.00  0.00           C  
ATOM   1951  C3' A      61     100.526 -11.337 -17.029  1.00  0.00           C  
ATOM   1952  H3' A      61     100.012 -12.161 -16.531  1.00  0.00           H  
ATOM   1953  C2' A      61     100.893 -11.803 -18.447  1.00  0.00           C  
ATOM   1954  H2' A      61     100.022 -12.273 -18.898  1.00  0.00           H  
ATOM   1955  O2' A      61     101.403 -10.770 -19.301  1.00  0.00           O  
ATOM   1956 HO2' A      61     101.440 -11.096 -20.221  1.00  0.00           H  
ATOM   1957  O3' A      61      99.721 -10.151 -16.969  1.00  0.00           O  
ATOM   1958  P   U      62      98.431 -10.039 -15.970  1.00  0.00           P  
ATOM   1959  OP1 U      62      97.563 -11.223 -16.227  1.00  0.00           O  
ATOM   1960  OP2 U      62      97.834  -8.690 -16.188  1.00  0.00           O  
ATOM   1961  O5' U      62      99.039 -10.052 -14.441  1.00  0.00           O  
ATOM   1962  C5' U      62      98.314 -10.382 -13.255  1.00  0.00           C  
ATOM   1963  H5' U      62      97.296 -10.000 -13.341  1.00  0.00           H  
ATOM   1964 H5'' U      62      98.781  -9.854 -12.420  1.00  0.00           H  
ATOM   1965  C4' U      62      98.255 -11.878 -12.865  1.00  0.00           C  
ATOM   1966  H4' U      62      97.249 -12.061 -12.481  1.00  0.00           H  
ATOM   1967  O4' U      62      98.506 -12.719 -13.980  1.00  0.00           O  
ATOM   1968  C1' U      62      98.415 -14.027 -13.487  1.00  0.00           C  
ATOM   1969  H1' U      62      97.350 -14.211 -13.328  1.00  0.00           H  
ATOM   1970  N1  U      62      98.823 -15.095 -14.441  1.00  0.00           N  
ATOM   1971  C6  U      62      98.456 -14.898 -15.755  1.00  0.00           C  
ATOM   1972  H6  U      62      98.436 -13.891 -16.150  1.00  0.00           H  
ATOM   1973  C5  U      62      98.021 -15.926 -16.525  1.00  0.00           C  
ATOM   1974  H5  U      62      97.677 -15.739 -17.531  1.00  0.00           H  
ATOM   1975  C4  U      62      97.952 -17.268 -16.009  1.00  0.00           C  
ATOM   1976  O4  U      62      97.526 -18.249 -16.603  1.00  0.00           O  
ATOM   1977  N3  U      62      98.441 -17.414 -14.740  1.00  0.00           N  
ATOM   1978  H3  U      62      98.383 -18.325 -14.326  1.00  0.00           H  
ATOM   1979  C2  U      62      98.945 -16.406 -13.953  1.00  0.00           C  
ATOM   1980  O2  U      62      99.475 -16.719 -12.888  1.00  0.00           O  
ATOM   1981  C3' U      62      99.248 -12.434 -11.821  1.00  0.00           C  
ATOM   1982  H3' U      62     100.254 -12.131 -12.117  1.00  0.00           H  
ATOM   1983  C2' U      62      99.058 -13.947 -12.100  1.00  0.00           C  
ATOM   1984  H2' U      62     100.015 -14.471 -12.047  1.00  0.00           H  
ATOM   1985  O2' U      62      98.061 -14.537 -11.292  1.00  0.00           O  
ATOM   1986 HO2' U      62      98.490 -14.703 -10.436  1.00  0.00           H  
ATOM   1987  O3' U      62      98.966 -12.087 -10.450  1.00  0.00           O  
ATOM   1988  P   U      63     100.139 -11.813  -9.339  1.00  0.00           P  
ATOM   1989  OP1 U      63      99.862 -10.470  -8.757  1.00  0.00           O  
ATOM   1990  OP2 U      63     101.468 -12.032  -9.975  1.00  0.00           O  
ATOM   1991  O5' U      63     100.079 -12.868  -8.091  1.00  0.00           O  
ATOM   1992  C5' U      63      98.883 -13.468  -7.590  1.00  0.00           C  
ATOM   1993  H5' U      63      98.057 -12.756  -7.613  1.00  0.00           H  
ATOM   1994 H5'' U      63      99.043 -13.754  -6.549  1.00  0.00           H  
ATOM   1995  C4' U      63      98.498 -14.733  -8.381  1.00  0.00           C  
ATOM   1996  H4' U      63      97.632 -14.473  -8.987  1.00  0.00           H  
ATOM   1997  O4' U      63      99.568 -15.165  -9.224  1.00  0.00           O  
ATOM   1998  C1' U      63      99.531 -16.570  -9.389  1.00  0.00           C  
ATOM   1999  H1' U      63      99.402 -16.807 -10.449  1.00  0.00           H  
ATOM   2000  N1  U      63     100.808 -17.188  -8.940  1.00  0.00           N  
ATOM   2001  C6  U      63     101.654 -16.565  -8.042  1.00  0.00           C  
ATOM   2002  H6  U      63     101.321 -15.674  -7.520  1.00  0.00           H  
ATOM   2003  C5  U      63     102.920 -17.025  -7.851  1.00  0.00           C  
ATOM   2004  H5  U      63     103.588 -16.511  -7.175  1.00  0.00           H  
ATOM   2005  C4  U      63     103.427 -18.170  -8.573  1.00  0.00           C  
ATOM   2006  O4  U      63     104.567 -18.619  -8.512  1.00  0.00           O  
ATOM   2007  N3  U      63     102.504 -18.771  -9.390  1.00  0.00           N  
ATOM   2008  H3  U      63     102.797 -19.611  -9.865  1.00  0.00           H  
ATOM   2009  C2  U      63     101.210 -18.355  -9.597  1.00  0.00           C  
ATOM   2010  O2  U      63     100.476 -19.010 -10.336  1.00  0.00           O  
ATOM   2011  C3' U      63      98.086 -15.967  -7.570  1.00  0.00           C  
ATOM   2012  H3' U      63      98.801 -16.112  -6.756  1.00  0.00           H  
ATOM   2013  C2' U      63      98.296 -17.061  -8.638  1.00  0.00           C  
ATOM   2014  H2' U      63      98.481 -18.026  -8.177  1.00  0.00           H  
ATOM   2015  O2' U      63      97.240 -17.138  -9.601  1.00  0.00           O  
ATOM   2016 HO2' U      63      97.247 -18.015 -10.028  1.00  0.00           H  
ATOM   2017  O3' U      63      96.753 -15.894  -7.070  1.00  0.00           O  
ATOM   2018  P   C      64      96.243 -16.889  -5.903  1.00  0.00           P  
ATOM   2019  OP1 C      64      94.792 -16.625  -5.689  1.00  0.00           O  
ATOM   2020  OP2 C      64      97.164 -16.716  -4.746  1.00  0.00           O  
ATOM   2021  O5' C      64      96.426 -18.407  -6.449  1.00  0.00           O  
ATOM   2022  C5' C      64      95.553 -18.982  -7.418  1.00  0.00           C  
ATOM   2023  H5' C      64      95.432 -18.300  -8.260  1.00  0.00           H  
ATOM   2024 H5'' C      64      94.567 -19.134  -6.975  1.00  0.00           H  
ATOM   2025  C4' C      64      96.064 -20.336  -7.952  1.00  0.00           C  
ATOM   2026  H4' C      64      95.354 -20.706  -8.694  1.00  0.00           H  
ATOM   2027  O4' C      64      97.348 -20.234  -8.573  1.00  0.00           O  
ATOM   2028  C1' C      64      98.097 -21.417  -8.300  1.00  0.00           C  
ATOM   2029  H1' C      64      98.393 -21.876  -9.248  1.00  0.00           H  
ATOM   2030  N1  C      64      99.340 -21.126  -7.519  1.00  0.00           N  
ATOM   2031  C6  C      64      99.473 -20.012  -6.727  1.00  0.00           C  
ATOM   2032  H6  C      64      98.615 -19.384  -6.543  1.00  0.00           H  
ATOM   2033  C5  C      64     100.679 -19.688  -6.196  1.00  0.00           C  
ATOM   2034  H5  C      64     100.779 -18.798  -5.593  1.00  0.00           H  
ATOM   2035  C4  C      64     101.766 -20.564  -6.461  1.00  0.00           C  
ATOM   2036  N4  C      64     102.956 -20.309  -5.995  1.00  0.00           N  
ATOM   2037  H41 C      64     103.700 -20.965  -6.209  1.00  0.00           H  
ATOM   2038  H42 C      64     103.128 -19.459  -5.487  1.00  0.00           H  
ATOM   2039  N3  C      64     101.641 -21.682  -7.142  1.00  0.00           N  
ATOM   2040  C2  C      64     100.428 -21.995  -7.660  1.00  0.00           C  
ATOM   2041  O2  C      64     100.320 -23.077  -8.233  1.00  0.00           O  
ATOM   2042  C3' C      64      96.205 -21.405  -6.864  1.00  0.00           C  
ATOM   2043  H3' C      64      96.719 -20.962  -6.009  1.00  0.00           H  
ATOM   2044  C2' C      64      97.165 -22.386  -7.562  1.00  0.00           C  
ATOM   2045  H2' C      64      97.706 -22.981  -6.825  1.00  0.00           H  
ATOM   2046  O2' C      64      96.538 -23.221  -8.543  1.00  0.00           O  
ATOM   2047 HO2' C      64      97.112 -23.985  -8.743  1.00  0.00           H  
ATOM   2048  O3' C      64      94.963 -21.976  -6.457  1.00  0.00           O  
ATOM   2049  P   C      65      94.810 -22.648  -4.995  1.00  0.00           P  
ATOM   2050  OP1 C      65      93.425 -23.192  -4.897  1.00  0.00           O  
ATOM   2051  OP2 C      65      95.246 -21.646  -3.984  1.00  0.00           O  
ATOM   2052  O5' C      65      95.863 -23.884  -4.956  1.00  0.00           O  
ATOM   2053  C5' C      65      95.617 -25.077  -5.689  1.00  0.00           C  
ATOM   2054  H5' C      65      95.438 -24.833  -6.737  1.00  0.00           H  
ATOM   2055 H5'' C      65      94.719 -25.562  -5.302  1.00  0.00           H  
ATOM   2056  C4' C      65      96.778 -26.081  -5.617  1.00  0.00           C  
ATOM   2057  H4' C      65      96.506 -26.958  -6.207  1.00  0.00           H  
ATOM   2058  O4' C      65      97.991 -25.546  -6.144  1.00  0.00           O  
ATOM   2059  C1' C      65      99.086 -26.166  -5.475  1.00  0.00           C  
ATOM   2060  H1' C      65      99.670 -26.739  -6.199  1.00  0.00           H  
ATOM   2061  N1  C      65      99.996 -25.172  -4.829  1.00  0.00           N  
ATOM   2062  C6  C      65      99.630 -23.866  -4.605  1.00  0.00           C  
ATOM   2063  H6  C      65      98.613 -23.551  -4.813  1.00  0.00           H  
ATOM   2064  C5  C      65     100.542 -22.975  -4.136  1.00  0.00           C  
ATOM   2065  H5  C      65     100.256 -21.947  -3.973  1.00  0.00           H  
ATOM   2066  C4  C      65     101.857 -23.456  -3.880  1.00  0.00           C  
ATOM   2067  N4  C      65     102.799 -22.658  -3.461  1.00  0.00           N  
ATOM   2068  H41 C      65     103.721 -23.056  -3.316  1.00  0.00           H  
ATOM   2069  H42 C      65     102.611 -21.680  -3.330  1.00  0.00           H  
ATOM   2070  N3  C      65     102.212 -24.713  -4.034  1.00  0.00           N  
ATOM   2071  C2  C      65     101.291 -25.592  -4.495  1.00  0.00           C  
ATOM   2072  O2  C      65     101.641 -26.766  -4.607  1.00  0.00           O  
ATOM   2073  C3' C      65      97.107 -26.557  -4.197  1.00  0.00           C  
ATOM   2074  H3' C      65      97.197 -25.689  -3.541  1.00  0.00           H  
ATOM   2075  C2' C      65      98.506 -27.149  -4.448  1.00  0.00           C  
ATOM   2076  H2' C      65      99.088 -27.147  -3.524  1.00  0.00           H  
ATOM   2077  O2' C      65      98.487 -28.449  -5.051  1.00  0.00           O  
ATOM   2078 HO2' C      65      99.260 -28.965  -4.746  1.00  0.00           H  
ATOM   2079  O3' C      65      96.147 -27.471  -3.667  1.00  0.00           O  
ATOM   2080  P   A3     66      96.211 -27.966  -2.125  1.00  0.00           P  
ATOM   2081  OP1 A3     66      97.606 -28.362  -1.785  1.00  0.00           O  
ATOM   2082  OP2 A3     66      95.133 -28.980  -1.945  1.00  0.00           O  
ATOM   2083  O5' A3     66      95.849 -26.653  -1.236  1.00  0.00           O  
ATOM   2084  C5' A3     66      94.533 -26.110  -1.213  1.00  0.00           C  
ATOM   2085  H5' A3     66      93.796 -26.907  -1.320  1.00  0.00           H  
ATOM   2086 H5'' A3     66      94.406 -25.426  -2.054  1.00  0.00           H  
ATOM   2087  C4' A3     66      94.213 -25.368   0.098  1.00  0.00           C  
ATOM   2088  H4' A3     66      93.150 -25.123   0.092  1.00  0.00           H  
ATOM   2089  O4' A3     66      94.474 -26.175   1.252  1.00  0.00           O  
ATOM   2090  C1' A3     66      95.137 -25.393   2.250  1.00  0.00           C  
ATOM   2091  H1' A3     66      94.682 -25.585   3.226  1.00  0.00           H  
ATOM   2092  N9  A3     66      96.592 -25.745   2.349  1.00  0.00           N  
ATOM   2093  C8  A3     66      97.676 -24.904   2.514  1.00  0.00           C  
ATOM   2094  H8  A3     66      97.596 -23.824   2.513  1.00  0.00           H  
ATOM   2095  N7  A3     66      98.825 -25.506   2.677  1.00  0.00           N  
ATOM   2096  C5  A3     66      98.476 -26.863   2.639  1.00  0.00           C  
ATOM   2097  C6  A3     66      99.197 -28.079   2.780  1.00  0.00           C  
ATOM   2098  N6  A3     66     100.499 -28.171   2.999  1.00  0.00           N  
ATOM   2099  H61 A3     66     100.906 -29.087   3.100  1.00  0.00           H  
ATOM   2100  H62 A3     66     101.049 -27.327   3.080  1.00  0.00           H  
ATOM   2101  N1  A3     66      98.585 -29.262   2.726  1.00  0.00           N  
ATOM   2102  C2  A3     66      97.269 -29.263   2.544  1.00  0.00           C  
ATOM   2103  H2  A3     66      96.798 -30.237   2.505  1.00  0.00           H  
ATOM   2104  N3  A3     66      96.455 -28.216   2.418  1.00  0.00           N  
ATOM   2105  C4  A3     66      97.123 -27.023   2.455  1.00  0.00           C  
ATOM   2106  C3' A3     66      94.977 -24.056   0.307  1.00  0.00           C  
ATOM   2107  H3' A3     66      96.021 -24.191   0.010  1.00  0.00           H  
ATOM   2108  C2' A3     66      94.885 -23.928   1.839  1.00  0.00           C  
ATOM   2109  H2' A3     66      95.648 -23.246   2.215  1.00  0.00           H  
ATOM   2110  O2' A3     66      93.594 -23.516   2.309  1.00  0.00           O  
ATOM   2111 HO2' A3     66      93.628 -23.326   3.270  1.00  0.00           H  
ATOM   2112  O3' A3     66      94.407 -22.943  -0.385  1.00  0.00           O  
ATOM   2113 HO3' A3     66      94.924 -22.137  -0.180  1.00  0.00           H  
TER   
END   
