# Supplementary material for: RPocket: an intuitive database of RNA pocket topology information with RNA-ligand data resources
Source: BMC Bioinformatics. 2021 Sep 8;22:428. doi: 10.1186/s12859-021-04349-4 (PMC8424408; doi:10.1186/s12859-021-04349-4)
Supplement: Supplementary file 7 — Additional file 7. Folder S3: Nine other experimental structures and their modeling structures and pockets. [file 12859_2021_4349_MOESM7_ESM.zip › 12859_2021_4349_MOESM7_ESM/5C7W_d2.pdb]

REMARK                                                              
ATOM      1 HO5' G5      1      60.357 -10.995  58.115  1.00  0.00           H  
ATOM      2  O5' G5      1      60.763 -11.804  57.737  1.00  0.00           O  
ATOM      3  C5' G5      1      61.344 -11.500  56.469  1.00  0.00           C  
ATOM      4  H5' G5      1      62.107 -10.728  56.588  1.00  0.00           H  
ATOM      5 H5'' G5      1      60.572 -11.113  55.799  1.00  0.00           H  
ATOM      6  C4' G5      1      61.991 -12.725  55.801  1.00  0.00           C  
ATOM      7  H4' G5      1      62.373 -12.424  54.824  1.00  0.00           H  
ATOM      8  O4' G5      1      63.079 -13.242  56.568  1.00  0.00           O  
ATOM      9  C1' G5      1      63.093 -14.664  56.441  1.00  0.00           C  
ATOM     10  H1' G5      1      64.070 -15.009  56.092  1.00  0.00           H  
ATOM     11  N9  G5      1      62.820 -15.315  57.748  1.00  0.00           N  
ATOM     12  C8  G5      1      62.320 -14.770  58.907  1.00  0.00           C  
ATOM     13  H8  G5      1      62.011 -13.733  58.972  1.00  0.00           H  
ATOM     14  N7  G5      1      62.273 -15.601  59.919  1.00  0.00           N  
ATOM     15  C5  G5      1      62.773 -16.801  59.389  1.00  0.00           C  
ATOM     16  C6  G5      1      63.007 -18.099  59.982  1.00  0.00           C  
ATOM     17  O6  G5      1      62.830 -18.485  61.139  1.00  0.00           O  
ATOM     18  N1  G5      1      63.519 -19.023  59.095  1.00  0.00           N  
ATOM     19  H1  G5      1      63.747 -19.941  59.444  1.00  0.00           H  
ATOM     20  C2  G5      1      63.770 -18.753  57.794  1.00  0.00           C  
ATOM     21  N2  G5      1      64.204 -19.739  57.066  1.00  0.00           N  
ATOM     22  H21 G5      1      64.392 -20.645  57.489  1.00  0.00           H  
ATOM     23  H22 G5      1      64.476 -19.560  56.114  1.00  0.00           H  
ATOM     24  N3  G5      1      63.606 -17.572  57.208  1.00  0.00           N  
ATOM     25  C4  G5      1      63.097 -16.629  58.057  1.00  0.00           C  
ATOM     26  C3' G5      1      61.020 -13.891  55.583  1.00  0.00           C  
ATOM     27  H3' G5      1      60.467 -14.060  56.509  1.00  0.00           H  
ATOM     28  C2' G5      1      62.030 -15.038  55.400  1.00  0.00           C  
ATOM     29  H2' G5      1      61.566 -15.996  55.638  1.00  0.00           H  
ATOM     30  O2' G5      1      62.664 -15.063  54.116  1.00  0.00           O  
ATOM     31 HO2' G5      1      62.764 -15.991  53.825  1.00  0.00           H  
ATOM     32  O3' G5      1      60.108 -13.689  54.502  1.00  0.00           O  
ATOM     33  P   G       2      58.872 -14.703  54.269  1.00  0.00           P  
ATOM     34  OP1 G       2      58.068 -14.188  53.127  1.00  0.00           O  
ATOM     35  OP2 G       2      58.196 -14.919  55.579  1.00  0.00           O  
ATOM     36  O5' G       2      59.588 -16.073  53.804  1.00  0.00           O  
ATOM     37  C5' G       2      58.968 -17.343  53.944  1.00  0.00           C  
ATOM     38  H5' G       2      58.206 -17.476  53.175  1.00  0.00           H  
ATOM     39 H5'' G       2      58.497 -17.429  54.924  1.00  0.00           H  
ATOM     40  C4' G       2      60.028 -18.446  53.820  1.00  0.00           C  
ATOM     41  H4' G       2      60.512 -18.377  52.845  1.00  0.00           H  
ATOM     42  O4' G       2      61.020 -18.326  54.838  1.00  0.00           O  
ATOM     43  C1' G       2      61.265 -19.604  55.405  1.00  0.00           C  
ATOM     44  H1' G       2      62.335 -19.794  55.444  1.00  0.00           H  
ATOM     45  N9  G       2      60.744 -19.667  56.795  1.00  0.00           N  
ATOM     46  C8  G       2      60.078 -18.714  57.529  1.00  0.00           C  
ATOM     47  H8  G       2      59.759 -17.769  57.102  1.00  0.00           H  
ATOM     48  N7  G       2      59.888 -19.036  58.784  1.00  0.00           N  
ATOM     49  C5  G       2      60.470 -20.307  58.895  1.00  0.00           C  
ATOM     50  C6  G       2      60.630 -21.207  60.016  1.00  0.00           C  
ATOM     51  O6  G       2      60.294 -21.071  61.193  1.00  0.00           O  
ATOM     52  N1  G       2      61.260 -22.388  59.684  1.00  0.00           N  
ATOM     53  H1  G       2      61.388 -23.074  60.409  1.00  0.00           H  
ATOM     54  C2  G       2      61.724 -22.664  58.443  1.00  0.00           C  
ATOM     55  N2  G       2      62.256 -23.838  58.246  1.00  0.00           N  
ATOM     56  H21 G       2      62.257 -24.534  58.989  1.00  0.00           H  
ATOM     57  H22 G       2      62.587 -24.046  57.322  1.00  0.00           H  
ATOM     58  N3  G       2      61.644 -21.856  57.393  1.00  0.00           N  
ATOM     59  C4  G       2      60.990 -20.693  57.677  1.00  0.00           C  
ATOM     60  C3' G       2      59.416 -19.842  53.956  1.00  0.00           C  
ATOM     61  H3' G       2      58.650 -19.806  54.735  1.00  0.00           H  
ATOM     62  C2' G       2      60.616 -20.643  54.485  1.00  0.00           C  
ATOM     63  H2' G       2      60.282 -21.515  55.045  1.00  0.00           H  
ATOM     64  O2' G       2      61.569 -21.016  53.483  1.00  0.00           O  
ATOM     65 HO2' G       2      62.120 -21.754  53.807  1.00  0.00           H  
ATOM     66  O3' G       2      58.872 -20.321  52.730  1.00  0.00           O  
ATOM     67  P   A       3      57.652 -21.374  52.724  1.00  0.00           P  
ATOM     68  OP1 A       3      57.301 -21.642  51.301  1.00  0.00           O  
ATOM     69  OP2 A       3      56.593 -20.830  53.620  1.00  0.00           O  
ATOM     70  O5' A       3      58.231 -22.732  53.399  1.00  0.00           O  
ATOM     71  C5' A       3      59.048 -23.646  52.676  1.00  0.00           C  
ATOM     72  H5' A       3      59.968 -23.150  52.361  1.00  0.00           H  
ATOM     73 H5'' A       3      58.517 -23.976  51.781  1.00  0.00           H  
ATOM     74  C4' A       3      59.414 -24.899  53.493  1.00  0.00           C  
ATOM     75  H4' A       3      59.931 -25.597  52.831  1.00  0.00           H  
ATOM     76  O4' A       3      60.283 -24.607  54.588  1.00  0.00           O  
ATOM     77  C1' A       3      59.899 -25.423  55.694  1.00  0.00           C  
ATOM     78  H1' A       3      60.769 -25.916  56.137  1.00  0.00           H  
ATOM     79  N9  A       3      59.252 -24.590  56.735  1.00  0.00           N  
ATOM     80  C8  A       3      58.765 -23.307  56.652  1.00  0.00           C  
ATOM     81  H8  A       3      58.765 -22.748  55.729  1.00  0.00           H  
ATOM     82  N7  A       3      58.330 -22.813  57.782  1.00  0.00           N  
ATOM     83  C5  A       3      58.524 -23.876  58.674  1.00  0.00           C  
ATOM     84  C6  A       3      58.317 -24.067  60.062  1.00  0.00           C  
ATOM     85  N6  A       3      57.869 -23.135  60.881  1.00  0.00           N  
ATOM     86  H61 A       3      57.835 -23.338  61.873  1.00  0.00           H  
ATOM     87  H62 A       3      57.674 -22.214  60.524  1.00  0.00           H  
ATOM     88  N1  A       3      58.596 -25.231  60.652  1.00  0.00           N  
ATOM     89  C2  A       3      59.084 -26.205  59.894  1.00  0.00           C  
ATOM     90  H2  A       3      59.296 -27.138  60.400  1.00  0.00           H  
ATOM     91  N3  A       3      59.349 -26.176  58.593  1.00  0.00           N  
ATOM     92  C4  A       3      59.053 -24.968  58.039  1.00  0.00           C  
ATOM     93  C3' A       3      58.204 -25.632  54.092  1.00  0.00           C  
ATOM     94  H3' A       3      57.575 -24.897  54.598  1.00  0.00           H  
ATOM     95  C2' A       3      58.912 -26.474  55.166  1.00  0.00           C  
ATOM     96  H2' A       3      58.208 -26.787  55.940  1.00  0.00           H  
ATOM     97  O2' A       3      59.647 -27.593  54.649  1.00  0.00           O  
ATOM     98 HO2' A       3      59.984 -28.144  55.383  1.00  0.00           H  
ATOM     99  O3' A       3      57.424 -26.383  53.165  1.00  0.00           O  
ATOM    100  P   A       4      55.819 -26.498  53.353  1.00  0.00           P  
ATOM    101  OP1 A       4      55.298 -27.339  52.239  1.00  0.00           O  
ATOM    102  OP2 A       4      55.262 -25.127  53.511  1.00  0.00           O  
ATOM    103  O5' A       4      55.582 -27.284  54.755  1.00  0.00           O  
ATOM    104  C5' A       4      55.693 -28.699  54.820  1.00  0.00           C  
ATOM    105  H5' A       4      56.635 -29.007  54.363  1.00  0.00           H  
ATOM    106 H5'' A       4      54.879 -29.148  54.250  1.00  0.00           H  
ATOM    107  C4' A       4      55.650 -29.265  56.247  1.00  0.00           C  
ATOM    108  H4' A       4      55.837 -30.338  56.181  1.00  0.00           H  
ATOM    109  O4' A       4      56.644 -28.678  57.093  1.00  0.00           O  
ATOM    110  C1' A       4      56.151 -28.692  58.433  1.00  0.00           C  
ATOM    111  H1' A       4      56.849 -29.200  59.103  1.00  0.00           H  
ATOM    112  N9  A       4      55.904 -27.324  58.947  1.00  0.00           N  
ATOM    113  C8  A       4      55.685 -26.155  58.256  1.00  0.00           C  
ATOM    114  H8  A       4      55.751 -26.097  57.176  1.00  0.00           H  
ATOM    115  N7  A       4      55.378 -25.132  59.016  1.00  0.00           N  
ATOM    116  C5  A       4      55.404 -25.678  60.312  1.00  0.00           C  
ATOM    117  C6  A       4      55.191 -25.182  61.626  1.00  0.00           C  
ATOM    118  N6  A       4      54.879 -23.935  61.927  1.00  0.00           N  
ATOM    119  H61 A       4      54.775 -23.693  62.898  1.00  0.00           H  
ATOM    120  H62 A       4      54.791 -23.253  61.189  1.00  0.00           H  
ATOM    121  N1  A       4      55.291 -25.975  62.696  1.00  0.00           N  
ATOM    122  C2  A       4      55.593 -27.249  62.489  1.00  0.00           C  
ATOM    123  H2  A       4      55.664 -27.868  63.373  1.00  0.00           H  
ATOM    124  N3  A       4      55.822 -27.860  61.333  1.00  0.00           N  
ATOM    125  C4  A       4      55.721 -27.009  60.273  1.00  0.00           C  
ATOM    126  C3' A       4      54.328 -29.076  57.001  1.00  0.00           C  
ATOM    127  H3' A       4      54.070 -28.016  56.978  1.00  0.00           H  
ATOM    128  C2' A       4      54.821 -29.449  58.411  1.00  0.00           C  
ATOM    129  H2' A       4      54.136 -29.080  59.176  1.00  0.00           H  
ATOM    130  O2' A       4      55.118 -30.836  58.603  1.00  0.00           O  
ATOM    131 HO2' A       4      54.759 -31.120  59.463  1.00  0.00           H  
ATOM    132  O3' A       4      53.221 -29.838  56.525  1.00  0.00           O  
ATOM    133  P   U       5      51.736 -29.608  57.139  1.00  0.00           P  
ATOM    134  OP1 U       5      50.768 -30.339  56.273  1.00  0.00           O  
ATOM    135  OP2 U       5      51.536 -28.146  57.340  1.00  0.00           O  
ATOM    136  O5' U       5      51.750 -30.307  58.602  1.00  0.00           O  
ATOM    137  C5' U       5      51.956 -31.706  58.748  1.00  0.00           C  
ATOM    138  H5' U       5      52.805 -32.013  58.137  1.00  0.00           H  
ATOM    139 H5'' U       5      51.076 -32.237  58.382  1.00  0.00           H  
ATOM    140  C4' U       5      52.230 -32.142  60.199  1.00  0.00           C  
ATOM    141  H4' U       5      52.531 -33.191  60.188  1.00  0.00           H  
ATOM    142  O4' U       5      53.264 -31.384  60.832  1.00  0.00           O  
ATOM    143  C1' U       5      52.934 -31.214  62.212  1.00  0.00           C  
ATOM    144  H1' U       5      53.763 -31.563  62.833  1.00  0.00           H  
ATOM    145  N1  U       5      52.649 -29.790  62.560  1.00  0.00           N  
ATOM    146  C6  U       5      52.314 -28.845  61.612  1.00  0.00           C  
ATOM    147  H6  U       5      52.337 -29.111  60.567  1.00  0.00           H  
ATOM    148  C5  U       5      51.941 -27.588  61.973  1.00  0.00           C  
ATOM    149  H5  U       5      51.668 -26.864  61.220  1.00  0.00           H  
ATOM    150  C4  U       5      51.872 -27.192  63.361  1.00  0.00           C  
ATOM    151  O4  U       5      51.496 -26.101  63.783  1.00  0.00           O  
ATOM    152  N3  U       5      52.276 -28.167  64.239  1.00  0.00           N  
ATOM    153  H3  U       5      52.175 -27.948  65.214  1.00  0.00           H  
ATOM    154  C2  U       5      52.660 -29.447  63.917  1.00  0.00           C  
ATOM    155  O2  U       5      52.984 -30.221  64.817  1.00  0.00           O  
ATOM    156  C3' U       5      51.010 -32.025  61.113  1.00  0.00           C  
ATOM    157  H3' U       5      50.565 -31.037  60.975  1.00  0.00           H  
ATOM    158  C2' U       5      51.696 -32.083  62.488  1.00  0.00           C  
ATOM    159  H2' U       5      51.054 -31.644  63.253  1.00  0.00           H  
ATOM    160  O2' U       5      52.125 -33.397  62.872  1.00  0.00           O  
ATOM    161 HO2' U       5      52.294 -33.431  63.834  1.00  0.00           H  
ATOM    162  O3' U       5      50.048 -33.051  60.893  1.00  0.00           O  
ATOM    163  P   A       6      48.493 -32.812  61.262  1.00  0.00           P  
ATOM    164  OP1 A       6      47.762 -34.041  60.834  1.00  0.00           O  
ATOM    165  OP2 A       6      48.084 -31.510  60.662  1.00  0.00           O  
ATOM    166  O5' A       6      48.414 -32.658  62.885  1.00  0.00           O  
ATOM    167  C5' A       6      48.518 -33.783  63.756  1.00  0.00           C  
ATOM    168  H5' A       6      49.512 -34.224  63.669  1.00  0.00           H  
ATOM    169 H5'' A       6      47.794 -34.541  63.459  1.00  0.00           H  
ATOM    170  C4' A       6      48.254 -33.435  65.234  1.00  0.00           C  
ATOM    171  H4' A       6      48.304 -34.355  65.818  1.00  0.00           H  
ATOM    172  O4' A       6      49.241 -32.533  65.731  1.00  0.00           O  
ATOM    173  C1' A       6      48.630 -31.602  66.615  1.00  0.00           C  
ATOM    174  H1' A       6      49.038 -31.716  67.620  1.00  0.00           H  
ATOM    175  N9  A       6      48.875 -30.220  66.171  1.00  0.00           N  
ATOM    176  C8  A       6      49.200 -29.785  64.913  1.00  0.00           C  
ATOM    177  H8  A       6      49.308 -30.460  64.074  1.00  0.00           H  
ATOM    178  N7  A       6      49.382 -28.496  64.827  1.00  0.00           N  
ATOM    179  C5  A       6      49.136 -28.051  66.133  1.00  0.00           C  
ATOM    180  C6  A       6      49.165 -26.791  66.774  1.00  0.00           C  
ATOM    181  N6  A       6      49.568 -25.687  66.184  1.00  0.00           N  
ATOM    182  H61 A       6      49.538 -24.816  66.700  1.00  0.00           H  
ATOM    183  H62 A       6      49.938 -25.736  65.245  1.00  0.00           H  
ATOM    184  N1  A       6      48.801 -26.646  68.052  1.00  0.00           N  
ATOM    185  C2  A       6      48.433 -27.741  68.706  1.00  0.00           C  
ATOM    186  H2  A       6      48.145 -27.604  69.740  1.00  0.00           H  
ATOM    187  N3  A       6      48.398 -28.991  68.258  1.00  0.00           N  
ATOM    188  C4  A       6      48.772 -29.087  66.949  1.00  0.00           C  
ATOM    189  C3' A       6      46.871 -32.805  65.471  1.00  0.00           C  
ATOM    190  H3' A       6      46.623 -32.176  64.614  1.00  0.00           H  
ATOM    191  C2' A       6      47.125 -31.853  66.658  1.00  0.00           C  
ATOM    192  H2' A       6      46.576 -30.925  66.489  1.00  0.00           H  
ATOM    193  O2' A       6      46.829 -32.335  67.957  1.00  0.00           O  
ATOM    194 HO2' A       6      47.256 -33.194  68.090  1.00  0.00           H  
ATOM    195  O3' A       6      45.817 -33.739  65.727  1.00  0.00           O  
ATOM    196  P   U       7      44.612 -33.963  64.658  1.00  0.00           P  
ATOM    197  OP1 U       7      43.518 -34.701  65.353  1.00  0.00           O  
ATOM    198  OP2 U       7      45.172 -34.559  63.411  1.00  0.00           O  
ATOM    199  O5' U       7      44.086 -32.449  64.349  1.00  0.00           O  
ATOM    200  C5' U       7      43.228 -32.155  63.253  1.00  0.00           C  
ATOM    201  H5' U       7      42.358 -32.815  63.283  1.00  0.00           H  
ATOM    202 H5'' U       7      43.761 -32.344  62.319  1.00  0.00           H  
ATOM    203  C4' U       7      42.729 -30.693  63.232  1.00  0.00           C  
ATOM    204  H4' U       7      42.164 -30.569  62.312  1.00  0.00           H  
ATOM    205  O4' U       7      41.862 -30.439  64.338  1.00  0.00           O  
ATOM    206  C1' U       7      42.458 -29.446  65.165  1.00  0.00           C  
ATOM    207  H1' U       7      42.009 -28.483  64.914  1.00  0.00           H  
ATOM    208  N1  U       7      42.247 -29.747  66.608  1.00  0.00           N  
ATOM    209  C6  U       7      42.492 -31.003  67.120  1.00  0.00           C  
ATOM    210  H6  U       7      42.827 -31.791  66.456  1.00  0.00           H  
ATOM    211  C5  U       7      42.302 -31.266  68.438  1.00  0.00           C  
ATOM    212  H5  U       7      42.488 -32.256  68.820  1.00  0.00           H  
ATOM    213  C4  U       7      41.850 -30.244  69.354  1.00  0.00           C  
ATOM    214  O4  U       7      41.665 -30.388  70.557  1.00  0.00           O  
ATOM    215  N3  U       7      41.638 -29.018  68.779  1.00  0.00           N  
ATOM    216  H3  U       7      41.312 -28.282  69.388  1.00  0.00           H  
ATOM    217  C2  U       7      41.806 -28.713  67.446  1.00  0.00           C  
ATOM    218  O2  U       7      41.575 -27.567  67.057  1.00  0.00           O  
ATOM    219  C3' U       7      43.877 -29.658  63.275  1.00  0.00           C  
ATOM    220  H3' U       7      44.817 -30.111  62.951  1.00  0.00           H  
ATOM    221  C2' U       7      43.941 -29.369  64.789  1.00  0.00           C  
ATOM    222  H2' U       7      44.478 -30.186  65.273  1.00  0.00           H  
ATOM    223  O2' U       7      44.562 -28.127  65.143  1.00  0.00           O  
ATOM    224 HO2' U       7      44.664 -28.055  66.111  1.00  0.00           H  
ATOM    225  O3' U       7      43.604 -28.479  62.502  1.00  0.00           O  
ATOM    226  P   A       8      43.600 -28.496  60.874  1.00  0.00           P  
ATOM    227  OP1 A       8      44.567 -29.525  60.400  1.00  0.00           O  
ATOM    228  OP2 A       8      43.780 -27.094  60.397  1.00  0.00           O  
ATOM    229  O5' A       8      42.121 -28.991  60.431  1.00  0.00           O  
ATOM    230  C5' A       8      40.970 -28.237  60.788  1.00  0.00           C  
ATOM    231  H5' A       8      40.906 -27.353  60.154  1.00  0.00           H  
ATOM    232 H5'' A       8      41.055 -27.916  61.827  1.00  0.00           H  
ATOM    233  C4' A       8      39.675 -29.049  60.655  1.00  0.00           C  
ATOM    234  H4' A       8      39.440 -29.198  59.599  1.00  0.00           H  
ATOM    235  O4' A       8      39.799 -30.310  61.300  1.00  0.00           O  
ATOM    236  C1' A       8      38.513 -30.748  61.699  1.00  0.00           C  
ATOM    237  H1' A       8      38.190 -31.529  61.006  1.00  0.00           H  
ATOM    238  N9  A       8      38.594 -31.339  63.061  1.00  0.00           N  
ATOM    239  C8  A       8      38.589 -32.681  63.358  1.00  0.00           C  
ATOM    240  H8  A       8      38.515 -33.443  62.590  1.00  0.00           H  
ATOM    241  N7  A       8      38.705 -32.964  64.628  1.00  0.00           N  
ATOM    242  C5  A       8      38.770 -31.696  65.223  1.00  0.00           C  
ATOM    243  C6  A       8      38.868 -31.236  66.562  1.00  0.00           C  
ATOM    244  N6  A       8      38.985 -32.032  67.608  1.00  0.00           N  
ATOM    245  H61 A       8      38.961 -31.637  68.539  1.00  0.00           H  
ATOM    246  H62 A       8      39.074 -33.026  67.473  1.00  0.00           H  
ATOM    247  N1  A       8      38.839 -29.933  66.862  1.00  0.00           N  
ATOM    248  C2  A       8      38.780 -29.083  65.844  1.00  0.00           C  
ATOM    249  H2  A       8      38.775 -28.032  66.105  1.00  0.00           H  
ATOM    250  N3  A       8      38.715 -29.354  64.544  1.00  0.00           N  
ATOM    251  C4  A       8      38.699 -30.696  64.285  1.00  0.00           C  
ATOM    252  C3' A       8      38.485 -28.364  61.336  1.00  0.00           C  
ATOM    253  H3' A       8      38.818 -28.012  62.310  1.00  0.00           H  
ATOM    254  C2' A       8      37.541 -29.564  61.559  1.00  0.00           C  
ATOM    255  H2' A       8      36.971 -29.409  62.474  1.00  0.00           H  
ATOM    256  O2' A       8      36.677 -29.829  60.445  1.00  0.00           O  
ATOM    257 HO2' A       8      35.995 -30.488  60.680  1.00  0.00           H  
ATOM    258  O3' A       8      37.880 -27.299  60.600  1.00  0.00           O  
ATOM    259  P   A       9      38.110 -25.741  61.007  1.00  0.00           P  
ATOM    260  OP1 A       9      37.566 -24.929  59.881  1.00  0.00           O  
ATOM    261  OP2 A       9      39.536 -25.529  61.385  1.00  0.00           O  
ATOM    262  O5' A       9      37.180 -25.431  62.313  1.00  0.00           O  
ATOM    263  C5' A       9      37.392 -26.091  63.558  1.00  0.00           C  
ATOM    264  H5' A       9      38.415 -26.464  63.608  1.00  0.00           H  
ATOM    265 H5'' A       9      36.733 -26.952  63.628  1.00  0.00           H  
ATOM    266  C4' A       9      37.189 -25.199  64.792  1.00  0.00           C  
ATOM    267  H4' A       9      37.183 -25.848  65.669  1.00  0.00           H  
ATOM    268  O4' A       9      38.294 -24.306  64.935  1.00  0.00           O  
ATOM    269  C1' A       9      37.796 -23.033  65.324  1.00  0.00           C  
ATOM    270  H1' A       9      38.361 -22.637  66.170  1.00  0.00           H  
ATOM    271  N9  A       9      37.889 -22.053  64.222  1.00  0.00           N  
ATOM    272  C8  A       9      38.272 -22.249  62.916  1.00  0.00           C  
ATOM    273  H8  A       9      38.450 -23.234  62.506  1.00  0.00           H  
ATOM    274  N7  A       9      38.446 -21.147  62.231  1.00  0.00           N  
ATOM    275  C5  A       9      38.133 -20.152  63.165  1.00  0.00           C  
ATOM    276  C6  A       9      38.152 -18.737  63.156  1.00  0.00           C  
ATOM    277  N6  A       9      38.541 -18.004  62.129  1.00  0.00           N  
ATOM    278  H61 A       9      38.620 -17.011  62.272  1.00  0.00           H  
ATOM    279  H62 A       9      38.880 -18.459  61.299  1.00  0.00           H  
ATOM    280  N1  A       9      37.807 -18.024  64.228  1.00  0.00           N  
ATOM    281  C2  A       9      37.452 -18.693  65.316  1.00  0.00           C  
ATOM    282  H2  A       9      37.181 -18.091  66.175  1.00  0.00           H  
ATOM    283  N3  A       9      37.406 -20.010  65.493  1.00  0.00           N  
ATOM    284  C4  A       9      37.763 -20.692  64.367  1.00  0.00           C  
ATOM    285  C3' A       9      35.893 -24.369  64.835  1.00  0.00           C  
ATOM    286  H3' A       9      35.694 -23.930  63.859  1.00  0.00           H  
ATOM    287  C2' A       9      36.355 -23.234  65.763  1.00  0.00           C  
ATOM    288  H2' A       9      35.783 -22.328  65.595  1.00  0.00           H  
ATOM    289  O2' A       9      36.407 -23.553  67.147  1.00  0.00           O  
ATOM    290 HO2' A       9      35.510 -23.506  67.520  1.00  0.00           H  
ATOM    291  O3' A       9      34.739 -25.034  65.349  1.00  0.00           O  
ATOM    292  P   U      10      33.448 -25.395  64.419  1.00  0.00           P  
ATOM    293  OP1 U      10      33.620 -24.818  63.056  1.00  0.00           O  
ATOM    294  OP2 U      10      32.235 -25.005  65.178  1.00  0.00           O  
ATOM    295  O5' U      10      33.395 -27.024  64.342  1.00  0.00           O  
ATOM    296  C5' U      10      33.977 -27.790  63.303  1.00  0.00           C  
ATOM    297  H5' U      10      34.814 -27.250  62.861  1.00  0.00           H  
ATOM    298 H5'' U      10      33.234 -27.954  62.520  1.00  0.00           H  
ATOM    299  C4' U      10      34.481 -29.157  63.817  1.00  0.00           C  
ATOM    300  H4' U      10      34.825 -29.726  62.952  1.00  0.00           H  
ATOM    301  O4' U      10      35.582 -29.012  64.721  1.00  0.00           O  
ATOM    302  C1' U      10      35.508 -30.044  65.703  1.00  0.00           C  
ATOM    303  H1' U      10      36.432 -30.618  65.719  1.00  0.00           H  
ATOM    304  N1  U      10      35.268 -29.538  67.082  1.00  0.00           N  
ATOM    305  C6  U      10      34.769 -28.278  67.331  1.00  0.00           C  
ATOM    306  H6  U      10      34.541 -27.617  66.506  1.00  0.00           H  
ATOM    307  C5  U      10      34.558 -27.859  68.605  1.00  0.00           C  
ATOM    308  H5  U      10      34.144 -26.884  68.787  1.00  0.00           H  
ATOM    309  C4  U      10      34.869 -28.689  69.746  1.00  0.00           C  
ATOM    310  O4  U      10      34.746 -28.371  70.926  1.00  0.00           O  
ATOM    311  N3  U      10      35.321 -29.938  69.416  1.00  0.00           N  
ATOM    312  H3  U      10      35.520 -30.556  70.186  1.00  0.00           H  
ATOM    313  C2  U      10      35.525 -30.417  68.142  1.00  0.00           C  
ATOM    314  O2  U      10      35.901 -31.580  67.992  1.00  0.00           O  
ATOM    315  C3' U      10      33.444 -30.034  64.544  1.00  0.00           C  
ATOM    316  H3' U      10      32.912 -29.436  65.285  1.00  0.00           H  
ATOM    317  C2' U      10      34.395 -30.990  65.278  1.00  0.00           C  
ATOM    318  H2' U      10      33.902 -31.433  66.143  1.00  0.00           H  
ATOM    319  O2' U      10      34.976 -31.994  64.448  1.00  0.00           O  
ATOM    320 HO2' U      10      34.263 -32.617  64.213  1.00  0.00           H  
ATOM    321  O3' U      10      32.509 -30.697  63.697  1.00  0.00           O  
ATOM    322  P   C      11      31.440 -31.755  64.318  1.00  0.00           P  
ATOM    323  OP1 C      11      30.430 -32.025  63.253  1.00  0.00           O  
ATOM    324  OP2 C      11      30.992 -31.273  65.653  1.00  0.00           O  
ATOM    325  O5' C      11      32.345 -33.092  64.535  1.00  0.00           O  
ATOM    326  C5' C      11      31.804 -34.406  64.521  1.00  0.00           C  
ATOM    327  H5' C      11      32.382 -34.997  63.811  1.00  0.00           H  
ATOM    328 H5'' C      11      30.776 -34.389  64.160  1.00  0.00           H  
ATOM    329  C4' C      11      31.832 -35.146  65.872  1.00  0.00           C  
ATOM    330  H4' C      11      31.943 -36.210  65.653  1.00  0.00           H  
ATOM    331  O4' C      11      32.888 -34.749  66.755  1.00  0.00           O  
ATOM    332  C1' C      11      32.488 -35.067  68.091  1.00  0.00           C  
ATOM    333  H1' C      11      33.154 -35.831  68.499  1.00  0.00           H  
ATOM    334  N1  C      11      32.474 -33.904  69.024  1.00  0.00           N  
ATOM    335  C6  C      11      32.315 -32.616  68.581  1.00  0.00           C  
ATOM    336  H6  C      11      32.281 -32.425  67.514  1.00  0.00           H  
ATOM    337  C5  C      11      32.191 -31.599  69.468  1.00  0.00           C  
ATOM    338  H5  C      11      32.061 -30.591  69.115  1.00  0.00           H  
ATOM    339  C4  C      11      32.220 -31.935  70.854  1.00  0.00           C  
ATOM    340  N4  C      11      32.139 -31.011  71.773  1.00  0.00           N  
ATOM    341  H41 C      11      32.213 -31.328  72.731  1.00  0.00           H  
ATOM    342  H42 C      11      31.990 -30.054  71.517  1.00  0.00           H  
ATOM    343  N3  C      11      32.353 -33.166  71.302  1.00  0.00           N  
ATOM    344  C2  C      11      32.484 -34.173  70.405  1.00  0.00           C  
ATOM    345  O2  C      11      32.616 -35.322  70.836  1.00  0.00           O  
ATOM    346  C3' C      11      30.559 -34.990  66.706  1.00  0.00           C  
ATOM    347  H3' C      11      30.374 -33.926  66.873  1.00  0.00           H  
ATOM    348  C2' C      11      31.070 -35.638  68.006  1.00  0.00           C  
ATOM    349  H2' C      11      30.463 -35.311  68.847  1.00  0.00           H  
ATOM    350  O2' C      11      31.177 -37.068  67.959  1.00  0.00           O  
ATOM    351 HO2' C      11      31.348 -37.424  68.853  1.00  0.00           H  
ATOM    352  O3' C      11      29.398 -35.623  66.168  1.00  0.00           O  
ATOM    353  P   G      12      27.913 -35.155  66.638  1.00  0.00           P  
ATOM    354  OP1 G      12      26.940 -36.126  66.054  1.00  0.00           O  
ATOM    355  OP2 G      12      27.756 -33.715  66.292  1.00  0.00           O  
ATOM    356  O5' G      12      27.860 -35.285  68.262  1.00  0.00           O  
ATOM    357  C5' G      12      27.887 -36.563  68.883  1.00  0.00           C  
ATOM    358  H5' G      12      28.700 -37.152  68.462  1.00  0.00           H  
ATOM    359 H5'' G      12      26.959 -37.090  68.660  1.00  0.00           H  
ATOM    360  C4' G      12      28.069 -36.522  70.411  1.00  0.00           C  
ATOM    361  H4' G      12      28.272 -37.539  70.753  1.00  0.00           H  
ATOM    362  O4' G      12      29.131 -35.673  70.847  1.00  0.00           O  
ATOM    363  C1' G      12      28.829 -35.238  72.170  1.00  0.00           C  
ATOM    364  H1' G      12      29.582 -35.616  72.865  1.00  0.00           H  
ATOM    365  N9  G      12      28.815 -33.763  72.292  1.00  0.00           N  
ATOM    366  C8  G      12      28.643 -32.793  71.336  1.00  0.00           C  
ATOM    367  H8  G      12      28.462 -33.028  70.293  1.00  0.00           H  
ATOM    368  N7  G      12      28.736 -31.572  71.797  1.00  0.00           N  
ATOM    369  C5  G      12      28.963 -31.741  73.171  1.00  0.00           C  
ATOM    370  C6  G      12      29.164 -30.801  74.255  1.00  0.00           C  
ATOM    371  O6  G      12      29.272 -29.574  74.222  1.00  0.00           O  
ATOM    372  N1  G      12      29.247 -31.400  75.497  1.00  0.00           N  
ATOM    373  H1  G      12      29.364 -30.809  76.303  1.00  0.00           H  
ATOM    374  C2  G      12      29.235 -32.743  75.670  1.00  0.00           C  
ATOM    375  N2  G      12      29.306 -33.192  76.889  1.00  0.00           N  
ATOM    376  H21 G      12      29.250 -32.540  77.665  1.00  0.00           H  
ATOM    377  H22 G      12      29.300 -34.187  77.020  1.00  0.00           H  
ATOM    378  N3  G      12      29.115 -33.649  74.707  1.00  0.00           N  
ATOM    379  C4  G      12      28.972 -33.084  73.475  1.00  0.00           C  
ATOM    380  C3' G      12      26.835 -36.020  71.159  1.00  0.00           C  
ATOM    381  H3' G      12      26.547 -35.051  70.745  1.00  0.00           H  
ATOM    382  C2' G      12      27.459 -35.812  72.552  1.00  0.00           C  
ATOM    383  H2' G      12      26.874 -35.096  73.132  1.00  0.00           H  
ATOM    384  O2' G      12      27.682 -37.021  73.288  1.00  0.00           O  
ATOM    385 HO2' G      12      27.916 -36.807  74.211  1.00  0.00           H  
ATOM    386  O3' G      12      25.739 -36.931  71.116  1.00  0.00           O  
ATOM    387  P   C      13      24.229 -36.393  71.306  1.00  0.00           P  
ATOM    388  OP1 C      13      23.327 -37.582  71.330  1.00  0.00           O  
ATOM    389  OP2 C      13      23.977 -35.342  70.282  1.00  0.00           O  
ATOM    390  O5' C      13      24.216 -35.689  72.770  1.00  0.00           O  
ATOM    391  C5' C      13      24.274 -36.483  73.947  1.00  0.00           C  
ATOM    392  H5' C      13      25.146 -37.134  73.907  1.00  0.00           H  
ATOM    393 H5'' C      13      23.388 -37.118  73.988  1.00  0.00           H  
ATOM    394  C4' C      13      24.334 -35.675  75.250  1.00  0.00           C  
ATOM    395  H4' C      13      24.275 -36.381  76.080  1.00  0.00           H  
ATOM    396  O4' C      13      25.527 -34.907  75.408  1.00  0.00           O  
ATOM    397  C1' C      13      25.217 -33.785  76.235  1.00  0.00           C  
ATOM    398  H1' C      13      25.795 -33.829  77.161  1.00  0.00           H  
ATOM    399  N1  C      13      25.499 -32.492  75.564  1.00  0.00           N  
ATOM    400  C6  C      13      25.541 -32.387  74.204  1.00  0.00           C  
ATOM    401  H6  C      13      25.402 -33.267  73.585  1.00  0.00           H  
ATOM    402  C5  C      13      25.763 -31.188  73.637  1.00  0.00           C  
ATOM    403  H5  C      13      25.828 -31.140  72.581  1.00  0.00           H  
ATOM    404  C4  C      13      25.907 -30.049  74.486  1.00  0.00           C  
ATOM    405  N4  C      13      26.018 -28.851  73.975  1.00  0.00           N  
ATOM    406  H41 C      13      26.103 -28.087  74.622  1.00  0.00           H  
ATOM    407  H42 C      13      26.045 -28.711  72.978  1.00  0.00           H  
ATOM    408  N3  C      13      25.894 -30.136  75.804  1.00  0.00           N  
ATOM    409  C2  C      13      25.681 -31.350  76.361  1.00  0.00           C  
ATOM    410  O2  C      13      25.650 -31.413  77.588  1.00  0.00           O  
ATOM    411  C3' C      13      23.176 -34.690  75.404  1.00  0.00           C  
ATOM    412  H3' C      13      23.134 -34.052  74.519  1.00  0.00           H  
ATOM    413  C2' C      13      23.730 -33.869  76.582  1.00  0.00           C  
ATOM    414  H2' C      13      23.274 -32.880  76.608  1.00  0.00           H  
ATOM    415  O2' C      13      23.662 -34.506  77.853  1.00  0.00           O  
ATOM    416 HO2' C      13      23.054 -33.990  78.411  1.00  0.00           H  
ATOM    417  O3' C      13      21.917 -35.327  75.609  1.00  0.00           O  
ATOM    418  P   G      14      20.541 -34.483  75.545  1.00  0.00           P  
ATOM    419  OP1 G      14      19.408 -35.451  75.626  1.00  0.00           O  
ATOM    420  OP2 G      14      20.600 -33.557  74.379  1.00  0.00           O  
ATOM    421  O5' G      14      20.573 -33.593  76.895  1.00  0.00           O  
ATOM    422  C5' G      14      20.486 -34.203  78.175  1.00  0.00           C  
ATOM    423  H5' G      14      21.176 -35.045  78.237  1.00  0.00           H  
ATOM    424 H5'' G      14      19.477 -34.594  78.320  1.00  0.00           H  
ATOM    425  C4' G      14      20.801 -33.216  79.311  1.00  0.00           C  
ATOM    426  H4' G      14      20.789 -33.753  80.261  1.00  0.00           H  
ATOM    427  O4' G      14      22.069 -32.566  79.170  1.00  0.00           O  
ATOM    428  C1' G      14      21.956 -31.212  79.609  1.00  0.00           C  
ATOM    429  H1' G      14      22.670 -31.018  80.413  1.00  0.00           H  
ATOM    430  N9  G      14      22.263 -30.278  78.494  1.00  0.00           N  
ATOM    431  C8  G      14      22.198 -30.518  77.145  1.00  0.00           C  
ATOM    432  H8  G      14      21.737 -31.406  76.736  1.00  0.00           H  
ATOM    433  N7  G      14      22.787 -29.618  76.409  1.00  0.00           N  
ATOM    434  C5  G      14      23.221 -28.660  77.333  1.00  0.00           C  
ATOM    435  C6  G      14      23.931 -27.412  77.158  1.00  0.00           C  
ATOM    436  O6  G      14      24.397 -26.916  76.129  1.00  0.00           O  
ATOM    437  N1  G      14      24.075 -26.693  78.327  1.00  0.00           N  
ATOM    438  H1  G      14      24.552 -25.807  78.280  1.00  0.00           H  
ATOM    439  C2  G      14      23.604 -27.118  79.523  1.00  0.00           C  
ATOM    440  N2  G      14      23.769 -26.307  80.534  1.00  0.00           N  
ATOM    441  H21 G      14      24.213 -25.403  80.383  1.00  0.00           H  
ATOM    442  H22 G      14      23.431 -26.588  81.438  1.00  0.00           H  
ATOM    443  N3  G      14      22.984 -28.281  79.744  1.00  0.00           N  
ATOM    444  C4  G      14      22.822 -29.019  78.605  1.00  0.00           C  
ATOM    445  C3' G      14      19.752 -32.112  79.378  1.00  0.00           C  
ATOM    446  H3' G      14      19.556 -31.743  78.369  1.00  0.00           H  
ATOM    447  C2' G      14      20.535 -31.035  80.147  1.00  0.00           C  
ATOM    448  H2' G      14      20.157 -30.054  79.883  1.00  0.00           H  
ATOM    449  O2' G      14      20.563 -31.237  81.566  1.00  0.00           O  
ATOM    450 HO2' G      14      20.823 -30.410  82.017  1.00  0.00           H  
ATOM    451  O3' G      14      18.549 -32.560  80.001  1.00  0.00           O  
ATOM    452  P   U      15      17.122 -31.975  79.533  1.00  0.00           P  
ATOM    453  OP1 U      15      16.084 -32.478  80.478  1.00  0.00           O  
ATOM    454  OP2 U      15      16.950 -32.254  78.080  1.00  0.00           O  
ATOM    455  O5' U      15      17.288 -30.378  79.724  1.00  0.00           O  
ATOM    456  C5' U      15      17.281 -29.792  81.017  1.00  0.00           C  
ATOM    457  H5' U      15      17.949 -30.346  81.678  1.00  0.00           H  
ATOM    458 H5'' U      15      16.273 -29.844  81.431  1.00  0.00           H  
ATOM    459  C4' U      15      17.730 -28.324  81.000  1.00  0.00           C  
ATOM    460  H4' U      15      17.567 -27.906  81.995  1.00  0.00           H  
ATOM    461  O4' U      15      19.109 -28.169  80.663  1.00  0.00           O  
ATOM    462  C1' U      15      19.273 -26.941  79.964  1.00  0.00           C  
ATOM    463  H1' U      15      19.981 -26.314  80.509  1.00  0.00           H  
ATOM    464  N1  U      15      19.775 -27.118  78.566  1.00  0.00           N  
ATOM    465  C6  U      15      19.369 -28.154  77.752  1.00  0.00           C  
ATOM    466  H6  U      15      18.709 -28.915  78.145  1.00  0.00           H  
ATOM    467  C5  U      15      19.791 -28.226  76.462  1.00  0.00           C  
ATOM    468  H5  U      15      19.465 -29.040  75.832  1.00  0.00           H  
ATOM    469  C4  U      15      20.693 -27.240  75.895  1.00  0.00           C  
ATOM    470  O4  U      15      21.147 -27.253  74.754  1.00  0.00           O  
ATOM    471  N3  U      15      21.061 -26.244  76.766  1.00  0.00           N  
ATOM    472  H3  U      15      21.683 -25.535  76.415  1.00  0.00           H  
ATOM    473  C2  U      15      20.622 -26.122  78.065  1.00  0.00           C  
ATOM    474  O2  U      15      20.983 -25.155  78.731  1.00  0.00           O  
ATOM    475  C3' U      15      16.967 -27.463  79.993  1.00  0.00           C  
ATOM    476  H3' U      15      17.015 -27.948  79.020  1.00  0.00           H  
ATOM    477  C2' U      15      17.909 -26.251  79.975  1.00  0.00           C  
ATOM    478  H2' U      15      17.771 -25.666  79.075  1.00  0.00           H  
ATOM    479  O2' U      15      17.852 -25.429  81.142  1.00  0.00           O  
ATOM    480 HO2' U      15      17.443 -24.578  80.899  1.00  0.00           H  
ATOM    481  O3' U      15      15.605 -27.219  80.327  1.00  0.00           O  
ATOM    482  P   G      16      14.555 -26.742  79.188  1.00  0.00           P  
ATOM    483  OP1 G      16      13.184 -26.815  79.767  1.00  0.00           O  
ATOM    484  OP2 G      16      14.834 -27.487  77.929  1.00  0.00           O  
ATOM    485  O5' G      16      14.934 -25.192  78.937  1.00  0.00           O  
ATOM    486  C5' G      16      14.717 -24.218  79.947  1.00  0.00           C  
ATOM    487  H5' G      16      15.010 -24.626  80.916  1.00  0.00           H  
ATOM    488 H5'' G      16      13.657 -23.965  79.991  1.00  0.00           H  
ATOM    489  C4' G      16      15.536 -22.944  79.702  1.00  0.00           C  
ATOM    490  H4' G      16      15.412 -22.278  80.558  1.00  0.00           H  
ATOM    491  O4' G      16      16.922 -23.251  79.566  1.00  0.00           O  
ATOM    492  C1' G      16      17.486 -22.418  78.565  1.00  0.00           C  
ATOM    493  H1' G      16      18.352 -21.892  78.974  1.00  0.00           H  
ATOM    494  N9  G      16      17.957 -23.197  77.396  1.00  0.00           N  
ATOM    495  C8  G      16      17.585 -24.432  76.926  1.00  0.00           C  
ATOM    496  H8  G      16      16.786 -25.010  77.366  1.00  0.00           H  
ATOM    497  N7  G      16      18.316 -24.871  75.935  1.00  0.00           N  
ATOM    498  C5  G      16      19.175 -23.799  75.658  1.00  0.00           C  
ATOM    499  C6  G      16      20.175 -23.594  74.636  1.00  0.00           C  
ATOM    500  O6  G      16      20.611 -24.383  73.797  1.00  0.00           O  
ATOM    501  N1  G      16      20.683 -22.312  74.621  1.00  0.00           N  
ATOM    502  H1  G      16      21.347 -22.079  73.898  1.00  0.00           H  
ATOM    503  C2  G      16      20.360 -21.371  75.533  1.00  0.00           C  
ATOM    504  N2  G      16      20.870 -20.186  75.357  1.00  0.00           N  
ATOM    505  H21 G      16      21.416 -20.025  74.515  1.00  0.00           H  
ATOM    506  H22 G      16      20.599 -19.446  75.981  1.00  0.00           H  
ATOM    507  N3  G      16      19.505 -21.529  76.536  1.00  0.00           N  
ATOM    508  C4  G      16      18.932 -22.766  76.537  1.00  0.00           C  
ATOM    509  C3' G      16      15.127 -22.173  78.444  1.00  0.00           C  
ATOM    510  H3' G      16      14.948 -22.881  77.631  1.00  0.00           H  
ATOM    511  C2' G      16      16.424 -21.393  78.165  1.00  0.00           C  
ATOM    512  H2' G      16      16.496 -21.133  77.108  1.00  0.00           H  
ATOM    513  O2' G      16      16.611 -20.243  78.999  1.00  0.00           O  
ATOM    514 HO2' G      16      17.342 -19.695  78.656  1.00  0.00           H  
ATOM    515  O3' G      16      13.990 -21.340  78.654  1.00  0.00           O  
ATOM    516  P   G      17      13.056 -20.895  77.417  1.00  0.00           P  
ATOM    517  OP1 G      17      12.110 -19.860  77.927  1.00  0.00           O  
ATOM    518  OP2 G      17      12.481 -22.131  76.818  1.00  0.00           O  
ATOM    519  O5' G      17      14.040 -20.217  76.314  1.00  0.00           O  
ATOM    520  C5' G      17      14.583 -18.915  76.507  1.00  0.00           C  
ATOM    521  H5' G      17      15.243 -18.904  77.372  1.00  0.00           H  
ATOM    522 H5'' G      17      13.772 -18.214  76.706  1.00  0.00           H  
ATOM    523  C4' G      17      15.357 -18.392  75.286  1.00  0.00           C  
ATOM    524  H4' G      17      15.676 -17.371  75.504  1.00  0.00           H  
ATOM    525  O4' G      17      16.526 -19.137  74.955  1.00  0.00           O  
ATOM    526  C1' G      17      16.564 -19.325  73.538  1.00  0.00           C  
ATOM    527  H1' G      17      17.558 -19.089  73.152  1.00  0.00           H  
ATOM    528  N9  G      17      16.327 -20.778  73.296  1.00  0.00           N  
ATOM    529  C8  G      17      16.797 -21.793  74.088  1.00  0.00           C  
ATOM    530  H8  G      17      17.208 -21.598  75.067  1.00  0.00           H  
ATOM    531  N7  G      17      16.750 -22.981  73.556  1.00  0.00           N  
ATOM    532  C5  G      17      16.168 -22.753  72.305  1.00  0.00           C  
ATOM    533  C6  G      17      15.872 -23.652  71.216  1.00  0.00           C  
ATOM    534  O6  G      17      16.084 -24.861  71.129  1.00  0.00           O  
ATOM    535  N1  G      17      15.282 -23.032  70.131  1.00  0.00           N  
ATOM    536  H1  G      17      15.021 -23.609  69.356  1.00  0.00           H  
ATOM    537  C2  G      17      14.970 -21.713  70.114  1.00  0.00           C  
ATOM    538  N2  G      17      14.346 -21.241  69.070  1.00  0.00           N  
ATOM    539  H21 G      17      14.399 -21.749  68.194  1.00  0.00           H  
ATOM    540  H22 G      17      14.100 -20.269  69.089  1.00  0.00           H  
ATOM    541  N3  G      17      15.254 -20.844  71.077  1.00  0.00           N  
ATOM    542  C4  G      17      15.864 -21.413  72.157  1.00  0.00           C  
ATOM    543  C3' G      17      14.474 -18.340  74.038  1.00  0.00           C  
ATOM    544  H3' G      17      13.909 -19.271  73.950  1.00  0.00           H  
ATOM    545  C2' G      17      15.550 -18.325  72.944  1.00  0.00           C  
ATOM    546  H2' G      17      15.121 -18.652  72.001  1.00  0.00           H  
ATOM    547  O2' G      17      16.221 -17.069  72.781  1.00  0.00           O  
ATOM    548 HO2' G      17      16.514 -16.970  71.854  1.00  0.00           H  
ATOM    549  O3' G      17      13.581 -17.236  74.112  1.00  0.00           O  
ATOM    550  P   A      18      12.452 -16.950  72.996  1.00  0.00           P  
ATOM    551  OP1 A      18      13.110 -16.318  71.817  1.00  0.00           O  
ATOM    552  OP2 A      18      11.410 -16.170  73.723  1.00  0.00           O  
ATOM    553  O5' A      18      11.842 -18.392  72.504  1.00  0.00           O  
ATOM    554  C5' A      18      10.587 -18.918  72.943  1.00  0.00           C  
ATOM    555  H5' A      18      10.389 -18.610  73.972  1.00  0.00           H  
ATOM    556 H5'' A      18      10.673 -20.004  72.947  1.00  0.00           H  
ATOM    557  C4' A      18       9.365 -18.558  72.057  1.00  0.00           C  
ATOM    558  H4' A      18       8.482 -19.046  72.465  1.00  0.00           H  
ATOM    559  O4' A      18       9.110 -17.159  72.075  1.00  0.00           O  
ATOM    560  C1' A      18       8.498 -16.754  70.861  1.00  0.00           C  
ATOM    561  H1' A      18       7.425 -16.646  71.041  1.00  0.00           H  
ATOM    562  N9  A      18       9.024 -15.423  70.442  1.00  0.00           N  
ATOM    563  C8  A      18      10.090 -14.722  70.962  1.00  0.00           C  
ATOM    564  H8  A      18      10.762 -15.152  71.685  1.00  0.00           H  
ATOM    565  N7  A      18      10.198 -13.486  70.546  1.00  0.00           N  
ATOM    566  C5  A      18       9.123 -13.366  69.654  1.00  0.00           C  
ATOM    567  C6  A      18       8.601 -12.312  68.859  1.00  0.00           C  
ATOM    568  N6  A      18       9.073 -11.077  68.824  1.00  0.00           N  
ATOM    569  H61 A      18       8.608 -10.399  68.241  1.00  0.00           H  
ATOM    570  H62 A      18       9.860 -10.829  69.408  1.00  0.00           H  
ATOM    571  N1  A      18       7.537 -12.500  68.077  1.00  0.00           N  
ATOM    572  C2  A      18       6.973 -13.703  68.079  1.00  0.00           C  
ATOM    573  H2  A      18       6.115 -13.823  67.430  1.00  0.00           H  
ATOM    574  N3  A      18       7.325 -14.777  68.786  1.00  0.00           N  
ATOM    575  C4  A      18       8.422 -14.544  69.564  1.00  0.00           C  
ATOM    576  C3' A      18       9.510 -18.968  70.577  1.00  0.00           C  
ATOM    577  H3' A      18      10.547 -18.762  70.307  1.00  0.00           H  
ATOM    578  C2' A      18       8.700 -17.876  69.823  1.00  0.00           C  
ATOM    579  H2' A      18       9.302 -17.509  68.988  1.00  0.00           H  
ATOM    580  O2' A      18       7.411 -18.274  69.355  1.00  0.00           O  
ATOM    581 HO2' A      18       7.012 -17.550  68.833  1.00  0.00           H  
ATOM    582  O3' A      18       9.285 -20.353  70.197  1.00  0.00           O  
ATOM    583  P   U      19       8.248 -21.390  70.945  1.00  0.00           P  
ATOM    584  OP1 U      19       6.842 -20.987  70.661  1.00  0.00           O  
ATOM    585  OP2 U      19       8.659 -21.531  72.370  1.00  0.00           O  
ATOM    586  O5' U      19       8.485 -22.857  70.249  1.00  0.00           O  
ATOM    587  C5' U      19       7.728 -23.993  70.685  1.00  0.00           C  
ATOM    588  H5' U      19       6.669 -23.793  70.512  1.00  0.00           H  
ATOM    589 H5'' U      19       7.866 -24.102  71.762  1.00  0.00           H  
ATOM    590  C4' U      19       8.058 -25.363  70.043  1.00  0.00           C  
ATOM    591  H4' U      19       7.487 -26.116  70.588  1.00  0.00           H  
ATOM    592  O4' U      19       7.635 -25.456  68.682  1.00  0.00           O  
ATOM    593  C1' U      19       8.679 -26.011  67.887  1.00  0.00           C  
ATOM    594  H1' U      19       8.272 -26.824  67.281  1.00  0.00           H  
ATOM    595  N1  U      19       9.143 -24.934  66.965  1.00  0.00           N  
ATOM    596  C6  U      19       9.635 -23.753  67.475  1.00  0.00           C  
ATOM    597  H6  U      19      10.177 -23.743  68.408  1.00  0.00           H  
ATOM    598  C5  U      19       9.319 -22.572  66.887  1.00  0.00           C  
ATOM    599  H5  U      19       9.618 -21.646  67.355  1.00  0.00           H  
ATOM    600  C4  U      19       8.552 -22.516  65.660  1.00  0.00           C  
ATOM    601  O4  U      19       8.135 -21.496  65.118  1.00  0.00           O  
ATOM    602  N3  U      19       8.325 -23.744  65.085  1.00  0.00           N  
ATOM    603  H3  U      19       7.877 -23.751  64.187  1.00  0.00           H  
ATOM    604  C2  U      19       8.596 -24.963  65.674  1.00  0.00           C  
ATOM    605  O2  U      19       8.315 -26.001  65.072  1.00  0.00           O  
ATOM    606  C3' U      19       9.535 -25.782  70.131  1.00  0.00           C  
ATOM    607  H3' U      19      10.156 -24.891  70.070  1.00  0.00           H  
ATOM    608  C2' U      19       9.710 -26.616  68.846  1.00  0.00           C  
ATOM    609  H2' U      19      10.724 -26.509  68.463  1.00  0.00           H  
ATOM    610  O2' U      19       9.346 -27.994  69.016  1.00  0.00           O  
ATOM    611 HO2' U      19       9.727 -28.541  68.304  1.00  0.00           H  
ATOM    612  O3' U      19       9.851 -26.491  71.328  1.00  0.00           O  
ATOM    613  P   A      20      11.392 -26.749  71.761  1.00  0.00           P  
ATOM    614  OP1 A      20      11.342 -27.325  73.137  1.00  0.00           O  
ATOM    615  OP2 A      20      12.143 -25.477  71.555  1.00  0.00           O  
ATOM    616  O5' A      20      12.010 -27.869  70.743  1.00  0.00           O  
ATOM    617  C5' A      20      12.782 -28.967  71.230  1.00  0.00           C  
ATOM    618  H5' A      20      12.121 -29.701  71.695  1.00  0.00           H  
ATOM    619 H5'' A      20      13.464 -28.601  71.996  1.00  0.00           H  
ATOM    620  C4' A      20      13.636 -29.674  70.158  1.00  0.00           C  
ATOM    621  H4' A      20      14.224 -30.449  70.645  1.00  0.00           H  
ATOM    622  O4' A      20      12.850 -30.303  69.151  1.00  0.00           O  
ATOM    623  C1' A      20      13.556 -30.257  67.912  1.00  0.00           C  
ATOM    624  H1' A      20      13.819 -31.272  67.603  1.00  0.00           H  
ATOM    625  N9  A      20      12.648 -29.683  66.891  1.00  0.00           N  
ATOM    626  C8  A      20      12.064 -28.441  66.865  1.00  0.00           C  
ATOM    627  H8  A      20      12.293 -27.684  67.603  1.00  0.00           H  
ATOM    628  N7  A      20      11.181 -28.276  65.912  1.00  0.00           N  
ATOM    629  C5  A      20      11.229 -29.501  65.223  1.00  0.00           C  
ATOM    630  C6  A      20      10.560 -30.053  64.096  1.00  0.00           C  
ATOM    631  N6  A      20       9.603 -29.459  63.405  1.00  0.00           N  
ATOM    632  H61 A      20       9.189 -29.959  62.633  1.00  0.00           H  
ATOM    633  H62 A      20       9.282 -28.543  63.687  1.00  0.00           H  
ATOM    634  N1  A      20      10.856 -31.273  63.641  1.00  0.00           N  
ATOM    635  C2  A      20      11.786 -31.967  64.288  1.00  0.00           C  
ATOM    636  H2  A      20      12.008 -32.949  63.891  1.00  0.00           H  
ATOM    637  N3  A      20      12.474 -31.605  65.370  1.00  0.00           N  
ATOM    638  C4  A      20      12.147 -30.348  65.793  1.00  0.00           C  
ATOM    639  C3' A      20      14.583 -28.719  69.420  1.00  0.00           C  
ATOM    640  H3' A      20      13.977 -27.857  69.132  1.00  0.00           H  
ATOM    641  C2' A      20      14.857 -29.450  68.085  1.00  0.00           C  
ATOM    642  H2' A      20      14.968 -28.723  67.277  1.00  0.00           H  
ATOM    643  O2' A      20      15.934 -30.382  68.062  1.00  0.00           O  
ATOM    644 HO2' A      20      16.754 -29.932  67.783  1.00  0.00           H  
ATOM    645  O3' A      20      15.693 -28.157  70.136  1.00  0.00           O  
ATOM    646  P   U      21      16.599 -28.937  71.272  1.00  0.00           P  
ATOM    647  OP1 U      21      16.637 -30.412  71.033  1.00  0.00           O  
ATOM    648  OP2 U      21      16.162 -28.467  72.620  1.00  0.00           O  
ATOM    649  O5' U      21      18.101 -28.347  70.997  1.00  0.00           O  
ATOM    650  C5' U      21      18.679 -28.593  69.725  1.00  0.00           C  
ATOM    651  H5' U      21      17.871 -28.599  68.999  1.00  0.00           H  
ATOM    652 H5'' U      21      19.126 -29.585  69.709  1.00  0.00           H  
ATOM    653  C4' U      21      19.679 -27.580  69.162  1.00  0.00           C  
ATOM    654  H4' U      21      19.600 -27.678  68.097  1.00  0.00           H  
ATOM    655  O4' U      21      19.408 -26.232  69.464  1.00  0.00           O  
ATOM    656  C1' U      21      20.540 -25.535  68.985  1.00  0.00           C  
ATOM    657  H1' U      21      20.385 -25.377  67.925  1.00  0.00           H  
ATOM    658  N1  U      21      20.663 -24.195  69.616  1.00  0.00           N  
ATOM    659  C6  U      21      19.937 -23.882  70.746  1.00  0.00           C  
ATOM    660  H6  U      21      19.556 -24.680  71.371  1.00  0.00           H  
ATOM    661  C5  U      21      19.655 -22.592  71.058  1.00  0.00           C  
ATOM    662  H5  U      21      19.071 -22.366  71.934  1.00  0.00           H  
ATOM    663  C4  U      21      20.124 -21.499  70.238  1.00  0.00           C  
ATOM    664  O4  U      21      19.883 -20.310  70.432  1.00  0.00           O  
ATOM    665  N3  U      21      20.914 -21.879  69.184  1.00  0.00           N  
ATOM    666  H3  U      21      21.028 -21.205  68.444  1.00  0.00           H  
ATOM    667  C2  U      21      21.223 -23.178  68.839  1.00  0.00           C  
ATOM    668  O2  U      21      21.938 -23.385  67.856  1.00  0.00           O  
ATOM    669  C3' U      21      21.156 -27.829  69.431  1.00  0.00           C  
ATOM    670  H3' U      21      21.301 -27.976  70.504  1.00  0.00           H  
ATOM    671  C2' U      21      21.763 -26.460  69.026  1.00  0.00           C  
ATOM    672  H2' U      21      22.473 -26.129  69.783  1.00  0.00           H  
ATOM    673  O2' U      21      22.348 -26.476  67.737  1.00  0.00           O  
ATOM    674 HO2' U      21      22.894 -27.303  67.734  1.00  0.00           H  
ATOM    675  O3' U      21      21.547 -28.991  68.684  1.00  0.00           O  
ATOM    676  P   G      22      23.088 -29.467  68.551  1.00  0.00           P  
ATOM    677  OP1 G      22      23.807 -28.510  67.652  1.00  0.00           O  
ATOM    678  OP2 G      22      23.079 -30.927  68.210  1.00  0.00           O  
ATOM    679  O5' G      22      23.532 -29.264  70.111  1.00  0.00           O  
ATOM    680  C5' G      22      24.518 -30.054  70.740  1.00  0.00           C  
ATOM    681  H5' G      22      24.249 -31.110  70.677  1.00  0.00           H  
ATOM    682 H5'' G      22      24.502 -29.760  71.787  1.00  0.00           H  
ATOM    683  C4' G      22      25.966 -29.869  70.251  1.00  0.00           C  
ATOM    684  H4' G      22      26.642 -30.154  71.051  1.00  0.00           H  
ATOM    685  O4' G      22      26.320 -30.652  69.124  1.00  0.00           O  
ATOM    686  C1' G      22      27.401 -29.980  68.490  1.00  0.00           C  
ATOM    687  H1' G      22      28.319 -30.547  68.640  1.00  0.00           H  
ATOM    688  N9  G      22      27.177 -29.902  67.024  1.00  0.00           N  
ATOM    689  C8  G      22      26.203 -30.505  66.262  1.00  0.00           C  
ATOM    690  H8  G      22      25.364 -31.024  66.709  1.00  0.00           H  
ATOM    691  N7  G      22      26.389 -30.421  64.968  1.00  0.00           N  
ATOM    692  C5  G      22      27.593 -29.707  64.858  1.00  0.00           C  
ATOM    693  C6  G      22      28.362 -29.289  63.706  1.00  0.00           C  
ATOM    694  O6  G      22      28.124 -29.457  62.506  1.00  0.00           O  
ATOM    695  N1  G      22      29.511 -28.589  64.026  1.00  0.00           N  
ATOM    696  H1  G      22      30.106 -28.302  63.280  1.00  0.00           H  
ATOM    697  C2  G      22      29.862 -28.319  65.315  1.00  0.00           C  
ATOM    698  N2  G      22      30.878 -27.531  65.538  1.00  0.00           N  
ATOM    699  H21 G      22      31.478 -27.159  64.818  1.00  0.00           H  
ATOM    700  H22 G      22      31.025 -27.233  66.479  1.00  0.00           H  
ATOM    701  N3  G      22      29.183 -28.659  66.406  1.00  0.00           N  
ATOM    702  C4  G      22      28.060 -29.372  66.113  1.00  0.00           C  
ATOM    703  C3' G      22      26.302 -28.417  69.955  1.00  0.00           C  
ATOM    704  H3' G      22      25.574 -28.034  69.246  1.00  0.00           H  
ATOM    705  C2' G      22      27.606 -28.605  69.163  1.00  0.00           C  
ATOM    706  H2' G      22      27.688 -27.809  68.423  1.00  0.00           H  
ATOM    707  O2' G      22      28.779 -28.692  69.974  1.00  0.00           O  
ATOM    708 HO2' G      22      29.402 -27.994  69.711  1.00  0.00           H  
ATOM    709  O3' G      22      26.309 -27.595  71.132  1.00  0.00           O  
ATOM    710  P   G      23      26.152 -25.977  70.964  1.00  0.00           P  
ATOM    711  OP1 G      23      25.888 -25.387  72.320  1.00  0.00           O  
ATOM    712  OP2 G      23      25.155 -25.692  69.887  1.00  0.00           O  
ATOM    713  O5' G      23      27.650 -25.527  70.473  1.00  0.00           O  
ATOM    714  C5' G      23      27.875 -24.251  69.900  1.00  0.00           C  
ATOM    715  H5' G      23      28.878 -23.923  70.152  1.00  0.00           H  
ATOM    716 H5'' G      23      27.168 -23.538  70.323  1.00  0.00           H  
ATOM    717  C4' G      23      27.774 -24.203  68.370  1.00  0.00           C  
ATOM    718  H4' G      23      26.789 -24.529  68.037  1.00  0.00           H  
ATOM    719  O4' G      23      28.796 -24.943  67.701  1.00  0.00           O  
ATOM    720  C1' G      23      28.976 -24.349  66.416  1.00  0.00           C  
ATOM    721  H1' G      23      30.040 -24.238  66.201  1.00  0.00           H  
ATOM    722  N9  G      23      28.383 -25.180  65.342  1.00  0.00           N  
ATOM    723  C8  G      23      27.435 -26.164  65.469  1.00  0.00           C  
ATOM    724  H8  G      23      27.191 -26.605  66.428  1.00  0.00           H  
ATOM    725  N7  G      23      26.844 -26.497  64.352  1.00  0.00           N  
ATOM    726  C5  G      23      27.430 -25.641  63.411  1.00  0.00           C  
ATOM    727  C6  G      23      27.111 -25.392  62.027  1.00  0.00           C  
ATOM    728  O6  G      23      26.281 -25.936  61.298  1.00  0.00           O  
ATOM    729  N1  G      23      27.819 -24.340  61.489  1.00  0.00           N  
ATOM    730  H1  G      23      27.494 -23.961  60.620  1.00  0.00           H  
ATOM    731  C2  G      23      28.763 -23.641  62.158  1.00  0.00           C  
ATOM    732  N2  G      23      29.183 -22.555  61.558  1.00  0.00           N  
ATOM    733  H21 G      23      28.648 -22.220  60.766  1.00  0.00           H  
ATOM    734  H22 G      23      29.794 -21.945  62.079  1.00  0.00           H  
ATOM    735  N3  G      23      29.150 -23.877  63.404  1.00  0.00           N  
ATOM    736  C4  G      23      28.420 -24.876  63.998  1.00  0.00           C  
ATOM    737  C3' G      23      27.999 -22.754  67.935  1.00  0.00           C  
ATOM    738  H3' G      23      28.892 -22.384  68.448  1.00  0.00           H  
ATOM    739  C2' G      23      28.334 -22.944  66.449  1.00  0.00           C  
ATOM    740  H2' G      23      29.085 -22.212  66.150  1.00  0.00           H  
ATOM    741  O2' G      23      27.145 -22.805  65.654  1.00  0.00           O  
ATOM    742 HO2' G      23      26.712 -21.980  65.930  1.00  0.00           H  
ATOM    743  O3' G      23      26.907 -21.860  68.166  1.00  0.00           O  
ATOM    744  P   C      24      27.214 -20.262  68.192  1.00  0.00           P  
ATOM    745  OP1 C      24      27.711 -19.949  69.565  1.00  0.00           O  
ATOM    746  OP2 C      24      28.058 -19.940  67.000  1.00  0.00           O  
ATOM    747  O5' C      24      25.743 -19.569  67.958  1.00  0.00           O  
ATOM    748  C5' C      24      25.513 -18.180  68.182  1.00  0.00           C  
ATOM    749  H5' C      24      25.111 -17.745  67.267  1.00  0.00           H  
ATOM    750 H5'' C      24      26.458 -17.678  68.395  1.00  0.00           H  
ATOM    751  C4' C      24      24.525 -17.864  69.328  1.00  0.00           C  
ATOM    752  H4' C      24      24.142 -16.855  69.170  1.00  0.00           H  
ATOM    753  O4' C      24      23.406 -18.756  69.347  1.00  0.00           O  
ATOM    754  C1' C      24      23.096 -19.076  70.699  1.00  0.00           C  
ATOM    755  H1' C      24      22.042 -18.862  70.886  1.00  0.00           H  
ATOM    756  N1  C      24      23.318 -20.504  71.039  1.00  0.00           N  
ATOM    757  C6  C      24      24.151 -21.322  70.330  1.00  0.00           C  
ATOM    758  H6  C      24      24.765 -20.916  69.550  1.00  0.00           H  
ATOM    759  C5  C      24      24.181 -22.641  70.597  1.00  0.00           C  
ATOM    760  H5  C      24      24.820 -23.293  70.042  1.00  0.00           H  
ATOM    761  C4  C      24      23.309 -23.119  71.607  1.00  0.00           C  
ATOM    762  N4  C      24      23.291 -24.389  71.841  1.00  0.00           N  
ATOM    763  H41 C      24      22.880 -24.633  72.721  1.00  0.00           H  
ATOM    764  H42 C      24      24.147 -24.827  71.515  1.00  0.00           H  
ATOM    765  N3  C      24      22.550 -22.348  72.364  1.00  0.00           N  
ATOM    766  C2  C      24      22.588 -21.022  72.115  1.00  0.00           C  
ATOM    767  O2  C      24      21.950 -20.286  72.870  1.00  0.00           O  
ATOM    768  C3' C      24      25.158 -17.883  70.729  1.00  0.00           C  
ATOM    769  H3' C      24      25.847 -18.724  70.799  1.00  0.00           H  
ATOM    770  C2' C      24      23.931 -18.181  71.608  1.00  0.00           C  
ATOM    771  H2' C      24      24.233 -18.716  72.510  1.00  0.00           H  
ATOM    772  O2' C      24      23.116 -17.048  71.922  1.00  0.00           O  
ATOM    773 HO2' C      24      22.833 -17.097  72.854  1.00  0.00           H  
ATOM    774  O3' C      24      25.811 -16.654  71.067  1.00  0.00           O  
ATOM    775  P   A      25      26.847 -16.576  72.326  1.00  0.00           P  
ATOM    776  OP1 A      25      27.246 -15.142  72.496  1.00  0.00           O  
ATOM    777  OP2 A      25      27.926 -17.590  72.142  1.00  0.00           O  
ATOM    778  O5' A      25      26.009 -17.038  73.643  1.00  0.00           O  
ATOM    779  C5' A      25      25.348 -16.112  74.489  1.00  0.00           C  
ATOM    780  H5' A      25      24.513 -15.645  73.965  1.00  0.00           H  
ATOM    781 H5'' A      25      26.046 -15.329  74.793  1.00  0.00           H  
ATOM    782  C4' A      25      24.843 -16.806  75.762  1.00  0.00           C  
ATOM    783  H4' A      25      24.403 -16.058  76.424  1.00  0.00           H  
ATOM    784  O4' A      25      23.863 -17.809  75.482  1.00  0.00           O  
ATOM    785  C1' A      25      24.040 -18.870  76.415  1.00  0.00           C  
ATOM    786  H1' A      25      23.123 -19.022  76.989  1.00  0.00           H  
ATOM    787  N9  A      25      24.347 -20.140  75.714  1.00  0.00           N  
ATOM    788  C8  A      25      25.076 -20.371  74.573  1.00  0.00           C  
ATOM    789  H8  A      25      25.623 -19.586  74.063  1.00  0.00           H  
ATOM    790  N7  A      25      25.024 -21.608  74.143  1.00  0.00           N  
ATOM    791  C5  A      25      24.209 -22.244  75.095  1.00  0.00           C  
ATOM    792  C6  A      25      23.692 -23.560  75.294  1.00  0.00           C  
ATOM    793  N6  A      25      23.864 -24.591  74.488  1.00  0.00           N  
ATOM    794  H61 A      25      23.667 -25.500  74.855  1.00  0.00           H  
ATOM    795  H62 A      25      24.323 -24.465  73.586  1.00  0.00           H  
ATOM    796  N1  A      25      22.967 -23.868  76.383  1.00  0.00           N  
ATOM    797  C2  A      25      22.760 -22.906  77.269  1.00  0.00           C  
ATOM    798  H2  A      25      22.188 -23.168  78.147  1.00  0.00           H  
ATOM    799  N3  A      25      23.153 -21.641  77.215  1.00  0.00           N  
ATOM    800  C4  A      25      23.866 -21.368  76.089  1.00  0.00           C  
ATOM    801  C3' A      25      25.978 -17.508  76.519  1.00  0.00           C  
ATOM    802  H3' A      25      26.555 -18.112  75.817  1.00  0.00           H  
ATOM    803  C2' A      25      25.152 -18.467  77.384  1.00  0.00           C  
ATOM    804  H2' A      25      25.750 -19.332  77.660  1.00  0.00           H  
ATOM    805  O2' A      25      24.537 -17.858  78.522  1.00  0.00           O  
ATOM    806 HO2' A      25      24.777 -18.367  79.319  1.00  0.00           H  
ATOM    807  O3' A      25      26.848 -16.629  77.231  1.00  0.00           O  
ATOM    808  P   C      26      28.362 -17.087  77.588  1.00  0.00           P  
ATOM    809  OP1 C      26      29.009 -15.974  78.342  1.00  0.00           O  
ATOM    810  OP2 C      26      29.022 -17.569  76.344  1.00  0.00           O  
ATOM    811  O5' C      26      28.185 -18.357  78.578  1.00  0.00           O  
ATOM    812  C5' C      26      27.827 -18.165  79.937  1.00  0.00           C  
ATOM    813  H5' C      26      27.046 -17.406  80.004  1.00  0.00           H  
ATOM    814 H5'' C      26      28.696 -17.805  80.490  1.00  0.00           H  
ATOM    815  C4' C      26      27.307 -19.439  80.612  1.00  0.00           C  
ATOM    816  H4' C      26      27.040 -19.187  81.639  1.00  0.00           H  
ATOM    817  O4' C      26      26.154 -19.977  79.956  1.00  0.00           O  
ATOM    818  C1' C      26      26.132 -21.388  80.158  1.00  0.00           C  
ATOM    819  H1' C      26      25.212 -21.671  80.677  1.00  0.00           H  
ATOM    820  N1  C      26      26.236 -22.178  78.895  1.00  0.00           N  
ATOM    821  C6  C      26      26.968 -21.744  77.817  1.00  0.00           C  
ATOM    822  H6  C      26      27.417 -20.758  77.834  1.00  0.00           H  
ATOM    823  C5  C      26      27.139 -22.551  76.743  1.00  0.00           C  
ATOM    824  H5  C      26      27.714 -22.210  75.898  1.00  0.00           H  
ATOM    825  C4  C      26      26.541 -23.846  76.794  1.00  0.00           C  
ATOM    826  N4  C      26      26.657 -24.666  75.786  1.00  0.00           N  
ATOM    827  H41 C      26      26.187 -25.554  75.862  1.00  0.00           H  
ATOM    828  H42 C      26      27.143 -24.392  74.955  1.00  0.00           H  
ATOM    829  N3  C      26      25.828 -24.284  77.815  1.00  0.00           N  
ATOM    830  C2  C      26      25.677 -23.467  78.880  1.00  0.00           C  
ATOM    831  O2  C      26      25.033 -23.908  79.833  1.00  0.00           O  
ATOM    832  C3' C      26      28.309 -20.594  80.658  1.00  0.00           C  
ATOM    833  H3' C      26      28.667 -20.782  79.645  1.00  0.00           H  
ATOM    834  C2' C      26      27.325 -21.704  81.059  1.00  0.00           C  
ATOM    835  H2' C      26      27.740 -22.683  80.830  1.00  0.00           H  
ATOM    836  O2' C      26      26.857 -21.624  82.408  1.00  0.00           O  
ATOM    837 HO2' C      26      26.835 -22.524  82.783  1.00  0.00           H  
ATOM    838  O3' C      26      29.425 -20.416  81.525  1.00  0.00           O  
ATOM    839  P   G      27      30.702 -21.412  81.431  1.00  0.00           P  
ATOM    840  OP1 G      27      31.756 -20.891  82.347  1.00  0.00           O  
ATOM    841  OP2 G      27      31.047 -21.597  79.993  1.00  0.00           O  
ATOM    842  O5' G      27      30.182 -22.839  81.997  1.00  0.00           O  
ATOM    843  C5' G      27      29.787 -22.988  83.352  1.00  0.00           C  
ATOM    844  H5' G      27      29.220 -22.111  83.664  1.00  0.00           H  
ATOM    845 H5'' G      27      30.677 -23.054  83.981  1.00  0.00           H  
ATOM    846  C4' G      27      28.911 -24.230  83.591  1.00  0.00           C  
ATOM    847  H4' G      27      28.532 -24.190  84.613  1.00  0.00           H  
ATOM    848  O4' G      27      27.794 -24.296  82.701  1.00  0.00           O  
ATOM    849  C1' G      27      27.592 -25.643  82.295  1.00  0.00           C  
ATOM    850  H1' G      27      26.546 -25.925  82.437  1.00  0.00           H  
ATOM    851  N9  G      27      27.920 -25.844  80.861  1.00  0.00           N  
ATOM    852  C8  G      27      28.670 -25.075  80.005  1.00  0.00           C  
ATOM    853  H8  G      27      29.198 -24.190  80.327  1.00  0.00           H  
ATOM    854  N7  G      27      28.669 -25.486  78.765  1.00  0.00           N  
ATOM    855  C5  G      27      27.872 -26.637  78.800  1.00  0.00           C  
ATOM    856  C6  G      27      27.451 -27.551  77.763  1.00  0.00           C  
ATOM    857  O6  G      27      27.643 -27.494  76.549  1.00  0.00           O  
ATOM    858  N1  G      27      26.743 -28.633  78.242  1.00  0.00           N  
ATOM    859  H1  G      27      26.433 -29.325  77.578  1.00  0.00           H  
ATOM    860  C2  G      27      26.434 -28.799  79.546  1.00  0.00           C  
ATOM    861  N2  G      27      25.811 -29.897  79.864  1.00  0.00           N  
ATOM    862  H21 G      27      25.639 -30.582  79.131  1.00  0.00           H  
ATOM    863  H22 G      27      25.551 -30.047  80.823  1.00  0.00           H  
ATOM    864  N3  G      27      26.730 -27.952  80.528  1.00  0.00           N  
ATOM    865  C4  G      27      27.460 -26.886  80.092  1.00  0.00           C  
ATOM    866  C3' G      27      29.664 -25.550  83.433  1.00  0.00           C  
ATOM    867  H3' G      27      30.278 -25.503  82.531  1.00  0.00           H  
ATOM    868  C2' G      27      28.480 -26.505  83.191  1.00  0.00           C  
ATOM    869  H2' G      27      28.809 -27.400  82.664  1.00  0.00           H  
ATOM    870  O2' G      27      27.732 -26.832  84.370  1.00  0.00           O  
ATOM    871 HO2' G      27      27.110 -27.561  84.180  1.00  0.00           H  
ATOM    872  O3' G      27      30.457 -25.860  84.576  1.00  0.00           O  
ATOM    873  P   C      28      31.756 -26.804  84.440  1.00  0.00           P  
ATOM    874  OP1 C      28      32.269 -27.078  85.814  1.00  0.00           O  
ATOM    875  OP2 C      28      32.679 -26.170  83.456  1.00  0.00           O  
ATOM    876  O5' C      28      31.205 -28.181  83.791  1.00  0.00           O  
ATOM    877  C5' C      28      30.405 -29.096  84.529  1.00  0.00           C  
ATOM    878  H5' C      28      29.547 -28.581  84.961  1.00  0.00           H  
ATOM    879 H5'' C      28      30.993 -29.512  85.348  1.00  0.00           H  
ATOM    880  C4' C      28      29.894 -30.261  83.661  1.00  0.00           C  
ATOM    881  H4' C      28      29.382 -30.975  84.309  1.00  0.00           H  
ATOM    882  O4' C      28      28.983 -29.858  82.637  1.00  0.00           O  
ATOM    883  C1' C      28      29.203 -30.673  81.488  1.00  0.00           C  
ATOM    884  H1' C      28      28.265 -31.157  81.203  1.00  0.00           H  
ATOM    885  N1  C      28      29.692 -29.870  80.325  1.00  0.00           N  
ATOM    886  C6  C      28      30.398 -28.704  80.474  1.00  0.00           C  
ATOM    887  H6  C      28      30.569 -28.304  81.462  1.00  0.00           H  
ATOM    888  C5  C      28      30.872 -28.054  79.385  1.00  0.00           C  
ATOM    889  H5  C      28      31.421 -27.134  79.510  1.00  0.00           H  
ATOM    890  C4  C      28      30.614 -28.629  78.109  1.00  0.00           C  
ATOM    891  N4  C      28      31.029 -28.024  77.027  1.00  0.00           N  
ATOM    892  H41 C      28      30.731 -28.395  76.140  1.00  0.00           H  
ATOM    893  H42 C      28      31.479 -27.127  77.105  1.00  0.00           H  
ATOM    894  N3  C      28      29.926 -29.742  77.935  1.00  0.00           N  
ATOM    895  C2  C      28      29.447 -30.365  79.040  1.00  0.00           C  
ATOM    896  O2  C      28      28.785 -31.386  78.874  1.00  0.00           O  
ATOM    897  C3' C      28      31.030 -31.000  82.952  1.00  0.00           C  
ATOM    898  H3' C      28      31.660 -30.268  82.445  1.00  0.00           H  
ATOM    899  C2' C      28      30.226 -31.755  81.880  1.00  0.00           C  
ATOM    900  H2' C      28      30.866 -32.027  81.039  1.00  0.00           H  
ATOM    901  O2' C      28      29.511 -32.892  82.376  1.00  0.00           O  
ATOM    902 HO2' C      28      29.314 -33.511  81.647  1.00  0.00           H  
ATOM    903  O3' C      28      31.812 -31.785  83.850  1.00  0.00           O  
ATOM    904  P   A      29      33.374 -32.079  83.556  1.00  0.00           P  
ATOM    905  OP1 A      29      33.945 -32.759  84.753  1.00  0.00           O  
ATOM    906  OP2 A      29      34.026 -30.827  83.078  1.00  0.00           O  
ATOM    907  O5' A      29      33.357 -33.122  82.324  1.00  0.00           O  
ATOM    908  C5' A      29      32.869 -34.443  82.500  1.00  0.00           C  
ATOM    909  H5' A      29      31.897 -34.413  82.995  1.00  0.00           H  
ATOM    910 H5'' A      29      33.558 -35.004  83.134  1.00  0.00           H  
ATOM    911  C4' A      29      32.708 -35.184  81.166  1.00  0.00           C  
ATOM    912  H4' A      29      32.327 -36.186  81.374  1.00  0.00           H  
ATOM    913  O4' A      29      31.789 -34.523  80.292  1.00  0.00           O  
ATOM    914  C1' A      29      32.256 -34.666  78.953  1.00  0.00           C  
ATOM    915  H1' A      29      31.476 -35.096  78.322  1.00  0.00           H  
ATOM    916  N9  A      29      32.627 -33.345  78.388  1.00  0.00           N  
ATOM    917  C8  A      29      32.926 -32.171  79.039  1.00  0.00           C  
ATOM    918  H8  A      29      33.012 -32.106  80.115  1.00  0.00           H  
ATOM    919  N7  A      29      33.063 -31.135  78.251  1.00  0.00           N  
ATOM    920  C5  A      29      32.860 -31.681  76.973  1.00  0.00           C  
ATOM    921  C6  A      29      32.831 -31.165  75.651  1.00  0.00           C  
ATOM    922  N6  A      29      33.002 -29.891  75.336  1.00  0.00           N  
ATOM    923  H61 A      29      32.976 -29.622  74.368  1.00  0.00           H  
ATOM    924  H62 A      29      33.150 -29.224  76.078  1.00  0.00           H  
ATOM    925  N1  A      29      32.598 -31.952  74.598  1.00  0.00           N  
ATOM    926  C2  A      29      32.429 -33.248  74.831  1.00  0.00           C  
ATOM    927  H2  A      29      32.258 -33.872  73.963  1.00  0.00           H  
ATOM    928  N3  A      29      32.431 -33.881  76.002  1.00  0.00           N  
ATOM    929  C4  A      29      32.639 -33.031  77.047  1.00  0.00           C  
ATOM    930  C3' A      29      34.020 -35.333  80.388  1.00  0.00           C  
ATOM    931  H3' A      29      34.526 -34.366  80.364  1.00  0.00           H  
ATOM    932  C2' A      29      33.449 -35.625  78.989  1.00  0.00           C  
ATOM    933  H2' A      29      34.178 -35.375  78.218  1.00  0.00           H  
ATOM    934  O2' A      29      32.945 -36.958  78.832  1.00  0.00           O  
ATOM    935 HO2' A      29      33.007 -37.222  77.894  1.00  0.00           H  
ATOM    936  O3' A      29      34.901 -36.327  80.916  1.00  0.00           O  
ATOM    937  P   A      30      36.405 -36.474  80.342  1.00  0.00           P  
ATOM    938  OP1 A      30      37.081 -37.560  81.106  1.00  0.00           O  
ATOM    939  OP2 A      30      37.030 -35.122  80.319  1.00  0.00           O  
ATOM    940  O5' A      30      36.184 -36.992  78.825  1.00  0.00           O  
ATOM    941  C5' A      30      37.085 -36.678  77.776  1.00  0.00           C  
ATOM    942  H5' A      30      38.012 -37.237  77.904  1.00  0.00           H  
ATOM    943 H5'' A      30      37.317 -35.611  77.781  1.00  0.00           H  
ATOM    944  C4' A      30      36.453 -37.025  76.420  1.00  0.00           C  
ATOM    945  H4' A      30      36.093 -38.054  76.439  1.00  0.00           H  
ATOM    946  O4' A      30      35.363 -36.159  76.107  1.00  0.00           O  
ATOM    947  C1' A      30      35.500 -35.691  74.771  1.00  0.00           C  
ATOM    948  H1' A      30      34.559 -35.820  74.230  1.00  0.00           H  
ATOM    949  N9  A      30      35.823 -34.245  74.759  1.00  0.00           N  
ATOM    950  C8  A      30      35.985 -33.378  75.815  1.00  0.00           C  
ATOM    951  H8  A      30      36.050 -33.718  76.842  1.00  0.00           H  
ATOM    952  N7  A      30      36.009 -32.112  75.479  1.00  0.00           N  
ATOM    953  C5  A      30      35.859 -32.157  74.084  1.00  0.00           C  
ATOM    954  C6  A      30      35.720 -31.195  73.049  1.00  0.00           C  
ATOM    955  N6  A      30      35.685 -29.883  73.224  1.00  0.00           N  
ATOM    956  H61 A      30      35.495 -29.300  72.417  1.00  0.00           H  
ATOM    957  H62 A      30      35.772 -29.507  74.153  1.00  0.00           H  
ATOM    958  N1  A      30      35.602 -31.559  71.771  1.00  0.00           N  
ATOM    959  C2  A      30      35.581 -32.855  71.500  1.00  0.00           C  
ATOM    960  H2  A      30      35.479 -33.119  70.454  1.00  0.00           H  
ATOM    961  N3  A      30      35.658 -33.872  72.349  1.00  0.00           N  
ATOM    962  C4  A      30      35.793 -33.452  73.638  1.00  0.00           C  
ATOM    963  C3' A      30      37.477 -36.894  75.291  1.00  0.00           C  
ATOM    964  H3' A      30      38.130 -36.045  75.509  1.00  0.00           H  
ATOM    965  C2' A      30      36.585 -36.536  74.091  1.00  0.00           C  
ATOM    966  H2' A      30      37.149 -35.949  73.364  1.00  0.00           H  
ATOM    967  O2' A      30      35.952 -37.660  73.468  1.00  0.00           O  
ATOM    968 HO2' A      30      35.622 -37.404  72.585  1.00  0.00           H  
ATOM    969  O3' A      30      38.230 -38.091  75.123  1.00  0.00           O  
ATOM    970  P   G      31      39.760 -38.035  74.621  1.00  0.00           P  
ATOM    971  OP1 G      31      40.203 -39.441  74.396  1.00  0.00           O  
ATOM    972  OP2 G      31      40.512 -37.205  75.605  1.00  0.00           O  
ATOM    973  O5' G      31      39.729 -37.232  73.206  1.00  0.00           O  
ATOM    974  C5' G      31      39.253 -37.830  72.004  1.00  0.00           C  
ATOM    975  H5' G      31      38.240 -38.205  72.156  1.00  0.00           H  
ATOM    976 H5'' G      31      39.888 -38.680  71.750  1.00  0.00           H  
ATOM    977  C4' G      31      39.243 -36.861  70.803  1.00  0.00           C  
ATOM    978  H4' G      31      38.928 -37.424  69.923  1.00  0.00           H  
ATOM    979  O4' G      31      38.319 -35.788  70.972  1.00  0.00           O  
ATOM    980  C1' G      31      38.908 -34.580  70.503  1.00  0.00           C  
ATOM    981  H1' G      31      38.259 -34.109  69.764  1.00  0.00           H  
ATOM    982  N9  G      31      39.078 -33.633  71.626  1.00  0.00           N  
ATOM    983  C8  G      31      39.319 -33.902  72.951  1.00  0.00           C  
ATOM    984  H8  G      31      39.467 -34.904  73.321  1.00  0.00           H  
ATOM    985  N7  G      31      39.323 -32.853  73.727  1.00  0.00           N  
ATOM    986  C5  G      31      39.087 -31.797  72.840  1.00  0.00           C  
ATOM    987  C6  G      31      38.952 -30.384  73.074  1.00  0.00           C  
ATOM    988  O6  G      31      39.038 -29.767  74.134  1.00  0.00           O  
ATOM    989  N1  G      31      38.666 -29.663  71.940  1.00  0.00           N  
ATOM    990  H1  G      31      38.532 -28.674  72.037  1.00  0.00           H  
ATOM    991  C2  G      31      38.598 -30.209  70.705  1.00  0.00           C  
ATOM    992  N2  G      31      38.411 -29.362  69.723  1.00  0.00           N  
ATOM    993  H21 G      31      38.238 -28.385  69.935  1.00  0.00           H  
ATOM    994  H22 G      31      38.444 -29.696  68.767  1.00  0.00           H  
ATOM    995  N3  G      31      38.714 -31.512  70.429  1.00  0.00           N  
ATOM    996  C4  G      31      38.952 -32.263  71.549  1.00  0.00           C  
ATOM    997  C3' G      31      40.619 -36.256  70.490  1.00  0.00           C  
ATOM    998  H3' G      31      41.155 -36.041  71.416  1.00  0.00           H  
ATOM    999  C2' G      31      40.244 -34.914  69.836  1.00  0.00           C  
ATOM   1000  H2' G      31      40.999 -34.158  70.064  1.00  0.00           H  
ATOM   1001  O2' G      31      40.010 -34.984  68.430  1.00  0.00           O  
ATOM   1002 HO2' G      31      40.738 -35.495  68.031  1.00  0.00           H  
ATOM   1003  O3' G      31      41.382 -37.095  69.626  1.00  0.00           O  
ATOM   1004  P   U      32      42.777 -37.757  70.114  1.00  0.00           P  
ATOM   1005  OP1 U      32      43.221 -38.722  69.067  1.00  0.00           O  
ATOM   1006  OP2 U      32      42.638 -38.254  71.510  1.00  0.00           O  
ATOM   1007  O5' U      32      43.792 -36.498  70.134  1.00  0.00           O  
ATOM   1008  C5' U      32      44.248 -35.921  68.918  1.00  0.00           C  
ATOM   1009  H5' U      32      43.399 -35.570  68.331  1.00  0.00           H  
ATOM   1010 H5'' U      32      44.775 -36.677  68.336  1.00  0.00           H  
ATOM   1011  C4' U      32      45.209 -34.750  69.132  1.00  0.00           C  
ATOM   1012  H4' U      32      45.598 -34.491  68.151  1.00  0.00           H  
ATOM   1013  O4' U      32      44.533 -33.618  69.688  1.00  0.00           O  
ATOM   1014  C1' U      32      45.330 -33.138  70.757  1.00  0.00           C  
ATOM   1015  H1' U      32      46.138 -32.525  70.355  1.00  0.00           H  
ATOM   1016  N1  U      32      44.512 -32.328  71.704  1.00  0.00           N  
ATOM   1017  C6  U      32      43.547 -32.910  72.498  1.00  0.00           C  
ATOM   1018  H6  U      32      43.378 -33.977  72.429  1.00  0.00           H  
ATOM   1019  C5  U      32      42.804 -32.157  73.351  1.00  0.00           C  
ATOM   1020  H5  U      32      42.054 -32.624  73.970  1.00  0.00           H  
ATOM   1021  C4  U      32      42.984 -30.722  73.454  1.00  0.00           C  
ATOM   1022  O4  U      32      42.349 -29.971  74.194  1.00  0.00           O  
ATOM   1023  N3  U      32      43.953 -30.207  72.627  1.00  0.00           N  
ATOM   1024  H3  U      32      44.098 -29.211  72.658  1.00  0.00           H  
ATOM   1025  C2  U      32      44.736 -30.944  71.761  1.00  0.00           C  
ATOM   1026  O2  U      32      45.605 -30.358  71.109  1.00  0.00           O  
ATOM   1027  C3' U      32      46.388 -35.134  70.050  1.00  0.00           C  
ATOM   1028  H3' U      32      46.390 -36.208  70.236  1.00  0.00           H  
ATOM   1029  C2' U      32      45.970 -34.400  71.337  1.00  0.00           C  
ATOM   1030  H2' U      32      45.201 -34.998  71.823  1.00  0.00           H  
ATOM   1031  O2' U      32      47.019 -34.154  72.261  1.00  0.00           O  
ATOM   1032 HO2' U      32      47.154 -34.947  72.811  1.00  0.00           H  
ATOM   1033  O3' U      32      47.642 -34.709  69.499  1.00  0.00           O  
ATOM   1034  P   U      33      48.655 -35.787  68.819  1.00  0.00           P  
ATOM   1035  OP1 U      33      49.629 -35.035  67.981  1.00  0.00           O  
ATOM   1036  OP2 U      33      47.865 -36.878  68.176  1.00  0.00           O  
ATOM   1037  O5' U      33      49.510 -36.412  70.053  1.00  0.00           O  
ATOM   1038  C5' U      33      48.942 -37.352  70.950  1.00  0.00           C  
ATOM   1039  H5' U      33      48.743 -38.290  70.429  1.00  0.00           H  
ATOM   1040 H5'' U      33      47.998 -36.964  71.332  1.00  0.00           H  
ATOM   1041  C4' U      33      49.846 -37.629  72.159  1.00  0.00           C  
ATOM   1042  H4' U      33      49.308 -38.305  72.824  1.00  0.00           H  
ATOM   1043  O4' U      33      51.073 -38.243  71.763  1.00  0.00           O  
ATOM   1044  C1' U      33      52.126 -37.543  72.409  1.00  0.00           C  
ATOM   1045  H1' U      33      52.211 -37.915  73.433  1.00  0.00           H  
ATOM   1046  N1  U      33      53.428 -37.733  71.707  1.00  0.00           N  
ATOM   1047  C6  U      33      53.776 -36.997  70.590  1.00  0.00           C  
ATOM   1048  H6  U      33      53.062 -36.307  70.156  1.00  0.00           H  
ATOM   1049  C5  U      33      55.002 -37.138  70.018  1.00  0.00           C  
ATOM   1050  H5  U      33      55.263 -36.554  69.147  1.00  0.00           H  
ATOM   1051  C4  U      33      55.982 -38.065  70.540  1.00  0.00           C  
ATOM   1052  O4  U      33      57.109 -38.245  70.083  1.00  0.00           O  
ATOM   1053  N3  U      33      55.560 -38.779  71.637  1.00  0.00           N  
ATOM   1054  H3  U      33      56.207 -39.443  72.023  1.00  0.00           H  
ATOM   1055  C2  U      33      54.329 -38.660  72.252  1.00  0.00           C  
ATOM   1056  O2  U      33      54.083 -39.358  73.240  1.00  0.00           O  
ATOM   1057  C3' U      33      50.186 -36.336  72.929  1.00  0.00           C  
ATOM   1058  H3' U      33      49.573 -35.497  72.591  1.00  0.00           H  
ATOM   1059  C2' U      33      51.644 -36.095  72.514  1.00  0.00           C  
ATOM   1060  H2' U      33      51.622 -35.626  71.530  1.00  0.00           H  
ATOM   1061  O2' U      33      52.412 -35.298  73.422  1.00  0.00           O  
ATOM   1062 HO2' U      33      53.284 -35.084  73.035  1.00  0.00           H  
ATOM   1063  O3' U      33      50.028 -36.556  74.328  1.00  0.00           O  
ATOM   1064  P   U      34      48.651 -36.117  75.036  1.00  0.00           P  
ATOM   1065  OP1 U      34      48.677 -36.595  76.448  1.00  0.00           O  
ATOM   1066  OP2 U      34      47.521 -36.531  74.158  1.00  0.00           O  
ATOM   1067  O5' U      34      48.729 -34.501  75.013  1.00  0.00           O  
ATOM   1068  C5' U      34      49.619 -33.788  75.862  1.00  0.00           C  
ATOM   1069  H5' U      34      50.649 -34.079  75.643  1.00  0.00           H  
ATOM   1070 H5'' U      34      49.406 -34.042  76.901  1.00  0.00           H  
ATOM   1071  C4' U      34      49.495 -32.263  75.714  1.00  0.00           C  
ATOM   1072  H4' U      34      49.960 -31.815  76.593  1.00  0.00           H  
ATOM   1073  O4' U      34      50.188 -31.789  74.564  1.00  0.00           O  
ATOM   1074  C1' U      34      49.318 -30.911  73.870  1.00  0.00           C  
ATOM   1075  H1' U      34      49.414 -29.906  74.285  1.00  0.00           H  
ATOM   1076  N1  U      34      49.638 -30.913  72.425  1.00  0.00           N  
ATOM   1077  C6  U      34      49.674 -32.088  71.704  1.00  0.00           C  
ATOM   1078  H6  U      34      49.363 -33.010  72.180  1.00  0.00           H  
ATOM   1079  C5  U      34      50.129 -32.099  70.424  1.00  0.00           C  
ATOM   1080  H5  U      34      50.174 -33.026  69.874  1.00  0.00           H  
ATOM   1081  C4  U      34      50.577 -30.887  69.777  1.00  0.00           C  
ATOM   1082  O4  U      34      51.086 -30.815  68.662  1.00  0.00           O  
ATOM   1083  N3  U      34      50.427 -29.752  70.537  1.00  0.00           N  
ATOM   1084  H3  U      34      50.721 -28.880  70.135  1.00  0.00           H  
ATOM   1085  C2  U      34      49.975 -29.696  71.830  1.00  0.00           C  
ATOM   1086  O2  U      34      49.902 -28.603  72.394  1.00  0.00           O  
ATOM   1087  C3' U      34      48.030 -31.787  75.637  1.00  0.00           C  
ATOM   1088  H3' U      34      47.338 -32.599  75.870  1.00  0.00           H  
ATOM   1089  C2' U      34      47.903 -31.392  74.158  1.00  0.00           C  
ATOM   1090  H2' U      34      47.712 -32.297  73.592  1.00  0.00           H  
ATOM   1091  O2' U      34      46.921 -30.406  73.846  1.00  0.00           O  
ATOM   1092 HO2' U      34      46.839 -30.316  72.882  1.00  0.00           H  
ATOM   1093  O3' U      34      47.864 -30.702  76.533  1.00  0.00           O  
ATOM   1094  P   C      35      46.619 -30.688  77.553  1.00  0.00           P  
ATOM   1095  OP1 C      35      46.919 -31.613  78.686  1.00  0.00           O  
ATOM   1096  OP2 C      35      45.340 -30.861  76.807  1.00  0.00           O  
ATOM   1097  O5' C      35      46.710 -29.162  78.062  1.00  0.00           O  
ATOM   1098  C5' C      35      47.626 -28.767  79.075  1.00  0.00           C  
ATOM   1099  H5' C      35      48.581 -29.276  78.932  1.00  0.00           H  
ATOM   1100 H5'' C      35      47.225 -29.058  80.047  1.00  0.00           H  
ATOM   1101  C4' C      35      47.886 -27.251  79.078  1.00  0.00           C  
ATOM   1102  H4' C      35      48.212 -26.959  80.077  1.00  0.00           H  
ATOM   1103  O4' C      35      48.895 -26.857  78.140  1.00  0.00           O  
ATOM   1104  C1' C      35      48.519 -25.601  77.558  1.00  0.00           C  
ATOM   1105  H1' C      35      49.346 -24.890  77.632  1.00  0.00           H  
ATOM   1106  N1  C      35      48.154 -25.722  76.110  1.00  0.00           N  
ATOM   1107  C6  C      35      48.011 -26.943  75.497  1.00  0.00           C  
ATOM   1108  H6  C      35      48.133 -27.858  76.067  1.00  0.00           H  
ATOM   1109  C5  C      35      47.721 -27.008  74.178  1.00  0.00           C  
ATOM   1110  H5  C      35      47.616 -27.963  73.701  1.00  0.00           H  
ATOM   1111  C4  C      35      47.560 -25.786  73.476  1.00  0.00           C  
ATOM   1112  N4  C      35      47.243 -25.810  72.209  1.00  0.00           N  
ATOM   1113  H41 C      35      47.028 -24.924  71.768  1.00  0.00           H  
ATOM   1114  H42 C      35      47.057 -26.690  71.768  1.00  0.00           H  
ATOM   1115  N3  C      35      47.664 -24.601  74.037  1.00  0.00           N  
ATOM   1116  C2  C      35      47.986 -24.545  75.356  1.00  0.00           C  
ATOM   1117  O2  C      35      48.111 -23.431  75.870  1.00  0.00           O  
ATOM   1118  C3' C      35      46.655 -26.421  78.717  1.00  0.00           C  
ATOM   1119  H3' C      35      46.310 -26.787  77.749  1.00  0.00           H  
ATOM   1120  C2' C      35      47.337 -25.080  78.391  1.00  0.00           C  
ATOM   1121  H2' C      35      46.681 -24.465  77.788  1.00  0.00           H  
ATOM   1122  O2' C      35      47.899 -24.341  79.479  1.00  0.00           O  
ATOM   1123 HO2' C      35      47.909 -23.388  79.265  1.00  0.00           H  
ATOM   1124  O3' C      35      45.496 -26.553  79.554  1.00  0.00           O  
ATOM   1125  P   U      36      45.107 -25.595  80.790  1.00  0.00           P  
ATOM   1126  OP1 U      36      46.258 -25.472  81.728  1.00  0.00           O  
ATOM   1127  OP2 U      36      43.816 -26.094  81.342  1.00  0.00           O  
ATOM   1128  O5' U      36      44.809 -24.183  80.052  1.00  0.00           O  
ATOM   1129  C5' U      36      43.721 -24.062  79.150  1.00  0.00           C  
ATOM   1130  H5' U      36      42.798 -23.941  79.715  1.00  0.00           H  
ATOM   1131 H5'' U      36      43.628 -24.972  78.561  1.00  0.00           H  
ATOM   1132  C4' U      36      43.882 -22.883  78.181  1.00  0.00           C  
ATOM   1133  H4' U      36      44.044 -21.966  78.747  1.00  0.00           H  
ATOM   1134  O4' U      36      44.945 -23.048  77.243  1.00  0.00           O  
ATOM   1135  C1' U      36      44.479 -22.793  75.917  1.00  0.00           C  
ATOM   1136  H1' U      36      45.179 -22.131  75.401  1.00  0.00           H  
ATOM   1137  N1  U      36      44.352 -24.033  75.087  1.00  0.00           N  
ATOM   1138  C6  U      36      44.506 -25.297  75.621  1.00  0.00           C  
ATOM   1139  H6  U      36      44.684 -25.413  76.681  1.00  0.00           H  
ATOM   1140  C5  U      36      44.466 -26.399  74.830  1.00  0.00           C  
ATOM   1141  H5  U      36      44.607 -27.380  75.259  1.00  0.00           H  
ATOM   1142  C4  U      36      44.266 -26.303  73.401  1.00  0.00           C  
ATOM   1143  O4  U      36      44.241 -27.252  72.620  1.00  0.00           O  
ATOM   1144  N3  U      36      44.118 -25.018  72.931  1.00  0.00           N  
ATOM   1145  H3  U      36      44.024 -24.900  71.940  1.00  0.00           H  
ATOM   1146  C2  U      36      44.161 -23.874  73.704  1.00  0.00           C  
ATOM   1147  O2  U      36      44.020 -22.780  73.157  1.00  0.00           O  
ATOM   1148  C3' U      36      42.602 -22.728  77.369  1.00  0.00           C  
ATOM   1149  H3' U      36      42.225 -23.720  77.109  1.00  0.00           H  
ATOM   1150  C2' U      36      43.139 -22.065  76.090  1.00  0.00           C  
ATOM   1151  H2' U      36      42.477 -22.277  75.254  1.00  0.00           H  
ATOM   1152  O2' U      36      43.391 -20.660  76.218  1.00  0.00           O  
ATOM   1153 HO2' U      36      43.530 -20.260  75.339  1.00  0.00           H  
ATOM   1154  O3' U      36      41.623 -21.986  78.092  1.00  0.00           O  
ATOM   1155  P   A      37      40.051 -22.301  77.922  1.00  0.00           P  
ATOM   1156  OP1 A      37      39.297 -21.348  78.786  1.00  0.00           O  
ATOM   1157  OP2 A      37      39.857 -23.763  78.135  1.00  0.00           O  
ATOM   1158  O5' A      37      39.746 -21.975  76.365  1.00  0.00           O  
ATOM   1159  C5' A      37      39.876 -20.657  75.847  1.00  0.00           C  
ATOM   1160  H5' A      37      40.817 -20.218  76.179  1.00  0.00           H  
ATOM   1161 H5'' A      37      39.065 -20.035  76.230  1.00  0.00           H  
ATOM   1162  C4' A      37      39.844 -20.621  74.308  1.00  0.00           C  
ATOM   1163  H4' A      37      39.972 -19.586  73.987  1.00  0.00           H  
ATOM   1164  O4' A      37      40.889 -21.390  73.714  1.00  0.00           O  
ATOM   1165  C1' A      37      40.361 -22.180  72.657  1.00  0.00           C  
ATOM   1166  H1' A      37      40.936 -21.997  71.747  1.00  0.00           H  
ATOM   1167  N9  A      37      40.482 -23.630  72.961  1.00  0.00           N  
ATOM   1168  C8  A      37      40.694 -24.265  74.163  1.00  0.00           C  
ATOM   1169  H8  A      37      40.701 -23.741  75.106  1.00  0.00           H  
ATOM   1170  N7  A      37      40.936 -25.548  74.068  1.00  0.00           N  
ATOM   1171  C5  A      37      40.846 -25.784  72.689  1.00  0.00           C  
ATOM   1172  C6  A      37      40.989 -26.916  71.842  1.00  0.00           C  
ATOM   1173  N6  A      37      41.278 -28.141  72.224  1.00  0.00           N  
ATOM   1174  H61 A      37      41.358 -28.857  71.516  1.00  0.00           H  
ATOM   1175  H62 A      37      41.453 -28.362  73.192  1.00  0.00           H  
ATOM   1176  N1  A      37      40.867 -26.819  70.518  1.00  0.00           N  
ATOM   1177  C2  A      37      40.588 -25.625  70.014  1.00  0.00           C  
ATOM   1178  H2  A      37      40.491 -25.576  68.937  1.00  0.00           H  
ATOM   1179  N3  A      37      40.424 -24.480  70.668  1.00  0.00           N  
ATOM   1180  C4  A      37      40.563 -24.625  72.015  1.00  0.00           C  
ATOM   1181  C3' A      37      38.505 -21.118  73.758  1.00  0.00           C  
ATOM   1182  H3' A      37      38.131 -21.927  74.390  1.00  0.00           H  
ATOM   1183  C2' A      37      38.918 -21.726  72.404  1.00  0.00           C  
ATOM   1184  H2' A      37      38.285 -22.582  72.171  1.00  0.00           H  
ATOM   1185  O2' A      37      38.944 -20.796  71.317  1.00  0.00           O  
ATOM   1186 HO2' A      37      38.557 -21.216  70.528  1.00  0.00           H  
ATOM   1187  O3' A      37      37.565 -20.042  73.690  1.00  0.00           O  
ATOM   1188  P   C      38      36.027 -20.252  74.147  1.00  0.00           P  
ATOM   1189  OP1 C      38      35.312 -18.957  73.932  1.00  0.00           O  
ATOM   1190  OP2 C      38      36.025 -20.835  75.522  1.00  0.00           O  
ATOM   1191  O5' C      38      35.459 -21.372  73.115  1.00  0.00           O  
ATOM   1192  C5' C      38      35.118 -21.041  71.773  1.00  0.00           C  
ATOM   1193  H5' C      38      35.879 -20.374  71.364  1.00  0.00           H  
ATOM   1194 H5'' C      38      34.179 -20.498  71.768  1.00  0.00           H  
ATOM   1195  C4' C      38      34.995 -22.245  70.819  1.00  0.00           C  
ATOM   1196  H4' C      38      34.654 -21.865  69.857  1.00  0.00           H  
ATOM   1197  O4' C      38      36.291 -22.836  70.624  1.00  0.00           O  
ATOM   1198  C1' C      38      36.153 -24.247  70.482  1.00  0.00           C  
ATOM   1199  H1' C      38      36.673 -24.574  69.578  1.00  0.00           H  
ATOM   1200  N1  C      38      36.714 -24.993  71.652  1.00  0.00           N  
ATOM   1201  C6  C      38      36.580 -24.522  72.934  1.00  0.00           C  
ATOM   1202  H6  C      38      36.115 -23.568  73.102  1.00  0.00           H  
ATOM   1203  C5  C      38      37.021 -25.238  73.991  1.00  0.00           C  
ATOM   1204  H5  C      38      36.900 -24.852  74.991  1.00  0.00           H  
ATOM   1205  C4  C      38      37.616 -26.494  73.716  1.00  0.00           C  
ATOM   1206  N4  C      38      38.013 -27.245  74.705  1.00  0.00           N  
ATOM   1207  H41 C      38      38.445 -28.135  74.482  1.00  0.00           H  
ATOM   1208  H42 C      38      37.956 -26.905  75.648  1.00  0.00           H  
ATOM   1209  N3  C      38      37.764 -26.977  72.498  1.00  0.00           N  
ATOM   1210  C2  C      38      37.329 -26.239  71.444  1.00  0.00           C  
ATOM   1211  O2  C      38      37.501 -26.711  70.317  1.00  0.00           O  
ATOM   1212  C3' C      38      34.032 -23.389  71.211  1.00  0.00           C  
ATOM   1213  H3' C      38      34.175 -23.651  72.259  1.00  0.00           H  
ATOM   1214  C2' C      38      34.649 -24.495  70.327  1.00  0.00           C  
ATOM   1215  H2' C      38      34.368 -25.485  70.693  1.00  0.00           H  
ATOM   1216  O2' C      38      34.315 -24.334  68.941  1.00  0.00           O  
ATOM   1217 HO2' C      38      34.725 -25.028  68.399  1.00  0.00           H  
ATOM   1218  O3' C      38      32.627 -23.296  70.953  1.00  0.00           O  
ATOM   1219  P   C      39      31.633 -22.267  71.739  1.00  0.00           P  
ATOM   1220  OP1 C      39      32.267 -21.832  73.022  1.00  0.00           O  
ATOM   1221  OP2 C      39      30.303 -22.932  71.847  1.00  0.00           O  
ATOM   1222  O5' C      39      31.496 -21.018  70.668  1.00  0.00           O  
ATOM   1223  C5' C      39      31.714 -19.661  71.048  1.00  0.00           C  
ATOM   1224  H5' C      39      32.298 -19.617  71.966  1.00  0.00           H  
ATOM   1225 H5'' C      39      30.754 -19.190  71.267  1.00  0.00           H  
ATOM   1226  C4' C      39      32.464 -18.805  70.004  1.00  0.00           C  
ATOM   1227  H4' C      39      32.933 -17.986  70.553  1.00  0.00           H  
ATOM   1228  O4' C      39      33.498 -19.519  69.313  1.00  0.00           O  
ATOM   1229  C1' C      39      33.719 -18.886  68.054  1.00  0.00           C  
ATOM   1230  H1' C      39      34.719 -18.450  68.037  1.00  0.00           H  
ATOM   1231  N1  C      39      33.606 -19.781  66.868  1.00  0.00           N  
ATOM   1232  C6  C      39      33.143 -21.069  66.949  1.00  0.00           C  
ATOM   1233  H6  C      39      32.783 -21.464  67.893  1.00  0.00           H  
ATOM   1234  C5  C      39      33.170 -21.855  65.848  1.00  0.00           C  
ATOM   1235  H5  C      39      32.842 -22.870  65.923  1.00  0.00           H  
ATOM   1236  C4  C      39      33.680 -21.303  64.638  1.00  0.00           C  
ATOM   1237  N4  C      39      33.854 -22.036  63.573  1.00  0.00           N  
ATOM   1238  H41 C      39      34.280 -21.598  62.772  1.00  0.00           H  
ATOM   1239  H42 C      39      33.737 -23.046  63.633  1.00  0.00           H  
ATOM   1240  N3  C      39      34.082 -20.055  64.525  1.00  0.00           N  
ATOM   1241  C2  C      39      34.053 -19.280  65.634  1.00  0.00           C  
ATOM   1242  O2  C      39      34.453 -18.122  65.511  1.00  0.00           O  
ATOM   1243  C3' C      39      31.592 -18.162  68.914  1.00  0.00           C  
ATOM   1244  H3' C      39      30.974 -18.929  68.440  1.00  0.00           H  
ATOM   1245  C2' C      39      32.711 -17.743  67.944  1.00  0.00           C  
ATOM   1246  H2' C      39      32.314 -17.659  66.932  1.00  0.00           H  
ATOM   1247  O2' C      39      33.399 -16.551  68.320  1.00  0.00           O  
ATOM   1248 HO2' C      39      32.755 -15.826  68.216  1.00  0.00           H  
ATOM   1249  O3' C      39      30.783 -17.070  69.370  1.00  0.00           O  
ATOM   1250  P   G      40      29.941 -16.141  68.316  1.00  0.00           P  
ATOM   1251  OP1 G      40      28.960 -15.327  69.099  1.00  0.00           O  
ATOM   1252  OP2 G      40      29.452 -16.968  67.175  1.00  0.00           O  
ATOM   1253  O5' G      40      31.117 -15.161  67.739  1.00  0.00           O  
ATOM   1254  C5' G      40      30.989 -13.752  67.640  1.00  0.00           C  
ATOM   1255  H5' G      40      31.745 -13.284  68.272  1.00  0.00           H  
ATOM   1256 H5'' G      40      30.011 -13.418  67.986  1.00  0.00           H  
ATOM   1257  C4' G      40      31.173 -13.256  66.199  1.00  0.00           C  
ATOM   1258  H4' G      40      31.401 -12.189  66.234  1.00  0.00           H  
ATOM   1259  O4' G      40      32.227 -13.930  65.503  1.00  0.00           O  
ATOM   1260  C1' G      40      31.865 -14.017  64.128  1.00  0.00           C  
ATOM   1261  H1' G      40      32.634 -13.556  63.505  1.00  0.00           H  
ATOM   1262  N9  G      40      31.702 -15.422  63.681  1.00  0.00           N  
ATOM   1263  C8  G      40      31.381 -16.543  64.403  1.00  0.00           C  
ATOM   1264  H8  G      40      31.150 -16.497  65.457  1.00  0.00           H  
ATOM   1265  N7  G      40      31.409 -17.658  63.716  1.00  0.00           N  
ATOM   1266  C5  G      40      31.775 -17.240  62.431  1.00  0.00           C  
ATOM   1267  C6  G      40      32.042 -17.977  61.218  1.00  0.00           C  
ATOM   1268  O6  G      40      32.005 -19.190  61.006  1.00  0.00           O  
ATOM   1269  N1  G      40      32.426 -17.179  60.164  1.00  0.00           N  
ATOM   1270  H1  G      40      32.674 -17.631  59.301  1.00  0.00           H  
ATOM   1271  C2  G      40      32.554 -15.836  60.250  1.00  0.00           C  
ATOM   1272  N2  G      40      32.953 -15.209  59.177  1.00  0.00           N  
ATOM   1273  H21 G      40      33.127 -15.719  58.314  1.00  0.00           H  
ATOM   1274  H22 G      40      33.052 -14.210  59.222  1.00  0.00           H  
ATOM   1275  N3  G      40      32.311 -15.107  61.336  1.00  0.00           N  
ATOM   1276  C4  G      40      31.931 -15.870  62.403  1.00  0.00           C  
ATOM   1277  C3' G      40      29.916 -13.432  65.341  1.00  0.00           C  
ATOM   1278  H3' G      40      29.564 -14.462  65.435  1.00  0.00           H  
ATOM   1279  C2' G      40      30.563 -13.236  63.960  1.00  0.00           C  
ATOM   1280  H2' G      40      29.947 -13.670  63.179  1.00  0.00           H  
ATOM   1281  O2' G      40      30.925 -11.885  63.660  1.00  0.00           O  
ATOM   1282 HO2' G      40      30.639 -11.676  62.751  1.00  0.00           H  
ATOM   1283  O3' G      40      28.877 -12.506  65.668  1.00  0.00           O  
ATOM   1284  P   G      41      27.346 -12.733  65.174  1.00  0.00           P  
ATOM   1285  OP1 G      41      26.500 -11.695  65.832  1.00  0.00           O  
ATOM   1286  OP2 G      41      26.986 -14.164  65.376  1.00  0.00           O  
ATOM   1287  O5' G      41      27.337 -12.460  63.577  1.00  0.00           O  
ATOM   1288  C5' G      41      27.531 -11.162  63.039  1.00  0.00           C  
ATOM   1289  H5' G      41      28.312 -10.647  63.600  1.00  0.00           H  
ATOM   1290 H5'' G      41      26.608 -10.586  63.132  1.00  0.00           H  
ATOM   1291  C4' G      41      27.953 -11.207  61.561  1.00  0.00           C  
ATOM   1292  H4' G      41      28.143 -10.184  61.230  1.00  0.00           H  
ATOM   1293  O4' G      41      29.150 -11.971  61.378  1.00  0.00           O  
ATOM   1294  C1' G      41      29.050 -12.709  60.164  1.00  0.00           C  
ATOM   1295  H1' G      41      29.947 -12.566  59.557  1.00  0.00           H  
ATOM   1296  N9  G      41      28.892 -14.165  60.416  1.00  0.00           N  
ATOM   1297  C8  G      41      28.410 -14.823  61.522  1.00  0.00           C  
ATOM   1298  H8  G      41      28.054 -14.305  62.397  1.00  0.00           H  
ATOM   1299  N7  G      41      28.445 -16.125  61.443  1.00  0.00           N  
ATOM   1300  C5  G      41      28.947 -16.355  60.161  1.00  0.00           C  
ATOM   1301  C6  G      41      29.207 -17.580  59.450  1.00  0.00           C  
ATOM   1302  O6  G      41      29.074 -18.743  59.830  1.00  0.00           O  
ATOM   1303  N1  G      41      29.685 -17.380  58.175  1.00  0.00           N  
ATOM   1304  H1  G      41      29.872 -18.196  57.617  1.00  0.00           H  
ATOM   1305  C2  G      41      29.888 -16.158  57.633  1.00  0.00           C  
ATOM   1306  N2  G      41      30.278 -16.128  56.388  1.00  0.00           N  
ATOM   1307  H21 G      41      30.396 -16.993  55.866  1.00  0.00           H  
ATOM   1308  H22 G      41      30.466 -15.232  55.971  1.00  0.00           H  
ATOM   1309  N3  G      41      29.687 -14.997  58.253  1.00  0.00           N  
ATOM   1310  C4  G      41      29.211 -15.161  59.523  1.00  0.00           C  
ATOM   1311  C3' G      41      26.914 -11.816  60.612  1.00  0.00           C  
ATOM   1312  H3' G      41      26.542 -12.745  61.049  1.00  0.00           H  
ATOM   1313  C2' G      41      27.835 -12.152  59.424  1.00  0.00           C  
ATOM   1314  H2' G      41      27.387 -12.908  58.785  1.00  0.00           H  
ATOM   1315  O2' G      41      28.265 -11.016  58.665  1.00  0.00           O  
ATOM   1316 HO2' G      41      28.550 -11.303  57.777  1.00  0.00           H  
ATOM   1317  O3' G      41      25.823 -10.951  60.302  1.00  0.00           O  
ATOM   1318  P   G      42      24.472 -11.533  59.623  1.00  0.00           P  
ATOM   1319  OP1 G      42      23.512 -10.400  59.491  1.00  0.00           O  
ATOM   1320  OP2 G      42      24.044 -12.729  60.402  1.00  0.00           O  
ATOM   1321  O5' G      42      24.889 -12.039  58.140  1.00  0.00           O  
ATOM   1322  C5' G      42      25.266 -11.119  57.123  1.00  0.00           C  
ATOM   1323  H5' G      42      26.027 -10.438  57.505  1.00  0.00           H  
ATOM   1324 H5'' G      42      24.399 -10.521  56.836  1.00  0.00           H  
ATOM   1325  C4' G      42      25.820 -11.810  55.865  1.00  0.00           C  
ATOM   1326  H4' G      42      26.141 -11.041  55.161  1.00  0.00           H  
ATOM   1327  O4' G      42      26.942 -12.650  56.147  1.00  0.00           O  
ATOM   1328  C1' G      42      26.855 -13.825  55.345  1.00  0.00           C  
ATOM   1329  H1' G      42      27.782 -13.975  54.788  1.00  0.00           H  
ATOM   1330  N9  G      42      26.635 -15.024  56.192  1.00  0.00           N  
ATOM   1331  C8  G      42      26.257 -15.098  57.510  1.00  0.00           C  
ATOM   1332  H8  G      42      25.993 -14.225  58.087  1.00  0.00           H  
ATOM   1333  N7  G      42      26.265 -16.303  58.012  1.00  0.00           N  
ATOM   1334  C5  G      42      26.629 -17.103  56.924  1.00  0.00           C  
ATOM   1335  C6  G      42      26.791 -18.528  56.805  1.00  0.00           C  
ATOM   1336  O6  G      42      26.689 -19.401  57.664  1.00  0.00           O  
ATOM   1337  N1  G      42      27.088 -18.944  55.526  1.00  0.00           N  
ATOM   1338  H1  G      42      27.137 -19.933  55.361  1.00  0.00           H  
ATOM   1339  C2  G      42      27.269 -18.100  54.485  1.00  0.00           C  
ATOM   1340  N2  G      42      27.473 -18.649  53.313  1.00  0.00           N  
ATOM   1341  H21 G      42      27.477 -19.650  53.195  1.00  0.00           H  
ATOM   1342  H22 G      42      27.606 -18.029  52.528  1.00  0.00           H  
ATOM   1343  N3  G      42      27.170 -16.774  54.553  1.00  0.00           N  
ATOM   1344  C4  G      42      26.837 -16.329  55.803  1.00  0.00           C  
ATOM   1345  C3' G      42      24.776 -12.678  55.156  1.00  0.00           C  
ATOM   1346  H3' G      42      24.234 -13.263  55.902  1.00  0.00           H  
ATOM   1347  C2' G      42      25.699 -13.618  54.360  1.00  0.00           C  
ATOM   1348  H2' G      42      25.193 -14.558  54.155  1.00  0.00           H  
ATOM   1349  O2' G      42      26.232 -13.042  53.161  1.00  0.00           O  
ATOM   1350 HO2' G      42      26.570 -13.746  52.575  1.00  0.00           H  
ATOM   1351  O3' G      42      23.876 -11.912  54.354  1.00  0.00           O  
ATOM   1352  P   C      43      22.363 -12.414  54.089  1.00  0.00           P  
ATOM   1353  OP1 C      43      21.736 -11.474  53.116  1.00  0.00           O  
ATOM   1354  OP2 C      43      21.705 -12.598  55.412  1.00  0.00           O  
ATOM   1355  O5' C      43      22.495 -13.875  53.398  1.00  0.00           O  
ATOM   1356  C5' C      43      22.962 -14.043  52.065  1.00  0.00           C  
ATOM   1357  H5' C      43      23.879 -13.472  51.921  1.00  0.00           H  
ATOM   1358 H5'' C      43      22.212 -13.658  51.372  1.00  0.00           H  
ATOM   1359  C4' C      43      23.245 -15.517  51.714  1.00  0.00           C  
ATOM   1360  H4' C      43      23.553 -15.566  50.669  1.00  0.00           H  
ATOM   1361  O4' C      43      24.285 -16.090  52.508  1.00  0.00           O  
ATOM   1362  C1' C      43      23.947 -17.441  52.817  1.00  0.00           C  
ATOM   1363  H1' C      43      24.771 -18.096  52.523  1.00  0.00           H  
ATOM   1364  N1  C      43      23.697 -17.635  54.278  1.00  0.00           N  
ATOM   1365  C6  C      43      23.384 -16.600  55.125  1.00  0.00           C  
ATOM   1366  H6  C      43      23.293 -15.599  54.736  1.00  0.00           H  
ATOM   1367  C5  C      43      23.203 -16.822  56.450  1.00  0.00           C  
ATOM   1368  H5  C      43      22.966 -16.000  57.107  1.00  0.00           H  
ATOM   1369  C4  C      43      23.348 -18.157  56.911  1.00  0.00           C  
ATOM   1370  N4  C      43      23.221 -18.444  58.177  1.00  0.00           N  
ATOM   1371  H41 C      43      23.424 -19.400  58.453  1.00  0.00           H  
ATOM   1372  H42 C      43      23.068 -17.713  58.848  1.00  0.00           H  
ATOM   1373  N3  C      43      23.653 -19.163  56.118  1.00  0.00           N  
ATOM   1374  C2  C      43      23.825 -18.926  54.800  1.00  0.00           C  
ATOM   1375  O2  C      43      24.116 -19.889  54.090  1.00  0.00           O  
ATOM   1376  C3' C      43      22.022 -16.424  51.877  1.00  0.00           C  
ATOM   1377  H3' C      43      21.545 -16.203  52.834  1.00  0.00           H  
ATOM   1378  C2' C      43      22.711 -17.797  51.979  1.00  0.00           C  
ATOM   1379  H2' C      43      22.072 -18.513  52.495  1.00  0.00           H  
ATOM   1380  O2' C      43      23.165 -18.324  50.728  1.00  0.00           O  
ATOM   1381 HO2' C      43      23.241 -19.296  50.783  1.00  0.00           H  
ATOM   1382  O3' C      43      21.089 -16.281  50.807  1.00  0.00           O  
ATOM   1383  P   A      44      19.531 -16.655  51.015  1.00  0.00           P  
ATOM   1384  OP1 A      44      18.818 -16.358  49.739  1.00  0.00           O  
ATOM   1385  OP2 A      44      19.054 -15.994  52.263  1.00  0.00           O  
ATOM   1386  O5' A      44      19.515 -18.254  51.268  1.00  0.00           O  
ATOM   1387  C5' A      44      19.724 -19.183  50.213  1.00  0.00           C  
ATOM   1388  H5' A      44      20.684 -18.988  49.733  1.00  0.00           H  
ATOM   1389 H5'' A      44      18.937 -19.067  49.467  1.00  0.00           H  
ATOM   1390  C4' A      44      19.706 -20.636  50.713  1.00  0.00           C  
ATOM   1391  H4' A      44      19.762 -21.305  49.853  1.00  0.00           H  
ATOM   1392  O4' A      44      20.801 -20.924  51.585  1.00  0.00           O  
ATOM   1393  C1' A      44      20.340 -21.802  52.608  1.00  0.00           C  
ATOM   1394  H1' A      44      20.988 -22.680  52.683  1.00  0.00           H  
ATOM   1395  N9  A      44      20.346 -21.108  53.919  1.00  0.00           N  
ATOM   1396  C8  A      44      20.282 -19.766  54.212  1.00  0.00           C  
ATOM   1397  H8  A      44      20.214 -19.006  53.448  1.00  0.00           H  
ATOM   1398  N7  A      44      20.319 -19.485  55.490  1.00  0.00           N  
ATOM   1399  C5  A      44      20.383 -20.753  56.086  1.00  0.00           C  
ATOM   1400  C6  A      44      20.435 -21.241  57.416  1.00  0.00           C  
ATOM   1401  N6  A      44      20.456 -20.501  58.509  1.00  0.00           N  
ATOM   1402  H61 A      44      20.571 -20.957  59.407  1.00  0.00           H  
ATOM   1403  H62 A      44      20.451 -19.497  58.425  1.00  0.00           H  
ATOM   1404  N1  A      44      20.457 -22.549  57.662  1.00  0.00           N  
ATOM   1405  C2  A      44      20.435 -23.388  56.635  1.00  0.00           C  
ATOM   1406  H2  A      44      20.456 -24.441  56.878  1.00  0.00           H  
ATOM   1407  N3  A      44      20.401 -23.086  55.345  1.00  0.00           N  
ATOM   1408  C4  A      44      20.380 -21.740  55.136  1.00  0.00           C  
ATOM   1409  C3' A      44      18.438 -20.977  51.504  1.00  0.00           C  
ATOM   1410  H3' A      44      18.291 -20.190  52.243  1.00  0.00           H  
ATOM   1411  C2' A      44      18.913 -22.240  52.241  1.00  0.00           C  
ATOM   1412  H2' A      44      18.305 -22.418  53.132  1.00  0.00           H  
ATOM   1413  O2' A      44      18.977 -23.411  51.415  1.00  0.00           O  
ATOM   1414 HO2' A      44      19.182 -24.199  51.958  1.00  0.00           H  
ATOM   1415  O3' A      44      17.256 -21.131  50.720  1.00  0.00           O  
ATOM   1416  P   C      45      15.791 -20.940  51.395  1.00  0.00           P  
ATOM   1417  OP1 C      45      15.931 -20.338  52.751  1.00  0.00           O  
ATOM   1418  OP2 C      45      15.077 -22.244  51.278  1.00  0.00           O  
ATOM   1419  O5' C      45      15.006 -19.876  50.443  1.00  0.00           O  
ATOM   1420  C5' C      45      15.579 -18.631  50.050  1.00  0.00           C  
ATOM   1421  H5' C      45      16.412 -18.818  49.371  1.00  0.00           H  
ATOM   1422 H5'' C      45      15.972 -18.118  50.928  1.00  0.00           H  
ATOM   1423  C4' C      45      14.582 -17.683  49.344  1.00  0.00           C  
ATOM   1424  H4' C      45      15.148 -16.846  48.934  1.00  0.00           H  
ATOM   1425  O4' C      45      13.879 -18.307  48.263  1.00  0.00           O  
ATOM   1426  C1' C      45      12.498 -17.932  48.297  1.00  0.00           C  
ATOM   1427  H1' C      45      12.199 -17.568  47.310  1.00  0.00           H  
ATOM   1428  N1  C      45      11.593 -19.076  48.648  1.00  0.00           N  
ATOM   1429  C6  C      45      12.086 -20.314  48.988  1.00  0.00           C  
ATOM   1430  H6  C      45      13.154 -20.472  49.043  1.00  0.00           H  
ATOM   1431  C5  C      45      11.246 -21.349  49.231  1.00  0.00           C  
ATOM   1432  H5  C      45      11.650 -22.315  49.493  1.00  0.00           H  
ATOM   1433  C4  C      45       9.854 -21.104  49.108  1.00  0.00           C  
ATOM   1434  N4  C      45       8.999 -22.070  49.313  1.00  0.00           N  
ATOM   1435  H41 C      45       8.019 -21.866  49.203  1.00  0.00           H  
ATOM   1436  H42 C      45       9.332 -22.989  49.555  1.00  0.00           H  
ATOM   1437  N3  C      45       9.350 -19.941  48.749  1.00  0.00           N  
ATOM   1438  C2  C      45      10.202 -18.912  48.501  1.00  0.00           C  
ATOM   1439  O2  C      45       9.711 -17.844  48.126  1.00  0.00           O  
ATOM   1440  C3' C      45      13.527 -17.097  50.292  1.00  0.00           C  
ATOM   1441  H3' C      45      13.192 -17.881  50.975  1.00  0.00           H  
ATOM   1442  C2' C      45      12.394 -16.770  49.299  1.00  0.00           C  
ATOM   1443  H2' C      45      11.433 -16.763  49.816  1.00  0.00           H  
ATOM   1444  O2' C      45      12.590 -15.553  48.568  1.00  0.00           O  
ATOM   1445 HO2' C      45      11.756 -15.283  48.137  1.00  0.00           H  
ATOM   1446  O3' C      45      14.006 -15.957  51.010  1.00  0.00           O  
ATOM   1447  P   C      46      13.369 -15.523  52.435  1.00  0.00           P  
ATOM   1448  OP1 C      46      14.064 -14.280  52.879  1.00  0.00           O  
ATOM   1449  OP2 C      46      13.418 -16.710  53.335  1.00  0.00           O  
ATOM   1450  O5' C      46      11.801 -15.175  52.187  1.00  0.00           O  
ATOM   1451  C5' C      46      11.366 -13.992  51.526  1.00  0.00           C  
ATOM   1452  H5' C      46      11.743 -13.976  50.503  1.00  0.00           H  
ATOM   1453 H5'' C      46      11.765 -13.119  52.045  1.00  0.00           H  
ATOM   1454  C4' C      46       9.827 -13.866  51.494  1.00  0.00           C  
ATOM   1455  H4' C      46       9.569 -12.929  50.998  1.00  0.00           H  
ATOM   1456  O4' C      46       9.193 -14.928  50.779  1.00  0.00           O  
ATOM   1457  C1' C      46       8.035 -15.365  51.492  1.00  0.00           C  
ATOM   1458  H1' C      46       7.171 -15.300  50.825  1.00  0.00           H  
ATOM   1459  N1  C      46       8.157 -16.796  51.922  1.00  0.00           N  
ATOM   1460  C6  C      46       9.368 -17.448  51.934  1.00  0.00           C  
ATOM   1461  H6  C      46      10.273 -16.893  51.753  1.00  0.00           H  
ATOM   1462  C5  C      46       9.434 -18.786  52.133  1.00  0.00           C  
ATOM   1463  H5  C      46      10.390 -19.285  52.122  1.00  0.00           H  
ATOM   1464  C4  C      46       8.207 -19.473  52.332  1.00  0.00           C  
ATOM   1465  N4  C      46       8.202 -20.770  52.494  1.00  0.00           N  
ATOM   1466  H41 C      46       7.315 -21.227  52.624  1.00  0.00           H  
ATOM   1467  H42 C      46       9.068 -21.280  52.462  1.00  0.00           H  
ATOM   1468  N3  C      46       7.031 -18.877  52.350  1.00  0.00           N  
ATOM   1469  C2  C      46       6.983 -17.532  52.156  1.00  0.00           C  
ATOM   1470  O2  C      46       5.875 -16.989  52.175  1.00  0.00           O  
ATOM   1471  C3' C      46       9.221 -13.828  52.903  1.00  0.00           C  
ATOM   1472  H3' C      46       9.756 -14.544  53.530  1.00  0.00           H  
ATOM   1473  C2' C      46       7.805 -14.381  52.655  1.00  0.00           C  
ATOM   1474  H2' C      46       7.440 -14.892  53.549  1.00  0.00           H  
ATOM   1475  O2' C      46       6.870 -13.397  52.199  1.00  0.00           O  
ATOM   1476 HO2' C      46       5.976 -13.615  52.527  1.00  0.00           H  
ATOM   1477  O3' C      46       9.309 -12.518  53.473  1.00  0.00           O  
ATOM   1478  P   G      47       8.969 -12.246  55.033  1.00  0.00           P  
ATOM   1479  OP1 G      47       9.794 -11.079  55.459  1.00  0.00           O  
ATOM   1480  OP2 G      47       9.102 -13.529  55.779  1.00  0.00           O  
ATOM   1481  O5' G      47       7.416 -11.756  55.048  1.00  0.00           O  
ATOM   1482  C5' G      47       6.646 -11.715  56.246  1.00  0.00           C  
ATOM   1483  H5' G      47       5.812 -11.024  56.108  1.00  0.00           H  
ATOM   1484 H5'' G      47       7.260 -11.348  57.070  1.00  0.00           H  
ATOM   1485  C4' G      47       6.075 -13.093  56.618  1.00  0.00           C  
ATOM   1486  H4' G      47       6.909 -13.748  56.850  1.00  0.00           H  
ATOM   1487  O4' G      47       5.317 -13.660  55.556  1.00  0.00           O  
ATOM   1488  C1' G      47       4.471 -14.648  56.111  1.00  0.00           C  
ATOM   1489  H1' G      47       3.548 -14.702  55.530  1.00  0.00           H  
ATOM   1490  N9  G      47       5.101 -15.999  56.043  1.00  0.00           N  
ATOM   1491  C8  G      47       6.425 -16.371  56.114  1.00  0.00           C  
ATOM   1492  H8  G      47       7.232 -15.657  56.212  1.00  0.00           H  
ATOM   1493  N7  G      47       6.631 -17.661  56.038  1.00  0.00           N  
ATOM   1494  C5  G      47       5.342 -18.194  55.925  1.00  0.00           C  
ATOM   1495  C6  G      47       4.874 -19.556  55.842  1.00  0.00           C  
ATOM   1496  O6  G      47       5.520 -20.607  55.859  1.00  0.00           O  
ATOM   1497  N1  G      47       3.498 -19.662  55.743  1.00  0.00           N  
ATOM   1498  H1  G      47       3.112 -20.586  55.691  1.00  0.00           H  
ATOM   1499  C2  G      47       2.664 -18.589  55.701  1.00  0.00           C  
ATOM   1500  N2  G      47       1.379 -18.817  55.583  1.00  0.00           N  
ATOM   1501  H21 G      47       1.012 -19.754  55.526  1.00  0.00           H  
ATOM   1502  H22 G      47       0.767 -18.015  55.552  1.00  0.00           H  
ATOM   1503  N3  G      47       3.049 -17.318  55.774  1.00  0.00           N  
ATOM   1504  C4  G      47       4.406 -17.181  55.899  1.00  0.00           C  
ATOM   1505  C3' G      47       5.171 -13.067  57.860  1.00  0.00           C  
ATOM   1506  H3' G      47       4.685 -12.091  57.937  1.00  0.00           H  
ATOM   1507  C2' G      47       4.118 -14.154  57.531  1.00  0.00           C  
ATOM   1508  H2' G      47       3.145 -13.661  57.477  1.00  0.00           H  
ATOM   1509  O2' G      47       4.034 -15.208  58.488  1.00  0.00           O  
ATOM   1510 HO2' G      47       4.868 -15.216  58.988  1.00  0.00           H  
ATOM   1511  O3' G      47       5.936 -13.360  59.022  1.00  0.00           O  
ATOM   1512  P   U      48       5.657 -12.653  60.448  1.00  0.00           P  
ATOM   1513  OP1 U      48       4.212 -12.786  60.781  1.00  0.00           O  
ATOM   1514  OP2 U      48       6.247 -11.287  60.421  1.00  0.00           O  
ATOM   1515  O5' U      48       6.493 -13.557  61.516  1.00  0.00           O  
ATOM   1516  C5' U      48       7.890 -13.820  61.358  1.00  0.00           C  
ATOM   1517  H5' U      48       8.322 -14.062  62.331  1.00  0.00           H  
ATOM   1518 H5'' U      48       8.382 -12.926  60.981  1.00  0.00           H  
ATOM   1519  C4' U      48       8.182 -14.992  60.401  1.00  0.00           C  
ATOM   1520  H4' U      48       7.762 -14.774  59.424  1.00  0.00           H  
ATOM   1521  O4' U      48       7.629 -16.220  60.880  1.00  0.00           O  
ATOM   1522  C1' U      48       8.448 -17.299  60.427  1.00  0.00           C  
ATOM   1523  H1' U      48       8.983 -17.648  61.312  1.00  0.00           H  
ATOM   1524  N1  U      48       7.779 -18.513  59.850  1.00  0.00           N  
ATOM   1525  C6  U      48       8.540 -19.652  59.672  1.00  0.00           C  
ATOM   1526  H6  U      48       9.616 -19.589  59.766  1.00  0.00           H  
ATOM   1527  C5  U      48       7.967 -20.853  59.398  1.00  0.00           C  
ATOM   1528  H5  U      48       8.581 -21.735  59.285  1.00  0.00           H  
ATOM   1529  C4  U      48       6.536 -20.992  59.258  1.00  0.00           C  
ATOM   1530  O4  U      48       5.936 -22.047  59.067  1.00  0.00           O  
ATOM   1531  N3  U      48       5.842 -19.811  59.365  1.00  0.00           N  
ATOM   1532  H3  U      48       4.846 -19.863  59.261  1.00  0.00           H  
ATOM   1533  C2  U      48       6.387 -18.568  59.629  1.00  0.00           C  
ATOM   1534  O2  U      48       5.616 -17.609  59.665  1.00  0.00           O  
ATOM   1535  C3' U      48       9.667 -15.310  60.185  1.00  0.00           C  
ATOM   1536  H3' U      48      10.126 -15.462  61.159  1.00  0.00           H  
ATOM   1537  C2' U      48       9.507 -16.677  59.501  1.00  0.00           C  
ATOM   1538  H2' U      48      10.443 -17.234  59.543  1.00  0.00           H  
ATOM   1539  O2' U      48       9.064 -16.577  58.146  1.00  0.00           O  
ATOM   1540 HO2' U      48       9.621 -15.918  57.690  1.00  0.00           H  
ATOM   1541  O3' U      48      10.470 -14.456  59.374  1.00  0.00           O  
ATOM   1542  P   A      49      11.555 -13.445  60.026  1.00  0.00           P  
ATOM   1543  OP1 A      49      10.820 -12.278  60.588  1.00  0.00           O  
ATOM   1544  OP2 A      49      12.604 -13.187  59.000  1.00  0.00           O  
ATOM   1545  O5' A      49      12.252 -14.307  61.230  1.00  0.00           O  
ATOM   1546  C5' A      49      12.440 -13.755  62.533  1.00  0.00           C  
ATOM   1547  H5' A      49      11.749 -12.930  62.700  1.00  0.00           H  
ATOM   1548 H5'' A      49      13.451 -13.353  62.610  1.00  0.00           H  
ATOM   1549  C4' A      49      12.205 -14.746  63.685  1.00  0.00           C  
ATOM   1550  H4' A      49      12.041 -14.160  64.591  1.00  0.00           H  
ATOM   1551  O4' A      49      11.052 -15.564  63.463  1.00  0.00           O  
ATOM   1552  C1' A      49      11.255 -16.800  64.139  1.00  0.00           C  
ATOM   1553  H1' A      49      10.432 -16.998  64.833  1.00  0.00           H  
ATOM   1554  N9  A      49      11.354 -17.940  63.202  1.00  0.00           N  
ATOM   1555  C8  A      49      11.590 -17.957  61.847  1.00  0.00           C  
ATOM   1556  H8  A      49      11.775 -17.057  61.278  1.00  0.00           H  
ATOM   1557  N7  A      49      11.515 -19.151  61.313  1.00  0.00           N  
ATOM   1558  C5  A      49      11.327 -19.990  62.422  1.00  0.00           C  
ATOM   1559  C6  A      49      11.223 -21.389  62.640  1.00  0.00           C  
ATOM   1560  N6  A      49      11.194 -22.317  61.701  1.00  0.00           N  
ATOM   1561  H61 A      49      11.178 -23.276  62.010  1.00  0.00           H  
ATOM   1562  H62 A      49      11.243 -22.065  60.730  1.00  0.00           H  
ATOM   1563  N1  A      49      11.200 -21.894  63.869  1.00  0.00           N  
ATOM   1564  C2  A      49      11.211 -21.042  64.883  1.00  0.00           C  
ATOM   1565  H2  A      49      11.262 -21.477  65.870  1.00  0.00           H  
ATOM   1566  N3  A      49      11.208 -19.719  64.849  1.00  0.00           N  
ATOM   1567  C4  A      49      11.284 -19.253  63.573  1.00  0.00           C  
ATOM   1568  C3' A      49      13.340 -15.735  63.978  1.00  0.00           C  
ATOM   1569  H3' A      49      13.602 -16.250  63.051  1.00  0.00           H  
ATOM   1570  C2' A      49      12.573 -16.691  64.909  1.00  0.00           C  
ATOM   1571  H2' A      49      13.081 -17.653  64.973  1.00  0.00           H  
ATOM   1572  O2' A      49      12.299 -16.167  66.215  1.00  0.00           O  
ATOM   1573 HO2' A      49      11.858 -16.845  66.762  1.00  0.00           H  
ATOM   1574  O3' A      49      14.503 -15.194  64.595  1.00  0.00           O  
ATOM   1575  P   A      50      15.944 -15.897  64.374  1.00  0.00           P  
ATOM   1576  OP1 A      50      16.896 -15.268  65.333  1.00  0.00           O  
ATOM   1577  OP2 A      50      16.254 -15.806  62.921  1.00  0.00           O  
ATOM   1578  O5' A      50      15.797 -17.480  64.740  1.00  0.00           O  
ATOM   1579  C5' A      50      15.751 -17.945  66.086  1.00  0.00           C  
ATOM   1580  H5' A      50      14.966 -17.411  66.624  1.00  0.00           H  
ATOM   1581 H5'' A      50      16.701 -17.731  66.579  1.00  0.00           H  
ATOM   1582  C4' A      50      15.472 -19.458  66.209  1.00  0.00           C  
ATOM   1583  H4' A      50      15.366 -19.695  67.266  1.00  0.00           H  
ATOM   1584  O4' A      50      14.268 -19.827  65.527  1.00  0.00           O  
ATOM   1585  C1' A      50      14.436 -21.122  64.954  1.00  0.00           C  
ATOM   1586  H1' A      50      13.629 -21.795  65.245  1.00  0.00           H  
ATOM   1587  N9  A      50      14.524 -21.115  63.477  1.00  0.00           N  
ATOM   1588  C8  A      50      14.863 -20.098  62.616  1.00  0.00           C  
ATOM   1589  H8  A      50      15.092 -19.097  62.958  1.00  0.00           H  
ATOM   1590  N7  A      50      14.880 -20.446  61.353  1.00  0.00           N  
ATOM   1591  C5  A      50      14.529 -21.805  61.394  1.00  0.00           C  
ATOM   1592  C6  A      50      14.325 -22.827  60.431  1.00  0.00           C  
ATOM   1593  N6  A      50      14.439 -22.683  59.124  1.00  0.00           N  
ATOM   1594  H61 A      50      14.265 -23.488  58.544  1.00  0.00           H  
ATOM   1595  H62 A      50      14.695 -21.786  58.739  1.00  0.00           H  
ATOM   1596  N1  A      50      13.962 -24.059  60.785  1.00  0.00           N  
ATOM   1597  C2  A      50      13.815 -24.310  62.077  1.00  0.00           C  
ATOM   1598  H2  A      50      13.539 -25.324  62.337  1.00  0.00           H  
ATOM   1599  N3  A      50      13.987 -23.475  63.096  1.00  0.00           N  
ATOM   1600  C4  A      50      14.333 -22.222  62.684  1.00  0.00           C  
ATOM   1601  C3' A      50      16.549 -20.392  65.644  1.00  0.00           C  
ATOM   1602  H3' A      50      16.811 -20.027  64.651  1.00  0.00           H  
ATOM   1603  C2' A      50      15.732 -21.675  65.502  1.00  0.00           C  
ATOM   1604  H2' A      50      16.199 -22.334  64.782  1.00  0.00           H  
ATOM   1605  O2' A      50      15.409 -22.370  66.707  1.00  0.00           O  
ATOM   1606 HO2' A      50      15.424 -23.330  66.521  1.00  0.00           H  
ATOM   1607  O3' A      50      17.729 -20.593  66.410  1.00  0.00           O  
ATOM   1608  P   A      51      19.039 -21.264  65.715  1.00  0.00           P  
ATOM   1609  OP1 A      51      20.167 -21.070  66.662  1.00  0.00           O  
ATOM   1610  OP2 A      51      19.175 -20.658  64.359  1.00  0.00           O  
ATOM   1611  O5' A      51      18.772 -22.878  65.487  1.00  0.00           O  
ATOM   1612  C5' A      51      18.457 -23.785  66.535  1.00  0.00           C  
ATOM   1613  H5' A      51      17.829 -23.265  67.259  1.00  0.00           H  
ATOM   1614 H5'' A      51      19.369 -24.055  67.048  1.00  0.00           H  
ATOM   1615  C4' A      51      17.685 -25.065  66.089  1.00  0.00           C  
ATOM   1616  H4' A      51      17.331 -25.548  67.003  1.00  0.00           H  
ATOM   1617  O4' A      51      16.530 -24.647  65.355  1.00  0.00           O  
ATOM   1618  C1' A      51      16.384 -25.404  64.163  1.00  0.00           C  
ATOM   1619  H1' A      51      15.336 -25.661  64.005  1.00  0.00           H  
ATOM   1620  N9  A      51      16.910 -24.767  62.924  1.00  0.00           N  
ATOM   1621  C8  A      51      17.444 -23.516  62.722  1.00  0.00           C  
ATOM   1622  H8  A      51      17.635 -22.820  63.519  1.00  0.00           H  
ATOM   1623  N7  A      51      17.673 -23.212  61.473  1.00  0.00           N  
ATOM   1624  C5  A      51      17.282 -24.369  60.793  1.00  0.00           C  
ATOM   1625  C6  A      51      17.218 -24.752  59.432  1.00  0.00           C  
ATOM   1626  N6  A      51      17.550 -23.976  58.417  1.00  0.00           N  
ATOM   1627  H61 A      51      17.464 -24.350  57.488  1.00  0.00           H  
ATOM   1628  H62 A      51      17.895 -23.046  58.597  1.00  0.00           H  
ATOM   1629  N1  A      51      16.785 -25.958  59.066  1.00  0.00           N  
ATOM   1630  C2  A      51      16.397 -26.787  60.025  1.00  0.00           C  
ATOM   1631  H2  A      51      16.054 -27.762  59.703  1.00  0.00           H  
ATOM   1632  N3  A      51      16.376 -26.567  61.334  1.00  0.00           N  
ATOM   1633  C4  A      51      16.838 -25.326  61.665  1.00  0.00           C  
ATOM   1634  C3' A      51      18.364 -26.184  65.242  1.00  0.00           C  
ATOM   1635  H3' A      51      19.086 -25.718  64.566  1.00  0.00           H  
ATOM   1636  C2' A      51      17.167 -26.670  64.408  1.00  0.00           C  
ATOM   1637  H2' A      51      17.549 -27.076  63.475  1.00  0.00           H  
ATOM   1638  O2' A      51      16.371 -27.657  65.026  1.00  0.00           O  
ATOM   1639 HO2' A      51      17.036 -28.380  64.967  1.00  0.00           H  
ATOM   1640  O3' A      51      19.002 -27.226  66.008  1.00  0.00           O  
ATOM   1641  P   U      52      19.012 -28.871  65.674  1.00  0.00           P  
ATOM   1642  OP1 U      52      18.304 -29.206  64.401  1.00  0.00           O  
ATOM   1643  OP2 U      52      18.451 -29.555  66.871  1.00  0.00           O  
ATOM   1644  O5' U      52      20.584 -29.334  65.548  1.00  0.00           O  
ATOM   1645  C5' U      52      21.515 -28.729  64.652  1.00  0.00           C  
ATOM   1646  H5' U      52      22.451 -29.291  64.697  1.00  0.00           H  
ATOM   1647 H5'' U      52      21.733 -27.709  64.973  1.00  0.00           H  
ATOM   1648  C4' U      52      21.032 -28.703  63.193  1.00  0.00           C  
ATOM   1649  H4' U      52      20.430 -29.595  63.009  1.00  0.00           H  
ATOM   1650  O4' U      52      20.237 -27.552  62.927  1.00  0.00           O  
ATOM   1651  C1' U      52      20.402 -27.180  61.578  1.00  0.00           C  
ATOM   1652  H1' U      52      19.454 -27.304  61.048  1.00  0.00           H  
ATOM   1653  N1  U      52      20.782 -25.738  61.491  1.00  0.00           N  
ATOM   1654  C6  U      52      21.129 -24.987  62.602  1.00  0.00           C  
ATOM   1655  H6  U      52      21.303 -25.470  63.555  1.00  0.00           H  
ATOM   1656  C5  U      52      21.219 -23.631  62.527  1.00  0.00           C  
ATOM   1657  H5  U      52      21.458 -23.052  63.409  1.00  0.00           H  
ATOM   1658  C4  U      52      20.974 -22.922  61.288  1.00  0.00           C  
ATOM   1659  O4  U      52      21.029 -21.707  61.114  1.00  0.00           O  
ATOM   1660  N3  U      52      20.669 -23.739  60.234  1.00  0.00           N  
ATOM   1661  H3  U      52      20.531 -23.286  59.346  1.00  0.00           H  
ATOM   1662  C2  U      52      20.576 -25.108  60.261  1.00  0.00           C  
ATOM   1663  O2  U      52      20.317 -25.713  59.223  1.00  0.00           O  
ATOM   1664  C3' U      52      22.174 -28.739  62.172  1.00  0.00           C  
ATOM   1665  H3' U      52      22.967 -28.045  62.467  1.00  0.00           H  
ATOM   1666  C2' U      52      21.416 -28.157  60.964  1.00  0.00           C  
ATOM   1667  H2' U      52      22.094 -27.615  60.320  1.00  0.00           H  
ATOM   1668  O2' U      52      20.714 -29.140  60.233  1.00  0.00           O  
ATOM   1669 HO2' U      52      21.411 -29.805  60.001  1.00  0.00           H  
ATOM   1670  O3' U      52      22.667 -30.087  62.139  1.00  0.00           O  
ATOM   1671  P   G      53      23.442 -30.808  60.917  1.00  0.00           P  
ATOM   1672  OP1 G      53      22.545 -30.789  59.733  1.00  0.00           O  
ATOM   1673  OP2 G      53      23.865 -32.142  61.422  1.00  0.00           O  
ATOM   1674  O5' G      53      24.811 -29.991  60.604  1.00  0.00           O  
ATOM   1675  C5' G      53      24.836 -28.722  59.971  1.00  0.00           C  
ATOM   1676  H5' G      53      25.857 -28.336  60.015  1.00  0.00           H  
ATOM   1677 H5'' G      53      24.209 -28.046  60.540  1.00  0.00           H  
ATOM   1678  C4' G      53      24.379 -28.753  58.499  1.00  0.00           C  
ATOM   1679  H4' G      53      24.214 -29.787  58.198  1.00  0.00           H  
ATOM   1680  O4' G      53      23.164 -28.036  58.292  1.00  0.00           O  
ATOM   1681  C1' G      53      23.384 -27.003  57.350  1.00  0.00           C  
ATOM   1682  H1' G      53      22.504 -26.879  56.713  1.00  0.00           H  
ATOM   1683  N9  G      53      23.630 -25.710  58.039  1.00  0.00           N  
ATOM   1684  C8  G      53      23.705 -25.427  59.382  1.00  0.00           C  
ATOM   1685  H8  G      53      23.672 -26.182  60.148  1.00  0.00           H  
ATOM   1686  N7  G      53      23.786 -24.158  59.669  1.00  0.00           N  
ATOM   1687  C5  G      53      23.772 -23.542  58.417  1.00  0.00           C  
ATOM   1688  C6  G      53      23.826 -22.155  58.039  1.00  0.00           C  
ATOM   1689  O6  G      53      23.876 -21.157  58.755  1.00  0.00           O  
ATOM   1690  N1  G      53      23.833 -21.964  56.673  1.00  0.00           N  
ATOM   1691  H1  G      53      23.858 -21.012  56.343  1.00  0.00           H  
ATOM   1692  C2  G      53      23.753 -22.966  55.770  1.00  0.00           C  
ATOM   1693  N2  G      53      23.811 -22.639  54.509  1.00  0.00           N  
ATOM   1694  H21 G      53      23.911 -21.662  54.240  1.00  0.00           H  
ATOM   1695  H22 G      53      23.722 -23.375  53.829  1.00  0.00           H  
ATOM   1696  N3  G      53      23.684 -24.259  56.072  1.00  0.00           N  
ATOM   1697  C4  G      53      23.698 -24.487  57.417  1.00  0.00           C  
ATOM   1698  C3' G      53      25.437 -28.188  57.549  1.00  0.00           C  
ATOM   1699  H3' G      53      26.028 -27.439  58.081  1.00  0.00           H  
ATOM   1700  C2' G      53      24.574 -27.461  56.500  1.00  0.00           C  
ATOM   1701  H2' G      53      25.107 -26.604  56.096  1.00  0.00           H  
ATOM   1702  O2' G      53      24.086 -28.298  55.446  1.00  0.00           O  
ATOM   1703 HO2' G      53      23.765 -27.751  54.703  1.00  0.00           H  
ATOM   1704  O3' G      53      26.263 -29.230  57.033  1.00  0.00           O  
ATOM   1705  P   U      54      27.853 -29.027  56.888  1.00  0.00           P  
ATOM   1706  OP1 U      54      28.433 -30.268  56.298  1.00  0.00           O  
ATOM   1707  OP2 U      54      28.377 -28.541  58.194  1.00  0.00           O  
ATOM   1708  O5' U      54      27.987 -27.819  55.825  1.00  0.00           O  
ATOM   1709  C5' U      54      27.581 -27.954  54.470  1.00  0.00           C  
ATOM   1710  H5' U      54      26.596 -28.418  54.419  1.00  0.00           H  
ATOM   1711 H5'' U      54      28.289 -28.596  53.943  1.00  0.00           H  
ATOM   1712  C4' U      54      27.516 -26.590  53.759  1.00  0.00           C  
ATOM   1713  H4' U      54      27.314 -26.762  52.700  1.00  0.00           H  
ATOM   1714  O4' U      54      26.490 -25.738  54.270  1.00  0.00           O  
ATOM   1715  C1' U      54      26.985 -24.402  54.347  1.00  0.00           C  
ATOM   1716  H1' U      54      26.296 -23.730  53.831  1.00  0.00           H  
ATOM   1717  N1  U      54      27.109 -23.931  55.758  1.00  0.00           N  
ATOM   1718  C6  U      54      27.111 -24.804  56.824  1.00  0.00           C  
ATOM   1719  H6  U      54      27.083 -25.864  56.639  1.00  0.00           H  
ATOM   1720  C5  U      54      27.130 -24.355  58.102  1.00  0.00           C  
ATOM   1721  H5  U      54      27.120 -25.066  58.914  1.00  0.00           H  
ATOM   1722  C4  U      54      27.149 -22.943  58.396  1.00  0.00           C  
ATOM   1723  O4  U      54      27.196 -22.457  59.517  1.00  0.00           O  
ATOM   1724  N3  U      54      27.137 -22.131  57.295  1.00  0.00           N  
ATOM   1725  H3  U      54      27.103 -21.138  57.475  1.00  0.00           H  
ATOM   1726  C2  U      54      27.141 -22.551  55.984  1.00  0.00           C  
ATOM   1727  O2  U      54      27.170 -21.712  55.085  1.00  0.00           O  
ATOM   1728  C3' U      54      28.831 -25.814  53.863  1.00  0.00           C  
ATOM   1729  H3' U      54      29.195 -25.866  54.891  1.00  0.00           H  
ATOM   1730  C2' U      54      28.331 -24.380  53.610  1.00  0.00           C  
ATOM   1731  H2' U      54      29.012 -23.651  54.049  1.00  0.00           H  
ATOM   1732  O2' U      54      28.053 -24.078  52.240  1.00  0.00           O  
ATOM   1733 HO2' U      54      28.368 -23.177  52.036  1.00  0.00           H  
ATOM   1734  O3' U      54      29.815 -26.320  52.964  1.00  0.00           O  
ATOM   1735  P   C      55      31.389 -26.072  53.226  1.00  0.00           P  
ATOM   1736  OP1 C      55      32.150 -26.813  52.179  1.00  0.00           O  
ATOM   1737  OP2 C      55      31.689 -26.359  54.656  1.00  0.00           O  
ATOM   1738  O5' C      55      31.578 -24.487  52.990  1.00  0.00           O  
ATOM   1739  C5' C      55      31.419 -23.905  51.705  1.00  0.00           C  
ATOM   1740  H5' C      55      30.483 -24.241  51.258  1.00  0.00           H  
ATOM   1741 H5'' C      55      32.237 -24.228  51.058  1.00  0.00           H  
ATOM   1742  C4' C      55      31.411 -22.370  51.764  1.00  0.00           C  
ATOM   1743  H4' C      55      31.290 -21.983  50.752  1.00  0.00           H  
ATOM   1744  O4' C      55      30.349 -21.857  52.572  1.00  0.00           O  
ATOM   1745  C1' C      55      30.808 -20.688  53.245  1.00  0.00           C  
ATOM   1746  H1' C      55      30.179 -19.839  52.964  1.00  0.00           H  
ATOM   1747  N1  C      55      30.737 -20.863  54.727  1.00  0.00           N  
ATOM   1748  C6  C      55      30.888 -22.089  55.330  1.00  0.00           C  
ATOM   1749  H6  C      55      31.179 -22.943  54.738  1.00  0.00           H  
ATOM   1750  C5  C      55      30.652 -22.236  56.658  1.00  0.00           C  
ATOM   1751  H5  C      55      30.758 -23.207  57.119  1.00  0.00           H  
ATOM   1752  C4  C      55      30.264 -21.077  57.381  1.00  0.00           C  
ATOM   1753  N4  C      55      30.000 -21.152  58.654  1.00  0.00           N  
ATOM   1754  H41 C      55      29.719 -20.292  59.120  1.00  0.00           H  
ATOM   1755  H42 C      55      30.184 -22.000  59.156  1.00  0.00           H  
ATOM   1756  N3  C      55      30.152 -19.887  56.832  1.00  0.00           N  
ATOM   1757  C2  C      55      30.423 -19.750  55.515  1.00  0.00           C  
ATOM   1758  O2  C      55      30.381 -18.611  55.054  1.00  0.00           O  
ATOM   1759  C3' C      55      32.716 -21.802  52.330  1.00  0.00           C  
ATOM   1760  H3' C      55      32.982 -22.356  53.232  1.00  0.00           H  
ATOM   1761  C2' C      55      32.230 -20.403  52.746  1.00  0.00           C  
ATOM   1762  H2' C      55      32.846 -20.003  53.547  1.00  0.00           H  
ATOM   1763  O2' C      55      32.108 -19.469  51.670  1.00  0.00           O  
ATOM   1764 HO2' C      55      32.706 -18.716  51.834  1.00  0.00           H  
ATOM   1765  O3' C      55      33.780 -21.844  51.377  1.00  0.00           O  
ATOM   1766  P   C      56      35.324 -22.022  51.835  1.00  0.00           P  
ATOM   1767  OP1 C      56      36.145 -22.208  50.604  1.00  0.00           O  
ATOM   1768  OP2 C      56      35.396 -23.068  52.892  1.00  0.00           O  
ATOM   1769  O5' C      56      35.723 -20.610  52.513  1.00  0.00           O  
ATOM   1770  C5' C      56      35.906 -19.438  51.731  1.00  0.00           C  
ATOM   1771  H5' C      56      35.178 -19.421  50.919  1.00  0.00           H  
ATOM   1772 H5'' C      56      36.906 -19.445  51.293  1.00  0.00           H  
ATOM   1773  C4' C      56      35.723 -18.156  52.558  1.00  0.00           C  
ATOM   1774  H4' C      56      35.818 -17.299  51.890  1.00  0.00           H  
ATOM   1775  O4' C      56      34.432 -18.119  53.171  1.00  0.00           O  
ATOM   1776  C1' C      56      34.532 -17.471  54.435  1.00  0.00           C  
ATOM   1777  H1' C      56      33.848 -16.618  54.450  1.00  0.00           H  
ATOM   1778  N1  C      56      34.191 -18.377  55.575  1.00  0.00           N  
ATOM   1779  C6  C      56      34.442 -19.727  55.550  1.00  0.00           C  
ATOM   1780  H6  C      56      34.902 -20.170  54.680  1.00  0.00           H  
ATOM   1781  C5  C      56      34.101 -20.507  56.604  1.00  0.00           C  
ATOM   1782  H5  C      56      34.293 -21.569  56.571  1.00  0.00           H  
ATOM   1783  C4  C      56      33.517 -19.866  57.730  1.00  0.00           C  
ATOM   1784  N4  C      56      33.182 -20.558  58.783  1.00  0.00           N  
ATOM   1785  H41 C      56      32.764 -20.069  59.566  1.00  0.00           H  
ATOM   1786  H42 C      56      33.392 -21.539  58.822  1.00  0.00           H  
ATOM   1787  N3  C      56      33.275 -18.572  57.785  1.00  0.00           N  
ATOM   1788  C2  C      56      33.621 -17.809  56.721  1.00  0.00           C  
ATOM   1789  O2  C      56      33.427 -16.599  56.813  1.00  0.00           O  
ATOM   1790  C3' C      56      36.736 -17.976  53.694  1.00  0.00           C  
ATOM   1791  H3' C      56      36.817 -18.915  54.246  1.00  0.00           H  
ATOM   1792  C2' C      56      35.968 -16.951  54.549  1.00  0.00           C  
ATOM   1793  H2' C      56      36.317 -16.974  55.582  1.00  0.00           H  
ATOM   1794  O2' C      56      35.980 -15.620  54.018  1.00  0.00           O  
ATOM   1795 HO2' C      56      35.716 -14.982  54.709  1.00  0.00           H  
ATOM   1796  O3' C      56      38.027 -17.546  53.267  1.00  0.00           O  
ATOM   1797  P   G      57      39.313 -17.729  54.230  1.00  0.00           P  
ATOM   1798  OP1 G      57      40.479 -17.091  53.555  1.00  0.00           O  
ATOM   1799  OP2 G      57      39.413 -19.170  54.591  1.00  0.00           O  
ATOM   1800  O5' G      57      38.976 -16.906  55.585  1.00  0.00           O  
ATOM   1801  C5' G      57      38.970 -15.483  55.607  1.00  0.00           C  
ATOM   1802  H5' G      57      38.332 -15.098  54.812  1.00  0.00           H  
ATOM   1803 H5'' G      57      39.982 -15.115  55.426  1.00  0.00           H  
ATOM   1804  C4' G      57      38.481 -14.916  56.950  1.00  0.00           C  
ATOM   1805  H4' G      57      38.500 -13.826  56.898  1.00  0.00           H  
ATOM   1806  O4' G      57      37.156 -15.327  57.285  1.00  0.00           O  
ATOM   1807  C1' G      57      37.079 -15.508  58.695  1.00  0.00           C  
ATOM   1808  H1' G      57      36.297 -14.870  59.113  1.00  0.00           H  
ATOM   1809  N9  G      57      36.734 -16.914  59.017  1.00  0.00           N  
ATOM   1810  C8  G      57      36.988 -18.067  58.314  1.00  0.00           C  
ATOM   1811  H8  G      57      37.491 -18.064  57.355  1.00  0.00           H  
ATOM   1812  N7  G      57      36.570 -19.158  58.904  1.00  0.00           N  
ATOM   1813  C5  G      57      36.005 -18.699  60.102  1.00  0.00           C  
ATOM   1814  C6  G      57      35.403 -19.394  61.220  1.00  0.00           C  
ATOM   1815  O6  G      57      35.192 -20.598  61.385  1.00  0.00           O  
ATOM   1816  N1  G      57      35.045 -18.556  62.251  1.00  0.00           N  
ATOM   1817  H1  G      57      34.680 -18.973  63.092  1.00  0.00           H  
ATOM   1818  C2  G      57      35.215 -17.218  62.218  1.00  0.00           C  
ATOM   1819  N2  G      57      34.871 -16.564  63.289  1.00  0.00           N  
ATOM   1820  H21 G      57      34.610 -17.097  64.116  1.00  0.00           H  
ATOM   1821  H22 G      57      35.044 -15.577  63.328  1.00  0.00           H  
ATOM   1822  N3  G      57      35.712 -16.522  61.199  1.00  0.00           N  
ATOM   1823  C4  G      57      36.106 -17.324  60.168  1.00  0.00           C  
ATOM   1824  C3' G      57      39.378 -15.346  58.110  1.00  0.00           C  
ATOM   1825  H3' G      57      39.567 -16.418  58.030  1.00  0.00           H  
ATOM   1826  C2' G      57      38.434 -15.104  59.302  1.00  0.00           C  
ATOM   1827  H2' G      57      38.709 -15.748  60.140  1.00  0.00           H  
ATOM   1828  O2' G      57      38.350 -13.733  59.707  1.00  0.00           O  
ATOM   1829 HO2' G      57      38.031 -13.675  60.628  1.00  0.00           H  
ATOM   1830  O3' G      57      40.608 -14.624  58.120  1.00  0.00           O  
ATOM   1831  P   A      58      41.891 -15.183  58.918  1.00  0.00           P  
ATOM   1832  OP1 A      58      43.022 -14.252  58.647  1.00  0.00           O  
ATOM   1833  OP2 A      58      42.067 -16.628  58.605  1.00  0.00           O  
ATOM   1834  O5' A      58      41.478 -15.044  60.469  1.00  0.00           O  
ATOM   1835  C5' A      58      42.429 -15.266  61.493  1.00  0.00           C  
ATOM   1836  H5' A      58      43.242 -14.544  61.405  1.00  0.00           H  
ATOM   1837 H5'' A      58      42.847 -16.269  61.398  1.00  0.00           H  
ATOM   1838  C4' A      58      41.782 -15.118  62.874  1.00  0.00           C  
ATOM   1839  H4' A      58      41.395 -14.104  62.985  1.00  0.00           H  
ATOM   1840  O4' A      58      40.719 -16.047  63.084  1.00  0.00           O  
ATOM   1841  C1' A      58      40.830 -16.583  64.399  1.00  0.00           C  
ATOM   1842  H1' A      58      39.876 -16.499  64.925  1.00  0.00           H  
ATOM   1843  N9  A      58      41.185 -18.022  64.331  1.00  0.00           N  
ATOM   1844  C8  A      58      41.656 -18.746  63.261  1.00  0.00           C  
ATOM   1845  H8  A      58      41.940 -18.284  62.323  1.00  0.00           H  
ATOM   1846  N7  A      58      41.692 -20.039  63.457  1.00  0.00           N  
ATOM   1847  C5  A      58      41.214 -20.172  64.768  1.00  0.00           C  
ATOM   1848  C6  A      58      40.947 -21.265  65.631  1.00  0.00           C  
ATOM   1849  N6  A      58      41.107 -22.536  65.307  1.00  0.00           N  
ATOM   1850  H61 A      58      40.869 -23.235  65.988  1.00  0.00           H  
ATOM   1851  H62 A      58      41.439 -22.778  64.387  1.00  0.00           H  
ATOM   1852  N1  A      58      40.475 -21.080  66.863  1.00  0.00           N  
ATOM   1853  C2  A      58      40.268 -19.832  67.261  1.00  0.00           C  
ATOM   1854  H2  A      58      39.889 -19.712  68.268  1.00  0.00           H  
ATOM   1855  N3  A      58      40.467 -18.708  66.576  1.00  0.00           N  
ATOM   1856  C4  A      58      40.937 -18.949  65.319  1.00  0.00           C  
ATOM   1857  C3' A      58      42.813 -15.363  63.975  1.00  0.00           C  
ATOM   1858  H3' A      58      43.417 -16.230  63.695  1.00  0.00           H  
ATOM   1859  C2' A      58      41.890 -15.762  65.137  1.00  0.00           C  
ATOM   1860  H2' A      58      42.426 -16.379  65.855  1.00  0.00           H  
ATOM   1861  O2' A      58      41.240 -14.656  65.775  1.00  0.00           O  
ATOM   1862 HO2' A      58      40.874 -14.936  66.636  1.00  0.00           H  
ATOM   1863  O3' A      58      43.643 -14.229  64.214  1.00  0.00           O  
ATOM   1864  P   C      59      45.148 -14.417  64.756  1.00  0.00           P  
ATOM   1865  OP1 C      59      45.717 -13.066  65.021  1.00  0.00           O  
ATOM   1866  OP2 C      59      45.861 -15.312  63.803  1.00  0.00           O  
ATOM   1867  O5' C      59      44.986 -15.211  66.156  1.00  0.00           O  
ATOM   1868  C5' C      59      44.435 -14.591  67.311  1.00  0.00           C  
ATOM   1869  H5' C      59      43.487 -14.114  67.061  1.00  0.00           H  
ATOM   1870 H5'' C      59      45.117 -13.817  67.667  1.00  0.00           H  
ATOM   1871  C4' C      59      44.191 -15.592  68.455  1.00  0.00           C  
ATOM   1872  H4' C      59      43.846 -15.037  69.329  1.00  0.00           H  
ATOM   1873  O4' C      59      43.204 -16.578  68.140  1.00  0.00           O  
ATOM   1874  C1' C      59      43.583 -17.821  68.732  1.00  0.00           C  
ATOM   1875  H1' C      59      42.771 -18.180  69.369  1.00  0.00           H  
ATOM   1876  N1  C      59      43.876 -18.871  67.708  1.00  0.00           N  
ATOM   1877  C6  C      59      44.267 -18.552  66.432  1.00  0.00           C  
ATOM   1878  H6  C      59      44.374 -17.516  66.149  1.00  0.00           H  
ATOM   1879  C5  C      59      44.510 -19.527  65.523  1.00  0.00           C  
ATOM   1880  H5  C      59      44.807 -19.265  64.519  1.00  0.00           H  
ATOM   1881  C4  C      59      44.357 -20.872  65.953  1.00  0.00           C  
ATOM   1882  N4  C      59      44.552 -21.855  65.117  1.00  0.00           N  
ATOM   1883  H41 C      59      44.421 -22.793  65.455  1.00  0.00           H  
ATOM   1884  H42 C      59      44.795 -21.659  64.160  1.00  0.00           H  
ATOM   1885  N3  C      59      44.013 -21.208  67.178  1.00  0.00           N  
ATOM   1886  C2  C      59      43.758 -20.222  68.078  1.00  0.00           C  
ATOM   1887  O2  C      59      43.431 -20.551  69.220  1.00  0.00           O  
ATOM   1888  C3' C      59      45.454 -16.357  68.856  1.00  0.00           C  
ATOM   1889  H3' C      59      45.931 -16.745  67.954  1.00  0.00           H  
ATOM   1890  C2' C      59      44.811 -17.536  69.608  1.00  0.00           C  
ATOM   1891  H2' C      59      45.492 -18.387  69.625  1.00  0.00           H  
ATOM   1892  O2' C      59      44.334 -17.209  70.918  1.00  0.00           O  
ATOM   1893 HO2' C      59      44.235 -18.025  71.443  1.00  0.00           H  
ATOM   1894  O3' C      59      46.382 -15.566  69.599  1.00  0.00           O  
ATOM   1895  P   U      60      47.943 -15.982  69.697  1.00  0.00           P  
ATOM   1896  OP1 U      60      48.442 -16.279  68.325  1.00  0.00           O  
ATOM   1897  OP2 U      60      48.643 -14.927  70.484  1.00  0.00           O  
ATOM   1898  O5' U      60      47.978 -17.362  70.544  1.00  0.00           O  
ATOM   1899  C5' U      60      47.564 -17.388  71.903  1.00  0.00           C  
ATOM   1900  H5' U      60      46.650 -16.805  72.014  1.00  0.00           H  
ATOM   1901 H5'' U      60      48.329 -16.917  72.521  1.00  0.00           H  
ATOM   1902  C4' U      60      47.291 -18.805  72.441  1.00  0.00           C  
ATOM   1903  H4' U      60      46.797 -18.706  73.408  1.00  0.00           H  
ATOM   1904  O4' U      60      46.451 -19.585  71.584  1.00  0.00           O  
ATOM   1905  C1' U      60      46.857 -20.953  71.664  1.00  0.00           C  
ATOM   1906  H1' U      60      46.005 -21.566  71.966  1.00  0.00           H  
ATOM   1907  N1  U      60      47.366 -21.463  70.353  1.00  0.00           N  
ATOM   1908  C6  U      60      48.107 -20.675  69.495  1.00  0.00           C  
ATOM   1909  H6  U      60      48.301 -19.643  69.752  1.00  0.00           H  
ATOM   1910  C5  U      60      48.585 -21.171  68.325  1.00  0.00           C  
ATOM   1911  H5  U      60      49.159 -20.537  67.662  1.00  0.00           H  
ATOM   1912  C4  U      60      48.344 -22.537  67.925  1.00  0.00           C  
ATOM   1913  O4  U      60      48.738 -23.053  66.886  1.00  0.00           O  
ATOM   1914  N3  U      60      47.614 -23.273  68.829  1.00  0.00           N  
ATOM   1915  H3  U      60      47.433 -24.233  68.590  1.00  0.00           H  
ATOM   1916  C2  U      60      47.093 -22.797  70.018  1.00  0.00           C  
ATOM   1917  O2  U      60      46.427 -23.554  70.722  1.00  0.00           O  
ATOM   1918  C3' U      60      48.555 -19.640  72.656  1.00  0.00           C  
ATOM   1919  H3' U      60      49.161 -19.592  71.750  1.00  0.00           H  
ATOM   1920  C2' U      60      47.924 -21.041  72.764  1.00  0.00           C  
ATOM   1921  H2' U      60      48.652 -21.822  72.543  1.00  0.00           H  
ATOM   1922  O2' U      60      47.257 -21.287  74.004  1.00  0.00           O  
ATOM   1923 HO2' U      60      47.858 -21.785  74.584  1.00  0.00           H  
ATOM   1924  O3' U      60      49.342 -19.203  73.761  1.00  0.00           O  
ATOM   1925  P   A      61      50.729 -19.943  74.132  1.00  0.00           P  
ATOM   1926  OP1 A      61      50.436 -21.002  75.135  1.00  0.00           O  
ATOM   1927  OP2 A      61      51.707 -18.880  74.499  1.00  0.00           O  
ATOM   1928  O5' A      61      51.239 -20.621  72.739  1.00  0.00           O  
ATOM   1929  C5' A      61      52.183 -21.683  72.735  1.00  0.00           C  
ATOM   1930  H5' A      61      52.913 -21.499  73.522  1.00  0.00           H  
ATOM   1931 H5'' A      61      52.708 -21.687  71.779  1.00  0.00           H  
ATOM   1932  C4' A      61      51.576 -23.080  72.955  1.00  0.00           C  
ATOM   1933  H4' A      61      51.128 -23.128  73.946  1.00  0.00           H  
ATOM   1934  O4' A      61      50.585 -23.442  71.985  1.00  0.00           O  
ATOM   1935  C1' A      61      50.739 -24.827  71.660  1.00  0.00           C  
ATOM   1936  H1' A      61      49.788 -25.356  71.746  1.00  0.00           H  
ATOM   1937  N9  A      61      51.218 -24.920  70.250  1.00  0.00           N  
ATOM   1938  C8  A      61      51.211 -23.926  69.296  1.00  0.00           C  
ATOM   1939  H8  A      61      50.843 -22.927  69.497  1.00  0.00           H  
ATOM   1940  N7  A      61      51.701 -24.273  68.137  1.00  0.00           N  
ATOM   1941  C5  A      61      52.045 -25.614  68.338  1.00  0.00           C  
ATOM   1942  C6  A      61      52.667 -26.610  67.550  1.00  0.00           C  
ATOM   1943  N6  A      61      53.126 -26.448  66.331  1.00  0.00           N  
ATOM   1944  H61 A      61      53.741 -27.166  65.987  1.00  0.00           H  
ATOM   1945  H62 A      61      52.975 -25.573  65.849  1.00  0.00           H  
ATOM   1946  N1  A      61      52.954 -27.816  68.023  1.00  0.00           N  
ATOM   1947  C2  A      61      52.615 -28.066  69.272  1.00  0.00           C  
ATOM   1948  H2  A      61      52.877 -29.047  69.648  1.00  0.00           H  
ATOM   1949  N3  A      61      51.994 -27.263  70.128  1.00  0.00           N  
ATOM   1950  C4  A      61      51.748 -26.024  69.610  1.00  0.00           C  
ATOM   1951  C3' A      61      52.649 -24.173  72.873  1.00  0.00           C  
ATOM   1952  H3' A      61      53.216 -24.040  71.948  1.00  0.00           H  
ATOM   1953  C2' A      61      51.738 -25.394  72.689  1.00  0.00           C  
ATOM   1954  H2' A      61      52.321 -26.227  72.302  1.00  0.00           H  
ATOM   1955  O2' A      61      51.022 -25.799  73.863  1.00  0.00           O  
ATOM   1956 HO2' A      61      50.630 -26.678  73.711  1.00  0.00           H  
ATOM   1957  O3' A      61      53.549 -24.282  73.976  1.00  0.00           O  
ATOM   1958  P   U      62      55.107 -23.857  73.819  1.00  0.00           P  
ATOM   1959  OP1 U      62      55.754 -23.996  75.154  1.00  0.00           O  
ATOM   1960  OP2 U      62      55.181 -22.540  73.132  1.00  0.00           O  
ATOM   1961  O5' U      62      55.741 -24.957  72.808  1.00  0.00           O  
ATOM   1962  C5' U      62      56.200 -26.217  73.277  1.00  0.00           C  
ATOM   1963  H5' U      62      55.435 -26.669  73.912  1.00  0.00           H  
ATOM   1964 H5'' U      62      57.098 -26.070  73.879  1.00  0.00           H  
ATOM   1965  C4' U      62      56.529 -27.209  72.149  1.00  0.00           C  
ATOM   1966  H4' U      62      56.835 -28.146  72.619  1.00  0.00           H  
ATOM   1967  O4' U      62      55.396 -27.465  71.303  1.00  0.00           O  
ATOM   1968  C1' U      62      55.862 -27.677  69.964  1.00  0.00           C  
ATOM   1969  H1' U      62      55.426 -28.582  69.534  1.00  0.00           H  
ATOM   1970  N1  U      62      55.612 -26.527  69.040  1.00  0.00           N  
ATOM   1971  C6  U      62      55.166 -25.305  69.496  1.00  0.00           C  
ATOM   1972  H6  U      62      54.867 -25.203  70.531  1.00  0.00           H  
ATOM   1973  C5  U      62      55.106 -24.232  68.666  1.00  0.00           C  
ATOM   1974  H5  U      62      54.754 -23.281  69.038  1.00  0.00           H  
ATOM   1975  C4  U      62      55.508 -24.319  67.280  1.00  0.00           C  
ATOM   1976  O4  U      62      55.486 -23.401  66.467  1.00  0.00           O  
ATOM   1977  N3  U      62      55.924 -25.568  66.890  1.00  0.00           N  
ATOM   1978  H3  U      62      56.187 -25.676  65.928  1.00  0.00           H  
ATOM   1979  C2  U      62      55.927 -26.696  67.682  1.00  0.00           C  
ATOM   1980  O2  U      62      56.169 -27.785  67.163  1.00  0.00           O  
ATOM   1981  C3' U      62      57.644 -26.788  71.181  1.00  0.00           C  
ATOM   1982  H3' U      62      57.397 -25.798  70.798  1.00  0.00           H  
ATOM   1983  C2' U      62      57.372 -27.843  70.096  1.00  0.00           C  
ATOM   1984  H2' U      62      57.875 -27.569  69.174  1.00  0.00           H  
ATOM   1985  O2' U      62      57.668 -29.198  70.471  1.00  0.00           O  
ATOM   1986 HO2' U      62      57.604 -29.789  69.697  1.00  0.00           H  
ATOM   1987  O3' U      62      58.993 -26.767  71.638  1.00  0.00           O  
ATOM   1988  P   U      63      60.129 -26.018  70.747  1.00  0.00           P  
ATOM   1989  OP1 U      63      61.428 -26.150  71.463  1.00  0.00           O  
ATOM   1990  OP2 U      63      59.638 -24.647  70.434  1.00  0.00           O  
ATOM   1991  O5' U      63      60.232 -26.822  69.340  1.00  0.00           O  
ATOM   1992  C5' U      63      60.604 -28.194  69.310  1.00  0.00           C  
ATOM   1993  H5' U      63      60.085 -28.726  70.104  1.00  0.00           H  
ATOM   1994 H5'' U      63      61.671 -28.275  69.520  1.00  0.00           H  
ATOM   1995  C4' U      63      60.303 -28.916  67.979  1.00  0.00           C  
ATOM   1996  H4' U      63      60.270 -29.989  68.176  1.00  0.00           H  
ATOM   1997  O4' U      63      59.075 -28.543  67.354  1.00  0.00           O  
ATOM   1998  C1' U      63      59.243 -28.524  65.935  1.00  0.00           C  
ATOM   1999  H1' U      63      58.490 -29.171  65.478  1.00  0.00           H  
ATOM   2000  N1  U      63      59.072 -27.152  65.359  1.00  0.00           N  
ATOM   2001  C6  U      63      59.035 -26.021  66.150  1.00  0.00           C  
ATOM   2002  H6  U      63      59.239 -26.104  67.210  1.00  0.00           H  
ATOM   2003  C5  U      63      58.705 -24.810  65.627  1.00  0.00           C  
ATOM   2004  H5  U      63      58.654 -23.939  66.265  1.00  0.00           H  
ATOM   2005  C4  U      63      58.390 -24.649  64.227  1.00  0.00           C  
ATOM   2006  O4  U      63      58.034 -23.607  63.687  1.00  0.00           O  
ATOM   2007  N3  U      63      58.517 -25.798  63.490  1.00  0.00           N  
ATOM   2008  H3  U      63      58.376 -25.709  62.494  1.00  0.00           H  
ATOM   2009  C2  U      63      58.840 -27.046  63.980  1.00  0.00           C  
ATOM   2010  O2  U      63      58.900 -27.999  63.203  1.00  0.00           O  
ATOM   2011  C3' U      63      61.386 -28.680  66.936  1.00  0.00           C  
ATOM   2012  H3' U      63      61.604 -27.610  66.889  1.00  0.00           H  
ATOM   2013  C2' U      63      60.639 -29.102  65.655  1.00  0.00           C  
ATOM   2014  H2' U      63      61.088 -28.640  64.778  1.00  0.00           H  
ATOM   2015  O2' U      63      60.519 -30.521  65.483  1.00  0.00           O  
ATOM   2016 HO2' U      63      60.215 -30.727  64.577  1.00  0.00           H  
ATOM   2017  O3' U      63      62.548 -29.440  67.257  1.00  0.00           O  
ATOM   2018  P   C      64      64.021 -28.858  66.977  1.00  0.00           P  
ATOM   2019  OP1 C      64      65.013 -29.872  67.436  1.00  0.00           O  
ATOM   2020  OP2 C      64      64.101 -27.480  67.535  1.00  0.00           O  
ATOM   2021  O5' C      64      64.069 -28.756  65.370  1.00  0.00           O  
ATOM   2022  C5' C      64      64.059 -29.922  64.558  1.00  0.00           C  
ATOM   2023  H5' C      64      63.250 -30.586  64.867  1.00  0.00           H  
ATOM   2024 H5'' C      64      65.003 -30.456  64.676  1.00  0.00           H  
ATOM   2025  C4' C      64      63.864 -29.580  63.075  1.00  0.00           C  
ATOM   2026  H4' C      64      63.926 -30.501  62.493  1.00  0.00           H  
ATOM   2027  O4' C      64      62.597 -28.972  62.822  1.00  0.00           O  
ATOM   2028  C1' C      64      62.757 -27.979  61.814  1.00  0.00           C  
ATOM   2029  H1' C      64      62.084 -28.205  60.982  1.00  0.00           H  
ATOM   2030  N1  C      64      62.427 -26.606  62.313  1.00  0.00           N  
ATOM   2031  C6  C      64      62.337 -26.296  63.649  1.00  0.00           C  
ATOM   2032  H6  C      64      62.593 -27.041  64.390  1.00  0.00           H  
ATOM   2033  C5  C      64      61.917 -25.066  64.040  1.00  0.00           C  
ATOM   2034  H5  C      64      61.839 -24.834  65.092  1.00  0.00           H  
ATOM   2035  C4  C      64      61.599 -24.126  63.021  1.00  0.00           C  
ATOM   2036  N4  C      64      61.173 -22.930  63.321  1.00  0.00           N  
ATOM   2037  H41 C      64      60.892 -22.319  62.563  1.00  0.00           H  
ATOM   2038  H42 C      64      61.018 -22.680  64.282  1.00  0.00           H  
ATOM   2039  N3  C      64      61.712 -24.388  61.737  1.00  0.00           N  
ATOM   2040  C2  C      64      62.134 -25.620  61.364  1.00  0.00           C  
ATOM   2041  O2  C      64      62.251 -25.837  60.161  1.00  0.00           O  
ATOM   2042  C3' C      64      64.931 -28.616  62.553  1.00  0.00           C  
ATOM   2043  H3' C      64      65.043 -27.793  63.260  1.00  0.00           H  
ATOM   2044  C2' C      64      64.205 -28.082  61.306  1.00  0.00           C  
ATOM   2045  H2' C      64      64.600 -27.105  61.031  1.00  0.00           H  
ATOM   2046  O2' C      64      64.212 -28.981  60.191  1.00  0.00           O  
ATOM   2047 HO2' C      64      63.976 -28.497  59.377  1.00  0.00           H  
ATOM   2048  O3' C      64      66.189 -29.253  62.328  1.00  0.00           O  
ATOM   2049  P   C      65      67.569 -28.410  62.368  1.00  0.00           P  
ATOM   2050  OP1 C      65      68.686 -29.364  62.108  1.00  0.00           O  
ATOM   2051  OP2 C      65      67.606 -27.617  63.628  1.00  0.00           O  
ATOM   2052  O5' C      65      67.474 -27.370  61.134  1.00  0.00           O  
ATOM   2053  C5' C      65      67.471 -27.840  59.791  1.00  0.00           C  
ATOM   2054  H5' C      65      66.765 -28.664  59.690  1.00  0.00           H  
ATOM   2055 H5'' C      65      68.462 -28.218  59.534  1.00  0.00           H  
ATOM   2056  C4' C      65      67.081 -26.747  58.784  1.00  0.00           C  
ATOM   2057  H4' C      65      66.972 -27.203  57.797  1.00  0.00           H  
ATOM   2058  O4' C      65      65.853 -26.109  59.131  1.00  0.00           O  
ATOM   2059  C1' C      65      65.877 -24.772  58.647  1.00  0.00           C  
ATOM   2060  H1' C      65      65.170 -24.703  57.817  1.00  0.00           H  
ATOM   2061  N1  C      65      65.459 -23.772  59.676  1.00  0.00           N  
ATOM   2062  C6  C      65      65.377 -24.081  61.013  1.00  0.00           C  
ATOM   2063  H6  C      65      65.745 -25.039  61.366  1.00  0.00           H  
ATOM   2064  C5  C      65      64.815 -23.199  61.879  1.00  0.00           C  
ATOM   2065  H5  C      65      64.733 -23.452  62.925  1.00  0.00           H  
ATOM   2066  C4  C      65      64.341 -21.966  61.351  1.00  0.00           C  
ATOM   2067  N4  C      65      63.751 -21.092  62.121  1.00  0.00           N  
ATOM   2068  H41 C      65      63.426 -20.222  61.717  1.00  0.00           H  
ATOM   2069  H42 C      65      63.608 -21.305  63.092  1.00  0.00           H  
ATOM   2070  N3  C      65      64.455 -21.628  60.084  1.00  0.00           N  
ATOM   2071  C2  C      65      65.023 -22.517  59.230  1.00  0.00           C  
ATOM   2072  O2  C      65      65.127 -22.178  58.052  1.00  0.00           O  
ATOM   2073  C3' C      65      68.133 -25.643  58.677  1.00  0.00           C  
ATOM   2074  H3' C      65      68.463 -25.361  59.678  1.00  0.00           H  
ATOM   2075  C2' C      65      67.281 -24.507  58.079  1.00  0.00           C  
ATOM   2076  H2' C      65      67.672 -23.536  58.396  1.00  0.00           H  
ATOM   2077  O2' C      65      67.148 -24.579  56.656  1.00  0.00           O  
ATOM   2078 HO2' C      65      67.049 -23.683  56.295  1.00  0.00           H  
ATOM   2079  O3' C      65      69.222 -26.040  57.850  1.00  0.00           O  
ATOM   2080  P   A3     66      70.756 -25.900  58.306  1.00  0.00           P  
ATOM   2081  OP1 A3     66      71.234 -27.212  58.818  1.00  0.00           O  
ATOM   2082  OP2 A3     66      70.909 -24.696  59.167  1.00  0.00           O  
ATOM   2083  O5' A3     66      71.511 -25.582  56.915  1.00  0.00           O  
ATOM   2084  C5' A3     66      71.429 -26.441  55.782  1.00  0.00           C  
ATOM   2085  H5' A3     66      70.627 -27.169  55.907  1.00  0.00           H  
ATOM   2086 H5'' A3     66      72.364 -26.990  55.668  1.00  0.00           H  
ATOM   2087  C4' A3     66      71.153 -25.641  54.494  1.00  0.00           C  
ATOM   2088  H4' A3     66      71.323 -26.295  53.638  1.00  0.00           H  
ATOM   2089  O4' A3     66      69.804 -25.181  54.430  1.00  0.00           O  
ATOM   2090  C1' A3     66      69.774 -23.869  53.873  1.00  0.00           C  
ATOM   2091  H1' A3     66      69.092 -23.847  53.018  1.00  0.00           H  
ATOM   2092  N9  A3     66      69.283 -22.896  54.885  1.00  0.00           N  
ATOM   2093  C8  A3     66      69.765 -22.645  56.150  1.00  0.00           C  
ATOM   2094  H8  A3     66      70.550 -23.236  56.604  1.00  0.00           H  
ATOM   2095  N7  A3     66      69.205 -21.628  56.754  1.00  0.00           N  
ATOM   2096  C5  A3     66      68.247 -21.200  55.824  1.00  0.00           C  
ATOM   2097  C6  A3     66      67.285 -20.159  55.792  1.00  0.00           C  
ATOM   2098  N6  A3     66      67.129 -19.255  56.743  1.00  0.00           N  
ATOM   2099  H61 A3     66      66.397 -18.572  56.639  1.00  0.00           H  
ATOM   2100  H62 A3     66      67.693 -19.316  57.577  1.00  0.00           H  
ATOM   2101  N1  A3     66      66.460 -20.004  54.755  1.00  0.00           N  
ATOM   2102  C2  A3     66      66.592 -20.845  53.734  1.00  0.00           C  
ATOM   2103  H2  A3     66      65.914 -20.693  52.903  1.00  0.00           H  
ATOM   2104  N3  A3     66      67.465 -21.844  53.599  1.00  0.00           N  
ATOM   2105  C4  A3     66      68.271 -21.977  54.694  1.00  0.00           C  
ATOM   2106  C3' A3     66      72.054 -24.409  54.327  1.00  0.00           C  
ATOM   2107  H3' A3     66      72.156 -23.896  55.284  1.00  0.00           H  
ATOM   2108  C2' A3     66      71.199 -23.525  53.402  1.00  0.00           C  
ATOM   2109  H2' A3     66      71.426 -22.469  53.574  1.00  0.00           H  
ATOM   2110  O2' A3     66      71.331 -23.856  52.015  1.00  0.00           O  
ATOM   2111 HO2' A3     66      71.022 -23.109  51.461  1.00  0.00           H  
ATOM   2112  O3' A3     66      73.358 -24.709  53.819  1.00  0.00           O  
ATOM   2113 HO3' A3     66      73.910 -23.901  53.866  1.00  0.00           H  
TER   
END   
