# Supplementary material for: RPocket: an intuitive database of RNA pocket topology information with RNA-ligand data resources
Source: BMC Bioinformatics. 2021 Sep 8;22:428. doi: 10.1186/s12859-021-04349-4 (PMC8424408; doi:10.1186/s12859-021-04349-4)
Supplement: Supplementary file 7 — Additional file 7. Folder S3: Nine other experimental structures and their modeling structures and pockets. [file 12859_2021_4349_MOESM7_ESM.zip › 12859_2021_4349_MOESM7_ESM/5C7W_d3.pdb]

REMARK                                                              
ATOM      1 HO5' G5      1      22.131 -54.708 -51.216  1.00  0.00           H  
ATOM      2  O5' G5      1      22.066 -54.104 -50.446  1.00  0.00           O  
ATOM      3  C5' G5      1      20.697 -53.771 -50.211  1.00  0.00           C  
ATOM      4  H5' G5      1      20.124 -54.682 -50.029  1.00  0.00           H  
ATOM      5 H5'' G5      1      20.284 -53.279 -51.094  1.00  0.00           H  
ATOM      6  C4' G5      1      20.512 -52.836 -49.005  1.00  0.00           C  
ATOM      7  H4' G5      1      19.456 -52.570 -48.929  1.00  0.00           H  
ATOM      8  O4' G5      1      20.906 -53.466 -47.786  1.00  0.00           O  
ATOM      9  C1' G5      1      21.503 -52.486 -46.941  1.00  0.00           C  
ATOM     10  H1' G5      1      21.006 -52.464 -45.968  1.00  0.00           H  
ATOM     11  N9  G5      1      22.940 -52.779 -46.713  1.00  0.00           N  
ATOM     12  C8  G5      1      23.816 -53.535 -47.456  1.00  0.00           C  
ATOM     13  H8  G5      1      23.517 -54.040 -48.366  1.00  0.00           H  
ATOM     14  N7  G5      1      25.027 -53.598 -46.958  1.00  0.00           N  
ATOM     15  C5  G5      1      24.951 -52.816 -45.794  1.00  0.00           C  
ATOM     16  C6  G5      1      25.928 -52.480 -44.782  1.00  0.00           C  
ATOM     17  O6  G5      1      27.110 -52.814 -44.682  1.00  0.00           O  
ATOM     18  N1  G5      1      25.429 -51.664 -43.786  1.00  0.00           N  
ATOM     19  H1  G5      1      26.046 -51.400 -43.034  1.00  0.00           H  
ATOM     20  C2  G5      1      24.147 -51.231 -43.742  1.00  0.00           C  
ATOM     21  N2  G5      1      23.803 -50.468 -42.743  1.00  0.00           N  
ATOM     22  H21 G5      1      24.484 -50.203 -42.034  1.00  0.00           H  
ATOM     23  H22 G5      1      22.842 -50.175 -42.680  1.00  0.00           H  
ATOM     24  N3  G5      1      23.211 -51.520 -44.639  1.00  0.00           N  
ATOM     25  C4  G5      1      23.674 -52.315 -45.648  1.00  0.00           C  
ATOM     26  C3' G5      1      21.314 -51.534 -49.106  1.00  0.00           C  
ATOM     27  H3' G5      1      22.335 -51.775 -49.407  1.00  0.00           H  
ATOM     28  C2' G5      1      21.331 -51.124 -47.623  1.00  0.00           C  
ATOM     29  H2' G5      1      22.186 -50.478 -47.423  1.00  0.00           H  
ATOM     30  O2' G5      1      20.110 -50.541 -47.151  1.00  0.00           O  
ATOM     31 HO2' G5      1      20.314 -49.901 -46.441  1.00  0.00           H  
ATOM     32  O3' G5      1      20.758 -50.579 -50.012  1.00  0.00           O  
ATOM     33  P   G       2      21.593 -49.259 -50.426  1.00  0.00           P  
ATOM     34  OP1 G       2      20.781 -48.488 -51.407  1.00  0.00           O  
ATOM     35  OP2 G       2      22.970 -49.680 -50.808  1.00  0.00           O  
ATOM     36  O5' G       2      21.650 -48.419 -49.051  1.00  0.00           O  
ATOM     37  C5' G       2      22.685 -47.496 -48.761  1.00  0.00           C  
ATOM     38  H5' G       2      22.530 -46.571 -49.318  1.00  0.00           H  
ATOM     39 H5'' G       2      23.659 -47.909 -49.030  1.00  0.00           H  
ATOM     40  C4' G       2      22.683 -47.204 -47.256  1.00  0.00           C  
ATOM     41  H4' G       2      21.704 -46.822 -46.963  1.00  0.00           H  
ATOM     42  O4' G       2      22.973 -48.366 -46.481  1.00  0.00           O  
ATOM     43  C1' G       2      23.950 -48.045 -45.503  1.00  0.00           C  
ATOM     44  H1' G       2      23.652 -48.430 -44.527  1.00  0.00           H  
ATOM     45  N9  G       2      25.251 -48.670 -45.859  1.00  0.00           N  
ATOM     46  C8  G       2      25.594 -49.437 -46.948  1.00  0.00           C  
ATOM     47  H8  G       2      24.904 -49.635 -47.761  1.00  0.00           H  
ATOM     48  N7  G       2      26.813 -49.915 -46.908  1.00  0.00           N  
ATOM     49  C5  G       2      27.324 -49.429 -45.695  1.00  0.00           C  
ATOM     50  C6  G       2      28.602 -49.597 -45.038  1.00  0.00           C  
ATOM     51  O6  G       2      29.594 -50.244 -45.379  1.00  0.00           O  
ATOM     52  N1  G       2      28.695 -48.913 -43.845  1.00  0.00           N  
ATOM     53  H1  G       2      29.558 -48.975 -43.331  1.00  0.00           H  
ATOM     54  C2  G       2      27.677 -48.202 -43.309  1.00  0.00           C  
ATOM     55  N2  G       2      27.900 -47.568 -42.194  1.00  0.00           N  
ATOM     56  H21 G       2      28.833 -47.553 -41.788  1.00  0.00           H  
ATOM     57  H22 G       2      27.148 -47.027 -41.809  1.00  0.00           H  
ATOM     58  N3  G       2      26.474 -48.053 -43.847  1.00  0.00           N  
ATOM     59  C4  G       2      26.362 -48.677 -45.053  1.00  0.00           C  
ATOM     60  C3' G       2      23.726 -46.149 -46.903  1.00  0.00           C  
ATOM     61  H3' G       2      24.624 -46.331 -47.500  1.00  0.00           H  
ATOM     62  C2' G       2      24.026 -46.512 -45.437  1.00  0.00           C  
ATOM     63  H2' G       2      25.022 -46.178 -45.152  1.00  0.00           H  
ATOM     64  O2' G       2      23.049 -46.052 -44.498  1.00  0.00           O  
ATOM     65 HO2' G       2      23.436 -46.034 -43.601  1.00  0.00           H  
ATOM     66  O3' G       2      23.212 -44.841 -47.138  1.00  0.00           O  
ATOM     67  P   A       3      24.192 -43.625 -47.518  1.00  0.00           P  
ATOM     68  OP1 A       3      23.353 -42.411 -47.732  1.00  0.00           O  
ATOM     69  OP2 A       3      25.078 -44.082 -48.626  1.00  0.00           O  
ATOM     70  O5' A       3      25.090 -43.434 -46.190  1.00  0.00           O  
ATOM     71  C5' A       3      24.561 -42.869 -44.997  1.00  0.00           C  
ATOM     72  H5' A       3      23.724 -43.466 -44.635  1.00  0.00           H  
ATOM     73 H5'' A       3      24.196 -41.862 -45.207  1.00  0.00           H  
ATOM     74  C4' A       3      25.619 -42.766 -43.887  1.00  0.00           C  
ATOM     75  H4' A       3      25.202 -42.190 -43.060  1.00  0.00           H  
ATOM     76  O4' A       3      26.054 -44.028 -43.380  1.00  0.00           O  
ATOM     77  C1' A       3      27.465 -43.955 -43.178  1.00  0.00           C  
ATOM     78  H1' A       3      27.742 -44.342 -42.194  1.00  0.00           H  
ATOM     79  N9  A       3      28.156 -44.768 -44.209  1.00  0.00           N  
ATOM     80  C8  A       3      27.674 -45.300 -45.382  1.00  0.00           C  
ATOM     81  H8  A       3      26.675 -45.109 -45.736  1.00  0.00           H  
ATOM     82  N7  A       3      28.511 -46.079 -46.016  1.00  0.00           N  
ATOM     83  C5  A       3      29.648 -46.027 -45.199  1.00  0.00           C  
ATOM     84  C6  A       3      30.919 -46.647 -45.217  1.00  0.00           C  
ATOM     85  N6  A       3      31.315 -47.517 -46.130  1.00  0.00           N  
ATOM     86  H61 A       3      32.161 -48.046 -45.950  1.00  0.00           H  
ATOM     87  H62 A       3      30.680 -47.780 -46.867  1.00  0.00           H  
ATOM     88  N1  A       3      31.810 -46.413 -44.253  1.00  0.00           N  
ATOM     89  C2  A       3      31.482 -45.559 -43.293  1.00  0.00           C  
ATOM     90  H2  A       3      32.239 -45.378 -42.541  1.00  0.00           H  
ATOM     91  N3  A       3      30.339 -44.906 -43.136  1.00  0.00           N  
ATOM     92  C4  A       3      29.450 -45.203 -44.123  1.00  0.00           C  
ATOM     93  C3' A       3      26.876 -42.048 -44.375  1.00  0.00           C  
ATOM     94  H3' A       3      27.199 -42.509 -45.310  1.00  0.00           H  
ATOM     95  C2' A       3      27.877 -42.480 -43.291  1.00  0.00           C  
ATOM     96  H2' A       3      28.906 -42.380 -43.646  1.00  0.00           H  
ATOM     97  O2' A       3      27.699 -41.836 -42.022  1.00  0.00           O  
ATOM     98 HO2' A       3      28.435 -42.066 -41.421  1.00  0.00           H  
ATOM     99  O3' A       3      26.690 -40.652 -44.574  1.00  0.00           O  
ATOM    100  P   A       4      27.516 -39.904 -45.741  1.00  0.00           P  
ATOM    101  OP1 A       4      27.168 -38.454 -45.702  1.00  0.00           O  
ATOM    102  OP2 A       4      27.339 -40.641 -47.024  1.00  0.00           O  
ATOM    103  O5' A       4      29.040 -40.106 -45.253  1.00  0.00           O  
ATOM    104  C5' A       4      29.522 -39.416 -44.112  1.00  0.00           C  
ATOM    105  H5' A       4      28.973 -39.730 -43.224  1.00  0.00           H  
ATOM    106 H5'' A       4      29.368 -38.345 -44.248  1.00  0.00           H  
ATOM    107  C4' A       4      31.014 -39.646 -43.874  1.00  0.00           C  
ATOM    108  H4' A       4      31.358 -38.879 -43.178  1.00  0.00           H  
ATOM    109  O4' A       4      31.330 -40.932 -43.333  1.00  0.00           O  
ATOM    110  C1' A       4      32.661 -41.253 -43.744  1.00  0.00           C  
ATOM    111  H1' A       4      33.316 -41.428 -42.886  1.00  0.00           H  
ATOM    112  N9  A       4      32.675 -42.445 -44.624  1.00  0.00           N  
ATOM    113  C8  A       4      31.720 -42.852 -45.526  1.00  0.00           C  
ATOM    114  H8  A       4      30.761 -42.358 -45.622  1.00  0.00           H  
ATOM    115  N7  A       4      32.075 -43.869 -46.265  1.00  0.00           N  
ATOM    116  C5  A       4      33.357 -44.170 -45.785  1.00  0.00           C  
ATOM    117  C6  A       4      34.311 -45.175 -46.069  1.00  0.00           C  
ATOM    118  N6  A       4      34.112 -46.131 -46.953  1.00  0.00           N  
ATOM    119  H61 A       4      34.784 -46.869 -47.102  1.00  0.00           H  
ATOM    120  H62 A       4      33.228 -46.145 -47.438  1.00  0.00           H  
ATOM    121  N1  A       4      35.492 -45.223 -45.448  1.00  0.00           N  
ATOM    122  C2  A       4      35.733 -44.287 -44.534  1.00  0.00           C  
ATOM    123  H2  A       4      36.700 -44.331 -44.050  1.00  0.00           H  
ATOM    124  N3  A       4      34.937 -43.290 -44.152  1.00  0.00           N  
ATOM    125  C4  A       4      33.741 -43.297 -44.807  1.00  0.00           C  
ATOM    126  C3' A       4      31.849 -39.549 -45.150  1.00  0.00           C  
ATOM    127  H3' A       4      31.481 -40.300 -45.848  1.00  0.00           H  
ATOM    128  C2' A       4      33.167 -40.059 -44.556  1.00  0.00           C  
ATOM    129  H2' A       4      33.820 -40.394 -45.354  1.00  0.00           H  
ATOM    130  O2' A       4      33.818 -39.147 -43.663  1.00  0.00           O  
ATOM    131 HO2' A       4      34.768 -39.364 -43.614  1.00  0.00           H  
ATOM    132  O3' A       4      31.872 -38.296 -45.827  1.00  0.00           O  
ATOM    133  P   U       5      32.361 -38.231 -47.375  1.00  0.00           P  
ATOM    134  OP1 U       5      32.190 -36.831 -47.860  1.00  0.00           O  
ATOM    135  OP2 U       5      31.709 -39.331 -48.141  1.00  0.00           O  
ATOM    136  O5' U       5      33.939 -38.565 -47.289  1.00  0.00           O  
ATOM    137  C5' U       5      34.808 -37.737 -46.534  1.00  0.00           C  
ATOM    138  H5' U       5      34.323 -37.445 -45.604  1.00  0.00           H  
ATOM    139 H5'' U       5      35.010 -36.829 -47.103  1.00  0.00           H  
ATOM    140  C4' U       5      36.145 -38.407 -46.175  1.00  0.00           C  
ATOM    141  H4' U       5      36.693 -37.736 -45.512  1.00  0.00           H  
ATOM    142  O4' U       5      36.027 -39.671 -45.528  1.00  0.00           O  
ATOM    143  C1' U       5      37.053 -40.530 -46.005  1.00  0.00           C  
ATOM    144  H1' U       5      37.586 -40.965 -45.157  1.00  0.00           H  
ATOM    145  N1  U       5      36.528 -41.642 -46.847  1.00  0.00           N  
ATOM    146  C6  U       5      35.290 -41.633 -47.465  1.00  0.00           C  
ATOM    147  H6  U       5      34.613 -40.814 -47.291  1.00  0.00           H  
ATOM    148  C5  U       5      34.909 -42.643 -48.296  1.00  0.00           C  
ATOM    149  H5  U       5      33.937 -42.632 -48.767  1.00  0.00           H  
ATOM    150  C4  U       5      35.797 -43.743 -48.584  1.00  0.00           C  
ATOM    151  O4  U       5      35.577 -44.712 -49.308  1.00  0.00           O  
ATOM    152  N3  U       5      36.992 -43.659 -47.935  1.00  0.00           N  
ATOM    153  H3  U       5      37.642 -44.394 -48.140  1.00  0.00           H  
ATOM    154  C2  U       5      37.395 -42.712 -47.047  1.00  0.00           C  
ATOM    155  O2  U       5      38.475 -42.855 -46.476  1.00  0.00           O  
ATOM    156  C3' U       5      37.009 -38.653 -47.400  1.00  0.00           C  
ATOM    157  H3' U       5      36.406 -39.152 -48.163  1.00  0.00           H  
ATOM    158  C2' U       5      38.018 -39.662 -46.825  1.00  0.00           C  
ATOM    159  H2' U       5      38.495 -40.231 -47.624  1.00  0.00           H  
ATOM    160  O2' U       5      38.992 -39.099 -45.937  1.00  0.00           O  
ATOM    161 HO2' U       5      39.718 -39.735 -45.785  1.00  0.00           H  
ATOM    162  O3' U       5      37.542 -37.433 -47.886  1.00  0.00           O  
ATOM    163  P   A       6      37.849 -37.259 -49.454  1.00  0.00           P  
ATOM    164  OP1 A       6      38.308 -35.851 -49.649  1.00  0.00           O  
ATOM    165  OP2 A       6      36.661 -37.733 -50.224  1.00  0.00           O  
ATOM    166  O5' A       6      39.063 -38.306 -49.706  1.00  0.00           O  
ATOM    167  C5' A       6      40.350 -38.107 -49.128  1.00  0.00           C  
ATOM    168  H5' A       6      40.290 -38.176 -48.041  1.00  0.00           H  
ATOM    169 H5'' A       6      40.723 -37.114 -49.369  1.00  0.00           H  
ATOM    170  C4' A       6      41.366 -39.142 -49.632  1.00  0.00           C  
ATOM    171  H4' A       6      42.354 -38.861 -49.270  1.00  0.00           H  
ATOM    172  O4' A       6      41.050 -40.433 -49.115  1.00  0.00           O  
ATOM    173  C1' A       6      41.345 -41.410 -50.098  1.00  0.00           C  
ATOM    174  H1' A       6      42.168 -42.043 -49.760  1.00  0.00           H  
ATOM    175  N9  A       6      40.175 -42.253 -50.367  1.00  0.00           N  
ATOM    176  C8  A       6      38.861 -41.945 -50.147  1.00  0.00           C  
ATOM    177  H8  A       6      38.547 -41.002 -49.719  1.00  0.00           H  
ATOM    178  N7  A       6      38.033 -42.890 -50.488  1.00  0.00           N  
ATOM    179  C5  A       6      38.877 -43.895 -50.970  1.00  0.00           C  
ATOM    180  C6  A       6      38.674 -45.208 -51.443  1.00  0.00           C  
ATOM    181  N6  A       6      37.504 -45.803 -51.385  1.00  0.00           N  
ATOM    182  H61 A       6      37.411 -46.757 -51.706  1.00  0.00           H  
ATOM    183  H62 A       6      36.735 -45.328 -50.934  1.00  0.00           H  
ATOM    184  N1  A       6      39.675 -45.938 -51.943  1.00  0.00           N  
ATOM    185  C2  A       6      40.876 -45.373 -51.971  1.00  0.00           C  
ATOM    186  H2  A       6      41.676 -45.969 -52.390  1.00  0.00           H  
ATOM    187  N3  A       6      41.230 -44.177 -51.508  1.00  0.00           N  
ATOM    188  C4  A       6      40.177 -43.483 -50.990  1.00  0.00           C  
ATOM    189  C3' A       6      41.423 -39.218 -51.171  1.00  0.00           C  
ATOM    190  H3' A       6      40.431 -39.044 -51.592  1.00  0.00           H  
ATOM    191  C2' A       6      41.728 -40.715 -51.399  1.00  0.00           C  
ATOM    192  H2' A       6      41.108 -41.077 -52.220  1.00  0.00           H  
ATOM    193  O2' A       6      43.062 -41.086 -51.643  1.00  0.00           O  
ATOM    194 HO2' A       6      43.638 -40.701 -50.964  1.00  0.00           H  
ATOM    195  O3' A       6      42.369 -38.331 -51.779  1.00  0.00           O  
ATOM    196  P   U       7      41.933 -36.950 -52.538  1.00  0.00           P  
ATOM    197  OP1 U       7      43.167 -36.336 -53.112  1.00  0.00           O  
ATOM    198  OP2 U       7      41.099 -36.108 -51.635  1.00  0.00           O  
ATOM    199  O5' U       7      41.014 -37.479 -53.773  1.00  0.00           O  
ATOM    200  C5' U       7      40.284 -36.598 -54.618  1.00  0.00           C  
ATOM    201  H5' U       7      40.977 -35.952 -55.162  1.00  0.00           H  
ATOM    202 H5'' U       7      39.642 -35.963 -54.005  1.00  0.00           H  
ATOM    203  C4' U       7      39.387 -37.341 -55.635  1.00  0.00           C  
ATOM    204  H4' U       7      38.737 -36.598 -56.096  1.00  0.00           H  
ATOM    205  O4' U       7      40.180 -37.955 -56.649  1.00  0.00           O  
ATOM    206  C1' U       7      40.094 -39.367 -56.505  1.00  0.00           C  
ATOM    207  H1' U       7      39.414 -39.739 -57.272  1.00  0.00           H  
ATOM    208  N1  U       7      41.426 -40.015 -56.658  1.00  0.00           N  
ATOM    209  C6  U       7      42.550 -39.523 -56.027  1.00  0.00           C  
ATOM    210  H6  U       7      42.476 -38.616 -55.441  1.00  0.00           H  
ATOM    211  C5  U       7      43.745 -40.160 -56.136  1.00  0.00           C  
ATOM    212  H5  U       7      44.614 -39.768 -55.635  1.00  0.00           H  
ATOM    213  C4  U       7      43.882 -41.376 -56.904  1.00  0.00           C  
ATOM    214  O4  U       7      44.906 -42.035 -57.054  1.00  0.00           O  
ATOM    215  N3  U       7      42.728 -41.797 -57.505  1.00  0.00           N  
ATOM    216  H3  U       7      42.798 -42.617 -58.085  1.00  0.00           H  
ATOM    217  C2  U       7      41.503 -41.176 -57.434  1.00  0.00           C  
ATOM    218  O2  U       7      40.546 -41.665 -58.036  1.00  0.00           O  
ATOM    219  C3' U       7      38.529 -38.443 -54.968  1.00  0.00           C  
ATOM    220  H3' U       7      38.407 -38.236 -53.901  1.00  0.00           H  
ATOM    221  C2' U       7      39.448 -39.671 -55.148  1.00  0.00           C  
ATOM    222  H2' U       7      40.213 -39.650 -54.373  1.00  0.00           H  
ATOM    223  O2' U       7      38.780 -40.938 -55.099  1.00  0.00           O  
ATOM    224 HO2' U       7      39.426 -41.666 -55.037  1.00  0.00           H  
ATOM    225  O3' U       7      37.244 -38.632 -55.578  1.00  0.00           O  
ATOM    226  P   A       8      36.041 -37.547 -55.420  1.00  0.00           P  
ATOM    227  OP1 A       8      36.252 -36.757 -54.174  1.00  0.00           O  
ATOM    228  OP2 A       8      34.744 -38.265 -55.587  1.00  0.00           O  
ATOM    229  O5' A       8      36.203 -36.518 -56.660  1.00  0.00           O  
ATOM    230  C5' A       8      36.210 -36.984 -58.004  1.00  0.00           C  
ATOM    231  H5' A       8      35.205 -37.283 -58.301  1.00  0.00           H  
ATOM    232 H5'' A       8      36.871 -37.848 -58.089  1.00  0.00           H  
ATOM    233  C4' A       8      36.726 -35.902 -58.960  1.00  0.00           C  
ATOM    234  H4' A       8      35.961 -35.134 -59.088  1.00  0.00           H  
ATOM    235  O4' A       8      37.906 -35.307 -58.433  1.00  0.00           O  
ATOM    236  C1' A       8      38.740 -34.897 -59.497  1.00  0.00           C  
ATOM    237  H1' A       8      38.746 -33.805 -59.527  1.00  0.00           H  
ATOM    238  N9  A       8      40.126 -35.357 -59.218  1.00  0.00           N  
ATOM    239  C8  A       8      41.127 -34.592 -58.667  1.00  0.00           C  
ATOM    240  H8  A       8      40.965 -33.568 -58.352  1.00  0.00           H  
ATOM    241  N7  A       8      42.280 -35.196 -58.550  1.00  0.00           N  
ATOM    242  C5  A       8      42.010 -36.478 -59.052  1.00  0.00           C  
ATOM    243  C6  A       8      42.785 -37.650 -59.240  1.00  0.00           C  
ATOM    244  N6  A       8      44.060 -37.751 -58.923  1.00  0.00           N  
ATOM    245  H61 A       8      44.537 -38.627 -59.095  1.00  0.00           H  
ATOM    246  H62 A       8      44.518 -36.983 -58.457  1.00  0.00           H  
ATOM    247  N1  A       8      42.268 -38.758 -59.781  1.00  0.00           N  
ATOM    248  C2  A       8      40.983 -38.727 -60.104  1.00  0.00           C  
ATOM    249  H2  A       8      40.583 -39.636 -60.538  1.00  0.00           H  
ATOM    250  N3  A       8      40.130 -37.716 -59.988  1.00  0.00           N  
ATOM    251  C4  A       8      40.702 -36.598 -59.450  1.00  0.00           C  
ATOM    252  C3' A       8      37.098 -36.454 -60.341  1.00  0.00           C  
ATOM    253  H3' A       8      37.617 -37.400 -60.201  1.00  0.00           H  
ATOM    254  C2' A       8      38.122 -35.400 -60.812  1.00  0.00           C  
ATOM    255  H2' A       8      38.871 -35.877 -61.441  1.00  0.00           H  
ATOM    256  O2' A       8      37.533 -34.276 -61.480  1.00  0.00           O  
ATOM    257 HO2' A       8      38.219 -33.739 -61.920  1.00  0.00           H  
ATOM    258  O3' A       8      36.002 -36.617 -61.243  1.00  0.00           O  
ATOM    259  P   A       9      35.397 -38.086 -61.586  1.00  0.00           P  
ATOM    260  OP1 A       9      34.070 -37.852 -62.226  1.00  0.00           O  
ATOM    261  OP2 A       9      35.436 -38.938 -60.364  1.00  0.00           O  
ATOM    262  O5' A       9      36.357 -38.754 -62.725  1.00  0.00           O  
ATOM    263  C5' A       9      37.705 -39.127 -62.456  1.00  0.00           C  
ATOM    264  H5' A       9      37.904 -39.101 -61.384  1.00  0.00           H  
ATOM    265 H5'' A       9      38.376 -38.419 -62.925  1.00  0.00           H  
ATOM    266  C4' A       9      38.068 -40.529 -62.961  1.00  0.00           C  
ATOM    267  H4' A       9      39.145 -40.664 -62.842  1.00  0.00           H  
ATOM    268  O4' A       9      37.430 -41.518 -62.154  1.00  0.00           O  
ATOM    269  C1' A       9      36.996 -42.578 -62.990  1.00  0.00           C  
ATOM    270  H1' A       9      37.359 -43.532 -62.604  1.00  0.00           H  
ATOM    271  N9  A       9      35.517 -42.655 -63.042  1.00  0.00           N  
ATOM    272  C8  A       9      34.579 -41.862 -62.423  1.00  0.00           C  
ATOM    273  H8  A       9      34.845 -40.953 -61.898  1.00  0.00           H  
ATOM    274  N7  A       9      33.354 -42.321 -62.484  1.00  0.00           N  
ATOM    275  C5  A       9      33.501 -43.503 -63.221  1.00  0.00           C  
ATOM    276  C6  A       9      32.631 -44.543 -63.635  1.00  0.00           C  
ATOM    277  N6  A       9      31.345 -44.616 -63.340  1.00  0.00           N  
ATOM    278  H61 A       9      30.876 -45.479 -63.567  1.00  0.00           H  
ATOM    279  H62 A       9      30.931 -43.915 -62.749  1.00  0.00           H  
ATOM    280  N1  A       9      33.072 -45.585 -64.339  1.00  0.00           N  
ATOM    281  C2  A       9      34.366 -45.626 -64.626  1.00  0.00           C  
ATOM    282  H2  A       9      34.699 -46.490 -65.189  1.00  0.00           H  
ATOM    283  N3  A       9      35.310 -44.755 -64.286  1.00  0.00           N  
ATOM    284  C4  A       9      34.807 -43.701 -63.584  1.00  0.00           C  
ATOM    285  C3' A       9      37.730 -40.808 -64.441  1.00  0.00           C  
ATOM    286  H3' A       9      36.742 -40.416 -64.686  1.00  0.00           H  
ATOM    287  C2' A       9      37.606 -42.342 -64.370  1.00  0.00           C  
ATOM    288  H2' A       9      36.935 -42.698 -65.145  1.00  0.00           H  
ATOM    289  O2' A       9      38.849 -43.047 -64.412  1.00  0.00           O  
ATOM    290 HO2' A       9      38.688 -43.978 -64.658  1.00  0.00           H  
ATOM    291  O3' A       9      38.701 -40.386 -65.410  1.00  0.00           O  
ATOM    292  P   U      10      38.472 -39.092 -66.397  1.00  0.00           P  
ATOM    293  OP1 U      10      37.027 -38.708 -66.401  1.00  0.00           O  
ATOM    294  OP2 U      10      39.094 -39.409 -67.713  1.00  0.00           O  
ATOM    295  O5' U      10      39.380 -37.883 -65.774  1.00  0.00           O  
ATOM    296  C5' U      10      38.838 -36.778 -65.073  1.00  0.00           C  
ATOM    297  H5' U      10      37.991 -37.098 -64.468  1.00  0.00           H  
ATOM    298 H5'' U      10      38.473 -36.045 -65.795  1.00  0.00           H  
ATOM    299  C4' U      10      39.888 -36.109 -64.159  1.00  0.00           C  
ATOM    300  H4' U      10      39.424 -35.236 -63.699  1.00  0.00           H  
ATOM    301  O4' U      10      40.344 -36.974 -63.113  1.00  0.00           O  
ATOM    302  C1' U      10      41.742 -36.788 -62.920  1.00  0.00           C  
ATOM    303  H1' U      10      41.937 -36.559 -61.872  1.00  0.00           H  
ATOM    304  N1  U      10      42.524 -38.013 -63.251  1.00  0.00           N  
ATOM    305  C6  U      10      42.045 -38.997 -64.085  1.00  0.00           C  
ATOM    306  H6  U      10      41.093 -38.873 -64.573  1.00  0.00           H  
ATOM    307  C5  U      10      42.756 -40.128 -64.307  1.00  0.00           C  
ATOM    308  H5  U      10      42.379 -40.863 -64.991  1.00  0.00           H  
ATOM    309  C4  U      10      44.011 -40.381 -63.646  1.00  0.00           C  
ATOM    310  O4  U      10      44.754 -41.343 -63.849  1.00  0.00           O  
ATOM    311  N3  U      10      44.409 -39.371 -62.811  1.00  0.00           N  
ATOM    312  H3  U      10      45.357 -39.438 -62.477  1.00  0.00           H  
ATOM    313  C2  U      10      43.778 -38.160 -62.651  1.00  0.00           C  
ATOM    314  O2  U      10      44.351 -37.260 -62.039  1.00  0.00           O  
ATOM    315  C3' U      10      41.139 -35.620 -64.903  1.00  0.00           C  
ATOM    316  H3' U      10      41.459 -36.389 -65.609  1.00  0.00           H  
ATOM    317  C2' U      10      42.153 -35.569 -63.747  1.00  0.00           C  
ATOM    318  H2' U      10      43.167 -35.675 -64.122  1.00  0.00           H  
ATOM    319  O2' U      10      42.022 -34.422 -62.902  1.00  0.00           O  
ATOM    320 HO2' U      10      42.890 -34.170 -62.532  1.00  0.00           H  
ATOM    321  O3' U      10      40.931 -34.377 -65.572  1.00  0.00           O  
ATOM    322  P   C      11      41.890 -33.925 -66.798  1.00  0.00           P  
ATOM    323  OP1 C      11      41.348 -32.646 -67.343  1.00  0.00           O  
ATOM    324  OP2 C      11      42.025 -35.084 -67.726  1.00  0.00           O  
ATOM    325  O5' C      11      43.360 -33.643 -66.158  1.00  0.00           O  
ATOM    326  C5' C      11      43.664 -32.481 -65.394  1.00  0.00           C  
ATOM    327  H5' C      11      43.018 -32.443 -64.515  1.00  0.00           H  
ATOM    328 H5'' C      11      43.462 -31.595 -65.998  1.00  0.00           H  
ATOM    329  C4' C      11      45.142 -32.419 -64.935  1.00  0.00           C  
ATOM    330  H4' C      11      45.318 -31.421 -64.529  1.00  0.00           H  
ATOM    331  O4' C      11      45.461 -33.356 -63.901  1.00  0.00           O  
ATOM    332  C1' C      11      46.775 -33.880 -64.128  1.00  0.00           C  
ATOM    333  H1' C      11      47.380 -33.763 -63.225  1.00  0.00           H  
ATOM    334  N1  C      11      46.702 -35.334 -64.459  1.00  0.00           N  
ATOM    335  C6  C      11      45.580 -35.857 -65.043  1.00  0.00           C  
ATOM    336  H6  C      11      44.815 -35.194 -65.393  1.00  0.00           H  
ATOM    337  C5  C      11      45.417 -37.185 -65.171  1.00  0.00           C  
ATOM    338  H5  C      11      44.530 -37.578 -65.637  1.00  0.00           H  
ATOM    339  C4  C      11      46.493 -37.989 -64.713  1.00  0.00           C  
ATOM    340  N4  C      11      46.390 -39.266 -64.917  1.00  0.00           N  
ATOM    341  H41 C      11      47.232 -39.808 -64.952  1.00  0.00           H  
ATOM    342  H42 C      11      45.546 -39.654 -65.270  1.00  0.00           H  
ATOM    343  N3  C      11      47.648 -37.536 -64.248  1.00  0.00           N  
ATOM    344  C2  C      11      47.771 -36.184 -64.119  1.00  0.00           C  
ATOM    345  O2  C      11      48.838 -35.728 -63.698  1.00  0.00           O  
ATOM    346  C3' C      11      46.157 -32.639 -66.070  1.00  0.00           C  
ATOM    347  H3' C      11      45.844 -33.495 -66.670  1.00  0.00           H  
ATOM    348  C2' C      11      47.399 -33.049 -65.259  1.00  0.00           C  
ATOM    349  H2' C      11      48.071 -33.650 -65.874  1.00  0.00           H  
ATOM    350  O2' C      11      48.082 -31.939 -64.661  1.00  0.00           O  
ATOM    351 HO2' C      11      48.962 -32.213 -64.339  1.00  0.00           H  
ATOM    352  O3' C      11      46.350 -31.494 -66.902  1.00  0.00           O  
ATOM    353  P   G      12      46.826 -31.657 -68.445  1.00  0.00           P  
ATOM    354  OP1 G      12      46.988 -30.280 -68.995  1.00  0.00           O  
ATOM    355  OP2 G      12      45.868 -32.569 -69.128  1.00  0.00           O  
ATOM    356  O5' G      12      48.291 -32.385 -68.427  1.00  0.00           O  
ATOM    357  C5' G      12      49.440 -31.676 -67.972  1.00  0.00           C  
ATOM    358  H5' G      12      49.190 -31.195 -67.026  1.00  0.00           H  
ATOM    359 H5'' G      12      49.674 -30.885 -68.686  1.00  0.00           H  
ATOM    360  C4' G      12      50.713 -32.521 -67.742  1.00  0.00           C  
ATOM    361  H4' G      12      51.417 -31.885 -67.205  1.00  0.00           H  
ATOM    362  O4' G      12      50.458 -33.662 -66.915  1.00  0.00           O  
ATOM    363  C1' G      12      51.366 -34.701 -67.267  1.00  0.00           C  
ATOM    364  H1' G      12      51.930 -35.043 -66.397  1.00  0.00           H  
ATOM    365  N9  G      12      50.649 -35.848 -67.845  1.00  0.00           N  
ATOM    366  C8  G      12      49.762 -35.794 -68.880  1.00  0.00           C  
ATOM    367  H8  G      12      49.289 -34.877 -69.209  1.00  0.00           H  
ATOM    368  N7  G      12      49.566 -36.937 -69.446  1.00  0.00           N  
ATOM    369  C5  G      12      50.319 -37.848 -68.719  1.00  0.00           C  
ATOM    370  C6  G      12      50.504 -39.277 -68.848  1.00  0.00           C  
ATOM    371  O6  G      12      49.967 -40.118 -69.555  1.00  0.00           O  
ATOM    372  N1  G      12      51.472 -39.779 -68.046  1.00  0.00           N  
ATOM    373  H1  G      12      51.855 -40.668 -68.314  1.00  0.00           H  
ATOM    374  C2  G      12      52.195 -39.001 -67.239  1.00  0.00           C  
ATOM    375  N2  G      12      53.428 -39.419 -67.175  1.00  0.00           N  
ATOM    376  H21 G      12      53.680 -40.244 -67.703  1.00  0.00           H  
ATOM    377  H22 G      12      54.106 -38.743 -66.875  1.00  0.00           H  
ATOM    378  N3  G      12      51.923 -37.737 -66.888  1.00  0.00           N  
ATOM    379  C4  G      12      50.975 -37.187 -67.704  1.00  0.00           C  
ATOM    380  C3' G      12      51.459 -33.019 -68.998  1.00  0.00           C  
ATOM    381  H3' G      12      50.742 -33.445 -69.701  1.00  0.00           H  
ATOM    382  C2' G      12      52.301 -34.138 -68.345  1.00  0.00           C  
ATOM    383  H2' G      12      52.549 -34.898 -69.085  1.00  0.00           H  
ATOM    384  O2' G      12      53.479 -33.659 -67.690  1.00  0.00           O  
ATOM    385 HO2' G      12      54.044 -34.404 -67.406  1.00  0.00           H  
ATOM    386  O3' G      12      52.280 -32.022 -69.622  1.00  0.00           O  
ATOM    387  P   C      13      52.384 -31.821 -71.236  1.00  0.00           P  
ATOM    388  OP1 C      13      53.058 -30.512 -71.461  1.00  0.00           O  
ATOM    389  OP2 C      13      51.010 -31.989 -71.784  1.00  0.00           O  
ATOM    390  O5' C      13      53.320 -32.975 -71.931  1.00  0.00           O  
ATOM    391  C5' C      13      54.532 -33.506 -71.383  1.00  0.00           C  
ATOM    392  H5' C      13      54.390 -33.677 -70.314  1.00  0.00           H  
ATOM    393 H5'' C      13      55.320 -32.761 -71.498  1.00  0.00           H  
ATOM    394  C4' C      13      55.016 -34.853 -72.024  1.00  0.00           C  
ATOM    395  H4' C      13      56.103 -34.859 -71.937  1.00  0.00           H  
ATOM    396  O4' C      13      54.558 -36.070 -71.377  1.00  0.00           O  
ATOM    397  C1' C      13      53.854 -37.099 -72.241  1.00  0.00           C  
ATOM    398  H1' C      13      54.627 -37.778 -71.708  1.00  0.00           H  
ATOM    399  N1  C      13      51.590 -37.758 -72.065  1.00  0.00           N  
ATOM    400  C6  C      13      49.970 -36.738 -72.314  1.00  0.00           C  
ATOM    401  H6  C      13      49.809 -35.704 -72.617  1.00  0.00           H  
ATOM    402  C5  C      13      49.023 -37.697 -72.196  1.00  0.00           C  
ATOM    403  H5  C      13      48.001 -37.561 -72.410  1.00  0.00           H  
ATOM    404  C4  C      13      49.774 -38.912 -71.965  1.00  0.00           C  
ATOM    405  N4  C      13      49.330 -40.087 -72.398  1.00  0.00           N  
ATOM    406  H41 C      13      49.949 -40.876 -72.380  1.00  0.00           H  
ATOM    407  H42 C      13      48.354 -40.158 -72.606  1.00  0.00           H  
ATOM    408  N3  C      13      51.222 -38.311 -71.876  1.00  0.00           N  
ATOM    409  C2  C      13      52.937 -38.054 -72.539  1.00  0.00           C  
ATOM    410  O2  C      13      53.861 -38.976 -73.242  1.00  0.00           O  
ATOM    411  C3' C      13      54.695 -35.041 -73.504  1.00  0.00           C  
ATOM    412  H3' C      13      53.699 -34.661 -73.705  1.00  0.00           H  
ATOM    413  C2' C      13      54.674 -36.568 -73.517  1.00  0.00           C  
ATOM    414  H2' C      13      54.198 -36.925 -74.427  1.00  0.00           H  
ATOM    415  O2' C      13      55.980 -37.152 -73.363  1.00  0.00           O  
ATOM    416 HO2' C      13      56.010 -37.995 -73.849  1.00  0.00           H  
ATOM    417  O3' C      13      55.579 -34.519 -74.486  1.00  0.00           O  
ATOM    418  P   G      14      55.241 -34.808 -76.056  1.00  0.00           P  
ATOM    419  OP1 G      14      56.170 -33.963 -76.865  1.00  0.00           O  
ATOM    420  OP2 G      14      53.776 -34.619 -76.249  1.00  0.00           O  
ATOM    421  O5' G      14      55.584 -36.392 -76.325  1.00  0.00           O  
ATOM    422  C5' G      14      56.923 -36.857 -76.202  1.00  0.00           C  
ATOM    423  H5' G      14      57.349 -36.477 -75.276  1.00  0.00           H  
ATOM    424 H5'' G      14      57.494 -36.400 -77.011  1.00  0.00           H  
ATOM    425  C4' G      14      57.159 -38.389 -76.265  1.00  0.00           C  
ATOM    426  H4' G      14      58.237 -38.536 -76.206  1.00  0.00           H  
ATOM    427  O4' G      14      56.567 -39.233 -75.259  1.00  0.00           O  
ATOM    428  C1' G      14      56.383 -40.561 -75.798  1.00  0.00           C  
ATOM    429  H1' G      14      56.958 -41.314 -75.256  1.00  0.00           H  
ATOM    430  N9  G      14      54.948 -40.907 -75.796  1.00  0.00           N  
ATOM    431  C8  G      14      54.011 -39.977 -76.107  1.00  0.00           C  
ATOM    432  H8  G      14      54.228 -38.925 -76.248  1.00  0.00           H  
ATOM    433  N7  G      14      52.854 -40.483 -76.286  1.00  0.00           N  
ATOM    434  C5  G      14      52.941 -41.800 -75.926  1.00  0.00           C  
ATOM    435  C6  G      14      51.893 -42.767 -75.741  1.00  0.00           C  
ATOM    436  O6  G      14      50.672 -42.593 -75.723  1.00  0.00           O  
ATOM    437  N1  G      14      52.374 -44.036 -75.572  1.00  0.00           N  
ATOM    438  H1  G      14      51.697 -44.781 -75.520  1.00  0.00           H  
ATOM    439  C2  G      14      53.694 -44.326 -75.608  1.00  0.00           C  
ATOM    440  N2  G      14      53.937 -45.599 -75.787  1.00  0.00           N  
ATOM    441  H21 G      14      53.162 -46.242 -75.894  1.00  0.00           H  
ATOM    442  H22 G      14      54.887 -45.885 -75.968  1.00  0.00           H  
ATOM    443  N3  G      14      54.705 -43.432 -75.637  1.00  0.00           N  
ATOM    444  C4  G      14      54.263 -42.138 -75.769  1.00  0.00           C  
ATOM    445  C3' G      14      56.709 -38.961 -77.597  1.00  0.00           C  
ATOM    446  H3' G      14      55.664 -38.687 -77.765  1.00  0.00           H  
ATOM    447  C2' G      14      56.798 -40.469 -77.272  1.00  0.00           C  
ATOM    448  H2' G      14      56.077 -40.993 -77.886  1.00  0.00           H  
ATOM    449  O2' G      14      58.097 -41.041 -77.399  1.00  0.00           O  
ATOM    450 HO2' G      14      58.027 -42.017 -77.397  1.00  0.00           H  
ATOM    451  O3' G      14      57.526 -38.509 -78.674  1.00  0.00           O  
ATOM    452  P   U      15      56.861 -38.103 -80.089  1.00  0.00           P  
ATOM    453  OP1 U      15      57.962 -37.821 -81.054  1.00  0.00           O  
ATOM    454  OP2 U      15      55.828 -37.055 -79.864  1.00  0.00           O  
ATOM    455  O5' U      15      56.102 -39.459 -80.526  1.00  0.00           O  
ATOM    456  C5' U      15      56.820 -40.640 -80.840  1.00  0.00           C  
ATOM    457  H5' U      15      57.580 -40.823 -80.079  1.00  0.00           H  
ATOM    458 H5'' U      15      57.321 -40.518 -81.801  1.00  0.00           H  
ATOM    459  C4' U      15      55.904 -41.870 -80.905  1.00  0.00           C  
ATOM    460  H4' U      15      56.482 -42.715 -81.282  1.00  0.00           H  
ATOM    461  O4' U      15      55.359 -42.217 -79.631  1.00  0.00           O  
ATOM    462  C1' U      15      54.054 -42.749 -79.815  1.00  0.00           C  
ATOM    463  H1' U      15      53.993 -43.739 -79.357  1.00  0.00           H  
ATOM    464  N1  U      15      52.974 -41.887 -79.255  1.00  0.00           N  
ATOM    465  C6  U      15      52.998 -40.511 -79.361  1.00  0.00           C  
ATOM    466  H6  U      15      53.915 -40.006 -79.619  1.00  0.00           H  
ATOM    467  C5  U      15      51.870 -39.785 -79.174  1.00  0.00           C  
ATOM    468  H5  U      15      51.881 -38.714 -79.301  1.00  0.00           H  
ATOM    469  C4  U      15      50.630 -40.429 -78.789  1.00  0.00           C  
ATOM    470  O4  U      15      49.538 -39.894 -78.726  1.00  0.00           O  
ATOM    471  N3  U      15      50.727 -41.771 -78.525  1.00  0.00           N  
ATOM    472  H3  U      15      49.901 -42.233 -78.205  1.00  0.00           H  
ATOM    473  C2  U      15      51.813 -42.544 -78.831  1.00  0.00           C  
ATOM    474  O2  U      15      51.719 -43.768 -78.744  1.00  0.00           O  
ATOM    475  C3' U      15      54.690 -41.679 -81.810  1.00  0.00           C  
ATOM    476  H3' U      15      54.188 -40.768 -81.503  1.00  0.00           H  
ATOM    477  C2' U      15      53.856 -42.873 -81.325  1.00  0.00           C  
ATOM    478  H2' U      15      52.818 -42.737 -81.579  1.00  0.00           H  
ATOM    479  O2' U      15      54.332 -44.154 -81.735  1.00  0.00           O  
ATOM    480 HO2' U      15      53.585 -44.709 -82.036  1.00  0.00           H  
ATOM    481  O3' U      15      54.954 -41.577 -83.202  1.00  0.00           O  
ATOM    482  P   G      16      53.901 -40.819 -84.175  1.00  0.00           P  
ATOM    483  OP1 G      16      54.590 -40.519 -85.460  1.00  0.00           O  
ATOM    484  OP2 G      16      53.267 -39.695 -83.431  1.00  0.00           O  
ATOM    485  O5' G      16      52.756 -41.927 -84.441  1.00  0.00           O  
ATOM    486  C5' G      16      53.043 -43.131 -85.131  1.00  0.00           C  
ATOM    487  H5' G      16      53.991 -43.530 -84.766  1.00  0.00           H  
ATOM    488 H5'' G      16      53.139 -42.926 -86.197  1.00  0.00           H  
ATOM    489  C4' G      16      51.972 -44.210 -84.909  1.00  0.00           C  
ATOM    490  H4' G      16      52.239 -45.084 -85.503  1.00  0.00           H  
ATOM    491  O4' G      16      51.960 -44.605 -83.541  1.00  0.00           O  
ATOM    492  C1' G      16      50.623 -44.851 -83.153  1.00  0.00           C  
ATOM    493  H1' G      16      50.521 -45.829 -82.676  1.00  0.00           H  
ATOM    494  N9  G      16      50.167 -43.822 -82.220  1.00  0.00           N  
ATOM    495  C8  G      16      50.507 -42.499 -82.154  1.00  0.00           C  
ATOM    496  H8  G      16      51.304 -42.060 -82.724  1.00  0.00           H  
ATOM    497  N7  G      16      49.800 -41.813 -81.320  1.00  0.00           N  
ATOM    498  C5  G      16      48.846 -42.721 -80.881  1.00  0.00           C  
ATOM    499  C6  G      16      47.688 -42.551 -80.060  1.00  0.00           C  
ATOM    500  O6  G      16      47.373 -41.590 -79.385  1.00  0.00           O  
ATOM    501  N1  G      16      46.827 -43.610 -80.103  1.00  0.00           N  
ATOM    502  H1  G      16      45.864 -43.415 -79.951  1.00  0.00           H  
ATOM    503  C2  G      16      47.106 -44.749 -80.728  1.00  0.00           C  
ATOM    504  N2  G      16      46.106 -45.569 -80.839  1.00  0.00           N  
ATOM    505  H21 G      16      45.186 -45.304 -80.498  1.00  0.00           H  
ATOM    506  H22 G      16      46.257 -46.432 -81.345  1.00  0.00           H  
ATOM    507  N3  G      16      48.226 -45.030 -81.377  1.00  0.00           N  
ATOM    508  C4  G      16      49.049 -43.949 -81.450  1.00  0.00           C  
ATOM    509  C3' G      16      50.538 -43.810 -85.296  1.00  0.00           C  
ATOM    510  H3' G      16      50.359 -42.771 -85.007  1.00  0.00           H  
ATOM    511  C2' G      16      49.727 -44.746 -84.383  1.00  0.00           C  
ATOM    512  H2' G      16      48.781 -44.274 -84.126  1.00  0.00           H  
ATOM    513  O2' G      16      49.506 -46.063 -84.886  1.00  0.00           O  
ATOM    514 HO2' G      16      48.835 -46.523 -84.341  1.00  0.00           H  
ATOM    515  O3' G      16      50.246 -44.011 -86.674  1.00  0.00           O  
ATOM    516  P   G      17      48.986 -43.298 -87.396  1.00  0.00           P  
ATOM    517  OP1 G      17      48.358 -44.321 -88.279  1.00  0.00           O  
ATOM    518  OP2 G      17      49.495 -42.053 -88.027  1.00  0.00           O  
ATOM    519  O5' G      17      47.908 -42.854 -86.256  1.00  0.00           O  
ATOM    520  C5' G      17      46.810 -43.688 -85.919  1.00  0.00           C  
ATOM    521  H5' G      17      47.164 -44.687 -85.653  1.00  0.00           H  
ATOM    522 H5'' G      17      46.153 -43.797 -86.784  1.00  0.00           H  
ATOM    523  C4' G      17      45.972 -43.146 -84.754  1.00  0.00           C  
ATOM    524  H4' G      17      45.177 -43.880 -84.587  1.00  0.00           H  
ATOM    525  O4' G      17      46.690 -42.968 -83.544  1.00  0.00           O  
ATOM    526  C1' G      17      45.936 -42.016 -82.814  1.00  0.00           C  
ATOM    527  H1' G      17      45.711 -42.458 -81.873  1.00  0.00           H  
ATOM    528  N9  G      17      46.656 -40.785 -82.512  1.00  0.00           N  
ATOM    529  C8  G      17      47.791 -40.315 -83.094  1.00  0.00           C  
ATOM    530  H8  G      17      48.192 -40.737 -84.004  1.00  0.00           H  
ATOM    531  N7  G      17      48.346 -39.352 -82.426  1.00  0.00           N  
ATOM    532  C5  G      17      47.476 -39.137 -81.347  1.00  0.00           C  
ATOM    533  C6  G      17      47.557 -38.250 -80.197  1.00  0.00           C  
ATOM    534  O6  G      17      48.471 -37.477 -79.896  1.00  0.00           O  
ATOM    535  N1  G      17      46.447 -38.265 -79.391  1.00  0.00           N  
ATOM    536  H1  G      17      46.442 -37.825 -78.506  1.00  0.00           H  
ATOM    537  C2  G      17      45.301 -38.817 -79.832  1.00  0.00           C  
ATOM    538  N2  G      17      44.300 -38.602 -79.017  1.00  0.00           N  
ATOM    539  H21 G      17      44.530 -37.912 -78.322  1.00  0.00           H  
ATOM    540  H22 G      17      44.162 -39.433 -78.453  1.00  0.00           H  
ATOM    541  N3  G      17      45.163 -39.696 -80.854  1.00  0.00           N  
ATOM    542  C4  G      17      46.330 -39.865 -81.535  1.00  0.00           C  
ATOM    543  C3' G      17      45.309 -41.780 -84.958  1.00  0.00           C  
ATOM    544  H3' G      17      46.051 -40.984 -85.055  1.00  0.00           H  
ATOM    545  C2' G      17      44.683 -41.630 -83.579  1.00  0.00           C  
ATOM    546  H2' G      17      44.421 -40.607 -83.367  1.00  0.00           H  
ATOM    547  O2' G      17      43.608 -42.527 -83.289  1.00  0.00           O  
ATOM    548 HO2' G      17      42.744 -42.086 -83.422  1.00  0.00           H  
ATOM    549  O3' G      17      44.438 -41.761 -86.060  1.00  0.00           O  
ATOM    550  P   A      18      43.839 -40.356 -86.519  1.00  0.00           P  
ATOM    551  OP1 A      18      43.176 -39.784 -85.316  1.00  0.00           O  
ATOM    552  OP2 A      18      43.024 -40.624 -87.739  1.00  0.00           O  
ATOM    553  O5' A      18      45.134 -39.430 -86.895  1.00  0.00           O  
ATOM    554  C5' A      18      45.967 -39.666 -88.032  1.00  0.00           C  
ATOM    555  H5' A      18      45.516 -40.406 -88.696  1.00  0.00           H  
ATOM    556 H5'' A      18      46.921 -40.074 -87.690  1.00  0.00           H  
ATOM    557  C4' A      18      46.253 -38.385 -88.857  1.00  0.00           C  
ATOM    558  H4' A      18      46.939 -38.641 -89.667  1.00  0.00           H  
ATOM    559  O4' A      18      45.063 -37.839 -89.427  1.00  0.00           O  
ATOM    560  C1' A      18      45.233 -36.436 -89.618  1.00  0.00           C  
ATOM    561  H1' A      18      45.340 -36.257 -90.692  1.00  0.00           H  
ATOM    562  N9  A      18      44.118 -35.574 -89.122  1.00  0.00           N  
ATOM    563  C8  A      18      43.899 -34.258 -89.465  1.00  0.00           C  
ATOM    564  H8  A      18      44.531 -33.732 -90.172  1.00  0.00           H  
ATOM    565  N7  A      18      42.876 -33.697 -88.874  1.00  0.00           N  
ATOM    566  C5  A      18      42.373 -34.729 -88.069  1.00  0.00           C  
ATOM    567  C6  A      18      41.281 -34.850 -87.168  1.00  0.00           C  
ATOM    568  N6  A      18      40.414 -33.896 -86.882  1.00  0.00           N  
ATOM    569  H61 A      18      39.662 -34.115 -86.247  1.00  0.00           H  
ATOM    570  H62 A      18      40.489 -32.999 -87.339  1.00  0.00           H  
ATOM    571  N1  A      18      41.029 -35.986 -86.522  1.00  0.00           N  
ATOM    572  C2  A      18      41.834 -37.013 -86.758  1.00  0.00           C  
ATOM    573  H2  A      18      41.592 -37.928 -86.236  1.00  0.00           H  
ATOM    574  N3  A      18      42.885 -37.054 -87.569  1.00  0.00           N  
ATOM    575  C4  A      18      43.119 -35.874 -88.207  1.00  0.00           C  
ATOM    576  C3' A      18      46.887 -37.243 -88.054  1.00  0.00           C  
ATOM    577  H3' A      18      46.360 -37.142 -87.102  1.00  0.00           H  
ATOM    578  C2' A      18      46.543 -36.025 -88.933  1.00  0.00           C  
ATOM    579  H2' A      18      46.398 -35.153 -88.291  1.00  0.00           H  
ATOM    580  O2' A      18      47.508 -35.758 -89.960  1.00  0.00           O  
ATOM    581 HO2' A      18      47.394 -34.854 -90.319  1.00  0.00           H  
ATOM    582  O3' A      18      48.295 -37.375 -87.854  1.00  0.00           O  
ATOM    583  P   U      19      48.939 -37.031 -86.409  1.00  0.00           P  
ATOM    584  OP1 U      19      50.402 -36.808 -86.620  1.00  0.00           O  
ATOM    585  OP2 U      19      48.520 -38.124 -85.483  1.00  0.00           O  
ATOM    586  O5' U      19      48.263 -35.613 -85.931  1.00  0.00           O  
ATOM    587  C5' U      19      48.580 -34.378 -86.568  1.00  0.00           C  
ATOM    588  H5' U      19      48.393 -34.457 -87.638  1.00  0.00           H  
ATOM    589 H5'' U      19      49.645 -34.179 -86.439  1.00  0.00           H  
ATOM    590  C4' U      19      47.806 -33.155 -86.029  1.00  0.00           C  
ATOM    591  H4' U      19      48.135 -32.278 -86.589  1.00  0.00           H  
ATOM    592  O4' U      19      46.387 -33.244 -86.153  1.00  0.00           O  
ATOM    593  C1' U      19      45.796 -32.413 -85.151  1.00  0.00           C  
ATOM    594  H1' U      19      45.343 -31.557 -85.657  1.00  0.00           H  
ATOM    595  N1  U      19      44.728 -33.031 -84.309  1.00  0.00           N  
ATOM    596  C6  U      19      43.933 -32.199 -83.541  1.00  0.00           C  
ATOM    597  H6  U      19      44.113 -31.128 -83.541  1.00  0.00           H  
ATOM    598  C5  U      19      42.922 -32.702 -82.786  1.00  0.00           C  
ATOM    599  H5  U      19      42.303 -32.045 -82.187  1.00  0.00           H  
ATOM    600  C4  U      19      42.645 -34.116 -82.754  1.00  0.00           C  
ATOM    601  O4  U      19      41.749 -34.659 -82.127  1.00  0.00           O  
ATOM    602  N3  U      19      43.510 -34.876 -83.488  1.00  0.00           N  
ATOM    603  H3  U      19      43.678 -35.811 -83.138  1.00  0.00           H  
ATOM    604  C2  U      19      44.524 -34.423 -84.266  1.00  0.00           C  
ATOM    605  O2  U      19      45.172 -35.289 -84.837  1.00  0.00           O  
ATOM    606  C3' U      19      48.075 -32.880 -84.550  1.00  0.00           C  
ATOM    607  H3' U      19      47.909 -33.795 -83.977  1.00  0.00           H  
ATOM    608  C2' U      19      46.933 -31.890 -84.256  1.00  0.00           C  
ATOM    609  H2' U      19      46.671 -31.931 -83.197  1.00  0.00           H  
ATOM    610  O2' U      19      47.210 -30.547 -84.672  1.00  0.00           O  
ATOM    611 HO2' U      19      46.767 -29.908 -84.079  1.00  0.00           H  
ATOM    612  O3' U      19      49.387 -32.364 -84.318  1.00  0.00           O  
ATOM    613  P   A      20      50.022 -32.382 -82.835  1.00  0.00           P  
ATOM    614  OP1 A      20      51.316 -31.644 -82.899  1.00  0.00           O  
ATOM    615  OP2 A      20      50.034 -33.793 -82.367  1.00  0.00           O  
ATOM    616  O5' A      20      48.964 -31.479 -81.977  1.00  0.00           O  
ATOM    617  C5' A      20      48.807 -31.580 -80.566  1.00  0.00           C  
ATOM    618  H5' A      20      48.234 -30.722 -80.212  1.00  0.00           H  
ATOM    619 H5'' A      20      49.790 -31.533 -80.101  1.00  0.00           H  
ATOM    620  C4' A      20      48.078 -32.861 -80.128  1.00  0.00           C  
ATOM    621  H4' A      20      48.735 -33.705 -80.291  1.00  0.00           H  
ATOM    622  O4' A      20      46.822 -33.029 -80.795  1.00  0.00           O  
ATOM    623  C1' A      20      46.115 -34.080 -80.140  1.00  0.00           C  
ATOM    624  H1' A      20      45.049 -33.851 -80.075  1.00  0.00           H  
ATOM    625  N9  A      20      46.283 -35.273 -81.016  1.00  0.00           N  
ATOM    626  C8  A      20      47.394 -35.585 -81.754  1.00  0.00           C  
ATOM    627  H8  A      20      48.341 -35.101 -81.602  1.00  0.00           H  
ATOM    628  N7  A      20      47.222 -36.493 -82.661  1.00  0.00           N  
ATOM    629  C5  A      20      45.894 -36.860 -82.483  1.00  0.00           C  
ATOM    630  C6  A      20      45.034 -37.772 -83.137  1.00  0.00           C  
ATOM    631  N6  A      20      45.541 -38.651 -83.969  1.00  0.00           N  
ATOM    632  H61 A      20      44.945 -39.378 -84.351  1.00  0.00           H  
ATOM    633  H62 A      20      46.372 -39.002 -83.497  1.00  0.00           H  
ATOM    634  N1  A      20      43.733 -37.890 -82.810  1.00  0.00           N  
ATOM    635  C2  A      20      43.339 -37.195 -81.752  1.00  0.00           C  
ATOM    636  H2  A      20      42.296 -37.322 -81.468  1.00  0.00           H  
ATOM    637  N3  A      20      44.023 -36.292 -81.051  1.00  0.00           N  
ATOM    638  C4  A      20      45.312 -36.157 -81.465  1.00  0.00           C  
ATOM    639  C3' A      20      47.643 -32.914 -78.669  1.00  0.00           C  
ATOM    640  H3' A      20      46.965 -32.062 -78.560  1.00  0.00           H  
ATOM    641  C2' A      20      46.691 -34.138 -78.699  1.00  0.00           C  
ATOM    642  H2' A      20      45.885 -33.940 -77.987  1.00  0.00           H  
ATOM    643  O2' A      20      47.250 -35.403 -78.398  1.00  0.00           O  
ATOM    644 HO2' A      20      47.964 -35.628 -79.002  1.00  0.00           H  
ATOM    645  O3' A      20      48.550 -32.704 -77.573  1.00  0.00           O  
ATOM    646  P   U      21      50.099 -33.223 -77.433  1.00  0.00           P  
ATOM    647  OP1 U      21      50.709 -32.313 -76.420  1.00  0.00           O  
ATOM    648  OP2 U      21      50.740 -33.279 -78.777  1.00  0.00           O  
ATOM    649  O5' U      21      50.088 -34.726 -76.793  1.00  0.00           O  
ATOM    650  C5' U      21      50.303 -35.840 -77.646  1.00  0.00           C  
ATOM    651  H5' U      21      51.322 -35.795 -78.035  1.00  0.00           H  
ATOM    652 H5'' U      21      49.658 -35.751 -78.510  1.00  0.00           H  
ATOM    653  C4' U      21      50.091 -37.231 -77.044  1.00  0.00           C  
ATOM    654  H4' U      21      49.802 -37.854 -77.871  1.00  0.00           H  
ATOM    655  O4' U      21      51.289 -37.759 -76.527  1.00  0.00           O  
ATOM    656  C1' U      21      50.884 -38.608 -75.481  1.00  0.00           C  
ATOM    657  H1' U      21      51.075 -39.626 -75.684  1.00  0.00           H  
ATOM    658  N1  U      21      51.605 -38.285 -74.282  1.00  0.00           N  
ATOM    659  C6  U      21      51.904 -36.286 -73.652  1.00  0.00           C  
ATOM    660  H6  U      21      51.674 -35.522 -74.389  1.00  0.00           H  
ATOM    661  C5  U      21      52.166 -35.734 -71.753  1.00  0.00           C  
ATOM    662  H5  U      21      52.092 -34.737 -71.400  1.00  0.00           H  
ATOM    663  C4  U      21      52.766 -37.508 -70.242  1.00  0.00           C  
ATOM    664  O4  U      21      53.350 -37.298 -69.188  1.00  0.00           O  
ATOM    665  N3  U      21      52.765 -39.598 -70.961  1.00  0.00           N  
ATOM    666  H3  U      21      52.897 -40.345 -70.295  1.00  0.00           H  
ATOM    667  C2  U      21      51.958 -40.029 -73.012  1.00  0.00           C  
ATOM    668  O2  U      21      51.681 -41.152 -73.401  1.00  0.00           O  
ATOM    669  C3' U      21      49.020 -37.415 -75.955  1.00  0.00           C  
ATOM    670  H3' U      21      49.157 -36.630 -75.208  1.00  0.00           H  
ATOM    671  C2' U      21      49.406 -38.723 -75.296  1.00  0.00           C  
ATOM    672  H2' U      21      49.135 -38.654 -74.268  1.00  0.00           H  
ATOM    673  O2' U      21      48.951 -39.983 -75.836  1.00  0.00           O  
ATOM    674 HO2' U      21      49.508 -40.719 -75.530  1.00  0.00           H  
ATOM    675  O3' U      21      47.678 -37.524 -76.327  1.00  0.00           O  
ATOM    676  P   G      22      46.539 -37.278 -75.189  1.00  0.00           P  
ATOM    677  OP1 G      22      45.308 -37.300 -76.023  1.00  0.00           O  
ATOM    678  OP2 G      22      46.894 -35.994 -74.474  1.00  0.00           O  
ATOM    679  O5' G      22      46.446 -38.448 -73.964  1.00  0.00           O  
ATOM    680  C5' G      22      45.991 -39.773 -74.190  1.00  0.00           C  
ATOM    681  H5' G      22      46.704 -40.280 -74.830  1.00  0.00           H  
ATOM    682 H5'' G      22      45.041 -39.738 -74.670  1.00  0.00           H  
ATOM    683  C4' G      22      45.657 -40.739 -73.066  1.00  0.00           C  
ATOM    684  H4' G      22      45.327 -41.663 -73.526  1.00  0.00           H  
ATOM    685  O4' G      22      46.818 -41.034 -72.334  1.00  0.00           O  
ATOM    686  C1' G      22      46.452 -40.867 -70.984  1.00  0.00           C  
ATOM    687  H1' G      22      46.964 -41.633 -70.399  1.00  0.00           H  
ATOM    688  N9  G      22      46.728 -39.572 -70.348  1.00  0.00           N  
ATOM    689  C8  G      22      46.386 -38.270 -70.637  1.00  0.00           C  
ATOM    690  H8  G      22      45.998 -37.944 -71.585  1.00  0.00           H  
ATOM    691  N7  G      22      46.565 -37.432 -69.663  1.00  0.00           N  
ATOM    692  C5  G      22      47.132 -38.240 -68.681  1.00  0.00           C  
ATOM    693  C6  G      22      47.761 -37.935 -67.433  1.00  0.00           C  
ATOM    694  O6  G      22      47.913 -36.832 -66.919  1.00  0.00           O  
ATOM    695  N1  G      22      48.302 -39.029 -66.794  1.00  0.00           N  
ATOM    696  H1  G      22      48.365 -38.903 -65.808  1.00  0.00           H  
ATOM    697  C2  G      22      47.946 -40.268 -67.173  1.00  0.00           C  
ATOM    698  N2  G      22      47.894 -41.159 -66.247  1.00  0.00           N  
ATOM    699  H21 G      22      48.530 -40.976 -65.476  1.00  0.00           H  
ATOM    700  H22 G      22      47.505 -42.053 -66.489  1.00  0.00           H  
ATOM    701  N3  G      22      47.359 -40.635 -68.285  1.00  0.00           N  
ATOM    702  C4  G      22      47.086 -39.552 -69.050  1.00  0.00           C  
ATOM    703  C3' G      22      44.541 -40.296 -72.098  1.00  0.00           C  
ATOM    704  H3' G      22      44.686 -39.243 -71.930  1.00  0.00           H  
ATOM    705  C2' G      22      44.962 -41.079 -70.847  1.00  0.00           C  
ATOM    706  H2' G      22      44.573 -40.637 -69.928  1.00  0.00           H  
ATOM    707  O2' G      22      44.879 -42.490 -70.891  1.00  0.00           O  
ATOM    708 HO2' G      22      44.060 -42.841 -70.484  1.00  0.00           H  
ATOM    709  O3' G      22      43.172 -40.444 -72.429  1.00  0.00           O  
ATOM    710  P   G      23      42.094 -39.331 -71.853  1.00  0.00           P  
ATOM    711  OP1 G      23      42.731 -37.975 -71.850  1.00  0.00           O  
ATOM    712  OP2 G      23      41.538 -39.838 -70.561  1.00  0.00           O  
ATOM    713  O5' G      23      40.979 -39.349 -73.074  1.00  0.00           O  
ATOM    714  C5' G      23      39.572 -39.186 -72.909  1.00  0.00           C  
ATOM    715  H5' G      23      39.295 -38.130 -72.923  1.00  0.00           H  
ATOM    716 H5'' G      23      39.319 -39.556 -71.913  1.00  0.00           H  
ATOM    717  C4' G      23      38.695 -40.013 -73.919  1.00  0.00           C  
ATOM    718  H4' G      23      37.870 -40.227 -73.235  1.00  0.00           H  
ATOM    719  O4' G      23      38.001 -39.548 -75.142  1.00  0.00           O  
ATOM    720  C1' G      23      38.086 -40.450 -76.350  1.00  0.00           C  
ATOM    721  H1' G      23      37.169 -40.802 -76.714  1.00  0.00           H  
ATOM    722  N9  G      23      38.551 -40.052 -77.873  1.00  0.00           N  
ATOM    723  C8  G      23      39.334 -38.987 -78.362  1.00  0.00           C  
ATOM    724  H8  G      23      39.565 -38.103 -77.876  1.00  0.00           H  
ATOM    725  N7  G      23      39.849 -38.954 -79.526  1.00  0.00           N  
ATOM    726  C5  G      23      39.273 -40.061 -80.035  1.00  0.00           C  
ATOM    727  C6  G      23      39.609 -40.613 -81.309  1.00  0.00           C  
ATOM    728  O6  G      23      40.488 -40.277 -82.110  1.00  0.00           O  
ATOM    729  N1  G      23      38.854 -41.691 -81.616  1.00  0.00           N  
ATOM    730  H1  G      23      39.002 -42.088 -82.520  1.00  0.00           H  
ATOM    731  C2  G      23      37.933 -42.205 -80.762  1.00  0.00           C  
ATOM    732  N2  G      23      37.368 -43.245 -81.298  1.00  0.00           N  
ATOM    733  H21 G      23      37.533 -43.462 -82.261  1.00  0.00           H  
ATOM    734  H22 G      23      36.467 -43.542 -80.936  1.00  0.00           H  
ATOM    735  N3  G      23      37.650 -41.788 -79.508  1.00  0.00           N  
ATOM    736  C4  G      23      38.358 -40.663 -79.151  1.00  0.00           C  
ATOM    737  C3' G      23      39.290 -41.370 -74.326  1.00  0.00           C  
ATOM    738  H3' G      23      40.260 -41.305 -74.816  1.00  0.00           H  
ATOM    739  C2' G      23      38.237 -41.679 -75.420  1.00  0.00           C  
ATOM    740  H2' G      23      38.447 -42.537 -76.035  1.00  0.00           H  
ATOM    741  O2' G      23      36.991 -41.785 -74.707  1.00  0.00           O  
ATOM    742 HO2' G      23      36.415 -41.099 -75.084  1.00  0.00           H  
ATOM    743  O3' G      23      39.430 -42.172 -73.153  1.00  0.00           O  
ATOM    744  P   C      24      39.135 -43.764 -73.171  1.00  0.00           P  
ATOM    745  OP1 C      24      40.131 -44.384 -72.247  1.00  0.00           O  
ATOM    746  OP2 C      24      37.671 -43.963 -72.892  1.00  0.00           O  
ATOM    747  O5' C      24      39.595 -44.224 -74.677  1.00  0.00           O  
ATOM    748  C5' C      24      38.779 -45.034 -75.499  1.00  0.00           C  
ATOM    749  H5' C      24      37.965 -44.469 -75.959  1.00  0.00           H  
ATOM    750 H5'' C      24      38.351 -45.840 -74.910  1.00  0.00           H  
ATOM    751  C4' C      24      39.638 -45.637 -76.600  1.00  0.00           C  
ATOM    752  H4' C      24      39.019 -46.199 -77.272  1.00  0.00           H  
ATOM    753  O4' C      24      40.261 -44.619 -77.335  1.00  0.00           O  
ATOM    754  C1' C      24      41.517 -45.097 -77.726  1.00  0.00           C  
ATOM    755  H1' C      24      41.313 -45.313 -78.754  1.00  0.00           H  
ATOM    756  N1  C      24      42.637 -44.051 -77.528  1.00  0.00           N  
ATOM    757  C6  C      24      42.804 -43.337 -75.984  1.00  0.00           C  
ATOM    758  H6  C      24      42.271 -43.798 -75.158  1.00  0.00           H  
ATOM    759  C5  C      24      43.676 -42.003 -75.718  1.00  0.00           C  
ATOM    760  H5  C      24      43.651 -41.628 -74.728  1.00  0.00           H  
ATOM    761  C4  C      24      44.579 -41.047 -76.915  1.00  0.00           C  
ATOM    762  N4  C      24      45.274 -39.949 -76.882  1.00  0.00           N  
ATOM    763  H41 C      24      45.461 -39.533 -77.774  1.00  0.00           H  
ATOM    764  H42 C      24      45.041 -39.226 -76.214  1.00  0.00           H  
ATOM    765  N3  C      24      44.769 -41.240 -78.433  1.00  0.00           N  
ATOM    766  C2  C      24      44.116 -42.466 -79.242  1.00  0.00           C  
ATOM    767  O2  C      24      44.250 -42.408 -80.476  1.00  0.00           O  
ATOM    768  C3' C      24      40.731 -46.554 -76.054  1.00  0.00           C  
ATOM    769  H3' C      24      41.225 -46.072 -75.210  1.00  0.00           H  
ATOM    770  C2' C      24      41.736 -46.506 -77.222  1.00  0.00           C  
ATOM    771  H2' C      24      42.761 -46.641 -76.883  1.00  0.00           H  
ATOM    772  O2' C      24      41.415 -47.331 -78.359  1.00  0.00           O  
ATOM    773 HO2' C      24      42.224 -47.536 -78.869  1.00  0.00           H  
ATOM    774  O3' C      24      40.239 -47.830 -75.651  1.00  0.00           O  
ATOM    775  P   A      25      41.172 -48.798 -74.752  1.00  0.00           P  
ATOM    776  OP1 A      25      40.478 -50.113 -74.539  1.00  0.00           O  
ATOM    777  OP2 A      25      41.662 -48.035 -73.558  1.00  0.00           O  
ATOM    778  O5' A      25      42.441 -49.010 -75.739  1.00  0.00           O  
ATOM    779  C5' A      25      42.424 -49.841 -76.893  1.00  0.00           C  
ATOM    780  H5' A      25      41.641 -49.555 -77.597  1.00  0.00           H  
ATOM    781 H5'' A      25      42.226 -50.875 -76.597  1.00  0.00           H  
ATOM    782  C4' A      25      43.809 -49.768 -77.562  1.00  0.00           C  
ATOM    783  H4' A      25      43.870 -50.506 -78.359  1.00  0.00           H  
ATOM    784  O4' A      25      44.199 -48.485 -78.067  1.00  0.00           O  
ATOM    785  C1' A      25      45.597 -48.321 -77.827  1.00  0.00           C  
ATOM    786  H1' A      25      46.136 -48.149 -78.763  1.00  0.00           H  
ATOM    787  N9  A      25      45.874 -47.190 -76.910  1.00  0.00           N  
ATOM    788  C8  A      25      45.128 -46.698 -75.868  1.00  0.00           C  
ATOM    789  H8  A      25      44.244 -47.194 -75.490  1.00  0.00           H  
ATOM    790  N7  A      25      45.544 -45.546 -75.419  1.00  0.00           N  
ATOM    791  C5  A      25      46.687 -45.290 -76.192  1.00  0.00           C  
ATOM    792  C6  A      25      47.557 -44.181 -76.389  1.00  0.00           C  
ATOM    793  N6  A      25      47.411 -42.996 -75.816  1.00  0.00           N  
ATOM    794  H61 A      25      48.032 -42.263 -76.097  1.00  0.00           H  
ATOM    795  H62 A      25      46.606 -42.841 -75.241  1.00  0.00           H  
ATOM    796  N1  A      25      48.565 -44.240 -77.271  1.00  0.00           N  
ATOM    797  C2  A      25      48.744 -45.369 -77.927  1.00  0.00           C  
ATOM    798  H2  A      25      49.579 -45.393 -78.614  1.00  0.00           H  
ATOM    799  N3  A      25      47.978 -46.454 -77.903  1.00  0.00           N  
ATOM    800  C4  A      25      46.957 -46.350 -77.011  1.00  0.00           C  
ATOM    801  C3' A      25      44.843 -50.097 -76.491  1.00  0.00           C  
ATOM    802  H3' A      25      44.718 -49.418 -75.645  1.00  0.00           H  
ATOM    803  C2' A      25      46.108 -49.598 -77.175  1.00  0.00           C  
ATOM    804  H2' A      25      46.811 -49.324 -76.406  1.00  0.00           H  
ATOM    805  O2' A      25      46.661 -50.461 -78.169  1.00  0.00           O  
ATOM    806 HO2' A      25      47.637 -50.425 -78.122  1.00  0.00           H  
ATOM    807  O3' A      25      44.798 -51.440 -76.011  1.00  0.00           O  
ATOM    808  P   C      26      44.947 -51.724 -74.414  1.00  0.00           P  
ATOM    809  OP1 C      26      44.888 -53.200 -74.198  1.00  0.00           O  
ATOM    810  OP2 C      26      44.031 -50.859 -73.623  1.00  0.00           O  
ATOM    811  O5' C      26      46.451 -51.206 -74.154  1.00  0.00           O  
ATOM    812  C5' C      26      47.528 -51.957 -74.672  1.00  0.00           C  
ATOM    813  H5' C      26      47.264 -52.352 -75.653  1.00  0.00           H  
ATOM    814 H5'' C      26      47.709 -52.800 -74.004  1.00  0.00           H  
ATOM    815  C4' C      26      48.825 -51.163 -74.825  1.00  0.00           C  
ATOM    816  H4' C      26      49.573 -51.855 -75.210  1.00  0.00           H  
ATOM    817  O4' C      26      48.745 -50.039 -75.707  1.00  0.00           O  
ATOM    818  C1' C      26      49.668 -49.037 -75.290  1.00  0.00           C  
ATOM    819  H1' C      26      50.351 -48.807 -76.113  1.00  0.00           H  
ATOM    820  N1  C      26      49.055 -47.762 -74.798  1.00  0.00           N  
ATOM    821  C6  C      26      47.882 -47.752 -74.083  1.00  0.00           C  
ATOM    822  H6  C      26      47.262 -48.641 -74.047  1.00  0.00           H  
ATOM    823  C5  C      26      47.504 -46.642 -73.408  1.00  0.00           C  
ATOM    824  H5  C      26      46.584 -46.640 -72.846  1.00  0.00           H  
ATOM    825  C4  C      26      48.321 -45.483 -73.537  1.00  0.00           C  
ATOM    826  N4  C      26      47.943 -44.353 -72.992  1.00  0.00           N  
ATOM    827  H41 C      26      48.540 -43.557 -73.109  1.00  0.00           H  
ATOM    828  H42 C      26      47.080 -44.309 -72.480  1.00  0.00           H  
ATOM    829  N3  C      26      49.438 -45.457 -74.242  1.00  0.00           N  
ATOM    830  C2  C      26      49.836 -46.593 -74.859  1.00  0.00           C  
ATOM    831  O2  C      26      50.917 -46.562 -75.458  1.00  0.00           O  
ATOM    832  C3' C      26      49.339 -50.578 -73.520  1.00  0.00           C  
ATOM    833  H3' C      26      48.562 -49.946 -73.099  1.00  0.00           H  
ATOM    834  C2' C      26      50.433 -49.693 -74.143  1.00  0.00           C  
ATOM    835  H2' C      26      50.765 -48.944 -73.434  1.00  0.00           H  
ATOM    836  O2' C      26      51.519 -50.419 -74.732  1.00  0.00           O  
ATOM    837 HO2' C      26      52.315 -49.857 -74.760  1.00  0.00           H  
ATOM    838  O3' C      26      49.719 -51.532 -72.536  1.00  0.00           O  
ATOM    839  P   G      27      49.840 -51.086 -70.982  1.00  0.00           P  
ATOM    840  OP1 G      27      49.999 -52.319 -70.160  1.00  0.00           O  
ATOM    841  OP2 G      27      48.726 -50.151 -70.653  1.00  0.00           O  
ATOM    842  O5' G      27      51.219 -50.244 -70.937  1.00  0.00           O  
ATOM    843  C5' G      27      52.447 -50.863 -71.284  1.00  0.00           C  
ATOM    844  H5' G      27      52.281 -51.595 -72.075  1.00  0.00           H  
ATOM    845 H5'' G      27      52.837 -51.391 -70.412  1.00  0.00           H  
ATOM    846  C4' G      27      53.503 -49.866 -71.787  1.00  0.00           C  
ATOM    847  H4' G      27      54.347 -50.432 -72.182  1.00  0.00           H  
ATOM    848  O4' G      27      53.016 -49.009 -72.817  1.00  0.00           O  
ATOM    849  C1' G      27      53.481 -47.689 -72.607  1.00  0.00           C  
ATOM    850  H1' G      27      53.894 -47.283 -73.532  1.00  0.00           H  
ATOM    851  N9  G      27      52.412 -46.774 -72.142  1.00  0.00           N  
ATOM    852  C8  G      27      51.150 -47.025 -71.655  1.00  0.00           C  
ATOM    853  H8  G      27      50.734 -48.018 -71.574  1.00  0.00           H  
ATOM    854  N7  G      27      50.486 -45.958 -71.302  1.00  0.00           N  
ATOM    855  C5  G      27      51.379 -44.916 -71.569  1.00  0.00           C  
ATOM    856  C6  G      27      51.271 -43.487 -71.432  1.00  0.00           C  
ATOM    857  O6  G      27      50.297 -42.777 -71.192  1.00  0.00           O  
ATOM    858  N1  G      27      52.463 -42.834 -71.608  1.00  0.00           N  
ATOM    859  H1  G      27      52.355 -41.856 -71.789  1.00  0.00           H  
ATOM    860  C2  G      27      53.543 -43.407 -72.163  1.00  0.00           C  
ATOM    861  N2  G      27      54.523 -42.604 -72.491  1.00  0.00           N  
ATOM    862  H21 G      27      54.443 -41.603 -72.417  1.00  0.00           H  
ATOM    863  H22 G      27      55.319 -43.029 -72.949  1.00  0.00           H  
ATOM    864  N3  G      27      53.677 -44.704 -72.405  1.00  0.00           N  
ATOM    865  C4  G      27      52.564 -45.416 -72.059  1.00  0.00           C  
ATOM    866  C3' G      27      54.026 -48.945 -70.694  1.00  0.00           C  
ATOM    867  H3' G      27      53.178 -48.584 -70.105  1.00  0.00           H  
ATOM    868  C2' G      27      54.574 -47.783 -71.543  1.00  0.00           C  
ATOM    869  H2' G      27      54.630 -46.869 -70.952  1.00  0.00           H  
ATOM    870  O2' G      27      55.817 -48.049 -72.202  1.00  0.00           O  
ATOM    871 HO2' G      27      56.175 -47.223 -72.581  1.00  0.00           H  
ATOM    872  O3' G      27      54.985 -49.592 -69.869  1.00  0.00           O  
ATOM    873  P   C      28      55.122 -49.183 -68.321  1.00  0.00           P  
ATOM    874  OP1 C      28      56.267 -49.946 -67.748  1.00  0.00           O  
ATOM    875  OP2 C      28      53.781 -49.329 -67.687  1.00  0.00           O  
ATOM    876  O5' C      28      55.485 -47.607 -68.369  1.00  0.00           O  
ATOM    877  C5' C      28      56.756 -47.143 -68.798  1.00  0.00           C  
ATOM    878  H5' C      28      56.974 -47.517 -69.800  1.00  0.00           H  
ATOM    879 H5'' C      28      57.524 -47.522 -68.121  1.00  0.00           H  
ATOM    880  C4' C      28      56.835 -45.607 -68.810  1.00  0.00           C  
ATOM    881  H4' C      28      57.861 -45.323 -69.051  1.00  0.00           H  
ATOM    882  O4' C      28      55.959 -44.993 -69.761  1.00  0.00           O  
ATOM    883  C1' C      28      55.470 -43.765 -69.213  1.00  0.00           C  
ATOM    884  H1' C      28      55.652 -42.949 -69.918  1.00  0.00           H  
ATOM    885  N1  C      28      54.007 -43.837 -68.910  1.00  0.00           N  
ATOM    886  C6  C      28      53.347 -45.034 -68.789  1.00  0.00           C  
ATOM    887  H6  C      28      53.866 -45.961 -68.987  1.00  0.00           H  
ATOM    888  C5  C      28      52.042 -45.058 -68.435  1.00  0.00           C  
ATOM    889  H5  C      28      51.531 -46.006 -68.353  1.00  0.00           H  
ATOM    890  C4  C      28      51.399 -43.813 -68.198  1.00  0.00           C  
ATOM    891  N4  C      28      50.124 -43.790 -67.910  1.00  0.00           N  
ATOM    892  H41 C      28      49.661 -42.898 -67.908  1.00  0.00           H  
ATOM    893  H42 C      28      49.611 -44.659 -67.903  1.00  0.00           H  
ATOM    894  N3  C      28      51.997 -42.645 -68.334  1.00  0.00           N  
ATOM    895  C2  C      28      53.292 -42.642 -68.719  1.00  0.00           C  
ATOM    896  O2  C      28      53.794 -41.536 -68.935  1.00  0.00           O  
ATOM    897  C3' C      28      56.474 -44.981 -67.460  1.00  0.00           C  
ATOM    898  H3' C      28      55.510 -45.378 -67.144  1.00  0.00           H  
ATOM    899  C2' C      28      56.264 -43.526 -67.918  1.00  0.00           C  
ATOM    900  H2' C      28      55.681 -42.967 -67.188  1.00  0.00           H  
ATOM    901  O2' C      28      57.472 -42.835 -68.247  1.00  0.00           O  
ATOM    902 HO2' C      28      57.323 -41.869 -68.287  1.00  0.00           H  
ATOM    903  O3' C      28      57.456 -45.195 -66.447  1.00  0.00           O  
ATOM    904  P   A      29      57.033 -45.554 -64.921  1.00  0.00           P  
ATOM    905  OP1 A      29      58.239 -46.080 -64.222  1.00  0.00           O  
ATOM    906  OP2 A      29      55.801 -46.387 -64.927  1.00  0.00           O  
ATOM    907  O5' A      29      56.643 -44.127 -64.271  1.00  0.00           O  
ATOM    908  C5' A      29      57.640 -43.177 -63.939  1.00  0.00           C  
ATOM    909  H5' A      29      58.447 -43.219 -64.672  1.00  0.00           H  
ATOM    910 H5'' A      29      58.051 -43.423 -62.958  1.00  0.00           H  
ATOM    911  C4' A      29      57.101 -41.740 -63.908  1.00  0.00           C  
ATOM    912  H4' A      29      57.946 -41.059 -63.801  1.00  0.00           H  
ATOM    913  O4' A      29      56.391 -41.401 -65.104  1.00  0.00           O  
ATOM    914  C1' A      29      55.247 -40.635 -64.740  1.00  0.00           C  
ATOM    915  H1' A      29      55.153 -39.757 -65.376  1.00  0.00           H  
ATOM    916  N9  A      29      54.020 -41.460 -64.844  1.00  0.00           N  
ATOM    917  C8  A      29      53.898 -42.799 -65.133  1.00  0.00           C  
ATOM    918  H8  A      29      54.744 -43.437 -65.322  1.00  0.00           H  
ATOM    919  N7  A      29      52.673 -43.238 -65.178  1.00  0.00           N  
ATOM    920  C5  A      29      51.931 -42.086 -64.914  1.00  0.00           C  
ATOM    921  C6  A      29      50.554 -41.806 -64.838  1.00  0.00           C  
ATOM    922  N6  A      29      49.644 -42.766 -64.911  1.00  0.00           N  
ATOM    923  H61 A      29      48.667 -42.546 -64.850  1.00  0.00           H  
ATOM    924  H62 A      29      49.972 -43.717 -65.038  1.00  0.00           H  
ATOM    925  N1  A      29      50.097 -40.554 -64.704  1.00  0.00           N  
ATOM    926  C2  A      29      50.996 -39.606 -64.479  1.00  0.00           C  
ATOM    927  H2  A      29      50.603 -38.605 -64.343  1.00  0.00           H  
ATOM    928  N3  A      29      52.317 -39.736 -64.406  1.00  0.00           N  
ATOM    929  C4  A      29      52.732 -41.006 -64.682  1.00  0.00           C  
ATOM    930  C3' A      29      56.133 -41.464 -62.754  1.00  0.00           C  
ATOM    931  H3' A      29      55.399 -42.272 -62.717  1.00  0.00           H  
ATOM    932  C2' A      29      55.454 -40.193 -63.293  1.00  0.00           C  
ATOM    933  H2' A      29      54.505 -40.009 -62.788  1.00  0.00           H  
ATOM    934  O2' A      29      56.280 -39.021 -63.304  1.00  0.00           O  
ATOM    935 HO2' A      29      55.743 -38.227 -63.494  1.00  0.00           H  
ATOM    936  O3' A      29      56.763 -41.321 -61.488  1.00  0.00           O  
ATOM    937  P   A      30      55.917 -41.531 -60.128  1.00  0.00           P  
ATOM    938  OP1 A      30      56.850 -41.335 -58.983  1.00  0.00           O  
ATOM    939  OP2 A      30      55.188 -42.825 -60.232  1.00  0.00           O  
ATOM    940  O5' A      30      54.814 -40.346 -60.115  1.00  0.00           O  
ATOM    941  C5' A      30      55.204 -38.983 -60.007  1.00  0.00           C  
ATOM    942  H5' A      30      55.929 -38.742 -60.784  1.00  0.00           H  
ATOM    943 H5'' A      30      55.682 -38.815 -59.040  1.00  0.00           H  
ATOM    944  C4' A      30      54.015 -38.020 -60.139  1.00  0.00           C  
ATOM    945  H4' A      30      54.387 -36.994 -60.132  1.00  0.00           H  
ATOM    946  O4' A      30      53.279 -38.233 -61.343  1.00  0.00           O  
ATOM    947  C1' A      30      51.899 -38.024 -61.065  1.00  0.00           C  
ATOM    948  H1' A      30      51.487 -37.275 -61.747  1.00  0.00           H  
ATOM    949  N9  A      30      51.105 -39.264 -61.212  1.00  0.00           N  
ATOM    950  C8  A      30      51.506 -40.565 -61.406  1.00  0.00           C  
ATOM    951  H8  A      30      52.542 -40.872 -61.329  1.00  0.00           H  
ATOM    952  N7  A      30      50.539 -41.373 -61.771  1.00  0.00           N  
ATOM    953  C5  A      30      49.413 -40.532 -61.782  1.00  0.00           C  
ATOM    954  C6  A      30      48.062 -40.637 -62.216  1.00  0.00           C  
ATOM    955  N6  A      30      47.537 -41.671 -62.865  1.00  0.00           N  
ATOM    956  H61 A      30      46.556 -41.618 -63.128  1.00  0.00           H  
ATOM    957  H62 A      30      48.063 -42.529 -62.885  1.00  0.00           H  
ATOM    958  N1  A      30      47.193 -39.648 -62.022  1.00  0.00           N  
ATOM    959  C2  A      30      47.654 -38.518 -61.505  1.00  0.00           C  
ATOM    960  H2  A      30      46.928 -37.722 -61.376  1.00  0.00           H  
ATOM    961  N3  A      30      48.904 -38.218 -61.182  1.00  0.00           N  
ATOM    962  C4  A      30      49.741 -39.278 -61.345  1.00  0.00           C  
ATOM    963  C3' A      30      53.010 -38.168 -58.996  1.00  0.00           C  
ATOM    964  H3' A      30      52.805 -39.230 -58.846  1.00  0.00           H  
ATOM    965  C2' A      30      51.777 -37.512 -59.633  1.00  0.00           C  
ATOM    966  H2' A      30      50.868 -37.887 -59.163  1.00  0.00           H  
ATOM    967  O2' A      30      51.798 -36.081 -59.670  1.00  0.00           O  
ATOM    968 HO2' A      30      50.889 -35.748 -59.802  1.00  0.00           H  
ATOM    969  O3' A      30      53.432 -37.564 -57.778  1.00  0.00           O  
ATOM    970  P   G      31      52.807 -38.057 -56.372  1.00  0.00           P  
ATOM    971  OP1 G      31      53.324 -37.139 -55.316  1.00  0.00           O  
ATOM    972  OP2 G      31      53.094 -39.515 -56.238  1.00  0.00           O  
ATOM    973  O5' G      31      51.195 -37.880 -56.512  1.00  0.00           O  
ATOM    974  C5' G      31      50.577 -36.597 -56.494  1.00  0.00           C  
ATOM    975  H5' G      31      51.053 -35.946 -57.226  1.00  0.00           H  
ATOM    976 H5'' G      31      50.722 -36.144 -55.512  1.00  0.00           H  
ATOM    977  C4' G      31      49.064 -36.641 -56.786  1.00  0.00           C  
ATOM    978  H4' G      31      48.682 -35.619 -56.762  1.00  0.00           H  
ATOM    979  O4' G      31      48.754 -37.186 -58.065  1.00  0.00           O  
ATOM    980  C1' G      31      47.589 -37.996 -57.958  1.00  0.00           C  
ATOM    981  H1' G      31      46.840 -37.654 -58.672  1.00  0.00           H  
ATOM    982  N9  G      31      47.899 -39.407 -58.268  1.00  0.00           N  
ATOM    983  C8  G      31      49.089 -40.075 -58.130  1.00  0.00           C  
ATOM    984  H8  G      31      49.961 -39.621 -57.685  1.00  0.00           H  
ATOM    985  N7  G      31      49.087 -41.285 -58.617  1.00  0.00           N  
ATOM    986  C5  G      31      47.784 -41.440 -59.102  1.00  0.00           C  
ATOM    987  C6  G      31      47.170 -42.522 -59.827  1.00  0.00           C  
ATOM    988  O6  G      31      47.661 -43.589 -60.191  1.00  0.00           O  
ATOM    989  N1  G      31      45.876 -42.268 -60.205  1.00  0.00           N  
ATOM    990  H1  G      31      45.390 -42.974 -60.726  1.00  0.00           H  
ATOM    991  C2  G      31      45.227 -41.123 -59.913  1.00  0.00           C  
ATOM    992  N2  G      31      43.997 -41.056 -60.357  1.00  0.00           N  
ATOM    993  H21 G      31      43.633 -41.804 -60.941  1.00  0.00           H  
ATOM    994  H22 G      31      43.451 -40.223 -60.170  1.00  0.00           H  
ATOM    995  N3  G      31      45.747 -40.077 -59.258  1.00  0.00           N  
ATOM    996  C4  G      31      47.043 -40.299 -58.876  1.00  0.00           C  
ATOM    997  C3' G      31      48.278 -37.447 -55.748  1.00  0.00           C  
ATOM    998  H3' G      31      48.826 -38.359 -55.501  1.00  0.00           H  
ATOM    999  C2' G      31      47.022 -37.856 -56.547  1.00  0.00           C  
ATOM   1000  H2' G      31      46.639 -38.814 -56.189  1.00  0.00           H  
ATOM   1001  O2' G      31      45.978 -36.885 -56.645  1.00  0.00           O  
ATOM   1002 HO2' G      31      45.288 -37.080 -55.985  1.00  0.00           H  
ATOM   1003  O3' G      31      48.023 -36.662 -54.586  1.00  0.00           O  
ATOM   1004  P   U      32      48.627 -37.075 -53.136  1.00  0.00           P  
ATOM   1005  OP1 U      32      48.427 -35.924 -52.207  1.00  0.00           O  
ATOM   1006  OP2 U      32      50.002 -37.627 -53.285  1.00  0.00           O  
ATOM   1007  O5' U      32      47.667 -38.286 -52.679  1.00  0.00           O  
ATOM   1008  C5' U      32      46.291 -38.047 -52.440  1.00  0.00           C  
ATOM   1009  H5' U      32      45.821 -37.649 -53.341  1.00  0.00           H  
ATOM   1010 H5'' U      32      46.171 -37.313 -51.643  1.00  0.00           H  
ATOM   1011  C4' U      32      45.540 -39.312 -52.036  1.00  0.00           C  
ATOM   1012  H4' U      32      44.555 -38.990 -51.734  1.00  0.00           H  
ATOM   1013  O4' U      32      45.435 -40.193 -53.154  1.00  0.00           O  
ATOM   1014  C1' U      32      45.895 -41.463 -52.732  1.00  0.00           C  
ATOM   1015  H1' U      32      45.072 -42.024 -52.296  1.00  0.00           H  
ATOM   1016  N1  U      32      46.442 -42.221 -53.878  1.00  0.00           N  
ATOM   1017  C6  U      32      47.565 -41.790 -54.544  1.00  0.00           C  
ATOM   1018  H6  U      32      48.054 -40.879 -54.217  1.00  0.00           H  
ATOM   1019  C5  U      32      48.042 -42.488 -55.605  1.00  0.00           C  
ATOM   1020  H5  U      32      48.924 -42.144 -56.118  1.00  0.00           H  
ATOM   1021  C4  U      32      47.382 -43.690 -56.082  1.00  0.00           C  
ATOM   1022  O4  U      32      47.716 -44.350 -57.063  1.00  0.00           O  
ATOM   1023  N3  U      32      46.292 -44.077 -55.341  1.00  0.00           N  
ATOM   1024  H3  U      32      45.804 -44.909 -55.627  1.00  0.00           H  
ATOM   1025  C2  U      32      45.782 -43.395 -54.261  1.00  0.00           C  
ATOM   1026  O2  U      32      44.799 -43.856 -53.672  1.00  0.00           O  
ATOM   1027  C3' U      32      46.180 -40.057 -50.848  1.00  0.00           C  
ATOM   1028  H3' U      32      46.932 -39.429 -50.363  1.00  0.00           H  
ATOM   1029  C2' U      32      46.889 -41.199 -51.606  1.00  0.00           C  
ATOM   1030  H2' U      32      47.809 -40.799 -52.026  1.00  0.00           H  
ATOM   1031  O2' U      32      47.195 -42.369 -50.869  1.00  0.00           O  
ATOM   1032 HO2' U      32      48.025 -42.214 -50.373  1.00  0.00           H  
ATOM   1033  O3' U      32      45.178 -40.463 -49.902  1.00  0.00           O  
ATOM   1034  P   U      33      45.070 -39.692 -48.468  1.00  0.00           P  
ATOM   1035  OP1 U      33      43.993 -40.321 -47.651  1.00  0.00           O  
ATOM   1036  OP2 U      33      45.017 -38.219 -48.704  1.00  0.00           O  
ATOM   1037  O5' U      33      46.479 -40.022 -47.743  1.00  0.00           O  
ATOM   1038  C5' U      33      46.852 -41.370 -47.523  1.00  0.00           C  
ATOM   1039  H5' U      33      46.972 -41.869 -48.481  1.00  0.00           H  
ATOM   1040 H5'' U      33      46.069 -41.890 -46.969  1.00  0.00           H  
ATOM   1041  C4' U      33      48.166 -41.492 -46.756  1.00  0.00           C  
ATOM   1042  H4' U      33      48.944 -40.941 -47.284  1.00  0.00           H  
ATOM   1043  O4' U      33      48.013 -40.959 -45.449  1.00  0.00           O  
ATOM   1044  C1' U      33      48.602 -41.845 -44.519  1.00  0.00           C  
ATOM   1045  H1' U      33      49.654 -41.573 -44.403  1.00  0.00           H  
ATOM   1046  N1  U      33      47.876 -41.735 -43.221  1.00  0.00           N  
ATOM   1047  C6  U      33      46.525 -42.010 -43.134  1.00  0.00           C  
ATOM   1048  H6  U      33      45.983 -42.309 -44.025  1.00  0.00           H  
ATOM   1049  C5  U      33      45.863 -41.884 -41.953  1.00  0.00           C  
ATOM   1050  H5  U      33      44.805 -42.096 -41.899  1.00  0.00           H  
ATOM   1051  C4  U      33      46.540 -41.454 -40.748  1.00  0.00           C  
ATOM   1052  O4  U      33      46.013 -41.312 -39.647  1.00  0.00           O  
ATOM   1053  N3  U      33      47.881 -41.192 -40.912  1.00  0.00           N  
ATOM   1054  H3  U      33      48.383 -40.880 -40.101  1.00  0.00           H  
ATOM   1055  C2  U      33      48.589 -41.309 -42.092  1.00  0.00           C  
ATOM   1056  O2  U      33      49.793 -41.041 -42.102  1.00  0.00           O  
ATOM   1057  C3' U      33      48.565 -42.975 -46.651  1.00  0.00           C  
ATOM   1058  H3' U      33      47.798 -43.602 -47.110  1.00  0.00           H  
ATOM   1059  C2' U      33      48.544 -43.249 -45.132  1.00  0.00           C  
ATOM   1060  H2' U      33      47.584 -43.717 -44.900  1.00  0.00           H  
ATOM   1061  O2' U      33      49.605 -44.080 -44.649  1.00  0.00           O  
ATOM   1062 HO2' U      33      49.498 -44.253 -43.692  1.00  0.00           H  
ATOM   1063  O3' U      33      49.821 -43.231 -47.273  1.00  0.00           O  
ATOM   1064  P   U      34      49.937 -43.370 -48.884  1.00  0.00           P  
ATOM   1065  OP1 U      34      51.289 -43.918 -49.193  1.00  0.00           O  
ATOM   1066  OP2 U      34      49.526 -42.086 -49.514  1.00  0.00           O  
ATOM   1067  O5' U      34      48.821 -44.470 -49.301  1.00  0.00           O  
ATOM   1068  C5' U      34      48.844 -45.787 -48.781  1.00  0.00           C  
ATOM   1069  H5' U      34      48.314 -45.791 -47.825  1.00  0.00           H  
ATOM   1070 H5'' U      34      49.871 -46.096 -48.588  1.00  0.00           H  
ATOM   1071  C4' U      34      48.192 -46.833 -49.704  1.00  0.00           C  
ATOM   1072  H4' U      34      48.723 -47.769 -49.528  1.00  0.00           H  
ATOM   1073  O4' U      34      46.838 -47.016 -49.320  1.00  0.00           O  
ATOM   1074  C1' U      34      46.016 -46.598 -50.391  1.00  0.00           C  
ATOM   1075  H1' U      34      45.630 -47.492 -50.879  1.00  0.00           H  
ATOM   1076  N1  U      34      44.904 -45.776 -49.879  1.00  0.00           N  
ATOM   1077  C6  U      34      45.121 -44.563 -49.259  1.00  0.00           C  
ATOM   1078  H6  U      34      46.121 -44.148 -49.242  1.00  0.00           H  
ATOM   1079  C5  U      34      44.097 -43.900 -48.664  1.00  0.00           C  
ATOM   1080  H5  U      34      44.267 -42.950 -48.182  1.00  0.00           H  
ATOM   1081  C4  U      34      42.759 -44.443 -48.656  1.00  0.00           C  
ATOM   1082  O4  U      34      41.784 -43.957 -48.094  1.00  0.00           O  
ATOM   1083  N3  U      34      42.627 -45.620 -49.348  1.00  0.00           N  
ATOM   1084  H3  U      34      41.715 -46.028 -49.389  1.00  0.00           H  
ATOM   1085  C2  U      34      43.619 -46.296 -50.006  1.00  0.00           C  
ATOM   1086  O2  U      34      43.337 -47.300 -50.663  1.00  0.00           O  
ATOM   1087  C3' U      34      48.229 -46.528 -51.221  1.00  0.00           C  
ATOM   1088  H3' U      34      49.041 -45.838 -51.464  1.00  0.00           H  
ATOM   1089  C2' U      34      46.855 -45.860 -51.424  1.00  0.00           C  
ATOM   1090  H2' U      34      46.947 -44.811 -51.155  1.00  0.00           H  
ATOM   1091  O2' U      34      46.255 -45.978 -52.708  1.00  0.00           O  
ATOM   1092 HO2' U      34      45.649 -45.233 -52.864  1.00  0.00           H  
ATOM   1093  O3' U      34      48.381 -47.761 -51.913  1.00  0.00           O  
ATOM   1094  P   C      35      49.221 -47.854 -53.296  1.00  0.00           P  
ATOM   1095  OP1 C      35      50.678 -47.804 -52.967  1.00  0.00           O  
ATOM   1096  OP2 C      35      48.692 -46.904 -54.317  1.00  0.00           O  
ATOM   1097  O5' C      35      48.821 -49.363 -53.741  1.00  0.00           O  
ATOM   1098  C5' C      35      49.467 -50.492 -53.166  1.00  0.00           C  
ATOM   1099  H5' C      35      49.636 -50.314 -52.102  1.00  0.00           H  
ATOM   1100 H5'' C      35      50.438 -50.618 -53.647  1.00  0.00           H  
ATOM   1101  C4' C      35      48.673 -51.804 -53.306  1.00  0.00           C  
ATOM   1102  H4' C      35      49.357 -52.625 -53.089  1.00  0.00           H  
ATOM   1103  O4' C      35      47.587 -51.904 -52.379  1.00  0.00           O  
ATOM   1104  C1' C      35      46.433 -52.398 -53.061  1.00  0.00           C  
ATOM   1105  H1' C      35      45.956 -53.185 -52.473  1.00  0.00           H  
ATOM   1106  N1  C      35      45.410 -51.329 -53.294  1.00  0.00           N  
ATOM   1107  C6  C      35      45.633 -50.027 -52.921  1.00  0.00           C  
ATOM   1108  H6  C      35      46.580 -49.738 -52.484  1.00  0.00           H  
ATOM   1109  C5  C      35      44.665 -49.100 -53.081  1.00  0.00           C  
ATOM   1110  H5  C      35      44.842 -48.084 -52.790  1.00  0.00           H  
ATOM   1111  C4  C      35      43.442 -49.519 -53.661  1.00  0.00           C  
ATOM   1112  N4  C      35      42.496 -48.634 -53.824  1.00  0.00           N  
ATOM   1113  H41 C      35      41.650 -48.932 -54.294  1.00  0.00           H  
ATOM   1114  H42 C      35      42.656 -47.693 -53.523  1.00  0.00           H  
ATOM   1115  N3  C      35      43.185 -50.758 -54.027  1.00  0.00           N  
ATOM   1116  C2  C      35      44.147 -51.694 -53.804  1.00  0.00           C  
ATOM   1117  O2  C      35      43.871 -52.872 -54.050  1.00  0.00           O  
ATOM   1118  C3' C      35      48.111 -52.038 -54.712  1.00  0.00           C  
ATOM   1119  H3' C      35      47.679 -51.109 -55.090  1.00  0.00           H  
ATOM   1120  C2' C      35      46.956 -52.995 -54.377  1.00  0.00           C  
ATOM   1121  H2' C      35      46.201 -52.947 -55.155  1.00  0.00           H  
ATOM   1122  O2' C      35      47.365 -54.350 -54.147  1.00  0.00           O  
ATOM   1123 HO2' C      35      46.586 -54.940 -54.126  1.00  0.00           H  
ATOM   1124  O3' C      35      49.058 -52.574 -55.638  1.00  0.00           O  
ATOM   1125  P   U      36      49.137 -52.006 -57.151  1.00  0.00           P  
ATOM   1126  OP1 U      36      49.922 -52.982 -57.961  1.00  0.00           O  
ATOM   1127  OP2 U      36      49.615 -50.597 -57.097  1.00  0.00           O  
ATOM   1128  O5' U      36      47.601 -51.996 -57.683  1.00  0.00           O  
ATOM   1129  C5' U      36      46.903 -53.207 -57.940  1.00  0.00           C  
ATOM   1130  H5' U      36      47.043 -53.897 -57.106  1.00  0.00           H  
ATOM   1131 H5'' U      36      47.313 -53.676 -58.836  1.00  0.00           H  
ATOM   1132  C4' U      36      45.391 -53.000 -58.144  1.00  0.00           C  
ATOM   1133  H4' U      36      44.935 -53.975 -58.328  1.00  0.00           H  
ATOM   1134  O4' U      36      44.747 -52.417 -57.012  1.00  0.00           O  
ATOM   1135  C1' U      36      43.728 -51.528 -57.469  1.00  0.00           C  
ATOM   1136  H1' U      36      42.777 -51.788 -57.009  1.00  0.00           H  
ATOM   1137  N1  U      36      43.996 -50.100 -57.134  1.00  0.00           N  
ATOM   1138  C6  U      36      45.215 -49.670 -56.655  1.00  0.00           C  
ATOM   1139  H6  U      36      46.034 -50.369 -56.575  1.00  0.00           H  
ATOM   1140  C5  U      36      45.390 -48.386 -56.254  1.00  0.00           C  
ATOM   1141  H5  U      36      46.342 -48.071 -55.857  1.00  0.00           H  
ATOM   1142  C4  U      36      44.315 -47.421 -56.309  1.00  0.00           C  
ATOM   1143  O4  U      36      44.391 -46.248 -55.956  1.00  0.00           O  
ATOM   1144  N3  U      36      43.128 -47.911 -56.804  1.00  0.00           N  
ATOM   1145  H3  U      36      42.343 -47.288 -56.818  1.00  0.00           H  
ATOM   1146  C2  U      36      42.918 -49.209 -57.228  1.00  0.00           C  
ATOM   1147  O2  U      36      41.815 -49.519 -57.680  1.00  0.00           O  
ATOM   1148  C3' U      36      45.056 -52.105 -59.338  1.00  0.00           C  
ATOM   1149  H3' U      36      45.669 -51.202 -59.292  1.00  0.00           H  
ATOM   1150  C2' U      36      43.607 -51.735 -58.981  1.00  0.00           C  
ATOM   1151  H2' U      36      43.318 -50.811 -59.474  1.00  0.00           H  
ATOM   1152  O2' U      36      42.651 -52.776 -59.217  1.00  0.00           O  
ATOM   1153 HO2' U      36      41.748 -52.411 -59.193  1.00  0.00           H  
ATOM   1154  O3' U      36      45.234 -52.777 -60.584  1.00  0.00           O  
ATOM   1155  P   A      37      45.479 -51.941 -61.944  1.00  0.00           P  
ATOM   1156  OP1 A      37      45.595 -52.922 -63.062  1.00  0.00           O  
ATOM   1157  OP2 A      37      46.613 -51.001 -61.710  1.00  0.00           O  
ATOM   1158  O5' A      37      44.139 -51.050 -62.151  1.00  0.00           O  
ATOM   1159  C5' A      37      42.876 -51.643 -62.430  1.00  0.00           C  
ATOM   1160  H5' A      37      42.675 -52.447 -61.723  1.00  0.00           H  
ATOM   1161 H5'' A      37      42.895 -52.078 -63.430  1.00  0.00           H  
ATOM   1162  C4' A      37      41.719 -50.627 -62.360  1.00  0.00           C  
ATOM   1163  H4' A      37      40.788 -51.146 -62.596  1.00  0.00           H  
ATOM   1164  O4' A      37      41.564 -50.020 -61.077  1.00  0.00           O  
ATOM   1165  C1' A      37      41.351 -48.622 -61.245  1.00  0.00           C  
ATOM   1166  H1' A      37      40.452 -48.315 -60.704  1.00  0.00           H  
ATOM   1167  N9  A      37      42.496 -47.856 -60.688  1.00  0.00           N  
ATOM   1168  C8  A      37      43.778 -48.271 -60.416  1.00  0.00           C  
ATOM   1169  H8  A      37      44.137 -49.254 -60.668  1.00  0.00           H  
ATOM   1170  N7  A      37      44.518 -47.395 -59.787  1.00  0.00           N  
ATOM   1171  C5  A      37      43.657 -46.300 -59.656  1.00  0.00           C  
ATOM   1172  C6  A      37      43.758 -45.006 -59.082  1.00  0.00           C  
ATOM   1173  N6  A      37      44.820 -44.512 -58.477  1.00  0.00           N  
ATOM   1174  H61 A      37      44.760 -43.586 -58.074  1.00  0.00           H  
ATOM   1175  H62 A      37      45.651 -45.068 -58.381  1.00  0.00           H  
ATOM   1176  N1  A      37      42.727 -44.163 -59.098  1.00  0.00           N  
ATOM   1177  C2  A      37      41.608 -44.559 -59.686  1.00  0.00           C  
ATOM   1178  H2  A      37      40.794 -43.845 -59.692  1.00  0.00           H  
ATOM   1179  N3  A      37      41.360 -45.730 -60.265  1.00  0.00           N  
ATOM   1180  C4  A      37      42.433 -46.567 -60.215  1.00  0.00           C  
ATOM   1181  C3' A      37      41.901 -49.513 -63.392  1.00  0.00           C  
ATOM   1182  H3' A      37      42.955 -49.226 -63.434  1.00  0.00           H  
ATOM   1183  C2' A      37      41.132 -48.350 -62.739  1.00  0.00           C  
ATOM   1184  H2' A      37      41.579 -47.400 -63.023  1.00  0.00           H  
ATOM   1185  O2' A      37      39.727 -48.348 -62.998  1.00  0.00           O  
ATOM   1186 HO2' A      37      39.426 -47.429 -63.108  1.00  0.00           H  
ATOM   1187  O3' A      37      41.433 -49.935 -64.675  1.00  0.00           O  
ATOM   1188  P   C      38      42.273 -49.580 -66.014  1.00  0.00           P  
ATOM   1189  OP1 C      38      41.525 -50.140 -67.182  1.00  0.00           O  
ATOM   1190  OP2 C      38      43.688 -50.015 -65.811  1.00  0.00           O  
ATOM   1191  O5' C      38      42.243 -47.955 -66.054  1.00  0.00           O  
ATOM   1192  C5' C      38      41.074 -47.238 -66.429  1.00  0.00           C  
ATOM   1193  H5' C      38      40.199 -47.705 -65.973  1.00  0.00           H  
ATOM   1194 H5'' C      38      40.966 -47.328 -67.504  1.00  0.00           H  
ATOM   1195  C4' C      38      41.059 -45.736 -66.059  1.00  0.00           C  
ATOM   1196  H4' C      38      40.172 -45.297 -66.515  1.00  0.00           H  
ATOM   1197  O4' C      38      40.952 -45.549 -64.636  1.00  0.00           O  
ATOM   1198  C1' C      38      41.765 -44.443 -64.236  1.00  0.00           C  
ATOM   1199  H1' C      38      41.192 -43.760 -63.603  1.00  0.00           H  
ATOM   1200  N1  C      38      42.996 -44.856 -63.496  1.00  0.00           N  
ATOM   1201  C6  C      38      43.671 -46.002 -63.817  1.00  0.00           C  
ATOM   1202  H6  C      38      43.244 -46.678 -64.528  1.00  0.00           H  
ATOM   1203  C5  C      38      44.866 -46.291 -63.261  1.00  0.00           C  
ATOM   1204  H5  C      38      45.379 -47.201 -63.533  1.00  0.00           H  
ATOM   1205  C4  C      38      45.394 -45.347 -62.348  1.00  0.00           C  
ATOM   1206  N4  C      38      46.561 -45.562 -61.809  1.00  0.00           N  
ATOM   1207  H41 C      38      46.918 -44.884 -61.145  1.00  0.00           H  
ATOM   1208  H42 C      38      47.031 -46.437 -61.974  1.00  0.00           H  
ATOM   1209  N3  C      38      44.775 -44.231 -62.017  1.00  0.00           N  
ATOM   1210  C2  C      38      43.552 -43.978 -62.554  1.00  0.00           C  
ATOM   1211  O2  C      38      42.957 -42.969 -62.171  1.00  0.00           O  
ATOM   1212  C3' C      38      42.264 -44.896 -66.530  1.00  0.00           C  
ATOM   1213  H3' C      38      43.184 -45.447 -66.339  1.00  0.00           H  
ATOM   1214  C2' C      38      42.166 -43.728 -65.526  1.00  0.00           C  
ATOM   1215  H2' C      38      43.142 -43.250 -65.421  1.00  0.00           H  
ATOM   1216  O2' C      38      41.182 -42.751 -65.863  1.00  0.00           O  
ATOM   1217 HO2' C      38      40.395 -42.828 -65.291  1.00  0.00           H  
ATOM   1218  O3' C      38      42.323 -44.370 -67.852  1.00  0.00           O  
ATOM   1219  P   C      39      42.535 -45.302 -69.172  1.00  0.00           P  
ATOM   1220  OP1 C      39      43.261 -46.557 -68.790  1.00  0.00           O  
ATOM   1221  OP2 C      39      43.191 -44.413 -70.175  1.00  0.00           O  
ATOM   1222  O5' C      39      40.991 -45.598 -69.654  1.00  0.00           O  
ATOM   1223  C5' C      39      40.513 -46.887 -70.035  1.00  0.00           C  
ATOM   1224  H5' C      39      41.155 -47.660 -69.616  1.00  0.00           H  
ATOM   1225 H5'' C      39      40.543 -47.000 -71.121  1.00  0.00           H  
ATOM   1226  C4' C      39      39.073 -47.170 -69.543  1.00  0.00           C  
ATOM   1227  H4' C      39      39.029 -48.236 -69.325  1.00  0.00           H  
ATOM   1228  O4' C      39      38.747 -46.472 -68.335  1.00  0.00           O  
ATOM   1229  C1' C      39      37.364 -46.182 -68.331  1.00  0.00           C  
ATOM   1230  H1' C      39      36.913 -46.710 -67.491  1.00  0.00           H  
ATOM   1231  N1  C      39      37.017 -44.746 -68.160  1.00  0.00           N  
ATOM   1232  C6  C      39      37.929 -43.722 -68.224  1.00  0.00           C  
ATOM   1233  H6  C      39      38.957 -43.920 -68.504  1.00  0.00           H  
ATOM   1234  C5  C      39      37.542 -42.467 -67.894  1.00  0.00           C  
ATOM   1235  H5  C      39      38.257 -41.674 -67.902  1.00  0.00           H  
ATOM   1236  C4  C      39      36.187 -42.267 -67.508  1.00  0.00           C  
ATOM   1237  N4  C      39      35.766 -41.123 -67.047  1.00  0.00           N  
ATOM   1238  H41 C      39      34.823 -41.091 -66.697  1.00  0.00           H  
ATOM   1239  H42 C      39      36.457 -40.417 -66.797  1.00  0.00           H  
ATOM   1240  N3  C      39      35.288 -43.224 -67.482  1.00  0.00           N  
ATOM   1241  C2  C      39      35.694 -44.473 -67.794  1.00  0.00           C  
ATOM   1242  O2  C      39      34.854 -45.369 -67.701  1.00  0.00           O  
ATOM   1243  C3' C      39      37.947 -46.899 -70.559  1.00  0.00           C  
ATOM   1244  H3' C      39      38.120 -45.944 -71.064  1.00  0.00           H  
ATOM   1245  C2' C      39      36.745 -46.757 -69.604  1.00  0.00           C  
ATOM   1246  H2' C      39      36.015 -46.069 -70.028  1.00  0.00           H  
ATOM   1247  O2' C      39      36.128 -47.985 -69.216  1.00  0.00           O  
ATOM   1248 HO2' C      39      35.621 -48.301 -69.985  1.00  0.00           H  
ATOM   1249  O3' C      39      37.817 -47.985 -71.488  1.00  0.00           O  
ATOM   1250  P   G      40      36.625 -48.047 -72.613  1.00  0.00           P  
ATOM   1251  OP1 G      40      36.935 -49.244 -73.463  1.00  0.00           O  
ATOM   1252  OP2 G      40      36.421 -46.719 -73.255  1.00  0.00           O  
ATOM   1253  O5' G      40      35.227 -48.388 -71.839  1.00  0.00           O  
ATOM   1254  C5' G      40      34.193 -49.053 -72.551  1.00  0.00           C  
ATOM   1255  H5' G      40      34.219 -50.111 -72.297  1.00  0.00           H  
ATOM   1256 H5'' G      40      34.380 -48.971 -73.625  1.00  0.00           H  
ATOM   1257  C4' G      40      32.780 -48.507 -72.310  1.00  0.00           C  
ATOM   1258  H4' G      40      32.097 -49.356 -72.265  1.00  0.00           H  
ATOM   1259  O4' G      40      32.647 -47.750 -71.107  1.00  0.00           O  
ATOM   1260  C1' G      40      31.668 -46.750 -71.342  1.00  0.00           C  
ATOM   1261  H1' G      40      30.844 -46.876 -70.638  1.00  0.00           H  
ATOM   1262  N9  G      40      32.212 -45.391 -71.136  1.00  0.00           N  
ATOM   1263  C8  G      40      33.503 -44.921 -71.197  1.00  0.00           C  
ATOM   1264  H8  G      40      34.324 -45.526 -71.564  1.00  0.00           H  
ATOM   1265  N7  G      40      33.650 -43.705 -70.731  1.00  0.00           N  
ATOM   1266  C5  G      40      32.352 -43.332 -70.357  1.00  0.00           C  
ATOM   1267  C6  G      40      31.826 -42.149 -69.714  1.00  0.00           C  
ATOM   1268  O6  G      40      32.405 -41.136 -69.322  1.00  0.00           O  
ATOM   1269  N1  G      40      30.470 -42.205 -69.485  1.00  0.00           N  
ATOM   1270  H1  G      40      30.045 -41.431 -69.006  1.00  0.00           H  
ATOM   1271  C2  G      40      29.701 -43.267 -69.808  1.00  0.00           C  
ATOM   1272  N2  G      40      28.434 -43.211 -69.502  1.00  0.00           N  
ATOM   1273  H21 G      40      28.038 -42.379 -69.074  1.00  0.00           H  
ATOM   1274  H22 G      40      27.859 -44.002 -69.732  1.00  0.00           H  
ATOM   1275  N3  G      40      30.127 -44.377 -70.399  1.00  0.00           N  
ATOM   1276  C4  G      40      31.469 -44.350 -70.644  1.00  0.00           C  
ATOM   1277  C3' G      40      32.305 -47.609 -73.459  1.00  0.00           C  
ATOM   1278  H3' G      40      33.072 -46.858 -73.668  1.00  0.00           H  
ATOM   1279  C2' G      40      31.117 -46.941 -72.754  1.00  0.00           C  
ATOM   1280  H2' G      40      30.881 -45.986 -73.216  1.00  0.00           H  
ATOM   1281  O2' G      40      29.963 -47.779 -72.630  1.00  0.00           O  
ATOM   1282 HO2' G      40      29.160 -47.249 -72.790  1.00  0.00           H  
ATOM   1283  O3' G      40      31.966 -48.360 -74.633  1.00  0.00           O  
ATOM   1284  P   G      41      32.016 -47.689 -76.116  1.00  0.00           P  
ATOM   1285  OP1 G      41      31.728 -48.778 -77.102  1.00  0.00           O  
ATOM   1286  OP2 G      41      33.293 -46.950 -76.257  1.00  0.00           O  
ATOM   1287  O5' G      41      30.801 -46.605 -76.174  1.00  0.00           O  
ATOM   1288  C5' G      41      29.479 -47.039 -76.439  1.00  0.00           C  
ATOM   1289  H5' G      41      29.341 -48.037 -76.020  1.00  0.00           H  
ATOM   1290 H5'' G      41      29.335 -47.106 -77.519  1.00  0.00           H  
ATOM   1291  C4' G      41      28.388 -46.142 -75.841  1.00  0.00           C  
ATOM   1292  H4' G      41      27.444 -46.677 -75.943  1.00  0.00           H  
ATOM   1293  O4' G      41      28.602 -45.875 -74.453  1.00  0.00           O  
ATOM   1294  C1' G      41      28.124 -44.567 -74.171  1.00  0.00           C  
ATOM   1295  H1' G      41      27.452 -44.581 -73.310  1.00  0.00           H  
ATOM   1296  N9  G      41      29.231 -43.628 -73.874  1.00  0.00           N  
ATOM   1297  C8  G      41      30.556 -43.686 -74.231  1.00  0.00           C  
ATOM   1298  H8  G      41      30.968 -44.497 -74.817  1.00  0.00           H  
ATOM   1299  N7  G      41      31.278 -42.698 -73.776  1.00  0.00           N  
ATOM   1300  C5  G      41      30.351 -41.895 -73.107  1.00  0.00           C  
ATOM   1301  C6  G      41      30.501 -40.645 -72.406  1.00  0.00           C  
ATOM   1302  O6  G      41      31.520 -39.992 -72.193  1.00  0.00           O  
ATOM   1303  N1  G      41      29.319 -40.152 -71.902  1.00  0.00           N  
ATOM   1304  H1  G      41      29.352 -39.271 -71.421  1.00  0.00           H  
ATOM   1305  C2  G      41      28.128 -40.773 -72.047  1.00  0.00           C  
ATOM   1306  N2  G      41      27.083 -40.154 -71.566  1.00  0.00           N  
ATOM   1307  H21 G      41      27.184 -39.245 -71.122  1.00  0.00           H  
ATOM   1308  H22 G      41      26.189 -40.610 -71.632  1.00  0.00           H  
ATOM   1309  N3  G      41      27.936 -41.941 -72.659  1.00  0.00           N  
ATOM   1310  C4  G      41      29.093 -42.454 -73.175  1.00  0.00           C  
ATOM   1311  C3' G      41      28.205 -44.780 -76.516  1.00  0.00           C  
ATOM   1312  H3' G      41      29.176 -44.284 -76.595  1.00  0.00           H  
ATOM   1313  C2' G      41      27.366 -44.105 -75.414  1.00  0.00           C  
ATOM   1314  H2' G      41      27.393 -43.023 -75.506  1.00  0.00           H  
ATOM   1315  O2' G      41      26.021 -44.586 -75.308  1.00  0.00           O  
ATOM   1316 HO2' G      41      25.483 -43.958 -74.792  1.00  0.00           H  
ATOM   1317  O3' G      41      27.577 -44.860 -77.795  1.00  0.00           O  
ATOM   1318  P   G      42      27.563 -43.586 -78.797  1.00  0.00           P  
ATOM   1319  OP1 G      42      26.916 -44.027 -80.068  1.00  0.00           O  
ATOM   1320  OP2 G      42      28.944 -43.032 -78.863  1.00  0.00           O  
ATOM   1321  O5' G      42      26.623 -42.461 -78.099  1.00  0.00           O  
ATOM   1322  C5' G      42      25.223 -42.651 -77.948  1.00  0.00           C  
ATOM   1323  H5' G      42      25.031 -43.615 -77.478  1.00  0.00           H  
ATOM   1324 H5'' G      42      24.751 -42.658 -78.931  1.00  0.00           H  
ATOM   1325  C4' G      42      24.567 -41.551 -77.096  1.00  0.00           C  
ATOM   1326  H4' G      42      23.504 -41.779 -77.000  1.00  0.00           H  
ATOM   1327  O4' G      42      25.122 -41.464 -75.780  1.00  0.00           O  
ATOM   1328  C1' G      42      25.226 -40.090 -75.414  1.00  0.00           C  
ATOM   1329  H1' G      42      24.760 -39.919 -74.442  1.00  0.00           H  
ATOM   1330  N9  G      42      26.649 -39.682 -75.315  1.00  0.00           N  
ATOM   1331  C8  G      42      27.771 -40.326 -75.776  1.00  0.00           C  
ATOM   1332  H8  G      42      27.721 -41.232 -76.357  1.00  0.00           H  
ATOM   1333  N7  G      42      28.900 -39.767 -75.436  1.00  0.00           N  
ATOM   1334  C5  G      42      28.495 -38.628 -74.736  1.00  0.00           C  
ATOM   1335  C6  G      42      29.255 -37.570 -74.123  1.00  0.00           C  
ATOM   1336  O6  G      42      30.471 -37.442 -74.023  1.00  0.00           O  
ATOM   1337  N1  G      42      28.474 -36.569 -73.591  1.00  0.00           N  
ATOM   1338  H1  G      42      28.950 -35.761 -73.232  1.00  0.00           H  
ATOM   1339  C2  G      42      27.124 -36.595 -73.582  1.00  0.00           C  
ATOM   1340  N2  G      42      26.519 -35.537 -73.100  1.00  0.00           N  
ATOM   1341  H21 G      42      27.035 -34.732 -72.780  1.00  0.00           H  
ATOM   1342  H22 G      42      25.509 -35.545 -73.092  1.00  0.00           H  
ATOM   1343  N3  G      42      26.375 -37.568 -74.096  1.00  0.00           N  
ATOM   1344  C4  G      42      27.119 -38.559 -74.674  1.00  0.00           C  
ATOM   1345  C3' G      42      24.687 -40.161 -77.730  1.00  0.00           C  
ATOM   1346  H3' G      42      25.705 -40.023 -78.099  1.00  0.00           H  
ATOM   1347  C2' G      42      24.490 -39.279 -76.485  1.00  0.00           C  
ATOM   1348  H2' G      42      24.966 -38.312 -76.630  1.00  0.00           H  
ATOM   1349  O2' G      42      23.123 -39.130 -76.080  1.00  0.00           O  
ATOM   1350 HO2' G      42      23.039 -38.383 -75.457  1.00  0.00           H  
ATOM   1351  O3' G      42      23.733 -39.947 -78.771  1.00  0.00           O  
ATOM   1352  P   C      43      24.070 -38.982 -80.025  1.00  0.00           P  
ATOM   1353  OP1 C      43      22.840 -38.877 -80.861  1.00  0.00           O  
ATOM   1354  OP2 C      43      25.317 -39.482 -80.669  1.00  0.00           O  
ATOM   1355  O5' C      43      24.394 -37.528 -79.386  1.00  0.00           O  
ATOM   1356  C5' C      43      23.383 -36.725 -78.792  1.00  0.00           C  
ATOM   1357  H5' C      43      22.791 -37.329 -78.104  1.00  0.00           H  
ATOM   1358 H5'' C      43      22.718 -36.350 -79.572  1.00  0.00           H  
ATOM   1359  C4' C      43      23.953 -35.525 -78.013  1.00  0.00           C  
ATOM   1360  H4' C      43      23.115 -34.931 -77.646  1.00  0.00           H  
ATOM   1361  O4' C      43      24.740 -35.917 -76.885  1.00  0.00           O  
ATOM   1362  C1' C      43      25.850 -35.031 -76.763  1.00  0.00           C  
ATOM   1363  H1' C      43      25.900 -34.637 -75.745  1.00  0.00           H  
ATOM   1364  N1  C      43      27.147 -35.707 -77.064  1.00  0.00           N  
ATOM   1365  C6  C      43      27.224 -36.893 -77.753  1.00  0.00           C  
ATOM   1366  H6  C      43      26.324 -37.374 -78.094  1.00  0.00           H  
ATOM   1367  C5  C      43      28.423 -37.471 -77.999  1.00  0.00           C  
ATOM   1368  H5  C      43      28.474 -38.403 -78.538  1.00  0.00           H  
ATOM   1369  C4  C      43      29.579 -36.800 -77.513  1.00  0.00           C  
ATOM   1370  N4  C      43      30.767 -37.306 -77.698  1.00  0.00           N  
ATOM   1371  H41 C      43      31.535 -36.823 -77.242  1.00  0.00           H  
ATOM   1372  H42 C      43      30.884 -38.194 -78.145  1.00  0.00           H  
ATOM   1373  N3  C      43      29.526 -35.669 -76.838  1.00  0.00           N  
ATOM   1374  C2  C      43      28.326 -35.102 -76.609  1.00  0.00           C  
ATOM   1375  O2  C      43      28.318 -34.045 -75.975  1.00  0.00           O  
ATOM   1376  C3' C      43      24.833 -34.600 -78.861  1.00  0.00           C  
ATOM   1377  H3' C      43      25.544 -35.207 -79.426  1.00  0.00           H  
ATOM   1378  C2' C      43      25.591 -33.873 -77.735  1.00  0.00           C  
ATOM   1379  H2' C      43      26.524 -33.454 -78.104  1.00  0.00           H  
ATOM   1380  O2' C      43      24.822 -32.885 -77.042  1.00  0.00           O  
ATOM   1381 HO2' C      43      25.417 -32.234 -76.623  1.00  0.00           H  
ATOM   1382  O3' C      43      24.080 -33.768 -79.743  1.00  0.00           O  
ATOM   1383  P   A      44      24.758 -33.115 -81.059  1.00  0.00           P  
ATOM   1384  OP1 A      44      23.698 -32.362 -81.789  1.00  0.00           O  
ATOM   1385  OP2 A      44      25.491 -34.186 -81.791  1.00  0.00           O  
ATOM   1386  O5' A      44      25.855 -32.064 -80.504  1.00  0.00           O  
ATOM   1387  C5' A      44      25.466 -30.882 -79.819  1.00  0.00           C  
ATOM   1388  H5' A      44      24.740 -31.127 -79.042  1.00  0.00           H  
ATOM   1389 H5'' A      44      24.996 -30.190 -80.519  1.00  0.00           H  
ATOM   1390  C4' A      44      26.663 -30.184 -79.158  1.00  0.00           C  
ATOM   1391  H4' A      44      26.303 -29.307 -78.618  1.00  0.00           H  
ATOM   1392  O4' A      44      27.326 -31.042 -78.227  1.00  0.00           O  
ATOM   1393  C1' A      44      28.727 -30.865 -78.367  1.00  0.00           C  
ATOM   1394  H1' A      44      29.187 -30.678 -77.396  1.00  0.00           H  
ATOM   1395  N9  A      44      29.371 -32.071 -78.941  1.00  0.00           N  
ATOM   1396  C8  A      44      28.825 -33.182 -79.540  1.00  0.00           C  
ATOM   1397  H8  A      44      27.771 -33.275 -79.747  1.00  0.00           H  
ATOM   1398  N7  A      44      29.684 -34.132 -79.813  1.00  0.00           N  
ATOM   1399  C5  A      44      30.902 -33.578 -79.395  1.00  0.00           C  
ATOM   1400  C6  A      44      32.257 -34.003 -79.379  1.00  0.00           C  
ATOM   1401  N6  A      44      32.700 -35.188 -79.763  1.00  0.00           N  
ATOM   1402  H61 A      44      33.692 -35.385 -79.674  1.00  0.00           H  
ATOM   1403  H62 A      44      32.051 -35.895 -80.054  1.00  0.00           H  
ATOM   1404  N1  A      44      33.221 -33.189 -78.945  1.00  0.00           N  
ATOM   1405  C2  A      44      32.884 -31.989 -78.507  1.00  0.00           C  
ATOM   1406  H2  A      44      33.695 -31.363 -78.156  1.00  0.00           H  
ATOM   1407  N3  A      44      31.671 -31.465 -78.429  1.00  0.00           N  
ATOM   1408  C4  A      44      30.718 -32.316 -78.897  1.00  0.00           C  
ATOM   1409  C3' A      44      27.712 -29.712 -80.172  1.00  0.00           C  
ATOM   1410  H3' A      44      27.873 -30.497 -80.914  1.00  0.00           H  
ATOM   1411  C2' A      44      28.942 -29.639 -79.256  1.00  0.00           C  
ATOM   1412  H2' A      44      29.850 -29.745 -79.839  1.00  0.00           H  
ATOM   1413  O2' A      44      28.998 -28.476 -78.421  1.00  0.00           O  
ATOM   1414 HO2' A      44      29.917 -28.324 -78.127  1.00  0.00           H  
ATOM   1415  O3' A      44      27.374 -28.479 -80.808  1.00  0.00           O  
ATOM   1416  P   C      45      27.884 -28.147 -82.308  1.00  0.00           P  
ATOM   1417  OP1 C      45      27.492 -26.743 -82.617  1.00  0.00           O  
ATOM   1418  OP2 C      45      27.393 -29.227 -83.208  1.00  0.00           O  
ATOM   1419  O5' C      45      29.503 -28.238 -82.267  1.00  0.00           O  
ATOM   1420  C5' C      45      30.278 -27.280 -81.560  1.00  0.00           C  
ATOM   1421  H5' C      45      29.853 -27.132 -80.567  1.00  0.00           H  
ATOM   1422 H5'' C      45      30.241 -26.324 -82.084  1.00  0.00           H  
ATOM   1423  C4' C      45      31.752 -27.693 -81.390  1.00  0.00           C  
ATOM   1424  H4' C      45      32.250 -26.902 -80.827  1.00  0.00           H  
ATOM   1425  O4' C      45      31.905 -28.901 -80.644  1.00  0.00           O  
ATOM   1426  C1' C      45      32.950 -29.677 -81.224  1.00  0.00           C  
ATOM   1427  H1' C      45      33.641 -30.002 -80.444  1.00  0.00           H  
ATOM   1428  N1  C      45      32.436 -30.899 -81.916  1.00  0.00           N  
ATOM   1429  C6  C      45      31.092 -31.158 -82.068  1.00  0.00           C  
ATOM   1430  H6  C      45      30.365 -30.423 -81.763  1.00  0.00           H  
ATOM   1431  C5  C      45      30.667 -32.338 -82.581  1.00  0.00           C  
ATOM   1432  H5  C      45      29.613 -32.542 -82.680  1.00  0.00           H  
ATOM   1433  C4  C      45      31.666 -33.267 -82.969  1.00  0.00           C  
ATOM   1434  N4  C      45      31.362 -34.444 -83.445  1.00  0.00           N  
ATOM   1435  H41 C      45      32.132 -35.026 -83.720  1.00  0.00           H  
ATOM   1436  H42 C      45      30.403 -34.726 -83.543  1.00  0.00           H  
ATOM   1437  N3  C      45      32.949 -33.014 -82.882  1.00  0.00           N  
ATOM   1438  C2  C      45      33.372 -31.855 -82.336  1.00  0.00           C  
ATOM   1439  O2  C      45      34.591 -31.674 -82.228  1.00  0.00           O  
ATOM   1440  C3' C      45      32.533 -27.875 -82.699  1.00  0.00           C  
ATOM   1441  H3' C      45      31.942 -28.467 -83.403  1.00  0.00           H  
ATOM   1442  C2' C      45      33.698 -28.735 -82.178  1.00  0.00           C  
ATOM   1443  H2' C      45      34.167 -29.273 -83.005  1.00  0.00           H  
ATOM   1444  O2' C      45      34.667 -28.034 -81.387  1.00  0.00           O  
ATOM   1445 HO2' C      45      35.544 -28.446 -81.502  1.00  0.00           H  
ATOM   1446  O3' C      45      32.859 -26.618 -83.283  1.00  0.00           O  
ATOM   1447  P   C      46      33.845 -26.441 -84.557  1.00  0.00           P  
ATOM   1448  OP1 C      46      35.214 -26.898 -84.190  1.00  0.00           O  
ATOM   1449  OP2 C      46      33.686 -25.016 -84.958  1.00  0.00           O  
ATOM   1450  O5' C      46      33.348 -27.421 -85.778  1.00  0.00           O  
ATOM   1451  C5' C      46      32.140 -27.209 -86.510  1.00  0.00           C  
ATOM   1452  H5' C      46      31.461 -26.593 -85.917  1.00  0.00           H  
ATOM   1453 H5'' C      46      31.669 -28.182 -86.612  1.00  0.00           H  
ATOM   1454  C4' C      46      32.275 -26.581 -87.928  1.00  0.00           C  
ATOM   1455  H4' C      46      31.277 -26.284 -88.256  1.00  0.00           H  
ATOM   1456  O4' C      46      33.068 -25.398 -87.820  1.00  0.00           O  
ATOM   1457  C1' C      46      33.868 -25.198 -88.973  1.00  0.00           C  
ATOM   1458  H1' C      46      33.460 -24.317 -89.477  1.00  0.00           H  
ATOM   1459  N1  C      46      35.303 -24.883 -88.674  1.00  0.00           N  
ATOM   1460  C6  C      46      35.843 -25.099 -87.430  1.00  0.00           C  
ATOM   1461  H6  C      46      35.343 -25.769 -86.748  1.00  0.00           H  
ATOM   1462  C5  C      46      36.956 -24.427 -87.038  1.00  0.00           C  
ATOM   1463  H5  C      46      37.338 -24.559 -86.037  1.00  0.00           H  
ATOM   1464  C4  C      46      37.538 -23.530 -87.972  1.00  0.00           C  
ATOM   1465  N4  C      46      38.522 -22.746 -87.620  1.00  0.00           N  
ATOM   1466  H41 C      46      38.869 -22.090 -88.302  1.00  0.00           H  
ATOM   1467  H42 C      46      38.837 -22.738 -86.663  1.00  0.00           H  
ATOM   1468  N3  C      46      37.114 -23.401 -89.214  1.00  0.00           N  
ATOM   1469  C2  C      46      36.012 -24.097 -89.597  1.00  0.00           C  
ATOM   1470  O2  C      46      35.648 -23.994 -90.771  1.00  0.00           O  
ATOM   1471  C3' C      46      32.873 -27.461 -89.057  1.00  0.00           C  
ATOM   1472  H3' C      46      33.578 -28.176 -88.628  1.00  0.00           H  
ATOM   1473  C2' C      46      33.658 -26.404 -89.895  1.00  0.00           C  
ATOM   1474  H2' C      46      34.615 -26.824 -90.218  1.00  0.00           H  
ATOM   1475  O2' C      46      32.938 -25.880 -91.026  1.00  0.00           O  
ATOM   1476 HO2' C      46      33.511 -25.281 -91.544  1.00  0.00           H  
ATOM   1477  O3' C      46      31.974 -28.107 -89.983  1.00  0.00           O  
ATOM   1478  P   G      47      30.849 -29.240 -89.668  1.00  0.00           P  
ATOM   1479  OP1 G      47      29.915 -29.205 -90.832  1.00  0.00           O  
ATOM   1480  OP2 G      47      30.267 -29.024 -88.318  1.00  0.00           O  
ATOM   1481  O5' G      47      31.583 -30.700 -89.694  1.00  0.00           O  
ATOM   1482  C5' G      47      30.816 -31.912 -89.754  1.00  0.00           C  
ATOM   1483  H5' G      47      29.773 -31.669 -89.947  1.00  0.00           H  
ATOM   1484 H5'' G      47      30.847 -32.413 -88.793  1.00  0.00           H  
ATOM   1485  C4' G      47      31.231 -32.898 -90.874  1.00  0.00           C  
ATOM   1486  H4' G      47      30.388 -32.939 -91.572  1.00  0.00           H  
ATOM   1487  O4' G      47      32.381 -32.510 -91.615  1.00  0.00           O  
ATOM   1488  C1' G      47      32.610 -33.577 -92.519  1.00  0.00           C  
ATOM   1489  H1' G      47      31.863 -33.457 -93.309  1.00  0.00           H  
ATOM   1490  N9  G      47      33.932 -33.563 -93.215  1.00  0.00           N  
ATOM   1491  C8  G      47      34.194 -34.136 -94.438  1.00  0.00           C  
ATOM   1492  H8  G      47      33.511 -34.831 -94.911  1.00  0.00           H  
ATOM   1493  N7  G      47      35.290 -33.719 -95.014  1.00  0.00           N  
ATOM   1494  C5  G      47      35.829 -32.820 -94.085  1.00  0.00           C  
ATOM   1495  C6  G      47      37.001 -31.980 -94.148  1.00  0.00           C  
ATOM   1496  O6  G      47      37.812 -31.841 -95.068  1.00  0.00           O  
ATOM   1497  N1  G      47      37.206 -31.227 -93.007  1.00  0.00           N  
ATOM   1498  H1  G      47      37.994 -30.608 -93.002  1.00  0.00           H  
ATOM   1499  C2  G      47      36.393 -31.282 -91.920  1.00  0.00           C  
ATOM   1500  N2  G      47      36.703 -30.533 -90.890  1.00  0.00           N  
ATOM   1501  H21 G      47      37.509 -29.928 -90.900  1.00  0.00           H  
ATOM   1502  H22 G      47      36.094 -30.580 -90.088  1.00  0.00           H  
ATOM   1503  N3  G      47      35.294 -32.027 -91.826  1.00  0.00           N  
ATOM   1504  C4  G      47      35.042 -32.771 -92.949  1.00  0.00           C  
ATOM   1505  C3' G      47      31.537 -34.360 -90.480  1.00  0.00           C  
ATOM   1506  H3' G      47      32.263 -34.368 -89.662  1.00  0.00           H  
ATOM   1507  C2' G      47      32.244 -34.874 -91.769  1.00  0.00           C  
ATOM   1508  H2' G      47      33.135 -35.438 -91.494  1.00  0.00           H  
ATOM   1509  O2' G      47      31.386 -35.631 -92.628  1.00  0.00           O  
ATOM   1510 HO2' G      47      31.896 -36.070 -93.337  1.00  0.00           H  
ATOM   1511  O3' G      47      30.354 -35.095 -90.137  1.00  0.00           O  
ATOM   1512  P   U      48      30.063 -35.645 -88.640  1.00  0.00           P  
ATOM   1513  OP1 U      48      28.579 -35.731 -88.517  1.00  0.00           O  
ATOM   1514  OP2 U      48      30.798 -34.806 -87.655  1.00  0.00           O  
ATOM   1515  O5' U      48      30.690 -37.158 -88.596  1.00  0.00           O  
ATOM   1516  C5' U      48      29.865 -38.272 -88.246  1.00  0.00           C  
ATOM   1517  H5' U      48      28.923 -38.200 -88.789  1.00  0.00           H  
ATOM   1518 H5'' U      48      29.623 -38.211 -87.187  1.00  0.00           H  
ATOM   1519  C4' U      48      30.420 -39.676 -88.551  1.00  0.00           C  
ATOM   1520  H4' U      48      29.598 -40.379 -88.408  1.00  0.00           H  
ATOM   1521  O4' U      48      30.849 -39.780 -89.894  1.00  0.00           O  
ATOM   1522  C1' U      48      31.578 -40.991 -89.999  1.00  0.00           C  
ATOM   1523  H1' U      48      30.848 -41.801 -90.071  1.00  0.00           H  
ATOM   1524  N1  U      48      32.441 -41.038 -91.218  1.00  0.00           N  
ATOM   1525  C6  U      48      32.663 -39.910 -91.984  1.00  0.00           C  
ATOM   1526  H6  U      48      32.368 -38.937 -91.600  1.00  0.00           H  
ATOM   1527  C5  U      48      33.196 -40.010 -93.232  1.00  0.00           C  
ATOM   1528  H5  U      48      33.328 -39.124 -93.836  1.00  0.00           H  
ATOM   1529  C4  U      48      33.572 -41.288 -93.796  1.00  0.00           C  
ATOM   1530  O4  U      48      34.010 -41.467 -94.931  1.00  0.00           O  
ATOM   1531  N3  U      48      33.404 -42.354 -92.945  1.00  0.00           N  
ATOM   1532  H3  U      48      33.673 -43.258 -93.290  1.00  0.00           H  
ATOM   1533  C2  U      48      32.858 -42.296 -91.680  1.00  0.00           C  
ATOM   1534  O2  U      48      32.747 -43.337 -91.028  1.00  0.00           O  
ATOM   1535  C3' U      48      31.594 -40.187 -87.706  1.00  0.00           C  
ATOM   1536  H3' U      48      32.265 -39.363 -87.455  1.00  0.00           H  
ATOM   1537  C2' U      48      32.332 -41.162 -88.669  1.00  0.00           C  
ATOM   1538  H2' U      48      33.369 -40.835 -88.776  1.00  0.00           H  
ATOM   1539  O2' U      48      32.291 -42.543 -88.278  1.00  0.00           O  
ATOM   1540 HO2' U      48      32.604 -43.106 -89.013  1.00  0.00           H  
ATOM   1541  O3' U      48      31.112 -40.860 -86.549  1.00  0.00           O  
ATOM   1542  P   A      49      31.229 -40.211 -85.081  1.00  0.00           P  
ATOM   1543  OP1 A      49      30.985 -41.322 -84.121  1.00  0.00           O  
ATOM   1544  OP2 A      49      30.342 -39.019 -84.999  1.00  0.00           O  
ATOM   1545  O5' A      49      32.780 -39.692 -84.997  1.00  0.00           O  
ATOM   1546  C5' A      49      33.879 -40.597 -85.054  1.00  0.00           C  
ATOM   1547  H5' A      49      34.477 -40.402 -85.945  1.00  0.00           H  
ATOM   1548 H5'' A      49      33.515 -41.625 -85.111  1.00  0.00           H  
ATOM   1549  C4' A      49      34.788 -40.506 -83.826  1.00  0.00           C  
ATOM   1550  H4' A      49      35.454 -41.372 -83.855  1.00  0.00           H  
ATOM   1551  O4' A      49      35.590 -39.328 -83.755  1.00  0.00           O  
ATOM   1552  C1' A      49      35.378 -38.726 -82.481  1.00  0.00           C  
ATOM   1553  H1' A      49      36.081 -39.109 -81.736  1.00  0.00           H  
ATOM   1554  N9  A      49      35.516 -37.275 -82.620  1.00  0.00           N  
ATOM   1555  C8  A      49      34.537 -36.372 -82.943  1.00  0.00           C  
ATOM   1556  H8  A      49      33.511 -36.656 -83.136  1.00  0.00           H  
ATOM   1557  N7  A      49      34.958 -35.148 -83.041  1.00  0.00           N  
ATOM   1558  C5  A      49      36.305 -35.243 -82.694  1.00  0.00           C  
ATOM   1559  C6  A      49      37.348 -34.304 -82.540  1.00  0.00           C  
ATOM   1560  N6  A      49      37.198 -32.997 -82.657  1.00  0.00           N  
ATOM   1561  H61 A      49      38.002 -32.406 -82.543  1.00  0.00           H  
ATOM   1562  H62 A      49      36.256 -32.623 -82.750  1.00  0.00           H  
ATOM   1563  N1  A      49      38.584 -34.696 -82.245  1.00  0.00           N  
ATOM   1564  C2  A      49      38.796 -35.996 -82.065  1.00  0.00           C  
ATOM   1565  H2  A      49      39.806 -36.284 -81.808  1.00  0.00           H  
ATOM   1566  N3  A      49      37.919 -36.995 -82.144  1.00  0.00           N  
ATOM   1567  C4  A      49      36.669 -36.542 -82.459  1.00  0.00           C  
ATOM   1568  C3' A      49      33.945 -40.554 -82.551  1.00  0.00           C  
ATOM   1569  H3' A      49      32.919 -40.853 -82.740  1.00  0.00           H  
ATOM   1570  C2' A      49      33.960 -39.107 -82.073  1.00  0.00           C  
ATOM   1571  H2' A      49      33.246 -38.607 -82.719  1.00  0.00           H  
ATOM   1572  O2' A      49      33.594 -38.818 -80.724  1.00  0.00           O  
ATOM   1573 HO2' A      49      34.355 -38.934 -80.125  1.00  0.00           H  
ATOM   1574  O3' A      49      34.610 -41.453 -81.729  1.00  0.00           O  
ATOM   1575  P   A      50      33.964 -42.886 -81.478  1.00  0.00           P  
ATOM   1576  OP1 A      50      34.856 -43.926 -82.071  1.00  0.00           O  
ATOM   1577  OP2 A      50      32.495 -42.968 -81.740  1.00  0.00           O  
ATOM   1578  O5' A      50      34.231 -42.696 -79.904  1.00  0.00           O  
ATOM   1579  C5' A      50      33.370 -41.916 -79.083  1.00  0.00           C  
ATOM   1580  H5' A      50      32.333 -42.218 -79.249  1.00  0.00           H  
ATOM   1581 H5'' A      50      33.471 -40.855 -79.293  1.00  0.00           H  
ATOM   1582  C4' A      50      33.692 -42.166 -77.615  1.00  0.00           C  
ATOM   1583  H4' A      50      32.939 -41.675 -77.000  1.00  0.00           H  
ATOM   1584  O4' A      50      33.533 -43.619 -77.489  1.00  0.00           O  
ATOM   1585  C1' A      50      34.738 -44.241 -77.055  1.00  0.00           C  
ATOM   1586  H1' A      50      34.513 -44.892 -76.207  1.00  0.00           H  
ATOM   1587  N9  A      50      35.513 -45.164 -77.991  1.00  0.00           N  
ATOM   1588  C8  A      50      35.420 -45.267 -79.351  1.00  0.00           C  
ATOM   1589  H8  A      50      34.628 -44.817 -79.887  1.00  0.00           H  
ATOM   1590  N7  A      50      36.326 -45.983 -79.956  1.00  0.00           N  
ATOM   1591  C5  A      50      36.915 -46.644 -78.891  1.00  0.00           C  
ATOM   1592  C6  A      50      37.859 -47.698 -78.818  1.00  0.00           C  
ATOM   1593  N6  A      50      38.701 -48.039 -79.782  1.00  0.00           N  
ATOM   1594  H61 A      50      39.493 -48.594 -79.497  1.00  0.00           H  
ATOM   1595  H62 A      50      38.732 -47.490 -80.625  1.00  0.00           H  
ATOM   1596  N1  A      50      37.983 -48.420 -77.714  1.00  0.00           N  
ATOM   1597  C2  A      50      37.307 -48.013 -76.646  1.00  0.00           C  
ATOM   1598  H2  A      50      37.459 -48.612 -75.764  1.00  0.00           H  
ATOM   1599  N3  A      50      36.493 -46.961 -76.529  1.00  0.00           N  
ATOM   1600  C4  A      50      36.313 -46.284 -77.702  1.00  0.00           C  
ATOM   1601  C3' A      50      35.094 -41.602 -77.193  1.00  0.00           C  
ATOM   1602  H3' A      50      35.746 -41.560 -78.057  1.00  0.00           H  
ATOM   1603  C2' A      50      35.404 -42.990 -76.480  1.00  0.00           C  
ATOM   1604  H2' A      50      36.474 -43.179 -76.513  1.00  0.00           H  
ATOM   1605  O2' A      50      34.865 -43.041 -75.149  1.00  0.00           O  
ATOM   1606 HO2' A      50      35.597 -42.701 -74.601  1.00  0.00           H  
ATOM   1607  O3' A      50      35.266 -40.263 -76.427  1.00  0.00           O  
ATOM   1608  P   A      51      35.826 -38.628 -77.000  1.00  0.00           P  
ATOM   1609  OP1 A      51      34.967 -37.705 -76.211  1.00  0.00           O  
ATOM   1610  OP2 A      51      35.525 -38.761 -78.462  1.00  0.00           O  
ATOM   1611  O5' A      51      37.472 -37.765 -77.032  1.00  0.00           O  
ATOM   1612  C5' A      51      38.605 -37.233 -76.082  1.00  0.00           C  
ATOM   1613  H5' A      51      38.172 -36.979 -75.116  1.00  0.00           H  
ATOM   1614 H5'' A      51      38.851 -36.261 -76.498  1.00  0.00           H  
ATOM   1615  C4' A      51      40.170 -37.862 -75.801  1.00  0.00           C  
ATOM   1616  H4' A      51      40.350 -37.602 -74.757  1.00  0.00           H  
ATOM   1617  O4' A      51      40.445 -39.300 -75.987  1.00  0.00           O  
ATOM   1618  C1' A      51      41.733 -39.886 -76.271  1.00  0.00           C  
ATOM   1619  H1' A      51      42.022 -40.454 -75.395  1.00  0.00           H  
ATOM   1620  N9  A      51      41.776 -40.915 -77.395  1.00  0.00           N  
ATOM   1621  C8  A      51      40.681 -41.661 -77.660  1.00  0.00           C  
ATOM   1622  H8  A      51      39.904 -41.620 -76.958  1.00  0.00           H  
ATOM   1623  N7  A      51      40.545 -42.268 -78.809  1.00  0.00           N  
ATOM   1624  C5  A      51      41.811 -42.551 -79.105  1.00  0.00           C  
ATOM   1625  C6  A      51      42.378 -43.906 -79.917  1.00  0.00           C  
ATOM   1626  N6  A      51      41.678 -44.441 -80.912  1.00  0.00           N  
ATOM   1627  H61 A      51      42.028 -45.255 -81.396  1.00  0.00           H  
ATOM   1628  H62 A      51      40.806 -44.018 -81.191  1.00  0.00           H  
ATOM   1629  N1  A      51      43.667 -44.786 -79.584  1.00  0.00           N  
ATOM   1630  C2  A      51      44.708 -44.551 -78.445  1.00  0.00           C  
ATOM   1631  H2  A      51      45.566 -45.204 -78.467  1.00  0.00           H  
ATOM   1632  N3  A      51      44.660 -43.357 -77.393  1.00  0.00           N  
ATOM   1633  C4  A      51      42.621 -41.950 -77.839  1.00  0.00           C  
ATOM   1634  C3' A      51      41.520 -37.431 -76.493  1.00  0.00           C  
ATOM   1635  H3' A      51      41.357 -37.297 -77.569  1.00  0.00           H  
ATOM   1636  C2' A      51      42.531 -38.622 -76.277  1.00  0.00           C  
ATOM   1637  H2' A      51      43.289 -38.679 -77.030  1.00  0.00           H  
ATOM   1638  O2' A      51      43.107 -38.645 -74.982  1.00  0.00           O  
ATOM   1639 HO2' A      51      42.480 -38.325 -74.318  1.00  0.00           H  
ATOM   1640  O3' A      51      42.088 -36.246 -75.933  1.00  0.00           O  
ATOM   1641  P   U      52      43.038 -35.285 -76.864  1.00  0.00           P  
ATOM   1642  OP1 U      52      43.855 -34.324 -76.043  1.00  0.00           O  
ATOM   1643  OP2 U      52      43.630 -35.998 -78.037  1.00  0.00           O  
ATOM   1644  O5' U      52      41.806 -34.439 -77.441  1.00  0.00           O  
ATOM   1645  C5' U      52      40.999 -33.764 -76.512  1.00  0.00           C  
ATOM   1646  H5' U      52      41.426 -33.780 -75.503  1.00  0.00           H  
ATOM   1647 H5'' U      52      40.018 -34.235 -76.455  1.00  0.00           H  
ATOM   1648  C4' U      52      40.899 -32.317 -76.927  1.00  0.00           C  
ATOM   1649  H4' U      52      41.888 -31.863 -76.844  1.00  0.00           H  
ATOM   1650  O4' U      52      40.421 -32.143 -78.255  1.00  0.00           O  
ATOM   1651  C1' U      52      39.055 -31.805 -78.176  1.00  0.00           C  
ATOM   1652  H1' U      52      38.812 -31.132 -79.000  1.00  0.00           H  
ATOM   1653  N1  U      52      38.155 -33.001 -78.332  1.00  0.00           N  
ATOM   1654  C6  U      52      38.629 -34.260 -78.675  1.00  0.00           C  
ATOM   1655  H6  U      52      39.690 -34.454 -78.692  1.00  0.00           H  
ATOM   1656  C5  U      52      37.786 -35.260 -79.046  1.00  0.00           C  
ATOM   1657  H5  U      52      38.170 -36.233 -79.309  1.00  0.00           H  
ATOM   1658  C4  U      52      36.362 -35.042 -79.153  1.00  0.00           C  
ATOM   1659  O4  U      52      35.520 -35.821 -79.582  1.00  0.00           O  
ATOM   1660  N3  U      52      35.971 -33.784 -78.800  1.00  0.00           N  
ATOM   1661  H3  U      52      34.983 -33.609 -78.847  1.00  0.00           H  
ATOM   1662  C2  U      52      36.781 -32.749 -78.412  1.00  0.00           C  
ATOM   1663  O2  U      52      36.271 -31.655 -78.173  1.00  0.00           O  
ATOM   1664  C3' U      52      39.954 -31.693 -75.912  1.00  0.00           C  
ATOM   1665  H3' U      52      39.427 -32.489 -75.387  1.00  0.00           H  
ATOM   1666  C2' U      52      38.957 -30.998 -76.860  1.00  0.00           C  
ATOM   1667  H2' U      52      37.953 -31.074 -76.460  1.00  0.00           H  
ATOM   1668  O2' U      52      39.278 -29.641 -77.158  1.00  0.00           O  
ATOM   1669 HO2' U      52      39.002 -29.074 -76.414  1.00  0.00           H  
ATOM   1670  O3' U      52      40.794 -30.985 -74.999  1.00  0.00           O  
ATOM   1671  P   G      53      40.331 -30.322 -73.602  1.00  0.00           P  
ATOM   1672  OP1 G      53      39.626 -29.052 -73.918  1.00  0.00           O  
ATOM   1673  OP2 G      53      41.574 -30.221 -72.789  1.00  0.00           O  
ATOM   1674  O5' G      53      39.367 -31.337 -72.754  1.00  0.00           O  
ATOM   1675  C5' G      53      38.033 -31.678 -73.104  1.00  0.00           C  
ATOM   1676  H5' G      53      37.635 -32.343 -72.335  1.00  0.00           H  
ATOM   1677 H5'' G      53      38.060 -32.256 -74.012  1.00  0.00           H  
ATOM   1678  C4' G      53      37.072 -30.489 -73.292  1.00  0.00           C  
ATOM   1679  H4' G      53      37.573 -29.573 -72.993  1.00  0.00           H  
ATOM   1680  O4' G      53      36.655 -30.355 -74.649  1.00  0.00           O  
ATOM   1681  C1' G      53      35.257 -30.578 -74.733  1.00  0.00           C  
ATOM   1682  H1' G      53      34.816 -29.958 -75.517  1.00  0.00           H  
ATOM   1683  N9  G      53      34.959 -31.995 -75.058  1.00  0.00           N  
ATOM   1684  C8  G      53      35.823 -33.017 -75.368  1.00  0.00           C  
ATOM   1685  H8  G      53      36.892 -32.898 -75.401  1.00  0.00           H  
ATOM   1686  N7  G      53      35.251 -34.144 -75.667  1.00  0.00           N  
ATOM   1687  C5  G      53      33.889 -33.842 -75.610  1.00  0.00           C  
ATOM   1688  C6  G      53      32.719 -34.631 -75.904  1.00  0.00           C  
ATOM   1689  O6  G      53      32.627 -35.802 -76.250  1.00  0.00           O  
ATOM   1690  N1  G      53      31.541 -33.939 -75.778  1.00  0.00           N  
ATOM   1691  H1  G      53      30.694 -34.424 -76.020  1.00  0.00           H  
ATOM   1692  C2  G      53      31.473 -32.641 -75.437  1.00  0.00           C  
ATOM   1693  N2  G      53      30.272 -32.138 -75.359  1.00  0.00           N  
ATOM   1694  H21 G      53      29.472 -32.735 -75.560  1.00  0.00           H  
ATOM   1695  H22 G      53      30.182 -31.160 -75.142  1.00  0.00           H  
ATOM   1696  N3  G      53      32.513 -31.865 -75.142  1.00  0.00           N  
ATOM   1697  C4  G      53      33.705 -32.523 -75.252  1.00  0.00           C  
ATOM   1698  C3' G      53      35.829 -30.588 -72.409  1.00  0.00           C  
ATOM   1699  H3' G      53      35.663 -31.634 -72.140  1.00  0.00           H  
ATOM   1700  C2' G      53      34.701 -30.161 -73.368  1.00  0.00           C  
ATOM   1701  H2' G      53      33.798 -30.720 -73.137  1.00  0.00           H  
ATOM   1702  O2' G      53      34.435 -28.755 -73.400  1.00  0.00           O  
ATOM   1703 HO2' G      53      33.552 -28.593 -73.782  1.00  0.00           H  
ATOM   1704  O3' G      53      35.980 -29.772 -71.248  1.00  0.00           O  
ATOM   1705  P   U      54      35.575 -30.327 -69.792  1.00  0.00           P  
ATOM   1706  OP1 U      54      35.805 -29.244 -68.793  1.00  0.00           O  
ATOM   1707  OP2 U      54      36.253 -31.639 -69.597  1.00  0.00           O  
ATOM   1708  O5' U      54      33.988 -30.604 -69.924  1.00  0.00           O  
ATOM   1709  C5' U      54      33.057 -29.558 -70.172  1.00  0.00           C  
ATOM   1710  H5' U      54      33.436 -28.895 -70.950  1.00  0.00           H  
ATOM   1711 H5'' U      54      32.921 -28.971 -69.263  1.00  0.00           H  
ATOM   1712  C4' U      54      31.691 -30.103 -70.628  1.00  0.00           C  
ATOM   1713  H4' U      54      30.985 -29.272 -70.665  1.00  0.00           H  
ATOM   1714  O4' U      54      31.723 -30.704 -71.923  1.00  0.00           O  
ATOM   1715  C1' U      54      30.922 -31.884 -71.909  1.00  0.00           C  
ATOM   1716  H1' U      54      30.215 -31.852 -72.739  1.00  0.00           H  
ATOM   1717  N1  U      54      31.743 -33.121 -72.066  1.00  0.00           N  
ATOM   1718  C6  U      54      33.103 -33.137 -71.852  1.00  0.00           C  
ATOM   1719  H6  U      54      33.590 -32.246 -71.499  1.00  0.00           H  
ATOM   1720  C5  U      54      33.838 -34.251 -72.090  1.00  0.00           C  
ATOM   1721  H5  U      54      34.904 -34.247 -71.912  1.00  0.00           H  
ATOM   1722  C4  U      54      33.228 -35.466 -72.580  1.00  0.00           C  
ATOM   1723  O4  U      54      33.816 -36.520 -72.785  1.00  0.00           O  
ATOM   1724  N3  U      54      31.875 -35.373 -72.785  1.00  0.00           N  
ATOM   1725  H3  U      54      31.424 -36.188 -73.171  1.00  0.00           H  
ATOM   1726  C2  U      54      31.095 -34.269 -72.529  1.00  0.00           C  
ATOM   1727  O2  U      54      29.880 -34.331 -72.714  1.00  0.00           O  
ATOM   1728  C3' U      54      31.127 -31.151 -69.666  1.00  0.00           C  
ATOM   1729  H3' U      54      31.914 -31.862 -69.409  1.00  0.00           H  
ATOM   1730  C2' U      54      30.130 -31.866 -70.594  1.00  0.00           C  
ATOM   1731  H2' U      54      29.926 -32.876 -70.242  1.00  0.00           H  
ATOM   1732  O2' U      54      28.919 -31.141 -70.833  1.00  0.00           O  
ATOM   1733 HO2' U      54      28.173 -31.762 -70.937  1.00  0.00           H  
ATOM   1734  O3' U      54      30.599 -30.544 -68.489  1.00  0.00           O  
ATOM   1735  P   C      55      30.477 -31.366 -67.104  1.00  0.00           P  
ATOM   1736  OP1 C      55      30.052 -30.411 -66.041  1.00  0.00           O  
ATOM   1737  OP2 C      55      31.728 -32.148 -66.896  1.00  0.00           O  
ATOM   1738  O5' C      55      29.282 -32.415 -67.376  1.00  0.00           O  
ATOM   1739  C5' C      55      27.948 -31.980 -67.587  1.00  0.00           C  
ATOM   1740  H5' C      55      27.933 -31.178 -68.326  1.00  0.00           H  
ATOM   1741 H5'' C      55      27.542 -31.590 -66.652  1.00  0.00           H  
ATOM   1742  C4' C      55      27.043 -33.117 -68.087  1.00  0.00           C  
ATOM   1743  H4' C      55      26.034 -32.722 -68.210  1.00  0.00           H  
ATOM   1744  O4' C      55      27.473 -33.642 -69.346  1.00  0.00           O  
ATOM   1745  C1' C      55      27.237 -35.047 -69.361  1.00  0.00           C  
ATOM   1746  H1' C      55      26.594 -35.296 -70.210  1.00  0.00           H  
ATOM   1747  N1  C      55      28.521 -35.801 -69.505  1.00  0.00           N  
ATOM   1748  C6  C      55      29.728 -35.283 -69.103  1.00  0.00           C  
ATOM   1749  H6  C      55      29.754 -34.361 -68.545  1.00  0.00           H  
ATOM   1750  C5  C      55      30.889 -35.903 -69.427  1.00  0.00           C  
ATOM   1751  H5  C      55      31.832 -35.475 -69.123  1.00  0.00           H  
ATOM   1752  C4  C      55      30.792 -37.112 -70.168  1.00  0.00           C  
ATOM   1753  N4  C      55      31.869 -37.743 -70.539  1.00  0.00           N  
ATOM   1754  H41 C      55      31.752 -38.577 -71.107  1.00  0.00           H  
ATOM   1755  H42 C      55      32.779 -37.387 -70.315  1.00  0.00           H  
ATOM   1756  N3  C      55      29.645 -37.651 -70.524  1.00  0.00           N  
ATOM   1757  C2  C      55      28.498 -37.028 -70.178  1.00  0.00           C  
ATOM   1758  O2  C      55      27.445 -37.584 -70.486  1.00  0.00           O  
ATOM   1759  C3' C      55      26.967 -34.293 -67.107  1.00  0.00           C  
ATOM   1760  H3' C      55      27.975 -34.551 -66.778  1.00  0.00           H  
ATOM   1761  C2' C      55      26.473 -35.385 -68.073  1.00  0.00           C  
ATOM   1762  H2' C      55      26.743 -36.372 -67.711  1.00  0.00           H  
ATOM   1763  O2' C      55      25.077 -35.307 -68.379  1.00  0.00           O  
ATOM   1764 HO2' C      55      24.704 -36.207 -68.447  1.00  0.00           H  
ATOM   1765  O3' C      55      26.116 -34.012 -65.991  1.00  0.00           O  
ATOM   1766  P   C      56      26.422 -34.594 -64.507  1.00  0.00           P  
ATOM   1767  OP1 C      56      25.491 -33.921 -63.556  1.00  0.00           O  
ATOM   1768  OP2 C      56      27.884 -34.497 -64.244  1.00  0.00           O  
ATOM   1769  O5' C      56      26.042 -36.166 -64.566  1.00  0.00           O  
ATOM   1770  C5' C      56      24.694 -36.606 -64.647  1.00  0.00           C  
ATOM   1771  H5' C      56      24.106 -35.889 -65.222  1.00  0.00           H  
ATOM   1772 H5'' C      56      24.271 -36.669 -63.642  1.00  0.00           H  
ATOM   1773  C4' C      56      24.567 -37.975 -65.335  1.00  0.00           C  
ATOM   1774  H4' C      56      23.507 -38.214 -65.430  1.00  0.00           H  
ATOM   1775  O4' C      56      25.147 -37.955 -66.641  1.00  0.00           O  
ATOM   1776  C1' C      56      25.742 -39.220 -66.908  1.00  0.00           C  
ATOM   1777  H1' C      56      25.322 -39.621 -67.835  1.00  0.00           H  
ATOM   1778  N1  C      56      27.229 -39.139 -67.057  1.00  0.00           N  
ATOM   1779  C6  C      56      27.994 -38.186 -66.433  1.00  0.00           C  
ATOM   1780  H6  C      56      27.521 -37.450 -65.802  1.00  0.00           H  
ATOM   1781  C5  C      56      29.335 -38.149 -66.621  1.00  0.00           C  
ATOM   1782  H5  C      56      29.925 -37.387 -66.135  1.00  0.00           H  
ATOM   1783  C4  C      56      29.905 -39.154 -67.449  1.00  0.00           C  
ATOM   1784  N4  C      56      31.191 -39.188 -67.658  1.00  0.00           N  
ATOM   1785  H41 C      56      31.562 -39.905 -68.271  1.00  0.00           H  
ATOM   1786  H42 C      56      31.788 -38.521 -67.205  1.00  0.00           H  
ATOM   1787  N3  C      56      29.195 -40.085 -68.053  1.00  0.00           N  
ATOM   1788  C2  C      56      27.856 -40.097 -67.860  1.00  0.00           C  
ATOM   1789  O2  C      56      27.215 -40.990 -68.408  1.00  0.00           O  
ATOM   1790  C3' C      56      25.238 -39.134 -64.591  1.00  0.00           C  
ATOM   1791  H3' C      56      26.240 -38.826 -64.286  1.00  0.00           H  
ATOM   1792  C2' C      56      25.350 -40.143 -65.750  1.00  0.00           C  
ATOM   1793  H2' C      56      26.128 -40.879 -65.548  1.00  0.00           H  
ATOM   1794  O2' C      56      24.111 -40.772 -66.103  1.00  0.00           O  
ATOM   1795 HO2' C      56      24.278 -41.543 -66.678  1.00  0.00           H  
ATOM   1796  O3' C      56      24.500 -39.602 -63.463  1.00  0.00           O  
ATOM   1797  P   G      57      25.229 -40.459 -62.303  1.00  0.00           P  
ATOM   1798  OP1 G      57      24.186 -40.883 -61.326  1.00  0.00           O  
ATOM   1799  OP2 G      57      26.382 -39.663 -61.799  1.00  0.00           O  
ATOM   1800  O5' G      57      25.825 -41.774 -63.038  1.00  0.00           O  
ATOM   1801  C5' G      57      24.975 -42.819 -63.497  1.00  0.00           C  
ATOM   1802  H5' G      57      24.194 -42.413 -64.139  1.00  0.00           H  
ATOM   1803 H5'' G      57      24.493 -43.295 -62.642  1.00  0.00           H  
ATOM   1804  C4' G      57      25.746 -43.893 -64.279  1.00  0.00           C  
ATOM   1805  H4' G      57      25.048 -44.670 -64.595  1.00  0.00           H  
ATOM   1806  O4' G      57      26.399 -43.377 -65.437  1.00  0.00           O  
ATOM   1807  C1' G      57      27.645 -44.045 -65.584  1.00  0.00           C  
ATOM   1808  H1' G      57      27.707 -44.512 -66.570  1.00  0.00           H  
ATOM   1809  N9  G      57      28.766 -43.084 -65.471  1.00  0.00           N  
ATOM   1810  C8  G      57      28.855 -41.886 -64.804  1.00  0.00           C  
ATOM   1811  H8  G      57      28.021 -41.459 -64.263  1.00  0.00           H  
ATOM   1812  N7  G      57      30.029 -41.313 -64.884  1.00  0.00           N  
ATOM   1813  C5  G      57      30.786 -42.206 -65.655  1.00  0.00           C  
ATOM   1814  C6  G      57      32.168 -42.192 -66.082  1.00  0.00           C  
ATOM   1815  O6  G      57      33.048 -41.350 -65.891  1.00  0.00           O  
ATOM   1816  N1  G      57      32.524 -43.317 -66.788  1.00  0.00           N  
ATOM   1817  H1  G      57      33.482 -43.406 -67.085  1.00  0.00           H  
ATOM   1818  C2  G      57      31.672 -44.323 -67.075  1.00  0.00           C  
ATOM   1819  N2  G      57      32.156 -45.327 -67.743  1.00  0.00           N  
ATOM   1820  H21 G      57      33.161 -45.349 -67.896  1.00  0.00           H  
ATOM   1821  H22 G      57      31.574 -46.124 -67.914  1.00  0.00           H  
ATOM   1822  N3  G      57      30.388 -44.373 -66.740  1.00  0.00           N  
ATOM   1823  C4  G      57      30.007 -43.284 -66.017  1.00  0.00           C  
ATOM   1824  C3' G      57      26.823 -44.552 -63.418  1.00  0.00           C  
ATOM   1825  H3' G      57      27.376 -43.776 -62.886  1.00  0.00           H  
ATOM   1826  C2' G      57      27.740 -45.138 -64.506  1.00  0.00           C  
ATOM   1827  H2' G      57      28.759 -45.240 -64.127  1.00  0.00           H  
ATOM   1828  O2' G      57      27.275 -46.368 -65.073  1.00  0.00           O  
ATOM   1829 HO2' G      57      28.020 -46.846 -65.488  1.00  0.00           H  
ATOM   1830  O3' G      57      26.252 -45.474 -62.493  1.00  0.00           O  
ATOM   1831  P   A      58      27.072 -45.956 -61.197  1.00  0.00           P  
ATOM   1832  OP1 A      58      26.170 -46.833 -60.399  1.00  0.00           O  
ATOM   1833  OP2 A      58      27.691 -44.774 -60.535  1.00  0.00           O  
ATOM   1834  O5' A      58      28.245 -46.858 -61.824  1.00  0.00           O  
ATOM   1835  C5' A      58      29.000 -47.727 -61.009  1.00  0.00           C  
ATOM   1836  H5' A      58      28.342 -48.455 -60.532  1.00  0.00           H  
ATOM   1837 H5'' A      58      29.503 -47.160 -60.226  1.00  0.00           H  
ATOM   1838  C4' A      58      30.035 -48.479 -61.849  1.00  0.00           C  
ATOM   1839  H4' A      58      29.519 -49.114 -62.571  1.00  0.00           H  
ATOM   1840  O4' A      58      30.935 -47.622 -62.551  1.00  0.00           O  
ATOM   1841  C1' A      58      32.266 -48.071 -62.317  1.00  0.00           C  
ATOM   1842  H1' A      58      32.825 -48.107 -63.256  1.00  0.00           H  
ATOM   1843  N9  A      58      32.951 -47.112 -61.411  1.00  0.00           N  
ATOM   1844  C8  A      58      32.394 -46.151 -60.598  1.00  0.00           C  
ATOM   1845  H8  A      58      31.329 -46.081 -60.422  1.00  0.00           H  
ATOM   1846  N7  A      58      33.247 -45.294 -60.103  1.00  0.00           N  
ATOM   1847  C5  A      58      34.469 -45.731 -60.628  1.00  0.00           C  
ATOM   1848  C6  A      58      35.805 -45.261 -60.566  1.00  0.00           C  
ATOM   1849  N6  A      58      36.190 -44.171 -59.924  1.00  0.00           N  
ATOM   1850  H61 A      58      37.165 -43.922 -59.945  1.00  0.00           H  
ATOM   1851  H62 A      58      35.508 -43.617 -59.430  1.00  0.00           H  
ATOM   1852  N1  A      58      36.793 -45.896 -61.193  1.00  0.00           N  
ATOM   1853  C2  A      58      36.483 -46.994 -61.870  1.00  0.00           C  
ATOM   1854  H2  A      58      37.305 -47.498 -62.357  1.00  0.00           H  
ATOM   1855  N3  A      58      35.285 -47.555 -62.032  1.00  0.00           N  
ATOM   1856  C4  A      58      34.306 -46.860 -61.388  1.00  0.00           C  
ATOM   1857  C3' A      58      30.861 -49.373 -60.929  1.00  0.00           C  
ATOM   1858  H3' A      58      31.079 -48.823 -60.011  1.00  0.00           H  
ATOM   1859  C2' A      58      32.164 -49.486 -61.736  1.00  0.00           C  
ATOM   1860  H2' A      58      33.004 -49.682 -61.078  1.00  0.00           H  
ATOM   1861  O2' A      58      32.109 -50.425 -62.815  1.00  0.00           O  
ATOM   1862 HO2' A      58      32.997 -50.797 -62.972  1.00  0.00           H  
ATOM   1863  O3' A      58      30.171 -50.587 -60.638  1.00  0.00           O  
ATOM   1864  P   C      59      30.319 -51.293 -59.198  1.00  0.00           P  
ATOM   1865  OP1 C      59      29.445 -52.501 -59.178  1.00  0.00           O  
ATOM   1866  OP2 C      59      30.122 -50.253 -58.149  1.00  0.00           O  
ATOM   1867  O5' C      59      31.864 -51.752 -59.178  1.00  0.00           O  
ATOM   1868  C5' C      59      32.324 -52.804 -60.014  1.00  0.00           C  
ATOM   1869  H5' C      59      31.882 -52.712 -61.007  1.00  0.00           H  
ATOM   1870 H5'' C      59      32.012 -53.760 -59.591  1.00  0.00           H  
ATOM   1871  C4' C      59      33.852 -52.810 -60.169  1.00  0.00           C  
ATOM   1872  H4' C      59      34.128 -53.666 -60.787  1.00  0.00           H  
ATOM   1873  O4' C      59      34.365 -51.626 -60.786  1.00  0.00           O  
ATOM   1874  C1' C      59      35.631 -51.315 -60.205  1.00  0.00           C  
ATOM   1875  H1' C      59      36.380 -51.229 -60.997  1.00  0.00           H  
ATOM   1876  N1  C      59      35.618 -50.030 -59.432  1.00  0.00           N  
ATOM   1877  C6  C      59      34.470 -49.519 -58.877  1.00  0.00           C  
ATOM   1878  H6  C      59      33.538 -50.052 -58.994  1.00  0.00           H  
ATOM   1879  C5  C      59      34.496 -48.350 -58.193  1.00  0.00           C  
ATOM   1880  H5  C      59      33.586 -47.951 -57.773  1.00  0.00           H  
ATOM   1881  C4  C      59      35.754 -47.705 -58.055  1.00  0.00           C  
ATOM   1882  N4  C      59      35.845 -46.569 -57.417  1.00  0.00           N  
ATOM   1883  H41 C      59      36.750 -46.135 -57.361  1.00  0.00           H  
ATOM   1884  H42 C      59      35.021 -46.142 -57.028  1.00  0.00           H  
ATOM   1885  N3  C      59      36.876 -48.188 -58.542  1.00  0.00           N  
ATOM   1886  C2  C      59      36.833 -49.349 -59.247  1.00  0.00           C  
ATOM   1887  O2  C      59      37.890 -49.782 -59.712  1.00  0.00           O  
ATOM   1888  C3' C      59      34.584 -52.937 -58.835  1.00  0.00           C  
ATOM   1889  H3' C      59      34.194 -52.185 -58.147  1.00  0.00           H  
ATOM   1890  C2' C      59      35.987 -52.497 -59.292  1.00  0.00           C  
ATOM   1891  H2' C      59      36.572 -52.161 -58.440  1.00  0.00           H  
ATOM   1892  O2' C      59      36.693 -53.480 -60.062  1.00  0.00           O  
ATOM   1893 HO2' C      59      37.589 -53.160 -60.282  1.00  0.00           H  
ATOM   1894  O3' C      59      34.478 -54.235 -58.254  1.00  0.00           O  
ATOM   1895  P   U      60      34.481 -54.419 -56.646  1.00  0.00           P  
ATOM   1896  OP1 U      60      33.457 -53.511 -56.057  1.00  0.00           O  
ATOM   1897  OP2 U      60      34.380 -55.877 -56.353  1.00  0.00           O  
ATOM   1898  O5' U      60      35.940 -53.895 -56.180  1.00  0.00           O  
ATOM   1899  C5' U      60      37.112 -54.553 -56.637  1.00  0.00           C  
ATOM   1900  H5' U      60      37.014 -54.773 -57.700  1.00  0.00           H  
ATOM   1901 H5'' U      60      37.210 -55.505 -56.113  1.00  0.00           H  
ATOM   1902  C4' U      60      38.405 -53.740 -56.442  1.00  0.00           C  
ATOM   1903  H4' U      60      39.189 -54.208 -57.039  1.00  0.00           H  
ATOM   1904  O4' U      60      38.297 -52.369 -56.830  1.00  0.00           O  
ATOM   1905  C1' U      60      39.116 -51.579 -55.967  1.00  0.00           C  
ATOM   1906  H1' U      60      39.851 -51.034 -56.564  1.00  0.00           H  
ATOM   1907  N1  U      60      38.316 -50.583 -55.190  1.00  0.00           N  
ATOM   1908  C6  U      60      37.012 -50.822 -54.808  1.00  0.00           C  
ATOM   1909  H6  U      60      36.537 -51.755 -55.080  1.00  0.00           H  
ATOM   1910  C5  U      60      36.310 -49.891 -54.108  1.00  0.00           C  
ATOM   1911  H5  U      60      35.285 -50.086 -53.824  1.00  0.00           H  
ATOM   1912  C4  U      60      36.894 -48.627 -53.728  1.00  0.00           C  
ATOM   1913  O4  U      60      36.327 -47.746 -53.095  1.00  0.00           O  
ATOM   1914  N3  U      60      38.200 -48.461 -54.121  1.00  0.00           N  
ATOM   1915  H3  U      60      38.647 -47.594 -53.875  1.00  0.00           H  
ATOM   1916  C2  U      60      38.936 -49.374 -54.849  1.00  0.00           C  
ATOM   1917  O2  U      60      40.088 -49.087 -55.157  1.00  0.00           O  
ATOM   1918  C3' U      60      38.883 -53.726 -54.992  1.00  0.00           C  
ATOM   1919  H3' U      60      38.039 -53.455 -54.353  1.00  0.00           H  
ATOM   1920  C2' U      60      39.872 -52.546 -55.045  1.00  0.00           C  
ATOM   1921  H2' U      60      40.016 -52.112 -54.058  1.00  0.00           H  
ATOM   1922  O2' U      60      41.122 -52.853 -55.660  1.00  0.00           O  
ATOM   1923 HO2' U      60      41.779 -53.022 -54.964  1.00  0.00           H  
ATOM   1924  O3' U      60      39.403 -54.992 -54.590  1.00  0.00           O  
ATOM   1925  P   A      61      39.919 -55.235 -53.083  1.00  0.00           P  
ATOM   1926  OP1 A      61      41.392 -55.027 -53.052  1.00  0.00           O  
ATOM   1927  OP2 A      61      39.388 -56.558 -52.644  1.00  0.00           O  
ATOM   1928  O5' A      61      39.172 -54.089 -52.201  1.00  0.00           O  
ATOM   1929  C5' A      61      39.739 -53.610 -50.995  1.00  0.00           C  
ATOM   1930  H5' A      61      40.252 -54.437 -50.502  1.00  0.00           H  
ATOM   1931 H5'' A      61      38.940 -53.268 -50.337  1.00  0.00           H  
ATOM   1932  C4' A      61      40.747 -52.463 -51.165  1.00  0.00           C  
ATOM   1933  H4' A      61      41.602 -52.792 -51.754  1.00  0.00           H  
ATOM   1934  O4' A      61      40.211 -51.261 -51.726  1.00  0.00           O  
ATOM   1935  C1' A      61      40.837 -50.144 -51.082  1.00  0.00           C  
ATOM   1936  H1' A      61      41.312 -49.489 -51.810  1.00  0.00           H  
ATOM   1937  N9  A      61      39.782 -49.370 -50.375  1.00  0.00           N  
ATOM   1938  C8  A      61      38.431 -49.356 -50.646  1.00  0.00           C  
ATOM   1939  H8  A      61      37.970 -50.025 -51.361  1.00  0.00           H  
ATOM   1940  N7  A      61      37.750 -48.464 -49.981  1.00  0.00           N  
ATOM   1941  C5  A      61      38.731 -47.866 -49.184  1.00  0.00           C  
ATOM   1942  C6  A      61      38.730 -46.876 -48.181  1.00  0.00           C  
ATOM   1943  N6  A      61      37.683 -46.233 -47.761  1.00  0.00           N  
ATOM   1944  H61 A      61      37.797 -45.741 -46.889  1.00  0.00           H  
ATOM   1945  H62 A      61      36.794 -46.359 -48.216  1.00  0.00           H  
ATOM   1946  N1  A      61      39.792 -46.571 -47.454  1.00  0.00           N  
ATOM   1947  C2  A      61      40.900 -47.227 -47.729  1.00  0.00           C  
ATOM   1948  H2  A      61      41.768 -46.976 -47.131  1.00  0.00           H  
ATOM   1949  N3  A      61      41.088 -48.118 -48.690  1.00  0.00           N  
ATOM   1950  C4  A      61      39.957 -48.428 -49.381  1.00  0.00           C  
ATOM   1951  C3' A      61      41.234 -52.039 -49.784  1.00  0.00           C  
ATOM   1952  H3' A      61      40.353 -51.792 -49.183  1.00  0.00           H  
ATOM   1953  C2' A      61      41.914 -50.723 -50.143  1.00  0.00           C  
ATOM   1954  H2' A      61      42.063 -50.151 -49.235  1.00  0.00           H  
ATOM   1955  O2' A      61      43.160 -50.852 -50.826  1.00  0.00           O  
ATOM   1956 HO2' A      61      43.583 -49.978 -50.882  1.00  0.00           H  
ATOM   1957  O3' A      61      42.064 -52.945 -49.067  1.00  0.00           O  
ATOM   1958  P   U      62      41.531 -53.572 -47.678  1.00  0.00           P  
ATOM   1959  OP1 U      62      42.660 -54.308 -47.040  1.00  0.00           O  
ATOM   1960  OP2 U      62      40.266 -54.309 -47.943  1.00  0.00           O  
ATOM   1961  O5' U      62      41.158 -52.278 -46.771  1.00  0.00           O  
ATOM   1962  C5' U      62      42.169 -51.440 -46.233  1.00  0.00           C  
ATOM   1963  H5' U      62      42.602 -50.842 -47.039  1.00  0.00           H  
ATOM   1964 H5'' U      62      42.963 -52.044 -45.796  1.00  0.00           H  
ATOM   1965  C4' U      62      41.646 -50.487 -45.151  1.00  0.00           C  
ATOM   1966  H4' U      62      42.478 -50.244 -44.489  1.00  0.00           H  
ATOM   1967  O4' U      62      41.182 -49.278 -45.750  1.00  0.00           O  
ATOM   1968  C1' U      62      40.127 -48.741 -44.958  1.00  0.00           C  
ATOM   1969  H1' U      62      40.335 -47.702 -44.687  1.00  0.00           H  
ATOM   1970  N1  U      62      38.789 -48.817 -45.607  1.00  0.00           N  
ATOM   1971  C6  U      62      38.477 -49.780 -46.543  1.00  0.00           C  
ATOM   1972  H6  U      62      39.224 -50.507 -46.836  1.00  0.00           H  
ATOM   1973  C5  U      62      37.258 -49.797 -47.137  1.00  0.00           C  
ATOM   1974  H5  U      62      37.033 -50.530 -47.898  1.00  0.00           H  
ATOM   1975  C4  U      62      36.270 -48.789 -46.842  1.00  0.00           C  
ATOM   1976  O4  U      62      35.230 -48.608 -47.457  1.00  0.00           O  
ATOM   1977  N3  U      62      36.602 -47.940 -45.817  1.00  0.00           N  
ATOM   1978  H3  U      62      35.989 -47.160 -45.645  1.00  0.00           H  
ATOM   1979  C2  U      62      37.835 -47.870 -45.220  1.00  0.00           C  
ATOM   1980  O2  U      62      38.048 -46.960 -44.421  1.00  0.00           O  
ATOM   1981  C3' U      62      40.466 -50.965 -44.289  1.00  0.00           C  
ATOM   1982  H3' U      62      39.678 -51.285 -44.963  1.00  0.00           H  
ATOM   1983  C2' U      62      40.090 -49.602 -43.714  1.00  0.00           C  
ATOM   1984  H2' U      62      39.077 -49.661 -43.344  1.00  0.00           H  
ATOM   1985  O2' U      62      41.024 -49.071 -42.762  1.00  0.00           O  
ATOM   1986 HO2' U      62      40.647 -48.284 -42.323  1.00  0.00           H  
ATOM   1987  O3' U      62      40.592 -51.972 -43.291  1.00  0.00           O  
ATOM   1988  P   U      63      39.232 -52.618 -42.653  1.00  0.00           P  
ATOM   1989  OP1 U      63      39.630 -53.727 -41.744  1.00  0.00           O  
ATOM   1990  OP2 U      63      38.300 -52.932 -43.773  1.00  0.00           O  
ATOM   1991  O5' U      63      38.499 -51.464 -41.770  1.00  0.00           O  
ATOM   1992  C5' U      63      39.152 -50.770 -40.716  1.00  0.00           C  
ATOM   1993  H5' U      63      40.207 -50.659 -40.961  1.00  0.00           H  
ATOM   1994 H5'' U      63      39.088 -51.372 -39.809  1.00  0.00           H  
ATOM   1995  C4' U      63      38.576 -49.359 -40.423  1.00  0.00           C  
ATOM   1996  H4' U      63      39.282 -48.851 -39.765  1.00  0.00           H  
ATOM   1997  O4' U      63      38.380 -48.522 -41.567  1.00  0.00           O  
ATOM   1998  C1' U      63      37.154 -47.807 -41.472  1.00  0.00           C  
ATOM   1999  H1' U      63      37.332 -46.754 -41.706  1.00  0.00           H  
ATOM   2000  N1  U      63      36.098 -48.307 -42.410  1.00  0.00           N  
ATOM   2001  C6  U      63      36.165 -49.541 -43.023  1.00  0.00           C  
ATOM   2002  H6  U      63      36.975 -50.201 -42.789  1.00  0.00           H  
ATOM   2003  C5  U      63      35.256 -49.926 -43.954  1.00  0.00           C  
ATOM   2004  H5  U      63      35.349 -50.888 -44.440  1.00  0.00           H  
ATOM   2005  C4  U      63      34.186 -49.048 -44.359  1.00  0.00           C  
ATOM   2006  O4  U      63      33.364 -49.274 -45.237  1.00  0.00           O  
ATOM   2007  N3  U      63      34.170 -47.849 -43.700  1.00  0.00           N  
ATOM   2008  H3  U      63      33.416 -47.226 -43.939  1.00  0.00           H  
ATOM   2009  C2  U      63      35.053 -47.434 -42.732  1.00  0.00           C  
ATOM   2010  O2  U      63      34.890 -46.336 -42.204  1.00  0.00           O  
ATOM   2011  C3' U      63      37.235 -49.375 -39.705  1.00  0.00           C  
ATOM   2012  H3' U      63      36.577 -50.099 -40.193  1.00  0.00           H  
ATOM   2013  C2' U      63      36.732 -47.947 -40.010  1.00  0.00           C  
ATOM   2014  H2' U      63      35.653 -47.892 -39.927  1.00  0.00           H  
ATOM   2015  O2' U      63      37.371 -46.909 -39.253  1.00  0.00           O  
ATOM   2016 HO2' U      63      36.969 -46.041 -39.453  1.00  0.00           H  
ATOM   2017  O3' U      63      37.422 -49.685 -38.329  1.00  0.00           O  
ATOM   2018  P   C      64      36.319 -50.527 -37.521  1.00  0.00           P  
ATOM   2019  OP1 C      64      36.773 -50.650 -36.106  1.00  0.00           O  
ATOM   2020  OP2 C      64      36.024 -51.770 -38.287  1.00  0.00           O  
ATOM   2021  O5' C      64      35.025 -49.570 -37.591  1.00  0.00           O  
ATOM   2022  C5' C      64      34.994 -48.309 -36.937  1.00  0.00           C  
ATOM   2023  H5' C      64      35.902 -47.746 -37.160  1.00  0.00           H  
ATOM   2024 H5'' C      64      34.946 -48.462 -35.858  1.00  0.00           H  
ATOM   2025  C4' C      64      33.783 -47.470 -37.375  1.00  0.00           C  
ATOM   2026  H4' C      64      33.750 -46.560 -36.773  1.00  0.00           H  
ATOM   2027  O4' C      64      33.807 -47.103 -38.754  1.00  0.00           O  
ATOM   2028  C1' C      64      32.482 -47.173 -39.276  1.00  0.00           C  
ATOM   2029  H1' C      64      32.232 -46.217 -39.744  1.00  0.00           H  
ATOM   2030  N1  C      64      32.325 -48.252 -40.305  1.00  0.00           N  
ATOM   2031  C6  C      64      33.202 -49.300 -40.447  1.00  0.00           C  
ATOM   2032  H6  C      64      34.037 -49.395 -39.769  1.00  0.00           H  
ATOM   2033  C5  C      64      33.025 -50.213 -41.436  1.00  0.00           C  
ATOM   2034  H5  C      64      33.723 -51.030 -41.542  1.00  0.00           H  
ATOM   2035  C4  C      64      31.907 -50.042 -42.297  1.00  0.00           C  
ATOM   2036  N4  C      64      31.684 -50.867 -43.284  1.00  0.00           N  
ATOM   2037  H41 C      64      30.964 -50.623 -43.954  1.00  0.00           H  
ATOM   2038  H42 C      64      32.352 -51.592 -43.484  1.00  0.00           H  
ATOM   2039  N3  C      64      31.047 -49.056 -42.170  1.00  0.00           N  
ATOM   2040  C2  C      64      31.226 -48.168 -41.163  1.00  0.00           C  
ATOM   2041  O2  C      64      30.381 -47.289 -41.024  1.00  0.00           O  
ATOM   2042  C3' C      64      32.471 -48.222 -37.177  1.00  0.00           C  
ATOM   2043  H3' C      64      32.569 -49.211 -37.626  1.00  0.00           H  
ATOM   2044  C2' C      64      31.542 -47.394 -38.079  1.00  0.00           C  
ATOM   2045  H2' C      64      30.660 -47.974 -38.356  1.00  0.00           H  
ATOM   2046  O2' C      64      31.180 -46.110 -37.559  1.00  0.00           O  
ATOM   2047 HO2' C      64      30.428 -45.747 -38.067  1.00  0.00           H  
ATOM   2048  O3' C      64      32.114 -48.350 -35.808  1.00  0.00           O  
ATOM   2049  P   C      65      31.218 -49.604 -35.323  1.00  0.00           P  
ATOM   2050  OP1 C      65      31.144 -49.564 -33.838  1.00  0.00           O  
ATOM   2051  OP2 C      65      31.732 -50.851 -35.959  1.00  0.00           O  
ATOM   2052  O5' C      65      29.758 -49.308 -35.958  1.00  0.00           O  
ATOM   2053  C5' C      65      29.043 -48.121 -35.642  1.00  0.00           C  
ATOM   2054  H5' C      65      29.632 -47.245 -35.909  1.00  0.00           H  
ATOM   2055 H5'' C      65      28.872 -48.076 -34.572  1.00  0.00           H  
ATOM   2056  C4' C      65      27.703 -48.047 -36.389  1.00  0.00           C  
ATOM   2057  H4' C      65      27.184 -47.131 -36.119  1.00  0.00           H  
ATOM   2058  O4' C      65      27.946 -48.010 -37.796  1.00  0.00           O  
ATOM   2059  C1' C      65      26.917 -48.709 -38.484  1.00  0.00           C  
ATOM   2060  H1' C      65      26.336 -47.975 -39.049  1.00  0.00           H  
ATOM   2061  N1  C      65      27.464 -49.707 -39.461  1.00  0.00           N  
ATOM   2062  C6  C      65      28.737 -50.218 -39.362  1.00  0.00           C  
ATOM   2063  H6  C      65      29.358 -49.948 -38.516  1.00  0.00           H  
ATOM   2064  C5  C      65      29.217 -51.045 -40.327  1.00  0.00           C  
ATOM   2065  H5  C      65      30.220 -51.434 -40.251  1.00  0.00           H  
ATOM   2066  C4  C      65      28.358 -51.357 -41.416  1.00  0.00           C  
ATOM   2067  N4  C      65      28.771 -52.116 -42.396  1.00  0.00           N  
ATOM   2068  H41 C      65      28.138 -52.322 -43.160  1.00  0.00           H  
ATOM   2069  H42 C      65      29.714 -52.462 -42.391  1.00  0.00           H  
ATOM   2070  N3  C      65      27.125 -50.909 -41.517  1.00  0.00           N  
ATOM   2071  C2  C      65      26.658 -50.083 -40.545  1.00  0.00           C  
ATOM   2072  O2  C      65      25.501 -49.679 -40.657  1.00  0.00           O  
ATOM   2073  C3' C      65      26.796 -49.263 -36.124  1.00  0.00           C  
ATOM   2074  H3' C      65      27.439 -50.144 -36.136  1.00  0.00           H  
ATOM   2075  C2' C      65      25.984 -49.344 -37.434  1.00  0.00           C  
ATOM   2076  H2' C      65      25.787 -50.393 -37.670  1.00  0.00           H  
ATOM   2077  O2' C      65      24.763 -48.598 -37.417  1.00  0.00           O  
ATOM   2078 HO2' C      65      24.226 -48.828 -38.202  1.00  0.00           H  
ATOM   2079  O3' C      65      26.002 -49.386 -34.922  1.00  0.00           O  
ATOM   2080  P   A3     66      25.762 -48.226 -33.795  1.00  0.00           P  
ATOM   2081  OP1 A3     66      24.738 -48.751 -32.848  1.00  0.00           O  
ATOM   2082  OP2 A3     66      25.477 -46.925 -34.462  1.00  0.00           O  
ATOM   2083  O5' A3     66      27.154 -48.061 -32.971  1.00  0.00           O  
ATOM   2084  C5' A3     66      27.539 -48.916 -31.892  1.00  0.00           C  
ATOM   2085  H5' A3     66      27.418 -49.960 -32.191  1.00  0.00           H  
ATOM   2086 H5'' A3     66      26.886 -48.737 -31.036  1.00  0.00           H  
ATOM   2087  C4' A3     66      29.014 -48.719 -31.459  1.00  0.00           C  
ATOM   2088  H4' A3     66      29.594 -49.541 -31.875  1.00  0.00           H  
ATOM   2089  O4' A3     66      29.590 -47.497 -31.912  1.00  0.00           O  
ATOM   2090  C1' A3     66      30.616 -47.096 -31.013  1.00  0.00           C  
ATOM   2091  H1' A3     66      31.584 -47.115 -31.523  1.00  0.00           H  
ATOM   2092  N9  A3     66      30.321 -45.701 -30.600  1.00  0.00           N  
ATOM   2093  C8  A3     66      29.104 -45.056 -30.590  1.00  0.00           C  
ATOM   2094  H8  A3     66      28.175 -45.568 -30.816  1.00  0.00           H  
ATOM   2095  N7  A3     66      29.171 -43.776 -30.323  1.00  0.00           N  
ATOM   2096  C5  A3     66      30.548 -43.566 -30.134  1.00  0.00           C  
ATOM   2097  C6  A3     66      31.360 -42.436 -29.852  1.00  0.00           C  
ATOM   2098  N6  A3     66      30.919 -41.197 -29.720  1.00  0.00           N  
ATOM   2099  H61 A3     66      31.587 -40.463 -29.541  1.00  0.00           H  
ATOM   2100  H62 A3     66      29.933 -41.007 -29.836  1.00  0.00           H  
ATOM   2101  N1  A3     66      32.682 -42.549 -29.712  1.00  0.00           N  
ATOM   2102  C2  A3     66      33.219 -43.755 -29.861  1.00  0.00           C  
ATOM   2103  H2  A3     66      34.293 -43.814 -29.738  1.00  0.00           H  
ATOM   2104  N3  A3     66      32.600 -44.900 -30.149  1.00  0.00           N  
ATOM   2105  C4  A3     66      31.250 -44.737 -30.275  1.00  0.00           C  
ATOM   2106  C3' A3     66      29.246 -48.742 -29.942  1.00  0.00           C  
ATOM   2107  H3' A3     66      28.514 -48.091 -29.459  1.00  0.00           H  
ATOM   2108  C2' A3     66      30.638 -48.084 -29.831  1.00  0.00           C  
ATOM   2109  H2' A3     66      30.734 -47.554 -28.879  1.00  0.00           H  
ATOM   2110  O2' A3     66      31.718 -49.013 -29.998  1.00  0.00           O  
ATOM   2111 HO2' A3     66      32.577 -48.560 -29.875  1.00  0.00           H  
ATOM   2112  O3' A3     66      29.174 -50.053 -29.372  1.00  0.00           O  
ATOM   2113 HO3' A3     66      29.652 -50.050 -28.517  1.00  0.00           H  
TER   
END   
