# Supplementary material for: RPocket: an intuitive database of RNA pocket topology information with RNA-ligand data resources
Source: BMC Bioinformatics. 2021 Sep 8;22:428. doi: 10.1186/s12859-021-04349-4 (PMC8424408; doi:10.1186/s12859-021-04349-4)
Supplement: Supplementary file 7 — Additional file 7. Folder S3: Nine other experimental structures and their modeling structures and pockets. [file 12859_2021_4349_MOESM7_ESM.zip › 12859_2021_4349_MOESM7_ESM/5C7W_s1.pdb]

ATOM      1  P     G A   1       1.918  22.143  20.495  1.00  0.00
ATOM      2  OP1   G A   1       0.648  22.745  20.024  1.00  0.00
ATOM      3  OP2   G A   1       1.978  20.985  21.417  1.00  0.00
ATOM      4  O5'   G A   1       2.739  21.698  19.203  1.00  0.00
ATOM      5  C5'   G A   1       3.083  22.628  18.204  1.00  0.00
ATOM      6  C4'   G A   1       4.009  21.963  17.207  1.00  0.00
ATOM      7  O4'   G A   1       5.337  21.801  17.764  1.00  0.00
ATOM      8  C3'   G A   1       3.621  20.546  16.835  1.00  0.00
ATOM      9  O3'   G A   1       2.586  20.541  15.893  1.00  0.00
ATOM     10  C2'   G A   1       4.930  20.029  16.271  1.00  0.00
ATOM     11  O2'   G A   1       5.175  20.527  14.979  1.00  0.00
ATOM     12  C1'   G A   1       5.900  20.579  17.314  1.00  0.00
ATOM     13  N9    G A   1       6.094  19.638  18.377  1.00  0.00
ATOM     14  C8    G A   1       5.589  19.771  19.648  1.00  0.00
ATOM     15  N7    G A   1       5.981  18.828  20.460  1.00  0.00
ATOM     16  C5    G A   1       6.795  18.024  19.684  1.00  0.00
ATOM     17  C6    G A   1       7.509  16.842  20.012  1.00  0.00
ATOM     18  O6    G A   1       7.561  16.256  21.100  1.00  0.00
ATOM     19  N1    G A   1       8.214  16.340  18.921  1.00  0.00
ATOM     20  C2    G A   1       8.229  16.906  17.669  1.00  0.00
ATOM     21  N2    G A   1       8.968  16.278  16.745  1.00  0.00
ATOM     22  N3    G A   1       7.570  18.003  17.349  1.00  0.00
ATOM     23  C4    G A   1       6.878  18.508  18.392  1.00  0.00
ATOM     24  P     G A   2       1.696  19.402  15.932  1.00  0.00
ATOM     25  OP1   G A   2       1.338  20.635  15.188  1.00  0.00
ATOM     26  OP2   G A   2       0.743  18.829  16.910  1.00  0.00
ATOM     27  O5'   G A   2       2.050  18.243  14.895  1.00  0.00
ATOM     28  C5'   G A   2       3.011  18.485  13.861  1.00  0.00
ATOM     29  C4'   G A   2       4.214  17.563  13.979  1.00  0.00
ATOM     30  O4'   G A   2       4.674  17.408  15.352  1.00  0.00
ATOM     31  C3'   G A   2       4.098  16.103  13.582  1.00  0.00
ATOM     32  O3'   G A   2       3.969  15.899  12.180  1.00  0.00
ATOM     33  C2'   G A   2       5.467  15.615  14.038  1.00  0.00
ATOM     34  O2'   G A   2       6.501  16.081  13.193  1.00  0.00
ATOM     35  C1'   G A   2       5.599  16.323  15.389  1.00  0.00
ATOM     36  N9    G A   2       5.287  15.627  16.546  1.00  0.00
ATOM     37  C8    G A   2       4.200  15.856  17.355  1.00  0.00
ATOM     38  N7    G A   2       4.112  15.016  18.350  1.00  0.00
ATOM     39  C5    G A   2       5.204  14.183  18.194  1.00  0.00
ATOM     40  C6    G A   2       5.639  13.076  18.968  1.00  0.00
ATOM     41  O6    G A   2       5.119  12.601  19.985  1.00  0.00
ATOM     42  N1    G A   2       6.802  12.508  18.455  1.00  0.00
ATOM     43  C2    G A   2       7.464  12.951  17.335  1.00  0.00
ATOM     44  N2    G A   2       8.570  12.275  16.997  1.00  0.00
ATOM     45  N3    G A   2       7.072  13.977  16.606  1.00  0.00
ATOM     46  C4    G A   2       5.944  14.544  17.084  1.00  0.00
ATOM     47  P     A A   3       3.890  14.433  11.644  1.00  0.00
ATOM     48  OP1   A A   3       4.007  14.245  10.171  1.00  0.00
ATOM     49  OP2   A A   3       2.698  13.911  12.352  1.00  0.00
ATOM     50  O5'   A A   3       5.114  13.709  12.347  1.00  0.00
ATOM     51  C5'   A A   3       6.372  13.627  11.717  1.00  0.00
ATOM     52  C4'   A A   3       7.051  12.356  12.130  1.00  0.00
ATOM     53  O4'   A A   3       7.218  12.377  13.567  1.00  0.00
ATOM     54  C3'   A A   3       6.221  11.110  11.878  1.00  0.00
ATOM     55  O3'   A A   3       6.396  10.570  10.589  1.00  0.00
ATOM     56  C2'   A A   3       6.728  10.141  12.923  1.00  0.00
ATOM     57  O2'   A A   3       7.925   9.546  12.475  1.00  0.00
ATOM     58  C1'   A A   3       6.996  11.079  14.098  1.00  0.00
ATOM     59  N9    A A   3       5.913  11.202  15.102  1.00  0.00
ATOM     60  C8    A A   3       4.836  12.049  15.113  1.00  0.00
ATOM     61  N7    A A   3       3.989  11.816  16.088  1.00  0.00
ATOM     62  C5    A A   3       4.548  10.742  16.763  1.00  0.00
ATOM     63  C6    A A   3       4.135  10.018  17.895  1.00  0.00
ATOM     64  N6    A A   3       3.016  10.281  18.573  1.00  0.00
ATOM     65  N1    A A   3       4.922   9.002  18.310  1.00  0.00
ATOM     66  C2    A A   3       6.044   8.740  17.630  1.00  0.00
ATOM     67  N3    A A   3       6.537   9.349  16.554  1.00  0.00
ATOM     68  C4    A A   3       5.732  10.352  16.166  1.00  0.00
ATOM     69  P     A A   4       5.164   9.689   9.901  1.00  0.00
ATOM     70  OP1   A A   4       5.653   9.947   8.529  1.00  0.00
ATOM     71  OP2   A A   4       3.812  10.113  10.328  1.00  0.00
ATOM     72  O5'   A A   4       5.282   8.126  10.193  1.00  0.00
ATOM     73  C5'   A A   4       6.413   7.402   9.758  1.00  0.00
ATOM     74  C4'   A A   4       6.986   6.646  10.940  1.00  0.00
ATOM     75  O4'   A A   4       6.793   7.441  12.129  1.00  0.00
ATOM     76  C3'   A A   4       6.277   5.351  11.288  1.00  0.00
ATOM     77  O3'   A A   4       6.691   4.303  10.428  1.00  0.00
ATOM     78  C2'   A A   4       6.720   5.146  12.736  1.00  0.00
ATOM     79  O2'   A A   4       8.021   4.617  12.901  1.00  0.00
ATOM     80  C1'   A A   4       6.715   6.579  13.247  1.00  0.00
ATOM     81  N9    A A   4       5.482   6.826  13.936  1.00  0.00
ATOM     82  C8    A A   4       4.477   7.609  13.431  1.00  0.00
ATOM     83  N7    A A   4       3.512   7.848  14.287  1.00  0.00
ATOM     84  C5    A A   4       3.910   7.175  15.432  1.00  0.00
ATOM     85  C6    A A   4       3.320   7.036  16.700  1.00  0.00
ATOM     86  N6    A A   4       2.155   7.593  17.039  1.00  0.00
ATOM     87  N1    A A   4       3.977   6.296  17.619  1.00  0.00
ATOM     88  C2    A A   4       5.145   5.740  17.279  1.00  0.00
ATOM     89  N3    A A   4       5.800   5.799  16.121  1.00  0.00
ATOM     90  C4    A A   4       5.120   6.540  15.230  1.00  0.00
ATOM     91  P     U A   5       5.738   3.070  10.213  1.00  0.00
ATOM     92  OP1   U A   5       6.372   2.131   9.256  1.00  0.00
ATOM     93  OP2   U A   5       4.396   3.661  10.005  1.00  0.00
ATOM     94  O5'   U A   5       5.660   2.328  11.622  1.00  0.00
ATOM     95  C5'   U A   5       6.819   1.839  12.252  1.00  0.00
ATOM     96  C4'   U A   5       6.462   1.359  13.643  1.00  0.00
ATOM     97  O4'   U A   5       6.236   2.480  14.533  1.00  0.00
ATOM     98  C3'   U A   5       5.159   0.588  13.728  1.00  0.00
ATOM     99  O3'   U A   5       5.331  -0.734  13.305  1.00  0.00
ATOM    100  C2'   U A   5       4.860   0.696  15.210  1.00  0.00
ATOM    101  O2'   U A   5       5.667  -0.169  15.971  1.00  0.00
ATOM    102  C1'   U A   5       5.188   2.169  15.439  1.00  0.00
ATOM    103  N1    U A   5       4.064   3.038  15.268  1.00  0.00
ATOM    104  C2    U A   5       3.158   3.089  16.310  1.00  0.00
ATOM    105  O2    U A   5       3.274   2.425  17.325  1.00  0.00
ATOM    106  N3    U A   5       2.103   3.949  16.121  1.00  0.00
ATOM    107  C4    U A   5       1.870   4.745  15.020  1.00  0.00
ATOM    108  O4    U A   5       0.877   5.469  14.995  1.00  0.00
ATOM    109  C5    U A   5       2.855   4.635  13.981  1.00  0.00
ATOM    110  C6    U A   5       3.890   3.806  14.139  1.00  0.00
ATOM    111  P     A A   6       4.165  -1.434  12.468  1.00  0.00
ATOM    112  OP1   A A   6       4.591  -2.735  11.874  1.00  0.00
ATOM    113  OP2   A A   6       3.750  -0.320  11.575  1.00  0.00
ATOM    114  O5'   A A   6       3.002  -1.702  13.558  1.00  0.00
ATOM    115  C5'   A A   6       3.199  -2.773  14.484  1.00  0.00
ATOM    116  C4'   A A   6       2.087  -2.948  15.490  1.00  0.00
ATOM    117  O4'   A A   6       1.980  -1.791  16.353  1.00  0.00
ATOM    118  C3'   A A   6       0.691  -3.094  14.913  1.00  0.00
ATOM    119  O3'   A A   6       0.515  -4.427  14.515  1.00  0.00
ATOM    120  C2'   A A   6      -0.144  -2.768  16.142  1.00  0.00
ATOM    121  O2'   A A   6      -0.119  -3.809  17.101  1.00  0.00
ATOM    122  C1'   A A   6       0.620  -1.566  16.676  1.00  0.00
ATOM    123  N9    A A   6       0.230  -0.204  16.074  1.00  0.00
ATOM    124  C8    A A   6       0.809   0.554  15.090  1.00  0.00
ATOM    125  N7    A A   6       0.204   1.699  14.880  1.00  0.00
ATOM    126  C5    A A   6      -0.844   1.692  15.787  1.00  0.00
ATOM    127  C6    A A   6      -1.858   2.624  16.067  1.00  0.00
ATOM    128  N6    A A   6      -1.985   3.792  15.433  1.00  0.00
ATOM    129  N1    A A   6      -2.748   2.310  17.033  1.00  0.00
ATOM    130  C2    A A   6      -2.619   1.140  17.669  1.00  0.00
ATOM    131  N3    A A   6      -1.709   0.184  17.495  1.00  0.00
ATOM    132  C4    A A   6      -0.841   0.526  16.528  1.00  0.00
ATOM    133  P     U A   7      -0.157  -4.727  12.868  1.00  0.00
ATOM    134  OP1   U A   7      -1.000  -4.417  14.036  1.00  0.00
ATOM    135  OP2   U A   7      -0.154  -6.090  12.306  1.00  0.00
ATOM    136  O5'   U A   7      -0.507  -3.665  11.715  1.00  0.00
ATOM    137  C5'   U A   7      -0.125  -3.887  10.353  1.00  0.00
ATOM    138  C4'   U A   7       0.741  -2.761   9.805  1.00  0.00
ATOM    139  O4'   U A   7       2.060  -2.825  10.408  1.00  0.00
ATOM    140  C3'   U A   7       1.034  -2.843   8.320  1.00  0.00
ATOM    141  O3'   U A   7       0.083  -2.139   7.538  1.00  0.00
ATOM    142  C2'   U A   7       2.422  -2.235   8.188  1.00  0.00
ATOM    143  O2'   U A   7       2.404  -0.829   8.238  1.00  0.00
ATOM    144  C1'   U A   7       3.084  -2.790   9.432  1.00  0.00
ATOM    145  N1    U A   7       3.649  -4.470   9.095  1.00  0.00
ATOM    146  C2    U A   7       4.742  -4.559   8.255  1.00  0.00
ATOM    147  O2    U A   7       5.146  -3.622   7.589  1.00  0.00
ATOM    148  N3    U A   7       5.350  -5.791   8.221  1.00  0.00
ATOM    149  C4    U A   7       4.981  -6.918   8.926  1.00  0.00
ATOM    150  O4    U A   7       5.627  -7.954   8.791  1.00  0.00
ATOM    151  C5    U A   7       3.836  -6.745   9.775  1.00  0.00
ATOM    152  C6    U A   7       3.227  -5.558   9.828  1.00  0.00
ATOM    153  P     A A   8      -0.354  -2.842   6.541  1.00  0.00
ATOM    154  OP1   A A   8      -1.288  -1.838   5.966  1.00  0.00
ATOM    155  OP2   A A   8      -0.749  -4.281   6.577  1.00  0.00
ATOM    156  O5'   A A   8       1.048  -2.713   5.775  1.00  0.00
ATOM    157  C5'   A A   8       1.688  -1.439   5.572  1.00  0.00
ATOM    158  C4'   A A   8       3.024  -1.619   4.857  1.00  0.00
ATOM    159  O4'   A A   8       3.890  -2.503   5.639  1.00  0.00
ATOM    160  C3'   A A   8       2.957  -2.257   3.470  1.00  0.00
ATOM    161  O3'   A A   8       2.777  -1.265   2.457  1.00  0.00
ATOM    162  C2'   A A   8       4.332  -2.912   3.329  1.00  0.00
ATOM    163  O2'   A A   8       5.339  -2.022   2.867  1.00  0.00
ATOM    164  C1'   A A   8       4.611  -3.378   4.767  1.00  0.00
ATOM    165  N9    A A   8       4.259  -4.776   4.944  1.00  0.00
ATOM    166  C8    A A   8       3.198  -5.276   5.653  1.00  0.00
ATOM    167  N7    A A   8       3.145  -6.587   5.671  1.00  0.00
ATOM    168  C5    A A   8       4.246  -6.974   4.923  1.00  0.00
ATOM    169  C6    A A   8       4.751  -8.236   4.566  1.00  0.00
ATOM    170  N6    A A   8       4.187  -9.389   4.933  1.00  0.00
ATOM    171  N1    A A   8       5.869  -8.273   3.809  1.00  0.00
ATOM    172  C2    A A   8       6.434  -7.117   3.442  1.00  0.00
ATOM    173  N3    A A   8       6.054  -5.871   3.716  1.00  0.00
ATOM    174  C4    A A   8       4.941  -5.869   4.468  1.00  0.00
ATOM    175  P     A A   9       1.881  -1.637   0.890  1.00  0.00
ATOM    176  OP1   A A   9       1.580  -0.618  -0.140  1.00  0.00
ATOM    177  OP2   A A   9       0.781  -2.436   1.479  1.00  0.00
ATOM    178  O5'   A A   9       2.950  -2.645   0.282  1.00  0.00
ATOM    179  C5'   A A   9       4.291  -2.206  -0.014  1.00  0.00
ATOM    180  C4'   A A   9       5.103  -3.362  -0.529  1.00  0.00
ATOM    181  O4'   A A   9       5.241  -4.350   0.521  1.00  0.00
ATOM    182  C3'   A A   9       4.443  -4.103  -1.673  1.00  0.00
ATOM    183  O3'   A A   9       4.763  -3.461  -2.896  1.00  0.00
ATOM    184  C2'   A A   9       5.024  -5.507  -1.547  1.00  0.00
ATOM    185  O2'   A A   9       6.332  -5.609  -2.071  1.00  0.00
ATOM    186  C1'   A A   9       5.112  -5.652  -0.026  1.00  0.00
ATOM    187  N9    A A   9       3.905  -6.317   0.677  1.00  0.00
ATOM    188  C8    A A   9       2.839  -5.697   1.274  1.00  0.00
ATOM    189  N7    A A   9       1.884  -6.520   1.638  1.00  0.00
ATOM    190  C5    A A   9       2.356  -7.765   1.253  1.00  0.00
ATOM    191  C6    A A   9       1.812  -9.057   1.359  1.00  0.00
ATOM    192  N6    A A   9       0.623  -9.316   1.909  1.00  0.00
ATOM    193  N1    A A   9       2.540 -10.086   0.874  1.00  0.00
ATOM    194  C2    A A   9       3.731  -9.826   0.324  1.00  0.00
ATOM    195  N3    A A   9       4.348  -8.657   0.168  1.00  0.00
ATOM    196  C4    A A   9       3.599  -7.656   0.659  1.00  0.00
ATOM    197  P     U A  10       3.851  -3.534  -4.064  1.00  0.00
ATOM    198  OP1   U A  10       4.268  -2.627  -5.162  1.00  0.00
ATOM    199  OP2   U A  10       2.441  -3.531  -3.608  1.00  0.00
ATOM    200  O5'   U A  10       4.226  -5.020  -4.493  1.00  0.00
ATOM    201  C5'   U A  10       5.601  -5.410  -4.640  1.00  0.00
ATOM    202  C4'   U A  10       5.744  -6.907  -4.513  1.00  0.00
ATOM    203  O4'   U A  10       5.115  -7.357  -3.281  1.00  0.00
ATOM    204  C3'   U A  10       5.057  -7.759  -5.566  1.00  0.00
ATOM    205  O3'   U A  10       5.811  -7.796  -6.775  1.00  0.00
ATOM    206  C2'   U A  10       5.014  -9.116  -4.872  1.00  0.00
ATOM    207  O2'   U A  10       6.276  -9.746  -4.844  1.00  0.00
ATOM    208  C1'   U A  10       4.698  -8.706  -3.434  1.00  0.00
ATOM    209  N1    U A  10       3.388  -8.809  -3.027  1.00  0.00
ATOM    210  C2    U A  10       2.842 -10.041  -2.721  1.00  0.00
ATOM    211  O2    U A  10       3.464 -11.085  -2.814  1.00  0.00
ATOM    212  N3    U A  10       1.534 -10.009  -2.301  1.00  0.00
ATOM    213  C4    U A  10       0.735  -8.894  -2.158  1.00  0.00
ATOM    214  O4    U A  10      -0.422  -9.025  -1.769  1.00  0.00
ATOM    215  C5    U A  10       1.374  -7.653  -2.496  1.00  0.00
ATOM    216  C6    U A  10       2.644  -7.655  -2.907  1.00  0.00
ATOM    217  P     C A  11       5.169  -8.406  -8.013  1.00  0.00
ATOM    218  OP1   C A  11       6.003  -8.222  -9.222  1.00  0.00
ATOM    219  OP2   C A  11       3.897  -7.688  -7.797  1.00  0.00
ATOM    220  O5'   C A  11       4.825  -9.964  -7.916  1.00  0.00
ATOM    221  C5'   C A  11       5.746 -10.984  -8.251  1.00  0.00
ATOM    222  C4'   C A  11       5.316 -12.347  -7.702  1.00  0.00
ATOM    223  O4'   C A  11       4.920 -12.226  -6.308  1.00  0.00
ATOM    224  C3'   C A  11       4.110 -13.039  -8.335  1.00  0.00
ATOM    225  O3'   C A  11       4.426 -13.729  -9.549  1.00  0.00
ATOM    226  C2'   C A  11       3.756 -14.021  -7.228  1.00  0.00
ATOM    227  O2'   C A  11       4.632 -15.122  -7.193  1.00  0.00
ATOM    228  C1'   C A  11       3.909 -13.162  -5.986  1.00  0.00
ATOM    229  N1    C A  11       2.684 -12.496  -5.518  1.00  0.00
ATOM    230  C2    C A  11       1.774 -13.191  -4.713  1.00  0.00
ATOM    231  O2    C A  11       2.000 -14.384  -4.449  1.00  0.00
ATOM    232  N3    C A  11       0.677 -12.546  -4.249  1.00  0.00
ATOM    233  C4    C A  11       0.474 -11.265  -4.560  1.00  0.00
ATOM    234  N4    C A  11      -0.621 -10.672  -4.080  1.00  0.00
ATOM    235  C5    C A  11       1.384 -10.543  -5.374  1.00  0.00
ATOM    236  C6    C A  11       2.466 -11.183  -5.830  1.00  0.00
ATOM    237  P     G A  12       3.281 -13.959 -10.784  1.00  0.00
ATOM    238  OP1   G A  12       4.057 -14.541 -11.917  1.00  0.00
ATOM    239  OP2   G A  12       2.916 -12.517 -10.826  1.00  0.00
ATOM    240  O5'   G A  12       1.948 -14.831 -10.591  1.00  0.00
ATOM    241  C5'   G A  12       1.904 -16.197 -11.028  1.00  0.00
ATOM    242  C4'   G A  12       0.913 -17.020 -10.214  1.00  0.00
ATOM    243  O4'   G A  12       0.904 -16.605  -8.826  1.00  0.00
ATOM    244  C3'   G A  12      -0.553 -17.030 -10.635  1.00  0.00
ATOM    245  O3'   G A  12      -0.756 -17.969 -11.703  1.00  0.00
ATOM    246  C2'   G A  12      -1.265 -17.473  -9.353  1.00  0.00
ATOM    247  O2'   G A  12      -1.381 -18.872  -9.165  1.00  0.00
ATOM    248  C1'   G A  12      -0.362 -16.894  -8.261  1.00  0.00
ATOM    249  N9    G A  12      -0.866 -15.731  -7.774  1.00  0.00
ATOM    250  C8    G A  12      -0.544 -14.455  -8.170  1.00  0.00
ATOM    251  N7    G A  12      -1.366 -13.551  -7.713  1.00  0.00
ATOM    252  C5    G A  12      -2.286 -14.267  -6.970  1.00  0.00
ATOM    253  C6    G A  12      -3.418 -13.832  -6.234  1.00  0.00
ATOM    254  O6    G A  12      -3.842 -12.679  -6.092  1.00  0.00
ATOM    255  N1    G A  12      -4.082 -14.893  -5.625  1.00  0.00
ATOM    256  C2    G A  12      -3.702 -16.211  -5.714  1.00  0.00
ATOM    257  N2    G A  12      -4.468 -17.093  -5.056  1.00  0.00
ATOM    258  N3    G A  12      -2.654 -16.630  -6.394  1.00  0.00
ATOM    259  C4    G A  12      -1.994 -15.617  -6.995  1.00  0.00
ATOM    260  P     C A  13      -2.095 -17.916 -12.670  1.00  0.00
ATOM    261  OP1   C A  13      -1.992 -18.529 -14.012  1.00  0.00
ATOM    262  OP2   C A  13      -1.883 -16.461 -12.508  1.00  0.00
ATOM    263  O5'   C A  13      -3.555 -18.174 -12.070  1.00  0.00
ATOM    264  C5'   C A  13      -3.922 -19.443 -11.548  1.00  0.00
ATOM    265  C4'   C A  13      -5.249 -19.368 -10.833  1.00  0.00
ATOM    266  O4'   C A  13      -5.063 -18.934  -9.457  1.00  0.00
ATOM    267  C3'   C A  13      -6.230 -18.356 -11.395  1.00  0.00
ATOM    268  O3'   C A  13      -6.886 -18.789 -12.575  1.00  0.00
ATOM    269  C2'   C A  13      -7.152 -18.108 -10.208  1.00  0.00
ATOM    270  O2'   C A  13      -8.055 -19.188 -10.028  1.00  0.00
ATOM    271  C1'   C A  13      -6.151 -18.126  -9.056  1.00  0.00
ATOM    272  N1    C A  13      -5.654 -16.745  -8.798  1.00  0.00
ATOM    273  C2    C A  13      -6.434 -15.917  -7.983  1.00  0.00
ATOM    274  O2    C A  13      -7.457 -16.388  -7.456  1.00  0.00
ATOM    275  N3    C A  13      -6.054 -14.631  -7.793  1.00  0.00
ATOM    276  C4    C A  13      -4.950 -14.168  -8.379  1.00  0.00
ATOM    277  N4    C A  13      -4.615 -12.894  -8.162  1.00  0.00
ATOM    278  C5    C A  13      -4.146 -14.991  -9.209  1.00  0.00
ATOM    279  C6    C A  13      -4.524 -16.260  -9.394  1.00  0.00
ATOM    280  P     G A  14      -7.471 -17.571 -13.697  1.00  0.00
ATOM    281  OP1   G A  14      -8.165 -18.307 -14.774  1.00  0.00
ATOM    282  OP2   G A  14      -6.505 -16.495 -14.013  1.00  0.00
ATOM    283  O5'   G A  14      -8.576 -16.857 -12.790  1.00  0.00
ATOM    284  C5'   G A  14      -9.718 -17.581 -12.359  1.00  0.00
ATOM    285  C4'   G A  14     -10.676 -16.689 -11.614  1.00  0.00
ATOM    286  O4'   G A  14     -10.100 -16.326 -10.333  1.00  0.00
ATOM    287  C3'   G A  14     -10.957 -15.340 -12.257  1.00  0.00
ATOM    288  O3'   G A  14     -11.885 -15.375 -13.322  1.00  0.00
ATOM    289  C2'   G A  14     -11.445 -14.519 -11.081  1.00  0.00
ATOM    290  O2'   G A  14     -12.770 -14.904 -10.755  1.00  0.00
ATOM    291  C1'   G A  14     -10.491 -15.010  -9.990  1.00  0.00
ATOM    292  N9    G A  14      -9.285 -14.169  -9.845  1.00  0.00
ATOM    293  C8    G A  14      -8.011 -14.397 -10.307  1.00  0.00
ATOM    294  N7    G A  14      -7.210 -13.382 -10.131  1.00  0.00
ATOM    295  C5    G A  14      -7.997 -12.426  -9.516  1.00  0.00
ATOM    296  C6    G A  14      -7.683 -11.113  -9.080  1.00  0.00
ATOM    297  O6    G A  14      -6.601 -10.518  -9.158  1.00  0.00
ATOM    298  N1    G A  14      -8.781 -10.479  -8.505  1.00  0.00
ATOM    299  C2    G A  14     -10.028 -11.042  -8.366  1.00  0.00
ATOM    300  N2    G A  14     -10.960 -10.275  -7.785  1.00  0.00
ATOM    301  N3    G A  14     -10.334 -12.260  -8.767  1.00  0.00
ATOM    302  C4    G A  14      -9.284 -12.894  -9.330  1.00  0.00
ATOM    303  P     U A  15     -11.453 -14.523 -14.669  1.00  0.00
ATOM    304  OP1   U A  15     -12.548 -14.872 -15.595  1.00  0.00
ATOM    305  OP2   U A  15     -10.149 -14.077 -15.235  1.00  0.00
ATOM    306  O5'   U A  15     -12.023 -13.366 -13.718  1.00  0.00
ATOM    307  C5'   U A  15     -13.432 -13.180 -13.587  1.00  0.00
ATOM    308  C4'   U A  15     -13.757 -11.733 -13.350  1.00  0.00
ATOM    309  O4'   U A  15     -13.185 -11.315 -12.094  1.00  0.00
ATOM    310  C3'   U A  15     -13.222 -10.762 -14.381  1.00  0.00
ATOM    311  O3'   U A  15     -14.158 -10.585 -15.435  1.00  0.00
ATOM    312  C2'   U A  15     -13.104  -9.477 -13.583  1.00  0.00
ATOM    313  O2'   U A  15     -14.375  -8.866 -13.479  1.00  0.00
ATOM    314  C1'   U A  15     -12.700  -9.997 -12.202  1.00  0.00
ATOM    315  N1    U A  15     -11.275 -10.010 -11.946  1.00  0.00
ATOM    316  C2    U A  15     -10.741  -8.814 -11.506  1.00  0.00
ATOM    317  O2    U A  15     -11.422  -7.838 -11.246  1.00  0.00
ATOM    318  N3    U A  15      -9.372  -8.799 -11.382  1.00  0.00
ATOM    319  C4    U A  15      -8.504  -9.837 -11.648  1.00  0.00
ATOM    320  O4    U A  15      -7.297  -9.673 -11.487  1.00  0.00
ATOM    321  C5    U A  15      -9.135 -11.045 -12.101  1.00  0.00
ATOM    322  C6    U A  15     -10.464 -11.087 -12.231  1.00  0.00
ATOM    323  P     G A  16     -13.765  -9.446 -17.124  1.00  0.00
ATOM    324  OP1   G A  16     -14.726  -9.538 -18.248  1.00  0.00
ATOM    325  OP2   G A  16     -12.418 -10.039 -17.288  1.00  0.00
ATOM    326  O5'   G A  16     -13.593  -7.907 -16.718  1.00  0.00
ATOM    327  C5'   G A  16     -14.698  -7.022 -16.573  1.00  0.00
ATOM    328  C4'   G A  16     -14.198  -5.764 -15.896  1.00  0.00
ATOM    329  O4'   G A  16     -13.613  -6.093 -14.609  1.00  0.00
ATOM    330  C3'   G A  16     -13.053  -5.029 -16.582  1.00  0.00
ATOM    331  O3'   G A  16     -13.563  -4.162 -17.527  1.00  0.00
ATOM    332  C2'   G A  16     -12.527  -4.186 -15.444  1.00  0.00
ATOM    333  O2'   G A  16     -13.400  -3.113 -15.175  1.00  0.00
ATOM    334  C1'   G A  16     -12.554  -5.196 -14.316  1.00  0.00
ATOM    335  N9    G A  16     -11.322  -5.871 -14.194  1.00  0.00
ATOM    336  C8    G A  16     -11.059  -7.185 -14.498  1.00  0.00
ATOM    337  N7    G A  16      -9.822  -7.530 -14.263  1.00  0.00
ATOM    338  C5    G A  16      -9.232  -6.380 -13.773  1.00  0.00
ATOM    339  C6    G A  16      -7.901  -6.135 -13.345  1.00  0.00
ATOM    340  O6    G A  16      -6.949  -6.925 -13.316  1.00  0.00
ATOM    341  N1    G A  16      -7.724  -4.821 -12.921  1.00  0.00
ATOM    342  C2    G A  16      -8.707  -3.861 -12.910  1.00  0.00
ATOM    343  N2    G A  16      -8.346  -2.650 -12.465  1.00  0.00
ATOM    344  N3    G A  16      -9.947  -4.073 -13.305  1.00  0.00
ATOM    345  C4    G A  16     -10.142  -5.342 -13.722  1.00  0.00
ATOM    346  P     G A  17     -12.614  -3.690 -18.786  1.00  0.00
ATOM    347  OP1   G A  17     -13.760  -3.174 -19.589  1.00  0.00
ATOM    348  OP2   G A  17     -11.727  -4.740 -19.357  1.00  0.00
ATOM    349  O5'   G A  17     -11.732  -2.446 -18.325  1.00  0.00
ATOM    350  C5'   G A  17     -12.353  -1.277 -17.811  1.00  0.00
ATOM    351  C4'   G A  17     -11.345  -0.401 -17.105  1.00  0.00
ATOM    352  O4'   G A  17     -10.886  -1.047 -15.890  1.00  0.00
ATOM    353  C3'   G A  17     -10.067  -0.061 -17.855  1.00  0.00
ATOM    354  O3'   G A  17     -10.213   1.019 -18.761  1.00  0.00
ATOM    355  C2'   G A  17      -9.132   0.319 -16.720  1.00  0.00
ATOM    356  O2'   G A  17      -9.344   1.649 -16.277  1.00  0.00
ATOM    357  C1'   G A  17      -9.534  -0.693 -15.644  1.00  0.00
ATOM    358  N9    G A  17      -8.708  -1.905 -15.862  1.00  0.00
ATOM    359  C8    G A  17      -9.113  -3.099 -16.407  1.00  0.00
ATOM    360  N7    G A  17      -8.162  -3.992 -16.455  1.00  0.00
ATOM    361  C5    G A  17      -7.064  -3.354 -15.908  1.00  0.00
ATOM    362  C6    G A  17      -5.740  -3.816 -15.694  1.00  0.00
ATOM    363  O6    G A  17      -5.264  -4.927 -15.958  1.00  0.00
ATOM    364  N1    G A  17      -4.936  -2.840 -15.111  1.00  0.00
ATOM    365  C2    G A  17      -5.357  -1.576 -14.775  1.00  0.00
ATOM    366  N2    G A  17      -4.437  -0.775 -14.221  1.00  0.00
ATOM    367  N3    G A  17      -6.583  -1.132 -14.969  1.00  0.00
ATOM    368  C4    G A  17      -7.381  -2.063 -15.535  1.00  0.00
ATOM    369  P     A A  18      -9.531   0.938 -20.037  1.00  0.00
ATOM    370  OP1   A A  18     -10.067   0.854 -21.413  1.00  0.00
ATOM    371  OP2   A A  18      -8.485  -0.019 -19.602  1.00  0.00
ATOM    372  O5'   A A  18      -9.035   2.441 -19.829  1.00  0.00
ATOM    373  C5'   A A  18      -9.917   3.495 -20.157  1.00  0.00
ATOM    374  C4'   A A  18      -9.154   4.801 -20.130  1.00  0.00
ATOM    375  O4'   A A  18      -8.554   4.939 -18.822  1.00  0.00
ATOM    376  C3'   A A  18      -8.002   4.856 -21.114  1.00  0.00
ATOM    377  O3'   A A  18      -8.442   5.521 -22.276  1.00  0.00
ATOM    378  C2'   A A  18      -6.959   5.693 -20.389  1.00  0.00
ATOM    379  O2'   A A  18      -7.203   7.072 -20.562  1.00  0.00
ATOM    380  C1'   A A  18      -7.211   5.367 -18.923  1.00  0.00
ATOM    381  N9    A A  18      -6.325   4.375 -18.361  1.00  0.00
ATOM    382  C8    A A  18      -6.512   3.031 -18.167  1.00  0.00
ATOM    383  N7    A A  18      -5.435   2.401 -17.762  1.00  0.00
ATOM    384  C5    A A  18      -4.475   3.398 -17.686  1.00  0.00
ATOM    385  C6    A A  18      -3.119   3.380 -17.317  1.00  0.00
ATOM    386  N6    A A  18      -2.470   2.276 -16.939  1.00  0.00
ATOM    387  N1    A A  18      -2.445   4.549 -17.350  1.00  0.00
ATOM    388  C2    A A  18      -3.096   5.655 -17.728  1.00  0.00
ATOM    389  N3    A A  18      -4.367   5.798 -18.096  1.00  0.00
ATOM    390  C4    A A  18      -5.009   4.619 -18.053  1.00  0.00
ATOM    391  P     U A  19      -8.084   4.870 -23.715  1.00  0.00
ATOM    392  OP1   U A  19      -8.578   5.725 -24.826  1.00  0.00
ATOM    393  OP2   U A  19      -8.018   3.394 -23.893  1.00  0.00
ATOM    394  O5'   U A  19      -6.619   5.343 -23.312  1.00  0.00
ATOM    395  C5'   U A  19      -6.252   6.719 -23.303  1.00  0.00
ATOM    396  C4'   U A  19      -4.791   6.842 -22.965  1.00  0.00
ATOM    397  O4'   U A  19      -4.573   6.327 -21.627  1.00  0.00
ATOM    398  C3'   U A  19      -3.865   6.018 -23.847  1.00  0.00
ATOM    399  O3'   U A  19      -3.494   6.810 -24.972  1.00  0.00
ATOM    400  C2'   U A  19      -2.659   5.802 -22.941  1.00  0.00
ATOM    401  O2'   U A  19      -1.784   6.907 -22.940  1.00  0.00
ATOM    402  C1'   U A  19      -3.314   5.678 -21.562  1.00  0.00
ATOM    403  N1    U A  19      -3.319   4.347 -21.279  1.00  0.00
ATOM    404  C2    U A  19      -2.262   3.721 -20.647  1.00  0.00
ATOM    405  O2    U A  19      -1.156   4.222 -20.547  1.00  0.00
ATOM    406  N3    U A  19      -2.545   2.478 -20.135  1.00  0.00
ATOM    407  C4    U A  19      -3.753   1.814 -20.189  1.00  0.00
ATOM    408  O4    U A  19      -3.854   0.700 -19.681  1.00  0.00
ATOM    409  C5    U A  19      -4.801   2.529 -20.862  1.00  0.00
ATOM    410  C6    U A  19      -4.552   3.739 -21.369  1.00  0.00
ATOM    411  P     A A  20      -3.264   6.195 -26.567  1.00  0.00
ATOM    412  OP1   A A  20      -2.655   7.090 -27.586  1.00  0.00
ATOM    413  OP2   A A  20      -4.749   6.184 -26.395  1.00  0.00
ATOM    414  O5'   A A  20      -2.766   4.710 -26.843  1.00  0.00
ATOM    415  C5'   A A  20      -3.517   3.820 -27.669  1.00  0.00
ATOM    416  C4'   A A  20      -2.824   2.490 -27.730  1.00  0.00
ATOM    417  O4'   A A  20      -1.451   2.716 -28.116  1.00  0.00
ATOM    418  C3'   A A  20      -2.720   1.759 -26.408  1.00  0.00
ATOM    419  O3'   A A  20      -3.913   1.025 -26.166  1.00  0.00
ATOM    420  C2'   A A  20      -1.475   0.892 -26.587  1.00  0.00
ATOM    421  O2'   A A  20      -1.711  -0.320 -27.286  1.00  0.00
ATOM    422  C1'   A A  20      -0.602   1.791 -27.462  1.00  0.00
ATOM    423  N9    A A  20       0.414   2.622 -26.784  1.00  0.00
ATOM    424  C8    A A  20       0.484   3.978 -26.595  1.00  0.00
ATOM    425  N7    A A  20       1.516   4.359 -25.880  1.00  0.00
ATOM    426  C5    A A  20       2.167   3.174 -25.579  1.00  0.00
ATOM    427  C6    A A  20       3.334   2.896 -24.846  1.00  0.00
ATOM    428  N6    A A  20       4.081   3.835 -24.260  1.00  0.00
ATOM    429  N1    A A  20       3.711   1.604 -24.734  1.00  0.00
ATOM    430  C2    A A  20       2.963   0.664 -25.322  1.00  0.00
ATOM    431  N3    A A  20       1.848   0.801 -26.036  1.00  0.00
ATOM    432  C4    A A  20       1.500   2.096 -26.128  1.00  0.00
ATOM    433  P     U A  21      -4.629   0.917 -24.521  1.00  0.00
ATOM    434  OP1   U A  21      -5.930   0.214 -24.431  1.00  0.00
ATOM    435  OP2   U A  21      -4.506   2.299 -23.994  1.00  0.00
ATOM    436  O5'   U A  21      -3.520   0.007 -23.818  1.00  0.00
ATOM    437  C5'   U A  21      -3.458  -1.413 -24.079  1.00  0.00
ATOM    438  C4'   U A  21      -2.244  -2.025 -23.417  1.00  0.00
ATOM    439  O4'   U A  21      -1.038  -1.453 -23.986  1.00  0.00
ATOM    440  C3'   U A  21      -2.089  -1.774 -21.927  1.00  0.00
ATOM    441  O3'   U A  21      -2.890  -2.637 -21.135  1.00  0.00
ATOM    442  C2'   U A  21      -0.601  -2.010 -21.718  1.00  0.00
ATOM    443  O2'   U A  21      -0.260  -3.383 -21.661  1.00  0.00
ATOM    444  C1'   U A  21      -0.027  -1.383 -22.990  1.00  0.00
ATOM    445  N1    U A  21       0.329   0.012 -22.787  1.00  0.00
ATOM    446  C2    U A  21       1.506   0.259 -22.105  1.00  0.00
ATOM    447  O2    U A  21       2.245  -0.627 -21.714  1.00  0.00
ATOM    448  N3    U A  21       1.789   1.587 -21.896  1.00  0.00
ATOM    449  C4    U A  21       1.030   2.669 -22.290  1.00  0.00
ATOM    450  O4    U A  21       1.416   3.806 -22.030  1.00  0.00
ATOM    451  C5    U A  21      -0.177   2.331 -22.991  1.00  0.00
ATOM    452  C6    U A  21      -0.476   1.047 -23.208  1.00  0.00
ATOM    453  P     G A  22      -3.451  -2.144 -19.593  1.00  0.00
ATOM    454  OP1   G A  22      -3.714  -3.273 -20.516  1.00  0.00
ATOM    455  OP2   G A  22      -4.576  -1.312 -19.113  1.00  0.00
ATOM    456  O5'   G A  22      -2.631  -2.658 -18.316  1.00  0.00
ATOM    457  C5'   G A  22      -1.672  -3.693 -18.471  1.00  0.00
ATOM    458  C4'   G A  22      -0.273  -3.283 -18.036  1.00  0.00
ATOM    459  O4'   G A  22       0.322  -2.283 -18.900  1.00  0.00
ATOM    460  C3'   G A  22      -0.079  -2.629 -16.678  1.00  0.00
ATOM    461  O3'   G A  22      -0.363  -3.518 -15.608  1.00  0.00
ATOM    462  C2'   G A  22       1.419  -2.381 -16.812  1.00  0.00
ATOM    463  O2'   G A  22       2.154  -3.582 -16.703  1.00  0.00
ATOM    464  C1'   G A  22       1.509  -1.859 -18.247  1.00  0.00
ATOM    465  N9    G A  22       1.563  -0.371 -18.229  1.00  0.00
ATOM    466  C8    G A  22       0.545   0.420 -18.705  1.00  0.00
ATOM    467  N7    G A  22       0.816   1.696 -18.651  1.00  0.00
ATOM    468  C5    G A  22       2.087   1.754 -18.109  1.00  0.00
ATOM    469  C6    G A  22       2.911   2.868 -17.807  1.00  0.00
ATOM    470  O6    G A  22       2.665   4.070 -17.970  1.00  0.00
ATOM    471  N1    G A  22       4.133   2.480 -17.264  1.00  0.00
ATOM    472  C2    G A  22       4.513   1.178 -17.039  1.00  0.00
ATOM    473  N2    G A  22       5.731   1.001 -16.509  1.00  0.00
ATOM    474  N3    G A  22       3.758   0.133 -17.314  1.00  0.00
ATOM    475  C4    G A  22       2.566   0.486 -17.841  1.00  0.00
ATOM    476  P     G A  23      -0.622  -2.966 -14.157  1.00  0.00
ATOM    477  OP1   G A  23      -0.886  -4.131 -13.271  1.00  0.00
ATOM    478  OP2   G A  23      -1.659  -1.914 -14.314  1.00  0.00
ATOM    479  O5'   G A  23       0.730  -2.270 -13.683  1.00  0.00
ATOM    480  C5'   G A  23       1.927  -3.040 -13.551  1.00  0.00
ATOM    481  C4'   G A  23       3.008  -2.230 -12.884  1.00  0.00
ATOM    482  O4'   G A  23       3.607  -1.299 -13.828  1.00  0.00
ATOM    483  C3'   G A  23       2.565  -1.343 -11.738  1.00  0.00
ATOM    484  O3'   G A  23       2.335  -2.065 -10.549  1.00  0.00
ATOM    485  C2'   G A  23       3.704  -0.334 -11.666  1.00  0.00
ATOM    486  O2'   G A  23       4.872  -0.855 -11.035  1.00  0.00
ATOM    487  C1'   G A  23       3.978  -0.103 -13.156  1.00  0.00
ATOM    488  N9    G A  23       3.258   0.958 -13.788  1.00  0.00
ATOM    489  C8    G A  23       2.023   0.962 -14.388  1.00  0.00
ATOM    490  N7    G A  23       1.586   2.162 -14.661  1.00  0.00
ATOM    491  C5    G A  23       2.591   3.002 -14.217  1.00  0.00
ATOM    492  C6    G A  23       2.689   4.417 -14.240  1.00  0.00
ATOM    493  O6    G A  23       1.869   5.234 -14.677  1.00  0.00
ATOM    494  N1    G A  23       3.883   4.865 -13.684  1.00  0.00
ATOM    495  C2    G A  23       4.863   4.051 -13.169  1.00  0.00
ATOM    496  N2    G A  23       5.946   4.667 -12.676  1.00  0.00
ATOM    497  N3    G A  23       4.786   2.735 -13.140  1.00  0.00
ATOM    498  C4    G A  23       3.634   2.277 -13.674  1.00  0.00
ATOM    499  P     C A  24       1.520  -1.481  -9.257  1.00  0.00
ATOM    500  OP1   C A  24       2.466  -1.034  -8.159  1.00  0.00
ATOM    501  OP2   C A  24       1.508  -3.008  -9.259  1.00  0.00
ATOM    502  O5'   C A  24       0.035  -0.976  -9.190  1.00  0.00
ATOM    503  C5'   C A  24      -0.122   0.450  -9.250  1.00  0.00
ATOM    504  C4'   C A  24      -1.558   0.646  -9.651  1.00  0.00
ATOM    505  O4'   C A  24      -1.816  -0.003 -10.882  1.00  0.00
ATOM    506  C3'   C A  24      -2.601   0.037  -8.727  1.00  0.00
ATOM    507  O3'   C A  24      -2.677   0.702  -7.480  1.00  0.00
ATOM    508  C2'   C A  24      -3.816   0.014  -9.629  1.00  0.00
ATOM    509  O2'   C A  24      -4.294   1.358  -9.770  1.00  0.00
ATOM    510  C1'   C A  24      -3.198  -0.364 -10.957  1.00  0.00
ATOM    511  N1    C A  24      -3.463  -1.734 -11.315  1.00  0.00
ATOM    512  C2    C A  24      -4.694  -2.200 -11.792  1.00  0.00
ATOM    513  O2    C A  24      -5.664  -1.423 -11.802  1.00  0.00
ATOM    514  N3    C A  24      -4.792  -3.479 -12.226  1.00  0.00
ATOM    515  C4    C A  24      -3.724  -4.278 -12.196  1.00  0.00
ATOM    516  N4    C A  24      -3.868  -5.531 -12.634  1.00  0.00
ATOM    517  C5    C A  24      -2.468  -3.825 -11.717  1.00  0.00
ATOM    518  C6    C A  24      -2.376  -2.561 -11.289  1.00  0.00
ATOM    519  P     A A  25      -2.931  -0.171  -6.252  1.00  0.00
ATOM    520  OP1   A A  25      -2.672   0.861  -5.227  1.00  0.00
ATOM    521  OP2   A A  25      -2.147  -1.427  -6.256  1.00  0.00
ATOM    522  O5'   A A  25      -4.478  -0.580  -6.212  1.00  0.00
ATOM    523  C5'   A A  25      -5.490   0.425  -6.107  1.00  0.00
ATOM    524  C4'   A A  25      -6.875  -0.108  -6.447  1.00  0.00
ATOM    525  O4'   A A  25      -6.934  -0.590  -7.817  1.00  0.00
ATOM    526  C3'   A A  25      -7.332  -1.315  -5.639  1.00  0.00
ATOM    527  O3'   A A  25      -7.729  -0.945  -4.324  1.00  0.00
ATOM    528  C2'   A A  25      -8.476  -1.808  -6.517  1.00  0.00
ATOM    529  O2'   A A  25      -9.658  -1.035  -6.426  1.00  0.00
ATOM    530  C1'   A A  25      -7.836  -1.681  -7.900  1.00  0.00
ATOM    531  N9    A A  25      -7.113  -2.971  -8.236  1.00  0.00
ATOM    532  C8    A A  25      -5.761  -3.172  -8.337  1.00  0.00
ATOM    533  N7    A A  25      -5.435  -4.359  -8.791  1.00  0.00
ATOM    534  C5    A A  25      -6.655  -4.981  -9.001  1.00  0.00
ATOM    535  C6    A A  25      -6.996  -6.260  -9.476  1.00  0.00
ATOM    536  N6    A A  25      -6.097  -7.177  -9.840  1.00  0.00
ATOM    537  N1    A A  25      -8.308  -6.566  -9.564  1.00  0.00
ATOM    538  C2    A A  25      -9.208  -5.646  -9.199  1.00  0.00
ATOM    539  N3    A A  25      -9.011  -4.413  -8.739  1.00  0.00
ATOM    540  C4    A A  25      -7.698  -4.139  -8.663  1.00  0.00
ATOM    541  P     C A  26      -7.281  -1.654  -3.376  1.00  0.00
ATOM    542  OP1   C A  26      -7.192  -0.954  -2.070  1.00  0.00
ATOM    543  OP2   C A  26      -6.065  -2.216  -3.995  1.00  0.00
ATOM    544  O5'   C A  26      -8.292  -2.896  -3.329  1.00  0.00
ATOM    545  C5'   C A  26      -9.644  -2.670  -2.958  1.00  0.00
ATOM    546  C4'   C A  26     -10.590  -3.701  -3.522  1.00  0.00
ATOM    547  O4'   C A  26     -10.325  -3.918  -4.931  1.00  0.00
ATOM    548  C3'   C A  26     -10.525  -5.091  -2.910  1.00  0.00
ATOM    549  O3'   C A  26     -11.217  -5.160  -1.672  1.00  0.00
ATOM    550  C2'   C A  26     -11.144  -5.949  -4.013  1.00  0.00
ATOM    551  O2'   C A  26     -12.563  -5.881  -3.999  1.00  0.00
ATOM    552  C1'   C A  26     -10.650  -5.246  -5.277  1.00  0.00
ATOM    553  N1    C A  26      -9.478  -5.853  -5.809  1.00  0.00
ATOM    554  C2    C A  26      -9.588  -7.046  -6.533  1.00  0.00
ATOM    555  O2    C A  26     -10.717  -7.532  -6.715  1.00  0.00
ATOM    556  N3    C A  26      -8.465  -7.634  -7.010  1.00  0.00
ATOM    557  C4    C A  26      -7.274  -7.077  -6.788  1.00  0.00
ATOM    558  N4    C A  26      -6.195  -7.692  -7.278  1.00  0.00
ATOM    559  C5    C A  26      -7.141  -5.868  -6.057  1.00  0.00
ATOM    560  C6    C A  26      -8.253  -5.291  -5.588  1.00  0.00
ATOM    561  P     G A  27     -11.009  -6.424  -0.520  1.00  0.00
ATOM    562  OP1   G A  27     -11.444  -6.236   0.886  1.00  0.00
ATOM    563  OP2   G A  27      -9.596  -6.153  -0.894  1.00  0.00
ATOM    564  O5'   G A  27     -11.385  -7.908  -0.967  1.00  0.00
ATOM    565  C5'   G A  27     -12.705  -8.418  -0.779  1.00  0.00
ATOM    566  C4'   G A  27     -12.841  -9.785  -1.416  1.00  0.00
ATOM    567  O4'   G A  27     -12.593  -9.678  -2.842  1.00  0.00
ATOM    568  C3'   G A  27     -11.855 -10.844  -0.950  1.00  0.00
ATOM    569  O3'   G A  27     -12.305 -11.479   0.241  1.00  0.00
ATOM    570  C2'   G A  27     -11.856 -11.817  -2.122  1.00  0.00
ATOM    571  O2'   G A  27     -12.974 -12.680  -2.115  1.00  0.00
ATOM    572  C1'   G A  27     -11.954 -10.858  -3.306  1.00  0.00
ATOM    573  N9    G A  27     -10.651 -10.501  -3.854  1.00  0.00
ATOM    574  C8    G A  27      -9.824  -9.439  -3.578  1.00  0.00
ATOM    575  N7    G A  27      -8.649  -9.543  -4.138  1.00  0.00
ATOM    576  C5    G A  27      -8.702 -10.741  -4.826  1.00  0.00
ATOM    577  C6    G A  27      -7.725 -11.391  -5.623  1.00  0.00
ATOM    578  O6    G A  27      -6.576 -11.014  -5.886  1.00  0.00
ATOM    579  N1    G A  27      -8.192 -12.597  -6.139  1.00  0.00
ATOM    580  C2    G A  27      -9.446 -13.113  -5.913  1.00  0.00
ATOM    581  N2    G A  27      -9.714 -14.289  -6.497  1.00  0.00
ATOM    582  N3    G A  27     -10.363 -12.521  -5.174  1.00  0.00
ATOM    583  C4    G A  27      -9.931 -11.349  -4.663  1.00  0.00
ATOM    584  P     C A  28     -11.229 -12.027   1.291  1.00  0.00
ATOM    585  OP1   C A  28     -12.066 -12.270   2.486  1.00  0.00
ATOM    586  OP2   C A  28     -10.130 -11.038   1.359  1.00  0.00
ATOM    587  O5'   C A  28     -10.472 -13.379   0.897  1.00  0.00
ATOM    588  C5'   C A  28     -11.210 -14.579   0.743  1.00  0.00
ATOM    589  C4'   C A  28     -10.481 -15.578  -0.119  1.00  0.00
ATOM    590  O4'   C A  28     -10.309 -15.057  -1.462  1.00  0.00
ATOM    591  C3'   C A  28      -9.059 -15.890   0.298  1.00  0.00
ATOM    592  O3'   C A  28      -8.991 -16.749   1.416  1.00  0.00
ATOM    593  C2'   C A  28      -8.485 -16.474  -0.983  1.00  0.00
ATOM    594  O2'   C A  28      -9.039 -17.756  -1.231  1.00  0.00
ATOM    595  C1'   C A  28      -9.091 -15.520  -2.005  1.00  0.00
ATOM    596  N1    C A  28      -8.166 -14.373  -2.314  1.00  0.00
ATOM    597  C2    C A  28      -7.038 -14.573  -3.118  1.00  0.00
ATOM    598  O2    C A  28      -6.775 -15.726  -3.501  1.00  0.00
ATOM    599  N3    C A  28      -6.268 -13.510  -3.451  1.00  0.00
ATOM    600  C4    C A  28      -6.589 -12.291  -3.015  1.00  0.00
ATOM    601  N4    C A  28      -5.800 -11.274  -3.369  1.00  0.00
ATOM    602  C5    C A  28      -7.728 -12.067  -2.200  1.00  0.00
ATOM    603  C6    C A  28      -8.485 -13.120  -1.873  1.00  0.00
ATOM    604  P     A A  29      -8.147 -16.260   2.522  1.00  0.00
ATOM    605  OP1   A A  29      -8.352 -17.227   3.625  1.00  0.00
ATOM    606  OP2   A A  29      -7.764 -14.867   2.832  1.00  0.00
ATOM    607  O5'   A A  29      -7.059 -16.850   1.516  1.00  0.00
ATOM    608  C5'   A A  29      -7.157 -18.197   1.032  1.00  0.00
ATOM    609  C4'   A A  29      -5.921 -18.570   0.242  1.00  0.00
ATOM    610  O4'   A A  29      -5.796 -17.710  -0.919  1.00  0.00
ATOM    611  C3'   A A  29      -4.589 -18.405   0.951  1.00  0.00
ATOM    612  O3'   A A  29      -4.317 -19.513   1.799  1.00  0.00
ATOM    613  C2'   A A  29      -3.616 -18.352  -0.219  1.00  0.00
ATOM    614  O2'   A A  29      -3.327 -19.635  -0.732  1.00  0.00
ATOM    615  C1'   A A  29      -4.426 -17.572  -1.257  1.00  0.00
ATOM    616  N9    A A  29      -4.148 -16.148  -1.285  1.00  0.00
ATOM    617  C8    A A  29      -4.546 -15.176  -0.404  1.00  0.00
ATOM    618  N7    A A  29      -3.900 -14.042  -0.541  1.00  0.00
ATOM    619  C5    A A  29      -3.018 -14.286  -1.581  1.00  0.00
ATOM    620  C6    A A  29      -2.052 -13.481  -2.211  1.00  0.00
ATOM    621  N6    A A  29      -1.806 -12.215  -1.867  1.00  0.00
ATOM    622  N1    A A  29      -1.339 -14.031  -3.218  1.00  0.00
ATOM    623  C2    A A  29      -1.586 -15.300  -3.562  1.00  0.00
ATOM    624  N3    A A  29      -2.467 -16.154  -3.047  1.00  0.00
ATOM    625  C4    A A  29      -3.158 -15.579  -2.049  1.00  0.00
ATOM    626  P     A A  30      -3.265 -19.276   3.390  1.00  0.00
ATOM    627  OP1   A A  30      -3.279 -20.329   4.438  1.00  0.00
ATOM    628  OP2   A A  30      -3.293 -17.843   3.790  1.00  0.00
ATOM    629  O5'   A A  30      -1.991 -19.511   2.461  1.00  0.00
ATOM    630  C5'   A A  30      -0.702 -18.968   2.807  1.00  0.00
ATOM    631  C4'   A A  30       0.127 -18.773   1.559  1.00  0.00
ATOM    632  O4'   A A  30      -0.667 -18.049   0.587  1.00  0.00
ATOM    633  C3'   A A  30       1.392 -17.949   1.745  1.00  0.00
ATOM    634  O3'   A A  30       2.505 -18.761   2.127  1.00  0.00
ATOM    635  C2'   A A  30       1.590 -17.313   0.371  1.00  0.00
ATOM    636  O2'   A A  30       2.269 -18.153  -0.545  1.00  0.00
ATOM    637  C1'   A A  30       0.144 -17.111  -0.097  1.00  0.00
ATOM    638  N9    A A  30      -0.420 -15.836   0.161  1.00  0.00
ATOM    639  C8    A A  30      -1.527 -15.525   0.906  1.00  0.00
ATOM    640  N7    A A  30      -1.744 -14.236   1.020  1.00  0.00
ATOM    641  C5    A A  30      -0.708 -13.661   0.301  1.00  0.00
ATOM    642  C6    A A  30      -0.369 -12.323   0.036  1.00  0.00
ATOM    643  N6    A A  30      -1.072 -11.280   0.484  1.00  0.00
ATOM    644  N1    A A  30       0.729 -12.091  -0.714  1.00  0.00
ATOM    645  C2    A A  30       1.432 -13.137  -1.164  1.00  0.00
ATOM    646  N3    A A  30       1.214 -14.438  -0.982  1.00  0.00
ATOM    647  C4    A A  30       0.116 -14.634  -0.232  1.00  0.00
ATOM    648  P     G A  31       3.553 -18.280   3.217  1.00  0.00
ATOM    649  OP1   G A  31       4.757 -19.077   2.876  1.00  0.00
ATOM    650  OP2   G A  31       2.852 -18.520   4.522  1.00  0.00
ATOM    651  O5'   G A  31       3.808 -16.686   3.264  1.00  0.00
ATOM    652  C5'   G A  31       4.749 -16.057   2.360  1.00  0.00
ATOM    653  C4'   G A  31       4.765 -14.559   2.565  1.00  0.00
ATOM    654  O4'   G A  31       3.713 -13.975   1.772  1.00  0.00
ATOM    655  C3'   G A  31       4.457 -14.085   3.988  1.00  0.00
ATOM    656  O3'   G A  31       5.593 -14.285   4.851  1.00  0.00
ATOM    657  C2'   G A  31       4.016 -12.641   3.738  1.00  0.00
ATOM    658  O2'   G A  31       5.118 -11.700   3.467  1.00  0.00
ATOM    659  C1'   G A  31       3.175 -12.834   2.455  1.00  0.00
ATOM    660  N9    G A  31       1.790 -13.106   2.970  1.00  0.00
ATOM    661  C8    G A  31       1.134 -14.306   3.102  1.00  0.00
ATOM    662  N7    G A  31      -0.050 -14.190   3.639  1.00  0.00
ATOM    663  C5    G A  31      -0.188 -12.834   3.875  1.00  0.00
ATOM    664  C6    G A  31      -1.261 -12.101   4.445  1.00  0.00
ATOM    665  O6    G A  31      -2.342 -12.529   4.867  1.00  0.00
ATOM    666  N1    G A  31      -0.987 -10.737   4.502  1.00  0.00
ATOM    667  C2    G A  31       0.177 -10.152   4.063  1.00  0.00
ATOM    668  N2    G A  31       0.257  -8.822   4.200  1.00  0.00
ATOM    669  N3    G A  31       1.182 -10.820   3.532  1.00  0.00
ATOM    670  C4    G A  31       0.939 -12.147   3.468  1.00  0.00
ATOM    671  P     U A  32       5.384 -14.612   6.461  1.00  0.00
ATOM    672  OP1   U A  32       6.744 -15.102   6.778  1.00  0.00
ATOM    673  OP2   U A  32       4.205 -15.501   6.577  1.00  0.00
ATOM    674  O5'   U A  32       5.057 -13.400   7.450  1.00  0.00
ATOM    675  C5'   U A  32       5.880 -12.250   7.449  1.00  0.00
ATOM    676  C4'   U A  32       5.135 -11.079   8.028  1.00  0.00
ATOM    677  O4'   U A  32       4.018 -10.715   7.176  1.00  0.00
ATOM    678  C3'   U A  32       4.471 -11.334   9.365  1.00  0.00
ATOM    679  O3'   U A  32       5.383 -11.347  10.446  1.00  0.00
ATOM    680  C2'   U A  32       3.443 -10.212   9.425  1.00  0.00
ATOM    681  O2'   U A  32       4.059  -8.971   9.732  1.00  0.00
ATOM    682  C1'   U A  32       2.975 -10.186   7.971  1.00  0.00
ATOM    683  N1    U A  32       1.764 -11.035   7.859  1.00  0.00
ATOM    684  C2    U A  32       0.508 -10.508   8.093  1.00  0.00
ATOM    685  O2    U A  32       0.331  -9.417   8.605  1.00  0.00
ATOM    686  N3    U A  32      -0.539 -11.308   7.705  1.00  0.00
ATOM    687  C4    U A  32      -0.459 -12.554   7.120  1.00  0.00
ATOM    688  O4    U A  32      -1.491 -13.152   6.826  1.00  0.00
ATOM    689  C5    U A  32       0.878 -13.033   6.911  1.00  0.00
ATOM    690  C6    U A  32       1.915 -12.275   7.278  1.00  0.00
ATOM    691  P     U A  33       5.282 -12.507  11.346  1.00  0.00
ATOM    692  OP1   U A  33       6.406 -12.705  12.307  1.00  0.00
ATOM    693  OP2   U A  33       4.527 -13.690  10.841  1.00  0.00
ATOM    694  O5'   U A  33       4.258 -11.502  12.035  1.00  0.00
ATOM    695  C5'   U A  33       4.704 -10.231  12.507  1.00  0.00
ATOM    696  C4'   U A  33       3.600  -9.535  13.261  1.00  0.00
ATOM    697  O4'   U A  33       2.518  -9.196  12.356  1.00  0.00
ATOM    698  C3'   U A  33       2.953 -10.390  14.332  1.00  0.00
ATOM    699  O3'   U A  33       3.720 -10.283  15.525  1.00  0.00
ATOM    700  C2'   U A  33       1.570  -9.759  14.470  1.00  0.00
ATOM    701  O2'   U A  33       1.541  -8.633  15.318  1.00  0.00
ATOM    702  C1'   U A  33       1.281  -9.328  13.030  1.00  0.00
ATOM    703  N1    U A  33       0.388 -10.261  12.441  1.00  0.00
ATOM    704  C2    U A  33      -0.951  -9.939  12.326  1.00  0.00
ATOM    705  O2    U A  33      -1.416  -8.882  12.715  1.00  0.00
ATOM    706  N3    U A  33      -1.732 -10.903  11.736  1.00  0.00
ATOM    707  C4    U A  33      -1.317 -12.129  11.260  1.00  0.00
ATOM    708  O4    U A  33      -2.138 -12.890  10.754  1.00  0.00
ATOM    709  C5    U A  33       0.086 -12.390  11.417  1.00  0.00
ATOM    710  C6    U A  33       0.868 -11.470  11.987  1.00  0.00
ATOM    711  P     U A  34       3.653 -11.593  16.712  1.00  0.00
ATOM    712  OP1   U A  34       3.959 -11.565  18.167  1.00  0.00
ATOM    713  OP2   U A  34       4.486 -12.417  15.797  1.00  0.00
ATOM    714  O5'   U A  34       2.157 -12.106  16.566  1.00  0.00
ATOM    715  C5'   U A  34       1.923 -13.482  16.432  1.00  0.00
ATOM    716  C4'   U A  34       0.786 -13.935  17.318  1.00  0.00
ATOM    717  O4'   U A  34       0.809 -13.295  18.627  1.00  0.00
ATOM    718  C3'   U A  34      -0.607 -13.656  16.803  1.00  0.00
ATOM    719  O3'   U A  34      -0.943 -14.581  15.798  1.00  0.00
ATOM    720  C2'   U A  34      -1.461 -13.782  18.055  1.00  0.00
ATOM    721  O2'   U A  34      -1.817 -15.114  18.379  1.00  0.00
ATOM    722  C1'   U A  34      -0.523 -13.197  19.111  1.00  0.00
ATOM    723  N1    U A  34      -1.233 -11.887  19.312  1.00  0.00
ATOM    724  C2    U A  34      -2.535 -11.522  19.597  1.00  0.00
ATOM    725  O2    U A  34      -3.485 -12.266  19.428  1.00  0.00
ATOM    726  N3    U A  34      -2.687 -10.248  20.089  1.00  0.00
ATOM    727  C4    U A  34      -1.690  -9.323  20.319  1.00  0.00
ATOM    728  O4    U A  34      -1.983  -8.217  20.766  1.00  0.00
ATOM    729  C5    U A  34      -0.366  -9.776  19.997  1.00  0.00
ATOM    730  C6    U A  34      -0.190 -11.010  19.517  1.00  0.00
ATOM    731  P     C A  35      -1.623 -14.031  14.103  1.00  0.00
ATOM    732  OP1   C A  35      -1.744 -14.990  12.976  1.00  0.00
ATOM    733  OP2   C A  35      -0.832 -12.785  13.924  1.00  0.00
ATOM    734  O5'   C A  35      -3.089 -13.622  14.575  1.00  0.00
ATOM    735  C5'   C A  35      -4.078 -14.624  14.897  1.00  0.00
ATOM    736  C4'   C A  35      -5.316 -13.971  15.472  1.00  0.00
ATOM    737  O4'   C A  35      -4.973 -13.306  16.717  1.00  0.00
ATOM    738  C3'   C A  35      -5.942 -12.878  14.617  1.00  0.00
ATOM    739  O3'   C A  35      -6.824 -13.429  13.639  1.00  0.00
ATOM    740  C2'   C A  35      -6.683 -12.042  15.650  1.00  0.00
ATOM    741  O2'   C A  35      -7.914 -12.625  16.025  1.00  0.00
ATOM    742  C1'   C A  35      -5.720 -12.107  16.840  1.00  0.00
ATOM    743  N1    C A  35      -4.753 -10.948  16.938  1.00  0.00
ATOM    744  C2    C A  35      -5.241  -9.685  17.295  1.00  0.00
ATOM    745  O2    C A  35      -6.461  -9.548  17.489  1.00  0.00
ATOM    746  N3    C A  35      -4.372  -8.653  17.418  1.00  0.00
ATOM    747  C4    C A  35      -3.071  -8.846  17.199  1.00  0.00
ATOM    748  N4    C A  35      -2.253  -7.800  17.331  1.00  0.00
ATOM    749  C5    C A  35      -2.557 -10.118  16.836  1.00  0.00
ATOM    750  C6    C A  35      -3.418 -11.134  16.716  1.00  0.00
ATOM    751  P     U A  36      -7.029 -12.693  12.170  1.00  0.00
ATOM    752  OP1   U A  36      -7.898 -13.511  11.297  1.00  0.00
ATOM    753  OP2   U A  36      -5.711 -12.239  11.670  1.00  0.00
ATOM    754  O5'   U A  36      -7.841 -11.395  12.607  1.00  0.00
ATOM    755  C5'   U A  36      -9.051 -11.496  13.338  1.00  0.00
ATOM    756  C4'   U A  36      -9.469 -10.134  13.824  1.00  0.00
ATOM    757  O4'   U A  36      -8.456  -9.616  14.726  1.00  0.00
ATOM    758  C3'   U A  36      -9.591  -9.075  12.746  1.00  0.00
ATOM    759  O3'   U A  36     -10.886  -9.125  12.162  1.00  0.00
ATOM    760  C2'   U A  36      -9.405  -7.794  13.543  1.00  0.00
ATOM    761  O2'   U A  36     -10.573  -7.444  14.249  1.00  0.00
ATOM    762  C1'   U A  36      -8.336  -8.214  14.550  1.00  0.00
ATOM    763  N1    U A  36      -6.972  -7.920  14.198  1.00  0.00
ATOM    764  C2    U A  36      -6.432  -6.717  14.611  1.00  0.00
ATOM    765  O2    U A  36      -7.094  -5.833  15.125  1.00  0.00
ATOM    766  N3    U A  36      -5.081  -6.583  14.399  1.00  0.00
ATOM    767  C4    U A  36      -4.235  -7.511  13.828  1.00  0.00
ATOM    768  O4    U A  36      -3.041  -7.247  13.705  1.00  0.00
ATOM    769  C5    U A  36      -4.871  -8.733  13.424  1.00  0.00
ATOM    770  C6    U A  36      -6.183  -8.890  13.619  1.00  0.00
ATOM    771  P     A A  37     -11.127  -8.880  10.437  1.00  0.00
ATOM    772  OP1   A A  37     -12.277  -8.031  10.058  1.00  0.00
ATOM    773  OP2   A A  37     -10.707  -9.969   9.528  1.00  0.00
ATOM    774  O5'   A A  37      -9.852  -7.933  10.660  1.00  0.00
ATOM    775  C5'   A A  37      -9.940  -6.543  11.007  1.00  0.00
ATOM    776  C4'   A A  37      -8.619  -5.819  10.726  1.00  0.00
ATOM    777  O4'   A A  37      -7.552  -6.579  11.323  1.00  0.00
ATOM    778  C3'   A A  37      -8.243  -5.818   9.252  1.00  0.00
ATOM    779  O3'   A A  37      -8.998  -4.959   8.362  1.00  0.00
ATOM    780  C2'   A A  37      -6.727  -5.704   9.277  1.00  0.00
ATOM    781  O2'   A A  37      -6.282  -4.369   9.540  1.00  0.00
ATOM    782  C1'   A A  37      -6.365  -6.557  10.493  1.00  0.00
ATOM    783  N9    A A  37      -6.273  -7.836   9.645  1.00  0.00
ATOM    784  C8    A A  37      -7.250  -8.715   9.258  1.00  0.00
ATOM    785  N7    A A  37      -6.789  -9.793   8.669  1.00  0.00
ATOM    786  C5    A A  37      -5.415  -9.608   8.667  1.00  0.00
ATOM    787  C6    A A  37      -4.355 -10.396   8.186  1.00  0.00
ATOM    788  N6    A A  37      -4.525 -11.578   7.589  1.00  0.00
ATOM    789  N1    A A  37      -3.101  -9.922   8.342  1.00  0.00
ATOM    790  C2    A A  37      -2.932  -8.738   8.941  1.00  0.00
ATOM    791  N3    A A  37      -3.847  -7.908   9.435  1.00  0.00
ATOM    792  C4    A A  37      -5.083  -8.407   9.264  1.00  0.00
ATOM    793  P     C A  38      -8.776  -3.608   8.045  1.00  0.00
ATOM    794  OP1   C A  38      -9.187  -2.196   7.868  1.00  0.00
ATOM    795  OP2   C A  38      -9.394  -4.677   7.228  1.00  0.00
ATOM    796  O5'   C A  38      -7.201  -3.750   7.764  1.00  0.00
ATOM    797  C5'   C A  38      -6.230  -2.896   8.361  1.00  0.00
ATOM    798  C4'   C A  38      -4.860  -3.101   7.758  1.00  0.00
ATOM    799  O4'   C A  38      -4.446  -4.476   7.960  1.00  0.00
ATOM    800  C3'   C A  38      -4.756  -2.870   6.256  1.00  0.00
ATOM    801  O3'   C A  38      -4.507  -1.508   5.934  1.00  0.00
ATOM    802  C2'   C A  38      -3.636  -3.811   5.820  1.00  0.00
ATOM    803  O2'   C A  38      -2.364  -3.191   5.962  1.00  0.00
ATOM    804  C1'   C A  38      -3.749  -4.958   6.830  1.00  0.00
ATOM    805  N1    C A  38      -3.958  -6.075   6.283  1.00  0.00
ATOM    806  C2    C A  38      -3.002  -7.008   5.866  1.00  0.00
ATOM    807  O2    C A  38      -1.798  -6.744   6.029  1.00  0.00
ATOM    808  N3    C A  38      -3.414  -8.167   5.299  1.00  0.00
ATOM    809  C4    C A  38      -4.717  -8.407   5.143  1.00  0.00
ATOM    810  N4    C A  38      -5.076  -9.562   4.579  1.00  0.00
ATOM    811  C5    C A  38      -5.702  -7.474   5.559  1.00  0.00
ATOM    812  C6    C A  38      -5.290  -6.331   6.119  1.00  0.00
ATOM    813  P     C A  39      -5.477  -0.991   5.061  1.00  0.00
ATOM    814  OP1   C A  39      -5.713  -2.001   4.005  1.00  0.00
ATOM    815  OP2   C A  39      -4.218  -0.211   5.110  1.00  0.00
ATOM    816  O5'   C A  39      -6.638   0.116   5.021  1.00  0.00
ATOM    817  C5'   C A  39      -7.968  -0.250   5.369  1.00  0.00
ATOM    818  C4'   C A  39      -8.853   0.933   5.697  1.00  0.00
ATOM    819  O4'   C A  39      -8.401   1.611   6.903  1.00  0.00
ATOM    820  C3'   C A  39      -8.942   2.039   4.654  1.00  0.00
ATOM    821  O3'   C A  39      -9.841   1.738   3.598  1.00  0.00
ATOM    822  C2'   C A  39      -9.378   3.251   5.471  1.00  0.00
ATOM    823  O2'   C A  39     -10.791   3.306   5.572  1.00  0.00
ATOM    824  C1'   C A  39      -8.785   2.969   6.855  1.00  0.00
ATOM    825  N1    C A  39      -7.618   3.637   7.208  1.00  0.00
ATOM    826  C2    C A  39      -7.511   5.033   7.216  1.00  0.00
ATOM    827  O2    C A  39      -8.516   5.711   6.943  1.00  0.00
ATOM    828  N3    C A  39      -6.320   5.601   7.518  1.00  0.00
ATOM    829  C4    C A  39      -5.267   4.834   7.804  1.00  0.00
ATOM    830  N4    C A  39      -4.114   5.439   8.096  1.00  0.00
ATOM    831  C5    C A  39      -5.355   3.418   7.801  1.00  0.00
ATOM    832  C6    C A  39      -6.533   2.860   7.502  1.00  0.00
ATOM    833  P     G A  40      -9.720   2.513   2.081  1.00  0.00
ATOM    834  OP1   G A  40     -10.882   2.000   1.314  1.00  0.00
ATOM    835  OP2   G A  40      -8.346   2.438   1.552  1.00  0.00
ATOM    836  O5'   G A  40      -9.992   4.052   2.407  1.00  0.00
ATOM    837  C5'   G A  40     -11.310   4.612   2.514  1.00  0.00
ATOM    838  C4'   G A  40     -11.223   6.128   2.612  1.00  0.00
ATOM    839  O4'   G A  40     -10.352   6.545   3.718  1.00  0.00
ATOM    840  C3'   G A  40     -10.648   6.832   1.389  1.00  0.00
ATOM    841  O3'   G A  40     -11.662   6.966   0.383  1.00  0.00
ATOM    842  C2'   G A  40     -10.183   8.154   2.026  1.00  0.00
ATOM    843  O2'   G A  40     -11.226   9.078   2.327  1.00  0.00
ATOM    844  C1'   G A  40      -9.575   7.673   3.350  1.00  0.00
ATOM    845  N9    G A  40      -8.170   7.347   3.420  1.00  0.00
ATOM    846  C8    G A  40      -7.604   6.100   3.315  1.00  0.00
ATOM    847  N7    G A  40      -6.301   6.118   3.379  1.00  0.00
ATOM    848  C5    G A  40      -5.983   7.454   3.537  1.00  0.00
ATOM    849  C6    G A  40      -4.724   8.096   3.663  1.00  0.00
ATOM    850  O6    G A  40      -3.599   7.581   3.660  1.00  0.00
ATOM    851  N1    G A  40      -4.854   9.475   3.803  1.00  0.00
ATOM    852  C2    G A  40      -6.050  10.152   3.821  1.00  0.00
ATOM    853  N2    G A  40      -5.974  11.482   3.967  1.00  0.00
ATOM    854  N3    G A  40      -7.227   9.570   3.704  1.00  0.00
ATOM    855  C4    G A  40      -7.126   8.231   3.565  1.00  0.00
ATOM    856  P     G A  41     -11.378   7.059  -1.675  1.00  0.00
ATOM    857  OP1   G A  41     -12.556   7.518  -2.449  1.00  0.00
ATOM    858  OP2   G A  41     -10.638   5.836  -2.061  1.00  0.00
ATOM    859  O5'   G A  41     -10.261   8.205  -1.659  1.00  0.00
ATOM    860  C5'   G A  41     -10.672   9.564  -1.687  1.00  0.00
ATOM    861  C4'   G A  41      -9.530  10.560  -1.643  1.00  0.00
ATOM    862  O4'   G A  41      -8.790  10.460  -0.395  1.00  0.00
ATOM    863  C3'   G A  41      -8.445  10.460  -2.708  1.00  0.00
ATOM    864  O3'   G A  41      -8.834  10.970  -3.969  1.00  0.00
ATOM    865  C2'   G A  41      -7.356  11.300  -2.071  1.00  0.00
ATOM    866  O2'   G A  41      -7.725  12.666  -2.143  1.00  0.00
ATOM    867  C1'   G A  41      -7.457  10.867  -0.611  1.00  0.00
ATOM    868  N9    G A  41      -6.579   9.779  -0.336  1.00  0.00
ATOM    869  C8    G A  41      -6.825   8.427  -0.358  1.00  0.00
ATOM    870  N7    G A  41      -5.740   7.705  -0.293  1.00  0.00
ATOM    871  C5    G A  41      -4.716   8.630  -0.222  1.00  0.00
ATOM    872  C6    G A  41      -3.311   8.447  -0.135  1.00  0.00
ATOM    873  O6    G A  41      -2.678   7.385  -0.102  1.00  0.00
ATOM    874  N1    G A  41      -2.631   9.661  -0.085  1.00  0.00
ATOM    875  C2    G A  41      -3.229  10.897  -0.114  1.00  0.00
ATOM    876  N2    G A  41      -2.407  11.954  -0.055  1.00  0.00
ATOM    877  N3    G A  41      -4.532  11.083  -0.196  1.00  0.00
ATOM    878  C4    G A  41      -5.213   9.918  -0.247  1.00  0.00
ATOM    879  P     G A  42      -8.069  10.532  -5.210  1.00  0.00
ATOM    880  OP1   G A  42      -8.425  10.515  -6.652  1.00  0.00
ATOM    881  OP2   G A  42      -6.976   9.651  -4.718  1.00  0.00
ATOM    882  O5'   G A  42      -7.721  12.039  -4.809  1.00  0.00
ATOM    883  C5'   G A  42      -6.890  12.833  -5.672  1.00  0.00
ATOM    884  C4'   G A  42      -5.881  13.638  -4.887  1.00  0.00
ATOM    885  O4'   G A  42      -5.473  12.966  -3.670  1.00  0.00
ATOM    886  C3'   G A  42      -4.609  13.798  -5.688  1.00  0.00
ATOM    887  O3'   G A  42      -4.730  14.868  -6.595  1.00  0.00
ATOM    888  C2'   G A  42      -3.532  13.963  -4.628  1.00  0.00
ATOM    889  O2'   G A  42      -3.392  15.287  -4.163  1.00  0.00
ATOM    890  C1'   G A  42      -4.061  13.060  -3.507  1.00  0.00
ATOM    891  N9    G A  42      -3.292  11.896  -3.527  1.00  0.00
ATOM    892  C8    G A  42      -3.823  10.631  -3.460  1.00  0.00
ATOM    893  N7    G A  42      -2.917   9.696  -3.377  1.00  0.00
ATOM    894  C5    G A  42      -1.716  10.380  -3.388  1.00  0.00
ATOM    895  C6    G A  42      -0.381   9.903  -3.324  1.00  0.00
ATOM    896  O6    G A  42       0.011   8.732  -3.241  1.00  0.00
ATOM    897  N1    G A  42       0.545  10.941  -3.365  1.00  0.00
ATOM    898  C2    G A  42       0.225  12.274  -3.456  1.00  0.00
ATOM    899  N2    G A  42       1.257  13.129  -3.482  1.00  0.00
ATOM    900  N3    G A  42      -1.009  12.733  -3.517  1.00  0.00
ATOM    901  C4    G A  42      -1.926  11.742  -3.480  1.00  0.00
ATOM    902  P     C A  43      -4.546  14.574  -8.031  1.00  0.00
ATOM    903  OP1   C A  43      -4.684  15.814  -8.825  1.00  0.00
ATOM    904  OP2   C A  43      -4.775  13.243  -8.636  1.00  0.00
ATOM    905  O5'   C A  43      -3.045  14.505  -7.497  1.00  0.00
ATOM    906  C5'   C A  43      -2.486  15.703  -6.989  1.00  0.00
ATOM    907  C4'   C A  43      -0.988  15.608  -6.999  1.00  0.00
ATOM    908  O4'   C A  43      -0.578  14.658  -5.991  1.00  0.00
ATOM    909  C3'   C A  43      -0.397  15.067  -8.287  1.00  0.00
ATOM    910  O3'   C A  43      -0.222  16.085  -9.254  1.00  0.00
ATOM    911  C2'   C A  43       0.913  14.465  -7.815  1.00  0.00
ATOM    912  O2'   C A  43       1.849  15.505  -7.582  1.00  0.00
ATOM    913  C1'   C A  43       0.512  13.900  -6.456  1.00  0.00
ATOM    914  N1    C A  43       0.018  12.509  -6.378  1.00  0.00
ATOM    915  C2    C A  43       0.991  11.512  -6.246  1.00  0.00
ATOM    916  O2    C A  43       2.167  11.849  -6.025  1.00  0.00
ATOM    917  N3    C A  43       0.625  10.214  -6.365  1.00  0.00
ATOM    918  C4    C A  43      -0.649   9.899  -6.603  1.00  0.00
ATOM    919  N4    C A  43      -0.963   8.606  -6.712  1.00  0.00
ATOM    920  C5    C A  43      -1.650  10.894  -6.740  1.00  0.00
ATOM    921  C6    C A  43      -1.284  12.175  -6.622  1.00  0.00
ATOM    922  P     A A  44       0.221  15.644 -10.636  1.00  0.00
ATOM    923  OP1   A A  44       0.341  17.010 -11.192  1.00  0.00
ATOM    924  OP2   A A  44      -0.762  14.694 -11.198  1.00  0.00
ATOM    925  O5'   A A  44       1.667  14.966 -10.685  1.00  0.00
ATOM    926  C5'   A A  44       2.845  15.758 -10.789  1.00  0.00
ATOM    927  C4'   A A  44       4.074  14.911 -10.502  1.00  0.00
ATOM    928  O4'   A A  44       3.772  13.917  -9.489  1.00  0.00
ATOM    929  C3'   A A  44       4.589  14.082 -11.668  1.00  0.00
ATOM    930  O3'   A A  44       5.379  14.880 -12.535  1.00  0.00
ATOM    931  C2'   A A  44       5.436  13.062 -10.922  1.00  0.00
ATOM    932  O2'   A A  44       6.647  13.626 -10.464  1.00  0.00
ATOM    933  C1'   A A  44       4.528  12.745  -9.738  1.00  0.00
ATOM    934  N9    A A  44       3.553  11.644  -9.998  1.00  0.00
ATOM    935  C8    A A  44       2.196  11.790 -10.123  1.00  0.00
ATOM    936  N7    A A  44       1.545  10.652 -10.178  1.00  0.00
ATOM    937  C5    A A  44       2.542   9.694 -10.085  1.00  0.00
ATOM    938  C6    A A  44       2.507   8.289 -10.083  1.00  0.00
ATOM    939  N6    A A  44       1.381   7.578 -10.181  1.00  0.00
ATOM    940  N1    A A  44       3.682   7.633  -9.975  1.00  0.00
ATOM    941  C2    A A  44       4.809   8.346  -9.876  1.00  0.00
ATOM    942  N3    A A  44       4.970   9.667  -9.865  1.00  0.00
ATOM    943  C4    A A  44       3.784  10.290  -9.974  1.00  0.00
ATOM    944  P     C A  45       5.413  14.526 -14.068  1.00  0.00
ATOM    945  OP1   C A  45       6.106  15.614 -14.800  1.00  0.00
ATOM    946  OP2   C A  45       4.117  14.013 -14.572  1.00  0.00
ATOM    947  O5'   C A  45       6.419  13.297 -13.959  1.00  0.00
ATOM    948  C5'   C A  45       7.620  13.407 -13.179  1.00  0.00
ATOM    949  C4'   C A  45       8.118  12.040 -12.777  1.00  0.00
ATOM    950  O4'   C A  45       7.045  11.297 -12.135  1.00  0.00
ATOM    951  C3'   C A  45       8.547  11.104 -13.893  1.00  0.00
ATOM    952  O3'   C A  45       9.850  11.431 -14.371  1.00  0.00
ATOM    953  C2'   C A  45       8.515   9.756 -13.183  1.00  0.00
ATOM    954  O2'   C A  45       9.603   9.586 -12.301  1.00  0.00
ATOM    955  C1'   C A  45       7.268   9.905 -12.314  1.00  0.00
ATOM    956  N1    C A  45       5.989   9.446 -13.039  1.00  0.00
ATOM    957  C2    C A  45       5.744   8.071 -13.121  1.00  0.00
ATOM    958  O2    C A  45       6.589   7.284 -12.662  1.00  0.00
ATOM    959  N3    C A  45       4.596   7.639 -13.697  1.00  0.00
ATOM    960  C4    C A  45       3.718   8.520 -14.177  1.00  0.00
ATOM    961  N4    C A  45       2.601   8.047 -14.736  1.00  0.00
ATOM    962  C5    C A  45       3.948   9.918 -14.104  1.00  0.00
ATOM    963  C6    C A  45       5.082  10.340 -13.534  1.00  0.00
ATOM    964  P     C A  46      10.496  10.581 -15.534  1.00  0.00
ATOM    965  OP1   C A  46      11.787  11.245 -15.741  1.00  0.00
ATOM    966  OP2   C A  46       9.570  10.308 -16.699  1.00  0.00
ATOM    967  O5'   C A  46      10.785   9.167 -14.844  1.00  0.00
ATOM    968  C5'   C A  46      11.863   8.342 -15.288  1.00  0.00
ATOM    969  C4'   C A  46      11.640   6.935 -14.806  1.00  0.00
ATOM    970  O4'   C A  46      10.253   6.946 -14.434  1.00  0.00
ATOM    971  C3'   C A  46      11.597   5.784 -15.775  1.00  0.00
ATOM    972  O3'   C A  46      12.908   5.263 -16.113  1.00  0.00
ATOM    973  C2'   C A  46      10.783   4.794 -14.956  1.00  0.00
ATOM    974  O2'   C A  46      11.536   4.385 -13.811  1.00  0.00
ATOM    975  C1'   C A  46       9.654   5.668 -14.523  1.00  0.00
ATOM    976  N1    C A  46       8.470   5.885 -15.349  1.00  0.00
ATOM    977  C2    C A  46       7.466   4.916 -15.452  1.00  0.00
ATOM    978  O2    C A  46       7.658   3.799 -14.943  1.00  0.00
ATOM    979  N3    C A  46       6.318   5.223 -16.102  1.00  0.00
ATOM    980  C4    C A  46       6.156   6.436 -16.633  1.00  0.00
ATOM    981  N4    C A  46       5.007   6.692 -17.264  1.00  0.00
ATOM    982  C5    C A  46       7.161   7.431 -16.540  1.00  0.00
ATOM    983  C6    C A  46       8.294   7.124 -15.897  1.00  0.00
ATOM    984  P     G A  47      12.906   4.986 -17.460  1.00  0.00
ATOM    985  OP1   G A  47      14.285   4.468 -17.675  1.00  0.00
ATOM    986  OP2   G A  47      12.270   5.857 -18.495  1.00  0.00
ATOM    987  O5'   G A  47      11.938   3.735 -17.220  1.00  0.00
ATOM    988  C5'   G A  47      12.256   2.725 -16.262  1.00  0.00
ATOM    989  C4'   G A  47      11.284   1.569 -16.367  1.00  0.00
ATOM    990  O4'   G A  47       9.934   2.041 -16.108  1.00  0.00
ATOM    991  C3'   G A  47      11.189   0.937 -17.746  1.00  0.00
ATOM    992  O3'   G A  47      12.221  -0.031 -17.928  1.00  0.00
ATOM    993  C2'   G A  47       9.802   0.303 -17.726  1.00  0.00
ATOM    994  O2'   G A  47       9.788  -0.940 -17.057  1.00  0.00
ATOM    995  C1'   G A  47       9.007   1.321 -16.912  1.00  0.00
ATOM    996  N9    G A  47       8.252   2.238 -17.733  1.00  0.00
ATOM    997  C8    G A  47       8.535   3.518 -18.144  1.00  0.00
ATOM    998  N7    G A  47       7.689   3.976 -19.026  1.00  0.00
ATOM    999  C5    G A  47       6.791   2.940 -19.209  1.00  0.00
ATOM   1000  C6    G A  47       5.650   2.845 -20.047  1.00  0.00
ATOM   1001  O6    G A  47       5.195   3.696 -20.821  1.00  0.00
ATOM   1002  N1    G A  47       5.018   1.610 -19.927  1.00  0.00
ATOM   1003  C2    G A  47       5.433   0.593 -19.101  1.00  0.00
ATOM   1004  N2    G A  47       4.694  -0.524 -19.121  1.00  0.00
ATOM   1005  N3    G A  47       6.491   0.667 -18.317  1.00  0.00
ATOM   1006  C4    G A  47       7.121   1.857 -18.418  1.00  0.00
ATOM   1007  P     U A  48      12.441  -0.687 -19.441  1.00  0.00
ATOM   1008  OP1   U A  48      13.652  -1.508 -19.183  1.00  0.00
ATOM   1009  OP2   U A  48      12.565   0.592 -20.186  1.00  0.00
ATOM   1010  O5'   U A  48      11.371  -1.586 -20.207  1.00  0.00
ATOM   1011  C5'   U A  48      10.862  -2.802 -19.616  1.00  0.00
ATOM   1012  C4'   U A  48       9.631  -3.271 -20.355  1.00  0.00
ATOM   1013  O4'   U A  48       8.556  -2.309 -20.200  1.00  0.00
ATOM   1014  C3'   U A  48       9.789  -3.427 -21.856  1.00  0.00
ATOM   1015  O3'   U A  48      10.392  -4.690 -22.120  1.00  0.00
ATOM   1016  C2'   U A  48       8.347  -3.328 -22.342  1.00  0.00
ATOM   1017  O2'   U A  48       7.634  -4.539 -22.208  1.00  0.00
ATOM   1018  C1'   U A  48       7.760  -2.292 -21.373  1.00  0.00
ATOM   1019  N1    U A  48       7.797  -0.893 -22.075  1.00  0.00
ATOM   1020  C2    U A  48       6.648  -0.477 -22.720  1.00  0.00
ATOM   1021  O2    U A  48       5.668  -1.188 -22.856  1.00  0.00
ATOM   1022  N3    U A  48       6.686   0.808 -23.204  1.00  0.00
ATOM   1023  C4    U A  48       7.735   1.699 -23.110  1.00  0.00
ATOM   1024  O4    U A  48       7.620   2.822 -23.594  1.00  0.00
ATOM   1025  C5    U A  48       8.892   1.193 -22.428  1.00  0.00
ATOM   1026  C6    U A  48       8.882  -0.054 -21.947  1.00  0.00
ATOM   1027  P     A A  49      10.832  -4.839 -23.891  1.00  0.00
ATOM   1028  OP1   A A  49      11.702  -5.332 -24.977  1.00  0.00
ATOM   1029  OP2   A A  49       9.472  -4.371 -24.196  1.00  0.00
ATOM   1030  O5'   A A  49      10.725  -5.975 -22.792  1.00  0.00
ATOM   1031  C5'   A A  49      10.585  -7.330 -23.179  1.00  0.00
ATOM   1032  C4'   A A  49      10.987  -8.265 -22.067  1.00  0.00
ATOM   1033  O4'   A A  49      12.429  -8.250 -21.887  1.00  0.00
ATOM   1034  C3'   A A  49      10.390  -7.818 -20.770  1.00  0.00
ATOM   1035  O3'   A A  49       9.146  -8.452 -20.481  1.00  0.00
ATOM   1036  C2'   A A  49      11.417  -8.082 -19.745  1.00  0.00
ATOM   1037  O2'   A A  49      11.241  -9.382 -19.168  1.00  0.00
ATOM   1038  C1'   A A  49      12.724  -8.036 -20.480  1.00  0.00
ATOM   1039  N9    A A  49      13.342  -6.567 -20.320  1.00  0.00
ATOM   1040  C8    A A  49      13.546  -5.580 -21.249  1.00  0.00
ATOM   1041  N7    A A  49      14.140  -4.514 -20.767  1.00  0.00
ATOM   1042  C5    A A  49      14.338  -4.820 -19.430  1.00  0.00
ATOM   1043  C6    A A  49      14.921  -4.102 -18.371  1.00  0.00
ATOM   1044  N6    A A  49      15.433  -2.877 -18.503  1.00  0.00
ATOM   1045  N1    A A  49      14.960  -4.695 -17.159  1.00  0.00
ATOM   1046  C2    A A  49      14.447  -5.924 -17.028  1.00  0.00
ATOM   1047  N3    A A  49      13.874  -6.698 -17.947  1.00  0.00
ATOM   1048  C4    A A  49      13.850  -6.081 -19.140  1.00  0.00
ATOM   1049  P     A A  50       7.875  -7.516 -19.678  1.00  0.00
ATOM   1050  OP1   A A  50       6.769  -8.492 -19.765  1.00  0.00
ATOM   1051  OP2   A A  50       7.749  -6.195 -20.342  1.00  0.00
ATOM   1052  O5'   A A  50       8.196  -7.306 -18.134  1.00  0.00
ATOM   1053  C5'   A A  50       8.370  -8.432 -17.284  1.00  0.00
ATOM   1054  C4'   A A  50       9.034  -8.023 -16.003  1.00  0.00
ATOM   1055  O4'   A A  50      10.331  -7.457 -16.317  1.00  0.00
ATOM   1056  C3'   A A  50       8.343  -6.929 -15.207  1.00  0.00
ATOM   1057  O3'   A A  50       7.255  -7.430 -14.415  1.00  0.00
ATOM   1058  C2'   A A  50       9.501  -6.411 -14.360  1.00  0.00
ATOM   1059  O2'   A A  50       9.785  -7.222 -13.237  1.00  0.00
ATOM   1060  C1'   A A  50      10.651  -6.456 -15.369  1.00  0.00
ATOM   1061  N9    A A  50      10.733  -5.178 -16.040  1.00  0.00
ATOM   1062  C8    A A  50      10.162  -4.844 -17.240  1.00  0.00
ATOM   1063  N7    A A  50      10.428  -3.619 -17.629  1.00  0.00
ATOM   1064  C5    A A  50      11.226  -3.115 -16.615  1.00  0.00
ATOM   1065  C6    A A  50      11.841  -1.864 -16.428  1.00  0.00
ATOM   1066  N6    A A  50      11.741  -0.854 -17.296  1.00  0.00
ATOM   1067  N1    A A  50      12.570  -1.685 -15.306  1.00  0.00
ATOM   1068  C2    A A  50      12.671  -2.698 -14.438  1.00  0.00
ATOM   1069  N3    A A  50      12.141  -3.918 -14.503  1.00  0.00
ATOM   1070  C4    A A  50      11.422  -4.063 -15.629  1.00  0.00
ATOM   1071  P     A A  51       5.981  -6.501 -14.122  1.00  0.00
ATOM   1072  OP1   A A  51       5.105  -7.342 -13.269  1.00  0.00
ATOM   1073  OP2   A A  51       5.375  -5.464 -14.984  1.00  0.00
ATOM   1074  O5'   A A  51       7.043  -5.768 -13.190  1.00  0.00
ATOM   1075  C5'   A A  51       7.864  -6.518 -12.282  1.00  0.00
ATOM   1076  C4'   A A  51       8.656  -5.588 -11.392  1.00  0.00
ATOM   1077  O4'   A A  51       9.661  -4.872 -12.159  1.00  0.00
ATOM   1078  C3'   A A  51       7.853  -4.503 -10.696  1.00  0.00
ATOM   1079  O3'   A A  51       7.262  -4.990  -9.508  1.00  0.00
ATOM   1080  C2'   A A  51       8.905  -3.445 -10.400  1.00  0.00
ATOM   1081  O2'   A A  51       9.621  -3.716  -9.215  1.00  0.00
ATOM   1082  C1'   A A  51       9.839  -3.576 -11.607  1.00  0.00
ATOM   1083  N9    A A  51       9.538  -2.548 -12.616  1.00  0.00
ATOM   1084  C8    A A  51       8.753  -2.551 -13.740  1.00  0.00
ATOM   1085  N7    A A  51       8.611  -1.368 -14.289  1.00  0.00
ATOM   1086  C5    A A  51       9.352  -0.531 -13.470  1.00  0.00
ATOM   1087  C6    A A  51       9.605   0.851 -13.512  1.00  0.00
ATOM   1088  N6    A A  51       9.117   1.664 -14.452  1.00  0.00
ATOM   1089  N1    A A  51      10.386   1.374 -12.542  1.00  0.00
ATOM   1090  C2    A A  51      10.875   0.559 -11.601  1.00  0.00
ATOM   1091  N3    A A  51      10.708  -0.754 -11.457  1.00  0.00
ATOM   1092  C4    A A  51       9.928  -1.243 -12.435  1.00  0.00
ATOM   1093  P     U A  52       5.878  -3.878  -8.923  1.00  0.00
ATOM   1094  OP1   U A  52       6.372  -4.118  -7.580  1.00  0.00
ATOM   1095  OP2   U A  52       4.954  -4.890  -9.569  1.00  0.00
ATOM   1096  O5'   U A  52       5.151  -2.433  -8.999  1.00  0.00
ATOM   1097  C5'   U A  52       5.371  -1.382  -8.022  1.00  0.00
ATOM   1098  C4'   U A  52       6.451  -0.370  -8.497  1.00  0.00
ATOM   1099  O4'   U A  52       6.106   0.307  -9.736  1.00  0.00
ATOM   1100  C3'   U A  52       6.624   0.790  -7.507  1.00  0.00
ATOM   1101  O3'   U A  52       7.541   0.432  -6.464  1.00  0.00
ATOM   1102  C2'   U A  52       7.187   1.909  -8.371  1.00  0.00
ATOM   1103  O2'   U A  52       8.562   1.648  -8.639  1.00  0.00
ATOM   1104  C1'   U A  52       6.388   1.725  -9.646  1.00  0.00
ATOM   1105  N1    U A  52       5.106   2.471  -9.669  1.00  0.00
ATOM   1106  C2    U A  52       5.181   3.850  -9.704  1.00  0.00
ATOM   1107  O2    U A  52       6.235   4.459  -9.671  1.00  0.00
ATOM   1108  N3    U A  52       3.970   4.496  -9.779  1.00  0.00
ATOM   1109  C4    U A  52       2.720   3.914  -9.821  1.00  0.00
ATOM   1110  O4    U A  52       1.723   4.628  -9.889  1.00  0.00
ATOM   1111  C5    U A  52       2.726   2.479  -9.779  1.00  0.00
ATOM   1112  C6    U A  52       3.889   1.826  -9.706  1.00  0.00
ATOM   1113  P     G A  53       7.179   0.629  -5.019  1.00  0.00
ATOM   1114  OP1   G A  53       8.400   0.022  -4.293  1.00  0.00
ATOM   1115  OP2   G A  53       5.853   0.537  -4.411  1.00  0.00
ATOM   1116  O5'   G A  53       7.475   2.188  -5.079  1.00  0.00
ATOM   1117  C5'   G A  53       8.669   2.595  -5.687  1.00  0.00
ATOM   1118  C4'   G A  53       8.672   4.070  -5.874  1.00  0.00
ATOM   1119  O4'   G A  53       7.769   4.427  -6.977  1.00  0.00
ATOM   1120  C3'   G A  53       8.143   4.879  -4.675  1.00  0.00
ATOM   1121  O3'   G A  53       9.175   5.056  -3.694  1.00  0.00
ATOM   1122  C2'   G A  53       7.787   6.209  -5.362  1.00  0.00
ATOM   1123  O2'   G A  53       8.975   6.893  -5.748  1.00  0.00
ATOM   1124  C1'   G A  53       7.145   5.689  -6.679  1.00  0.00
ATOM   1125  N9    G A  53       5.664   5.485  -6.513  1.00  0.00
ATOM   1126  C8    G A  53       4.952   4.312  -6.439  1.00  0.00
ATOM   1127  N7    G A  53       3.660   4.494  -6.415  1.00  0.00
ATOM   1128  C5    G A  53       3.505   5.866  -6.479  1.00  0.00
ATOM   1129  C6    G A  53       2.332   6.664  -6.487  1.00  0.00
ATOM   1130  O6    G A  53       1.153   6.292  -6.438  1.00  0.00
ATOM   1131  N1    G A  53       2.627   8.022  -6.561  1.00  0.00
ATOM   1132  C2    G A  53       3.895   8.548  -6.620  1.00  0.00
ATOM   1133  N2    G A  53       3.979   9.884  -6.688  1.00  0.00
ATOM   1134  N3    G A  53       4.994   7.820  -6.612  1.00  0.00
ATOM   1135  C4    G A  53       4.733   6.498  -6.540  1.00  0.00
ATOM   1136  P     U A  54       8.765   5.173  -2.066  1.00  0.00
ATOM   1137  OP1   U A  54      10.082   5.069  -1.389  1.00  0.00
ATOM   1138  OP2   U A  54       7.667   4.235  -1.686  1.00  0.00
ATOM   1139  O5'   U A  54       8.195   6.634  -1.855  1.00  0.00
ATOM   1140  C5'   U A  54       8.952   7.764  -2.225  1.00  0.00
ATOM   1141  C4'   U A  54       8.115   9.003  -2.060  1.00  0.00
ATOM   1142  O4'   U A  54       7.153   9.090  -3.142  1.00  0.00
ATOM   1143  C3'   U A  54       7.280   9.086  -0.792  1.00  0.00
ATOM   1144  O3'   U A  54       8.044   9.508   0.340  1.00  0.00
ATOM   1145  C2'   U A  54       6.181  10.062  -1.199  1.00  0.00
ATOM   1146  O2'   U A  54       6.579  11.411  -1.070  1.00  0.00
ATOM   1147  C1'   U A  54       5.978   9.717  -2.680  1.00  0.00
ATOM   1148  N1    U A  54       4.885   8.776  -2.848  1.00  0.00
ATOM   1149  C2    U A  54       3.616   9.278  -3.070  1.00  0.00
ATOM   1150  O2    U A  54       3.388  10.466  -3.215  1.00  0.00
ATOM   1151  N3    U A  54       2.618   8.335  -3.115  1.00  0.00
ATOM   1152  C4    U A  54       2.757   6.972  -2.964  1.00  0.00
ATOM   1153  O4    U A  54       1.765   6.251  -3.031  1.00  0.00
ATOM   1154  C5    U A  54       4.104   6.529  -2.736  1.00  0.00
ATOM   1155  C6    U A  54       5.094   7.424  -2.687  1.00  0.00
ATOM   1156  P     C A  55       7.365   9.499   1.823  1.00  0.00
ATOM   1157  OP1   C A  55       8.386   9.756   2.874  1.00  0.00
ATOM   1158  OP2   C A  55       6.714   8.164   1.735  1.00  0.00
ATOM   1159  O5'   C A  55       6.204  10.591   1.957  1.00  0.00
ATOM   1160  C5'   C A  55       6.508  12.002   1.969  1.00  0.00
ATOM   1161  C4'   C A  55       5.278  12.815   1.631  1.00  0.00
ATOM   1162  O4'   C A  55       4.711  12.313   0.390  1.00  0.00
ATOM   1163  C3'   C A  55       4.106  12.760   2.602  1.00  0.00
ATOM   1164  O3'   C A  55       4.277  13.634   3.716  1.00  0.00
ATOM   1165  C2'   C A  55       2.953  13.203   1.712  1.00  0.00
ATOM   1166  O2'   C A  55       2.932  14.598   1.483  1.00  0.00
ATOM   1167  C1'   C A  55       3.303  12.492   0.402  1.00  0.00
ATOM   1168  N1    C A  55       2.673  11.200   0.360  1.00  0.00
ATOM   1169  C2    C A  55       1.276  11.157   0.278  1.00  0.00
ATOM   1170  O2    C A  55       0.650  12.227   0.188  1.00  0.00
ATOM   1171  N3    C A  55       0.651   9.956   0.299  1.00  0.00
ATOM   1172  C4    C A  55       1.364   8.834   0.398  1.00  0.00
ATOM   1173  N4    C A  55       0.704   7.673   0.416  1.00  0.00
ATOM   1174  C5    C A  55       2.780   8.856   0.482  1.00  0.00
ATOM   1175  C6    C A  55       3.394  10.044   0.461  1.00  0.00
ATOM   1176  P     C A  56       3.818  13.163   5.145  1.00  0.00
ATOM   1177  OP1   C A  56       4.185  13.950   6.352  1.00  0.00
ATOM   1178  OP2   C A  56       3.684  11.686   5.247  1.00  0.00
ATOM   1179  O5'   C A  56       2.430  13.707   4.562  1.00  0.00
ATOM   1180  C5'   C A  56       2.152  15.110   4.442  1.00  0.00
ATOM   1181  C4'   C A  56       0.681  15.343   4.121  1.00  0.00
ATOM   1182  O4'   C A  56       0.339  14.578   2.932  1.00  0.00
ATOM   1183  C3'   C A  56      -0.335  14.887   5.165  1.00  0.00
ATOM   1184  O3'   C A  56      -0.551  15.839   6.204  1.00  0.00
ATOM   1185  C2'   C A  56      -1.587  14.632   4.332  1.00  0.00
ATOM   1186  O2'   C A  56      -2.363  15.784   4.069  1.00  0.00
ATOM   1187  C1'   C A  56      -0.984  14.078   3.042  1.00  0.00
ATOM   1188  N1    C A  56      -1.059  12.694   3.236  1.00  0.00
ATOM   1189  C2    C A  56      -2.248  11.969   3.096  1.00  0.00
ATOM   1190  O2    C A  56      -3.310  12.590   2.917  1.00  0.00
ATOM   1191  N3    C A  56      -2.207  10.617   3.161  1.00  0.00
ATOM   1192  C4    C A  56      -1.045   9.993   3.355  1.00  0.00
ATOM   1193  N4    C A  56      -1.054   8.659   3.412  1.00  0.00
ATOM   1194  C5    C A  56       0.171  10.709   3.499  1.00  0.00
ATOM   1195  C6    C A  56       0.126  12.044   3.435  1.00  0.00
ATOM   1196  P     G A  57      -0.435  15.305   7.435  1.00  0.00
ATOM   1197  OP1   G A  57       0.050  16.411   8.304  1.00  0.00
ATOM   1198  OP2   G A  57       0.366  14.055   7.322  1.00  0.00
ATOM   1199  O5'   G A  57      -1.920  14.926   7.874  1.00  0.00
ATOM   1200  C5'   G A  57      -2.946  15.934   7.904  1.00  0.00
ATOM   1201  C4'   G A  57      -4.319  15.325   7.700  1.00  0.00
ATOM   1202  O4'   G A  57      -4.315  14.489   6.514  1.00  0.00
ATOM   1203  C3'   G A  57      -4.889  14.430   8.792  1.00  0.00
ATOM   1204  O3'   G A  57      -5.496  15.172   9.837  1.00  0.00
ATOM   1205  C2'   G A  57      -5.937  13.645   8.020  1.00  0.00
ATOM   1206  O2'   G A  57      -7.094  14.418   7.787  1.00  0.00
ATOM   1207  C1'   G A  57      -5.224  13.411   6.687  1.00  0.00
ATOM   1208  N9    G A  57      -4.427  12.157   6.768  1.00  0.00
ATOM   1209  C8    G A  57      -3.056  12.085   6.815  1.00  0.00
ATOM   1210  N7    G A  57      -2.605  10.860   6.850  1.00  0.00
ATOM   1211  C5    G A  57      -3.742  10.075   6.822  1.00  0.00
ATOM   1212  C6    G A  57      -3.891   8.664   6.840  1.00  0.00
ATOM   1213  O6    G A  57      -3.006   7.801   6.885  1.00  0.00
ATOM   1214  N1    G A  57      -5.229   8.281   6.800  1.00  0.00
ATOM   1215  C2    G A  57      -6.293   9.150   6.748  1.00  0.00
ATOM   1216  N2    G A  57      -7.510   8.593   6.714  1.00  0.00
ATOM   1217  N3    G A  57      -6.170  10.463   6.732  1.00  0.00
ATOM   1218  C4    G A  57      -4.880  10.858   6.771  1.00  0.00
ATOM   1219  P     A A  58      -5.683  14.479  11.269  1.00  0.00
ATOM   1220  OP1   A A  58      -6.151  15.720  11.920  1.00  0.00
ATOM   1221  OP2   A A  58      -4.356  13.919  11.613  1.00  0.00
ATOM   1222  O5'   A A  58      -6.712  13.311  11.633  1.00  0.00
ATOM   1223  C5'   A A  58      -8.095  13.527  11.395  1.00  0.00
ATOM   1224  C4'   A A  58      -8.805  12.261  10.981  1.00  0.00
ATOM   1225  O4'   A A  58      -8.127  11.646   9.854  1.00  0.00
ATOM   1226  C3'   A A  58      -8.830  11.136  12.001  1.00  0.00
ATOM   1227  O3'   A A  58      -9.730  11.348  13.074  1.00  0.00
ATOM   1228  C2'   A A  58      -9.159   9.936  11.119  1.00  0.00
ATOM   1229  O2'   A A  58     -10.509   9.969  10.680  1.00  0.00
ATOM   1230  C1'   A A  58      -8.271  10.242   9.919  1.00  0.00
ATOM   1231  N9    A A  58      -6.972   9.594  10.094  1.00  0.00
ATOM   1232  C8    A A  58      -5.791  10.286  10.171  1.00  0.00
ATOM   1233  N7    A A  58      -4.728   9.517  10.192  1.00  0.00
ATOM   1234  C5    A A  58      -5.246   8.233  10.126  1.00  0.00
ATOM   1235  C6    A A  58      -4.635   6.967  10.110  1.00  0.00
ATOM   1236  N6    A A  58      -3.314   6.782  10.161  1.00  0.00
ATOM   1237  N1    A A  58      -5.440   5.885  10.039  1.00  0.00
ATOM   1238  C2    A A  58      -6.764   6.071   9.987  1.00  0.00
ATOM   1239  N3    A A  58      -7.454   7.209   9.994  1.00  0.00
ATOM   1240  C4    A A  58      -6.626   8.265  10.066  1.00  0.00
ATOM   1241  P     C A  59      -9.143  11.331  14.431  1.00  0.00
ATOM   1242  OP1   C A  59     -10.342  12.152  14.110  1.00  0.00
ATOM   1243  OP2   C A  59      -8.104  11.864  15.337  1.00  0.00
ATOM   1244  O5'   C A  59      -9.638   9.965  15.073  1.00  0.00
ATOM   1245  C5'   C A  59      -9.842   8.833  14.259  1.00  0.00
ATOM   1246  C4'   C A  59     -10.513   7.709  15.016  1.00  0.00
ATOM   1247  O4'   C A  59     -10.442   6.584  14.109  1.00  0.00
ATOM   1248  C3'   C A  59      -9.846   7.258  16.321  1.00  0.00
ATOM   1249  O3'   C A  59     -10.641   7.711  17.437  1.00  0.00
ATOM   1250  C2'   C A  59      -9.855   5.729  16.212  1.00  0.00
ATOM   1251  O2'   C A  59     -11.046   5.089  16.592  1.00  0.00
ATOM   1252  C1'   C A  59      -9.746   5.527  14.709  1.00  0.00
ATOM   1253  N1    C A  59      -8.185   5.710  13.999  1.00  0.00
ATOM   1254  C2    C A  59      -7.572   4.470  14.210  1.00  0.00
ATOM   1255  O2    C A  59      -8.289   3.467  14.368  1.00  0.00
ATOM   1256  N3    C A  59      -6.219   4.399  14.237  1.00  0.00
ATOM   1257  C4    C A  59      -5.490   5.502  14.063  1.00  0.00
ATOM   1258  N4    C A  59      -4.161   5.383  14.097  1.00  0.00
ATOM   1259  C5    C A  59      -6.092   6.768  13.848  1.00  0.00
ATOM   1260  C6    C A  59      -7.428   6.834  13.822  1.00  0.00
ATOM   1261  P     U A  60     -10.042   8.068  18.883  1.00  0.00
ATOM   1262  OP1   U A  60     -11.356   8.565  19.372  1.00  0.00
ATOM   1263  OP2   U A  60      -8.884   8.952  18.591  1.00  0.00
ATOM   1264  O5'   U A  60      -9.438   6.979  19.888  1.00  0.00
ATOM   1265  C5'   U A  60     -10.263   5.967  20.421  1.00  0.00
ATOM   1266  C4'   U A  60      -9.508   4.654  20.421  1.00  0.00
ATOM   1267  O4'   U A  60      -9.048   4.354  19.080  1.00  0.00
ATOM   1268  C3'   U A  60      -8.212   4.611  21.209  1.00  0.00
ATOM   1269  O3'   U A  60      -8.470   4.552  22.604  1.00  0.00
ATOM   1270  C2'   U A  60      -7.734   3.264  20.695  1.00  0.00
ATOM   1271  O2'   U A  60      -8.534   2.220  21.200  1.00  0.00
ATOM   1272  C1'   U A  60      -8.001   3.411  19.203  1.00  0.00
ATOM   1273  N1    U A  60      -6.893   3.905  18.470  1.00  0.00
ATOM   1274  C2    U A  60      -5.778   3.154  18.149  1.00  0.00
ATOM   1275  O2    U A  60      -5.601   2.020  18.558  1.00  0.00
ATOM   1276  N3    U A  60      -4.872   3.780  17.327  1.00  0.00
ATOM   1277  C4    U A  60      -4.967   5.054  16.807  1.00  0.00
ATOM   1278  O4    U A  60      -4.071   5.480  16.082  1.00  0.00
ATOM   1279  C5    U A  60      -6.152   5.770  17.187  1.00  0.00
ATOM   1280  C6    U A  60      -7.049   5.185  17.985  1.00  0.00
ATOM   1281  P     A A  61      -7.366   5.221  23.791  1.00  0.00
ATOM   1282  OP1   A A  61      -7.832   5.117  25.203  1.00  0.00
ATOM   1283  OP2   A A  61      -7.146   6.577  23.211  1.00  0.00
ATOM   1284  O5'   A A  61      -6.060   4.334  23.645  1.00  0.00
ATOM   1285  C5'   A A  61      -6.044   3.014  24.201  1.00  0.00
ATOM   1286  C4'   A A  61      -4.726   2.350  23.954  1.00  0.00
ATOM   1287  O4'   A A  61      -4.667   1.974  22.553  1.00  0.00
ATOM   1288  C3'   A A  61      -3.457   3.177  24.184  1.00  0.00
ATOM   1289  O3'   A A  61      -3.056   3.402  25.583  1.00  0.00
ATOM   1290  C2'   A A  61      -2.466   2.385  23.329  1.00  0.00
ATOM   1291  O2'   A A  61      -2.108   1.155  23.916  1.00  0.00
ATOM   1292  C1'   A A  61      -3.315   2.039  22.100  1.00  0.00
ATOM   1293  N9    A A  61      -3.160   3.060  21.113  1.00  0.00
ATOM   1294  C8    A A  61      -4.008   4.092  20.806  1.00  0.00
ATOM   1295  N7    A A  61      -3.559   4.880  19.857  1.00  0.00
ATOM   1296  C5    A A  61      -2.334   4.328  19.520  1.00  0.00
ATOM   1297  C6    A A  61      -1.358   4.697  18.578  1.00  0.00
ATOM   1298  N6    A A  61      -1.472   5.754  17.770  1.00  0.00
ATOM   1299  N1    A A  61      -0.247   3.934  18.494  1.00  0.00
ATOM   1300  C2    A A  61      -0.134   2.875  19.303  1.00  0.00
ATOM   1301  N3    A A  61      -0.982   2.427  20.227  1.00  0.00
ATOM   1302  C4    A A  61      -2.074   3.208  20.286  1.00  0.00
ATOM   1303  P     U A  62      -2.213   4.753  25.987  1.00  0.00
ATOM   1304  OP1   U A  62      -2.154   4.984  27.455  1.00  0.00
ATOM   1305  OP2   U A  62      -2.605   5.870  25.086  1.00  0.00
ATOM   1306  O5'   U A  62      -0.792   4.212  25.509  1.00  0.00
ATOM   1307  C5'   U A  62      -0.344   2.911  25.882  1.00  0.00
ATOM   1308  C4'   U A  62       0.817   2.487  25.014  1.00  0.00
ATOM   1309  O4'   U A  62       0.397   2.446  23.624  1.00  0.00
ATOM   1310  C3'   U A  62       2.008   3.429  25.000  1.00  0.00
ATOM   1311  O3'   U A  62       2.851   3.197  26.117  1.00  0.00
ATOM   1312  C2'   U A  62       2.693   3.053  23.693  1.00  0.00
ATOM   1313  O2'   U A  62       3.463   1.871  23.788  1.00  0.00
ATOM   1314  C1'   U A  62       1.486   2.807  22.786  1.00  0.00
ATOM   1315  N1    U A  62       1.152   3.944  22.032  1.00  0.00
ATOM   1316  C2    U A  62       1.882   4.255  20.901  1.00  0.00
ATOM   1317  O2    U A  62       2.825   3.587  20.515  1.00  0.00
ATOM   1318  N3    U A  62       1.469   5.382  20.234  1.00  0.00
ATOM   1319  C4    U A  62       0.421   6.212  20.577  1.00  0.00
ATOM   1320  O4    U A  62       0.170   7.190  19.877  1.00  0.00
ATOM   1321  C5    U A  62      -0.287   5.823  21.763  1.00  0.00
ATOM   1322  C6    U A  62       0.094   4.731  22.431  1.00  0.00
ATOM   1323  P     U A  63       3.886   4.226  26.438  1.00  0.00
ATOM   1324  OP1   U A  63       4.047   4.006  27.894  1.00  0.00
ATOM   1325  OP2   U A  63       3.274   5.483  25.941  1.00  0.00
ATOM   1326  O5'   U A  63       5.293   4.170  25.664  1.00  0.00
ATOM   1327  C5'   U A  63       5.784   2.956  25.108  1.00  0.00
ATOM   1328  C4'   U A  63       6.558   3.167  23.823  1.00  0.00
ATOM   1329  O4'   U A  63       5.650   3.407  22.715  1.00  0.00
ATOM   1330  C3'   U A  63       7.536   4.334  23.802  1.00  0.00
ATOM   1331  O3'   U A  63       8.797   3.967  24.329  1.00  0.00
ATOM   1332  C2'   U A  63       7.591   4.748  22.331  1.00  0.00
ATOM   1333  O2'   U A  63       8.595   4.044  21.615  1.00  0.00
ATOM   1334  C1'   U A  63       6.216   4.326  21.806  1.00  0.00
ATOM   1335  N1    U A  63       5.268   5.460  21.706  1.00  0.00
ATOM   1336  C2    U A  63       5.303   6.216  20.549  1.00  0.00
ATOM   1337  O2    U A  63       6.023   5.950  19.604  1.00  0.00
ATOM   1338  N3    U A  63       4.460   7.301  20.539  1.00  0.00
ATOM   1339  C4    U A  63       3.605   7.698  21.546  1.00  0.00
ATOM   1340  O4    U A  63       2.908   8.697  21.389  1.00  0.00
ATOM   1341  C5    U A  63       3.627   6.863  22.714  1.00  0.00
ATOM   1342  C6    U A  63       4.437   5.801  22.751  1.00  0.00
ATOM   1343  P     C A  64       9.753   5.051  24.987  1.00  0.00
ATOM   1344  OP1   C A  64      10.977   4.517  25.625  1.00  0.00
ATOM   1345  OP2   C A  64       8.850   5.963  25.727  1.00  0.00
ATOM   1346  O5'   C A  64      10.152   5.874  23.673  1.00  0.00
ATOM   1347  C5'   C A  64      11.133   5.314  22.817  1.00  0.00
ATOM   1348  C4'   C A  64      10.992   5.786  21.393  1.00  0.00
ATOM   1349  O4'   C A  64       9.596   5.996  21.058  1.00  0.00
ATOM   1350  C3'   C A  64      11.613   7.130  21.063  1.00  0.00
ATOM   1351  O3'   C A  64      13.022   7.100  20.978  1.00  0.00
ATOM   1352  C2'   C A  64      10.927   7.458  19.747  1.00  0.00
ATOM   1353  O2'   C A  64      11.440   6.660  18.692  1.00  0.00
ATOM   1354  C1'   C A  64       9.506   6.994  20.059  1.00  0.00
ATOM   1355  N1    C A  64       8.799   8.225  20.457  1.00  0.00
ATOM   1356  C2    C A  64       8.416   9.264  19.602  1.00  0.00
ATOM   1357  O2    C A  64       8.955   9.349  18.485  1.00  0.00
ATOM   1358  N3    C A  64       7.474  10.145  20.015  1.00  0.00
ATOM   1359  C4    C A  64       6.923  10.015  21.223  1.00  0.00
ATOM   1360  N4    C A  64       5.998  10.907  21.586  1.00  0.00
ATOM   1361  C5    C A  64       7.297   8.969  22.104  1.00  0.00
ATOM   1362  C6    C A  64       8.228   8.101  21.692  1.00  0.00
ATOM   1363  P     C A  65      13.700   8.192  21.664  1.00  0.00
ATOM   1364  OP1   C A  65      15.084   7.651  21.602  1.00  0.00
ATOM   1365  OP2   C A  65      13.193   8.899  22.867  1.00  0.00
ATOM   1366  O5'   C A  65      13.490   9.179  20.427  1.00  0.00
ATOM   1367  C5'   C A  65      14.133   8.958  19.200  1.00  0.00
ATOM   1368  C4'   C A  65      13.871  10.144  18.327  1.00  0.00
ATOM   1369  O4'   C A  65      12.437  10.315  18.207  1.00  0.00
ATOM   1370  C3'   C A  65      14.290  11.475  18.938  1.00  0.00
ATOM   1371  O3'   C A  65      15.667  11.677  18.833  1.00  0.00
ATOM   1372  C2'   C A  65      13.491  12.432  18.066  1.00  0.00
ATOM   1373  O2'   C A  65      14.003  12.497  16.744  1.00  0.00
ATOM   1374  C1'   C A  65      12.161  11.709  18.049  1.00  0.00
ATOM   1375  N1    C A  65      11.218  12.135  19.085  1.00  0.00
ATOM   1376  C2    C A  65      10.415  13.263  18.877  1.00  0.00
ATOM   1377  O2    C A  65      10.568  13.922  17.834  1.00  0.00
ATOM   1378  N3    C A  65       9.499  13.602  19.815  1.00  0.00
ATOM   1379  C4    C A  65       9.370  12.866  20.919  1.00  0.00
ATOM   1380  N4    C A  65       8.453  13.238  21.815  1.00  0.00
ATOM   1381  C5    C A  65      10.174  11.720  21.149  1.00  0.00
ATOM   1382  C6    C A  65      11.078  11.388  20.220  1.00  0.00
ATOM   1383  P     A A  66      16.825  12.390  19.270  1.00  0.00
ATOM   1384  OP1   A A  66      17.266  12.908  20.593  1.00  0.00
ATOM   1385  OP2   A A  66      15.791  11.321  19.205  1.00  0.00
ATOM   1386  O5'   A A  66      16.323  13.603  18.365  1.00  0.00
ATOM   1387  C5'   A A  66      15.304  14.470  18.839  1.00  0.00
ATOM   1388  C4'   A A  66      15.285  15.759  18.052  1.00  0.00
ATOM   1389  O4'   A A  66      14.593  15.551  16.788  1.00  0.00
ATOM   1390  C3'   A A  66      14.476  16.839  18.750  1.00  0.00
ATOM   1391  O3'   A A  66      15.264  17.531  19.707  1.00  0.00
ATOM   1392  C2'   A A  66      13.981  17.699  17.596  1.00  0.00
ATOM   1393  O2'   A A  66      14.944  18.623  17.122  1.00  0.00
ATOM   1394  C1'   A A  66      13.709  16.634  16.532  1.00  0.00
ATOM   1395  N9    A A  66      12.423  16.359  19.841  1.00  0.00
ATOM   1396  C8    A A  66      12.692  15.360  20.740  1.00  0.00
ATOM   1397  N7    A A  66      11.823  15.282  21.719  1.00  0.00
ATOM   1398  C5    A A  66      10.922  16.299  21.445  1.00  0.00
ATOM   1399  C6    A A  66       9.764  16.741  22.108  1.00  0.00
ATOM   1400  N6    A A  66       9.298  16.188  23.230  1.00  0.00
ATOM   1401  N1    A A  66       9.094  17.783  21.572  1.00  0.00
ATOM   1402  C2    A A  66       9.561  18.336  20.447  1.00  0.00
ATOM   1403  N3    A A  66      10.636  18.009  19.732  1.00  0.00
ATOM   1404  C4    A A  66      11.280  16.972  20.292  1.00  0.00
TER   
END   
