# Supplementary material for: RPocket: an intuitive database of RNA pocket topology information with RNA-ligand data resources
Source: BMC Bioinformatics. 2021 Sep 8;22:428. doi: 10.1186/s12859-021-04349-4 (PMC8424408; doi:10.1186/s12859-021-04349-4)
Supplement: Supplementary file 7 — Additional file 7. Folder S3: Nine other experimental structures and their modeling structures and pockets. [file 12859_2021_4349_MOESM7_ESM.zip › 12859_2021_4349_MOESM7_ESM/5C7W_s2.pdb]

ATOM      1  P     G A   1       0.354  31.535   6.186  1.00  0.00
ATOM      2  OP1   G A   1       1.223  31.193   7.343  1.00  0.00
ATOM      3  OP2   G A   1       0.692  31.004   4.838  1.00  0.00
ATOM      4  O5'   G A   1      -1.150  31.140   6.542  1.00  0.00
ATOM      5  C5'   G A   1      -1.763  31.631   7.734  1.00  0.00
ATOM      6  C4'   G A   1      -3.205  31.176   7.822  1.00  0.00
ATOM      7  O4'   G A   1      -4.025  31.933   6.888  1.00  0.00
ATOM      8  C3'   G A   1      -3.470  29.726   7.455  1.00  0.00
ATOM      9  O3'   G A   1      -3.213  28.822   8.513  1.00  0.00
ATOM     10  C2'   G A   1      -4.943  29.752   7.084  1.00  0.00
ATOM     11  O2'   G A   1      -5.769  29.759   8.230  1.00  0.00
ATOM     12  C1'   G A   1      -5.040  31.093   6.356  1.00  0.00
ATOM     13  N9    G A   1      -4.774  30.945   4.937  1.00  0.00
ATOM     14  C8    G A   1      -3.576  31.000   4.268  1.00  0.00
ATOM     15  N7    G A   1      -3.677  30.691   3.004  1.00  0.00
ATOM     16  C5    G A   1      -5.019  30.416   2.824  1.00  0.00
ATOM     17  C6    G A   1      -5.734  30.021   1.664  1.00  0.00
ATOM     18  O6    G A   1      -5.296  29.832   0.522  1.00  0.00
ATOM     19  N1    G A   1      -7.090  29.844   1.922  1.00  0.00
ATOM     20  C2    G A   1      -7.685  30.025   3.148  1.00  0.00
ATOM     21  N2    G A   1      -9.006  29.808   3.201  1.00  0.00
ATOM     22  N3    G A   1      -7.035  30.391   4.235  1.00  0.00
ATOM     23  C4    G A   1      -5.716  30.567   4.008  1.00  0.00
ATOM     24  P     G A   2      -2.880  27.238   8.174  1.00  0.00
ATOM     25  OP1   G A   2      -2.624  26.902   9.600  1.00  0.00
ATOM     26  OP2   G A   2      -1.937  26.833   7.080  1.00  0.00
ATOM     27  O5'   G A   2      -4.331  26.679   7.798  1.00  0.00
ATOM     28  C5'   G A   2      -5.333  26.757   8.732  1.00  0.00
ATOM     29  C4'   G A   2      -6.616  26.320   8.099  1.00  0.00
ATOM     30  O4'   G A   2      -6.835  27.192   6.981  1.00  0.00
ATOM     31  C3'   G A   2      -6.603  24.944   7.468  1.00  0.00
ATOM     32  O3'   G A   2      -6.821  23.886   8.386  1.00  0.00
ATOM     33  C2'   G A   2      -7.765  25.093   6.501  1.00  0.00
ATOM     34  O2'   G A   2      -9.007  25.055   7.172  1.00  0.00
ATOM     35  C1'   G A   2      -7.489  26.486   5.947  1.00  0.00
ATOM     36  N9    G A   2      -6.658  26.472   4.732  1.00  0.00
ATOM     37  C8    G A   2      -5.294  26.609   4.646  1.00  0.00
ATOM     38  N7    G A   2      -4.836  26.463   3.433  1.00  0.00
ATOM     39  C5    G A   2      -5.962  26.218   2.669  1.00  0.00
ATOM     40  C6    G A   2      -6.099  25.977   1.277  1.00  0.00
ATOM     41  O6    G A   2      -5.211  25.934   0.417  1.00  0.00
ATOM     42  N1    G A   2      -7.427  25.773   0.913  1.00  0.00
ATOM     43  C2    G A   2      -8.491  25.798   1.781  1.00  0.00
ATOM     44  N2    G A   2      -9.699  25.580   1.243  1.00  0.00
ATOM     45  N3    G A   2      -8.380  26.020   3.076  1.00  0.00
ATOM     46  C4    G A   2      -7.099  26.220   3.453  1.00  0.00
ATOM     47  P     A A   3      -6.277  22.622   7.971  1.00  0.00
ATOM     48  OP1   A A   3      -6.486  21.647   9.080  1.00  0.00
ATOM     49  OP2   A A   3      -4.940  22.729   7.310  1.00  0.00
ATOM     50  O5'   A A   3      -7.398  22.332   6.872  1.00  0.00
ATOM     51  C5'   A A   3      -8.779  22.234   7.239  1.00  0.00
ATOM     52  C4'   A A   3      -9.619  21.871   6.042  1.00  0.00
ATOM     53  O4'   A A   3      -9.397  22.855   5.003  1.00  0.00
ATOM     54  C3'   A A   3      -9.266  20.547   5.393  1.00  0.00
ATOM     55  O3'   A A   3      -9.997  19.471   5.952  1.00  0.00
ATOM     56  C2'   A A   3      -9.670  20.745   3.944  1.00  0.00
ATOM     57  O2'   A A   3     -11.046  20.492   3.746  1.00  0.00
ATOM     58  C1'   A A   3      -9.373  22.224   3.738  1.00  0.00
ATOM     59  N9    A A   3      -8.162  22.544   3.124  1.00  0.00
ATOM     60  C8    A A   3      -6.921  22.611   3.703  1.00  0.00
ATOM     61  N7    A A   3      -5.933  22.600   2.839  1.00  0.00
ATOM     62  C5    A A   3      -6.569  22.521   1.610  1.00  0.00
ATOM     63  C6    A A   3      -6.078  22.473   0.293  1.00  0.00
ATOM     64  N6    A A   3      -4.779  22.501  -0.014  1.00  0.00
ATOM     65  N1    A A   3      -6.980  22.395  -0.709  1.00  0.00
ATOM     66  C2    A A   3      -8.282  22.367  -0.401  1.00  0.00
ATOM     67  N3    A A   3      -8.863  22.407   0.796  1.00  0.00
ATOM     68  C4    A A   3      -7.941  22.484   1.770  1.00  0.00
ATOM     69  P     A A   4      -9.536  17.844   5.649  1.00  0.00
ATOM     70  OP1   A A   4     -10.641  17.042   6.235  1.00  0.00
ATOM     71  OP2   A A   4      -8.134  17.360   5.766  1.00  0.00
ATOM     72  O5'   A A   4      -9.847  18.055   4.104  1.00  0.00
ATOM     73  C5'   A A   4     -11.139  18.464   3.668  1.00  0.00
ATOM     74  C4'   A A   4     -11.262  18.252   2.185  1.00  0.00
ATOM     75  O4'   A A   4     -10.473  19.246   1.471  1.00  0.00
ATOM     76  C3'   A A   4     -10.681  16.933   1.723  1.00  0.00
ATOM     77  O3'   A A   4     -11.575  15.853   1.945  1.00  0.00
ATOM     78  C2'   A A   4     -10.402  17.217   0.255  1.00  0.00
ATOM     79  O2'   A A   4     -11.582  17.208  -0.528  1.00  0.00
ATOM     80  C1'   A A   4      -9.856  18.645   0.339  1.00  0.00
ATOM     81  N9    A A   4      -8.385  18.708   0.371  1.00  0.00
ATOM     82  C8    A A   4      -7.544  18.799   1.450  1.00  0.00
ATOM     83  N7    A A   4      -6.272  18.727   1.136  1.00  0.00
ATOM     84  C5    A A   4      -6.278  18.579  -0.242  1.00  0.00
ATOM     85  C6    A A   4      -5.242  18.448  -1.183  1.00  0.00
ATOM     86  N6    A A   4      -3.946  18.445  -0.862  1.00  0.00
ATOM     87  N1    A A   4      -5.589  18.317  -2.482  1.00  0.00
ATOM     88  C2    A A   4      -6.888  18.320  -2.803  1.00  0.00
ATOM     89  N3    A A   4      -7.950  18.438  -2.010  1.00  0.00
ATOM     90  C4    A A   4      -7.572  18.565  -0.727  1.00  0.00
ATOM     91  P     U A   5     -10.951  14.391   1.865  1.00  0.00
ATOM     92  OP1   U A   5     -12.045  13.407   2.009  1.00  0.00
ATOM     93  OP2   U A   5      -9.768  14.318   2.754  1.00  0.00
ATOM     94  O5'   U A   5     -10.344  14.276   0.386  1.00  0.00
ATOM     95  C5'   U A   5     -11.232  14.061  -0.698  1.00  0.00
ATOM     96  C4'   U A   5     -10.580  14.289  -2.041  1.00  0.00
ATOM     97  O4'   U A   5      -9.729  15.465  -2.009  1.00  0.00
ATOM     98  C3'   U A   5      -9.655  13.200  -2.558  1.00  0.00
ATOM     99  O3'   U A   5     -10.342  12.096  -3.107  1.00  0.00
ATOM    100  C2'   U A   5      -8.845  13.947  -3.606  1.00  0.00
ATOM    101  O2'   U A   5      -9.603  14.120  -4.795  1.00  0.00
ATOM    102  C1'   U A   5      -8.672  15.306  -2.931  1.00  0.00
ATOM    103  N1    U A   5      -7.354  15.276  -2.190  1.00  0.00
ATOM    104  C2    U A   5      -6.174  15.503  -2.872  1.00  0.00
ATOM    105  O2    U A   5      -6.102  15.517  -4.088  1.00  0.00
ATOM    106  N3    U A   5      -5.074  15.714  -2.076  1.00  0.00
ATOM    107  C4    U A   5      -5.036  15.719  -0.697  1.00  0.00
ATOM    108  O4    U A   5      -3.970  15.924  -0.122  1.00  0.00
ATOM    109  C5    U A   5      -6.300  15.475  -0.062  1.00  0.00
ATOM    110  C6    U A   5      -7.386  15.267  -0.812  1.00  0.00
ATOM    111  P     A A   6      -9.850  10.965  -2.818  1.00  0.00
ATOM    112  OP1   A A   6     -10.839   9.845  -2.723  1.00  0.00
ATOM    113  OP2   A A   6      -8.783  11.069  -1.800  1.00  0.00
ATOM    114  O5'   A A   6      -9.248  11.058  -4.328  1.00  0.00
ATOM    115  C5'   A A   6      -8.380  10.018  -4.727  1.00  0.00
ATOM    116  C4'   A A   6      -7.354  10.419  -5.759  1.00  0.00
ATOM    117  O4'   A A   6      -6.744  11.652  -5.401  1.00  0.00
ATOM    118  C3'   A A   6      -6.162   9.470  -5.625  1.00  0.00
ATOM    119  O3'   A A   6      -6.325   8.166  -6.188  1.00  0.00
ATOM    120  C2'   A A   6      -4.964  10.237  -6.125  1.00  0.00
ATOM    121  O2'   A A   6      -5.006  10.290  -7.573  1.00  0.00
ATOM    122  C1'   A A   6      -5.308  11.598  -5.599  1.00  0.00
ATOM    123  N9    A A   6      -4.702  11.899  -4.316  1.00  0.00
ATOM    124  C8    A A   6      -5.308  12.043  -3.095  1.00  0.00
ATOM    125  N7    A A   6      -4.484  12.382  -2.132  1.00  0.00
ATOM    126  C5    A A   6      -3.252  12.464  -2.763  1.00  0.00
ATOM    127  C6    A A   6      -1.967  12.781  -2.291  1.00  0.00
ATOM    128  N6    A A   6      -1.702  13.088  -1.019  1.00  0.00
ATOM    129  N1    A A   6      -0.952  12.772  -3.182  1.00  0.00
ATOM    130  C2    A A   6      -1.219  12.465  -4.456  1.00  0.00
ATOM    131  N3    A A   6      -2.384  12.151  -5.019  1.00  0.00
ATOM    132  C4    A A   6      -3.371  12.168  -4.108  1.00  0.00
ATOM    133  P     U A   7      -6.175   7.169  -5.317  1.00  0.00
ATOM    134  OP1   U A   7      -6.743   6.082  -6.148  1.00  0.00
ATOM    135  OP2   U A   7      -6.831   7.583  -4.053  1.00  0.00
ATOM    136  O5'   U A   7      -4.699   6.758  -4.855  1.00  0.00
ATOM    137  C5'   U A   7      -3.600   6.947  -5.730  1.00  0.00
ATOM    138  C4'   U A   7      -2.296   6.781  -4.995  1.00  0.00
ATOM    139  O4'   U A   7      -2.041   7.930  -4.147  1.00  0.00
ATOM    140  C3'   U A   7      -2.236   5.618  -4.023  1.00  0.00
ATOM    141  O3'   U A   7      -2.084   4.361  -4.655  1.00  0.00
ATOM    142  C2'   U A   7      -1.082   6.025  -3.118  1.00  0.00
ATOM    143  O2'   U A   7       0.163   5.897  -3.792  1.00  0.00
ATOM    144  C1'   U A   7      -1.374   7.515  -2.970  1.00  0.00
ATOM    145  N1    U A   7      -2.151   7.824  -1.765  1.00  0.00
ATOM    146  C2    U A   7      -1.561   7.638  -0.529  1.00  0.00
ATOM    147  O2    U A   7      -0.430   7.208  -0.391  1.00  0.00
ATOM    148  N3    U A   7      -2.348   7.974   0.547  1.00  0.00
ATOM    149  C4    U A   7      -3.635   8.466   0.511  1.00  0.00
ATOM    150  O4    U A   7      -4.214   8.723   1.564  1.00  0.00
ATOM    151  C5    U A   7      -4.178   8.630  -0.809  1.00  0.00
ATOM    152  C6    U A   7      -3.435   8.312  -1.872  1.00  0.00
ATOM    153  P     A A   8      -3.267   3.468  -4.372  1.00  0.00
ATOM    154  OP1   A A   8      -2.740   2.453  -5.321  1.00  0.00
ATOM    155  OP2   A A   8      -4.736   3.586  -4.155  1.00  0.00
ATOM    156  O5'   A A   8      -2.572   3.247  -2.955  1.00  0.00
ATOM    157  C5'   A A   8      -1.243   2.762  -2.877  1.00  0.00
ATOM    158  C4'   A A   8      -0.850   2.535  -1.443  1.00  0.00
ATOM    159  O4'   A A   8      -1.020   3.777  -0.707  1.00  0.00
ATOM    160  C3'   A A   8      -1.707   1.537  -0.679  1.00  0.00
ATOM    161  O3'   A A   8      -1.275   0.198  -0.914  1.00  0.00
ATOM    162  C2'   A A   8      -1.494   1.973   0.771  1.00  0.00
ATOM    163  O2'   A A   8      -0.281   1.504   1.326  1.00  0.00
ATOM    164  C1'   A A   8      -1.427   3.495   0.625  1.00  0.00
ATOM    165  N9    A A   8      -2.695   4.198   0.877  1.00  0.00
ATOM    166  C8    A A   8      -3.566   4.738  -0.033  1.00  0.00
ATOM    167  N7    A A   8      -4.650   5.243   0.508  1.00  0.00
ATOM    168  C5    A A   8      -4.479   5.018   1.865  1.00  0.00
ATOM    169  C6    A A   8      -5.279   5.319   2.981  1.00  0.00
ATOM    170  N6    A A   8      -6.459   5.938   2.900  1.00  0.00
ATOM    171  N1    A A   8      -4.818   4.957   4.197  1.00  0.00
ATOM    172  C2    A A   8      -3.635   4.338   4.278  1.00  0.00
ATOM    173  N3    A A   8      -2.794   4.003   3.303  1.00  0.00
ATOM    174  C4    A A   8      -3.281   4.375   2.107  1.00  0.00
ATOM    175  P     A A   9      -2.243  -1.079  -0.457  1.00  0.00
ATOM    176  OP1   A A   9      -1.671  -2.413  -0.744  1.00  0.00
ATOM    177  OP2   A A   9      -3.307  -0.528  -1.326  1.00  0.00
ATOM    178  O5'   A A   9      -2.792  -1.054   1.045  1.00  0.00
ATOM    179  C5'   A A   9      -2.148  -1.827   2.051  1.00  0.00
ATOM    180  C4'   A A   9      -2.620  -1.412   3.434  1.00  0.00
ATOM    181  O4'   A A   9      -2.615   0.032   3.550  1.00  0.00
ATOM    182  C3'   A A   9      -4.051  -1.792   3.780  1.00  0.00
ATOM    183  O3'   A A   9      -4.122  -3.142   4.203  1.00  0.00
ATOM    184  C2'   A A   9      -4.311  -0.826   4.930  1.00  0.00
ATOM    185  O2'   A A   9      -3.617  -1.197   6.105  1.00  0.00
ATOM    186  C1'   A A   9      -3.714   0.449   4.345  1.00  0.00
ATOM    187  N9    A A   9      -4.674   1.200   3.486  1.00  0.00
ATOM    188  C8    A A   9      -4.482   1.354   2.138  1.00  0.00
ATOM    189  N7    A A   9      -5.328   2.183   1.575  1.00  0.00
ATOM    190  C5    A A   9      -6.132   2.601   2.624  1.00  0.00
ATOM    191  C6    A A   9      -7.222   3.486   2.686  1.00  0.00
ATOM    192  N6    A A   9      -7.708   4.136   1.626  1.00  0.00
ATOM    193  N1    A A   9      -7.802   3.683   3.889  1.00  0.00
ATOM    194  C2    A A   9      -7.313   3.032   4.951  1.00  0.00
ATOM    195  N3    A A   9      -6.295   2.177   5.018  1.00  0.00
ATOM    196  C4    A A   9      -5.741   2.003   3.807  1.00  0.00
ATOM    197  P     U A  10      -5.261  -4.024   3.719  1.00  0.00
ATOM    198  OP1   U A  10      -5.330  -5.249   4.603  1.00  0.00
ATOM    199  OP2   U A  10      -5.279  -4.359   2.269  1.00  0.00
ATOM    200  O5'   U A  10      -6.354  -2.954   4.185  1.00  0.00
ATOM    201  C5'   U A  10      -7.042  -3.313   5.421  1.00  0.00
ATOM    202  C4'   U A  10      -8.354  -2.574   5.426  1.00  0.00
ATOM    203  O4'   U A  10      -8.115  -1.203   5.147  1.00  0.00
ATOM    204  C3'   U A  10      -9.390  -2.998   4.418  1.00  0.00
ATOM    205  O3'   U A  10     -10.149  -4.175   4.721  1.00  0.00
ATOM    206  C2'   U A  10     -10.278  -1.754   4.344  1.00  0.00
ATOM    207  O2'   U A  10     -11.185  -1.809   5.415  1.00  0.00
ATOM    208  C1'   U A  10      -9.256  -0.635   4.480  1.00  0.00
ATOM    209  N1    U A  10      -8.886  -0.205   3.042  1.00  0.00
ATOM    210  C2    U A  10      -9.809   0.569   2.364  1.00  0.00
ATOM    211  O2    U A  10     -10.911   0.833   2.811  1.00  0.00
ATOM    212  N3    U A  10      -9.394   1.025   1.136  1.00  0.00
ATOM    213  C4    U A  10      -8.177   0.790   0.532  1.00  0.00
ATOM    214  O4    U A  10      -7.949   1.270  -0.576  1.00  0.00
ATOM    215  C5    U A  10      -7.274  -0.022   1.298  1.00  0.00
ATOM    216  C6    U A  10      -7.652  -0.479   2.495  1.00  0.00
ATOM    217  P     C A  11     -10.145  -5.446   3.547  1.00  0.00
ATOM    218  OP1   C A  11     -10.556  -6.358   4.638  1.00  0.00
ATOM    219  OP2   C A  11     -10.066  -5.930   2.147  1.00  0.00
ATOM    220  O5'   C A  11     -11.169  -4.221   3.479  1.00  0.00
ATOM    221  C5'   C A  11     -12.497  -4.400   3.951  1.00  0.00
ATOM    222  C4'   C A  11     -13.515  -4.018   2.907  1.00  0.00
ATOM    223  O4'   C A  11     -13.247  -2.671   2.439  1.00  0.00
ATOM    224  C3'   C A  11     -13.501  -4.862   1.641  1.00  0.00
ATOM    225  O3'   C A  11     -14.227  -6.071   1.766  1.00  0.00
ATOM    226  C2'   C A  11     -14.081  -3.921   0.600  1.00  0.00
ATOM    227  O2'   C A  11     -15.494  -3.876   0.713  1.00  0.00
ATOM    228  C1'   C A  11     -13.519  -2.576   1.059  1.00  0.00
ATOM    229  N1    C A  11     -12.446  -2.136   0.342  1.00  0.00
ATOM    230  C2    C A  11     -12.625  -1.411  -0.842  1.00  0.00
ATOM    231  O2    C A  11     -13.767  -1.018  -1.135  1.00  0.00
ATOM    232  N3    C A  11     -11.553  -1.161  -1.631  1.00  0.00
ATOM    233  C4    C A  11     -10.346  -1.603  -1.277  1.00  0.00
ATOM    234  N4    C A  11      -9.319  -1.332  -2.086  1.00  0.00
ATOM    235  C5    C A  11     -10.143  -2.339  -0.082  1.00  0.00
ATOM    236  C6    C A  11     -11.205  -2.585   0.695  1.00  0.00
ATOM    237  P     G A  12     -13.550  -7.311   1.092  1.00  0.00
ATOM    238  OP1   G A  12     -14.169  -8.403   1.880  1.00  0.00
ATOM    239  OP2   G A  12     -12.096  -7.284   0.807  1.00  0.00
ATOM    240  O5'   G A  12     -14.230  -7.280  -0.353  1.00  0.00
ATOM    241  C5'   G A  12     -15.627  -7.063  -0.450  1.00  0.00
ATOM    242  C4'   G A  12     -15.990  -6.503  -1.799  1.00  0.00
ATOM    243  O4'   G A  12     -15.444  -5.165  -1.951  1.00  0.00
ATOM    244  C3'   G A  12     -15.410  -7.233  -3.000  1.00  0.00
ATOM    245  O3'   G A  12     -16.032  -8.471  -3.291  1.00  0.00
ATOM    246  C2'   G A  12     -15.557  -6.183  -4.093  1.00  0.00
ATOM    247  O2'   G A  12     -16.914  -6.033  -4.488  1.00  0.00
ATOM    248  C1'   G A  12     -15.132  -4.938  -3.313  1.00  0.00
ATOM    249  N9    G A  12     -13.677  -4.787  -3.482  1.00  0.00
ATOM    250  C8    G A  12     -12.729  -4.984  -2.508  1.00  0.00
ATOM    251  N7    G A  12     -11.536  -4.589  -2.862  1.00  0.00
ATOM    252  C5    G A  12     -11.704  -4.101  -4.145  1.00  0.00
ATOM    253  C6    G A  12     -10.766  -3.538  -5.048  1.00  0.00
ATOM    254  O6    G A  12      -9.554  -3.354  -4.878  1.00  0.00
ATOM    255  N1    G A  12     -11.359  -3.171  -6.253  1.00  0.00
ATOM    256  C2    G A  12     -12.691  -3.328  -6.551  1.00  0.00
ATOM    257  N2    G A  12     -13.078  -2.913  -7.765  1.00  0.00
ATOM    258  N3    G A  12     -13.574  -3.850  -5.723  1.00  0.00
ATOM    259  C4    G A  12     -13.021  -4.214  -4.546  1.00  0.00
ATOM    260  P     C A  13     -15.103  -9.700  -3.500  1.00  0.00
ATOM    261  OP1   C A  13     -16.138 -10.735  -3.731  1.00  0.00
ATOM    262  OP2   C A  13     -13.771 -10.122  -3.015  1.00  0.00
ATOM    263  O5'   C A  13     -14.943  -8.791  -4.793  1.00  0.00
ATOM    264  C5'   C A  13     -16.049  -8.529  -5.651  1.00  0.00
ATOM    265  C4'   C A  13     -15.660  -8.684  -7.095  1.00  0.00
ATOM    266  O4'   C A  13     -14.924  -7.501  -7.513  1.00  0.00
ATOM    267  C3'   C A  13     -14.749  -9.872  -7.377  1.00  0.00
ATOM    268  O3'   C A  13     -15.000 -10.368  -8.689  1.00  0.00
ATOM    269  C2'   C A  13     -13.361  -9.247  -7.316  1.00  0.00
ATOM    270  O2'   C A  13     -12.361  -9.952  -8.025  1.00  0.00
ATOM    271  C1'   C A  13     -13.615  -7.860  -7.907  1.00  0.00
ATOM    272  N1    C A  13     -12.825  -6.790  -7.388  1.00  0.00
ATOM    273  C2    C A  13     -11.812  -6.369  -8.258  1.00  0.00
ATOM    274  O2    C A  13     -12.099  -6.150  -9.447  1.00  0.00
ATOM    275  N3    C A  13     -10.555  -6.216  -7.780  1.00  0.00
ATOM    276  C4    C A  13     -10.294  -6.464  -6.496  1.00  0.00
ATOM    277  N4    C A  13      -9.039  -6.299  -6.070  1.00  0.00
ATOM    278  C5    C A  13     -11.306  -6.891  -5.599  1.00  0.00
ATOM    279  C6    C A  13     -12.547  -7.041  -6.074  1.00  0.00
ATOM    280  P     G A  14     -14.086 -11.665  -9.403  1.00  0.00
ATOM    281  OP1   G A  14     -15.170 -12.478 -10.052  1.00  0.00
ATOM    282  OP2   G A  14     -13.365 -12.217  -8.220  1.00  0.00
ATOM    283  O5'   G A  14     -13.032 -11.329 -10.548  1.00  0.00
ATOM    284  C5'   G A  14     -13.460 -11.123 -11.891  1.00  0.00
ATOM    285  C4'   G A  14     -12.296 -10.711 -12.752  1.00  0.00
ATOM    286  O4'   G A  14     -11.797  -9.428 -12.295  1.00  0.00
ATOM    287  C3'   G A  14     -11.074 -11.618 -12.729  1.00  0.00
ATOM    288  O3'   G A  14     -11.191 -12.746 -13.595  1.00  0.00
ATOM    289  C2'   G A  14      -9.956 -10.675 -13.157  1.00  0.00
ATOM    290  O2'   G A  14      -9.864 -10.570 -14.562  1.00  0.00
ATOM    291  C1'   G A  14     -10.403  -9.352 -12.530  1.00  0.00
ATOM    292  N9    G A  14      -9.754  -9.158 -11.225  1.00  0.00
ATOM    293  C8    G A  14     -10.301  -9.415  -9.992  1.00  0.00
ATOM    294  N7    G A  14      -9.492  -9.146  -9.003  1.00  0.00
ATOM    295  C5    G A  14      -8.343  -8.681  -9.617  1.00  0.00
ATOM    296  C6    G A  14      -7.116  -8.236  -9.063  1.00  0.00
ATOM    297  O6    G A  14      -6.796  -8.164  -7.869  1.00  0.00
ATOM    298  N1    G A  14      -6.210  -7.850 -10.046  1.00  0.00
ATOM    299  C2    G A  14      -6.456  -7.888 -11.398  1.00  0.00
ATOM    300  N2    G A  14      -5.459  -7.474 -12.192  1.00  0.00
ATOM    301  N3    G A  14      -7.591  -8.300 -11.928  1.00  0.00
ATOM    302  C4    G A  14      -8.486  -8.681 -10.991  1.00  0.00
ATOM    303  P     U A  15     -10.250 -14.111 -13.302  1.00  0.00
ATOM    304  OP1   U A  15     -10.499 -15.225 -14.269  1.00  0.00
ATOM    305  OP2   U A  15     -10.475 -14.318 -11.837  1.00  0.00
ATOM    306  O5'   U A  15      -8.775 -13.550 -13.555  1.00  0.00
ATOM    307  C5'   U A  15      -8.308 -13.243 -14.879  1.00  0.00
ATOM    308  C4'   U A  15      -6.873 -12.750 -14.842  1.00  0.00
ATOM    309  O4'   U A  15      -6.805 -11.512 -14.079  1.00  0.00
ATOM    310  C3'   U A  15      -5.852 -13.658 -14.164  1.00  0.00
ATOM    311  O3'   U A  15      -5.316 -14.692 -14.991  1.00  0.00
ATOM    312  C2'   U A  15      -4.754 -12.695 -13.740  1.00  0.00
ATOM    313  O2'   U A  15      -3.837 -12.477 -14.790  1.00  0.00
ATOM    314  C1'   U A  15      -5.553 -11.428 -13.411  1.00  0.00
ATOM    315  N1    U A  15      -5.818 -11.262 -11.971  1.00  0.00
ATOM    316  C2    U A  15      -4.802 -10.672 -11.243  1.00  0.00
ATOM    317  O2    U A  15      -3.803 -10.202 -11.758  1.00  0.00
ATOM    318  N3    U A  15      -4.997 -10.654  -9.883  1.00  0.00
ATOM    319  C4    U A  15      -6.082 -11.154  -9.194  1.00  0.00
ATOM    320  O4    U A  15      -6.115 -11.062  -7.969  1.00  0.00
ATOM    321  C5    U A  15      -7.093 -11.751 -10.019  1.00  0.00
ATOM    322  C6    U A  15      -6.929 -11.783 -11.345  1.00  0.00
ATOM    323  P     G A  16      -4.721 -16.003 -14.308  1.00  0.00
ATOM    324  OP1   G A  16      -4.572 -17.123 -15.266  1.00  0.00
ATOM    325  OP2   G A  16      -5.597 -16.121 -13.126  1.00  0.00
ATOM    326  O5'   G A  16      -3.257 -15.633 -13.798  1.00  0.00
ATOM    327  C5'   G A  16      -2.202 -15.592 -14.740  1.00  0.00
ATOM    328  C4'   G A  16      -0.971 -14.979 -14.111  1.00  0.00
ATOM    329  O4'   G A  16      -1.266 -13.669 -13.571  1.00  0.00
ATOM    330  C3'   G A  16      -0.418 -15.722 -12.911  1.00  0.00
ATOM    331  O3'   G A  16       0.254 -16.913 -13.315  1.00  0.00
ATOM    332  C2'   G A  16       0.499 -14.638 -12.368  1.00  0.00
ATOM    333  O2'   G A  16       1.642 -14.407 -13.161  1.00  0.00
ATOM    334  C1'   G A  16      -0.452 -13.452 -12.431  1.00  0.00
ATOM    335  N9    G A  16      -1.278 -13.305 -11.218  1.00  0.00
ATOM    336  C8    G A  16      -2.621 -13.585 -11.142  1.00  0.00
ATOM    337  N7    G A  16      -3.142 -13.293  -9.982  1.00  0.00
ATOM    338  C5    G A  16      -2.085 -12.790  -9.247  1.00  0.00
ATOM    339  C6    G A  16      -2.034 -12.308  -7.914  1.00  0.00
ATOM    340  O6    G A  16      -2.956 -12.229  -7.092  1.00  0.00
ATOM    341  N1    G A  16      -0.755 -11.889  -7.560  1.00  0.00
ATOM    342  C2    G A  16       0.341 -11.931  -8.388  1.00  0.00
ATOM    343  N2    G A  16       1.492 -11.482  -7.869  1.00  0.00
ATOM    344  N3    G A  16       0.310 -12.376  -9.629  1.00  0.00
ATOM    345  C4    G A  16      -0.923 -12.789  -9.994  1.00  0.00
ATOM    346  P     G A  17       0.213 -18.201 -12.367  1.00  0.00
ATOM    347  OP1   G A  17       0.877 -19.176 -13.274  1.00  0.00
ATOM    348  OP2   G A  17      -1.151 -18.473 -11.831  1.00  0.00
ATOM    349  O5'   G A  17       1.187 -17.787 -11.165  1.00  0.00
ATOM    350  C5'   G A  17       2.607 -17.743 -11.358  1.00  0.00
ATOM    351  C4'   G A  17       3.319 -16.966 -10.250  1.00  0.00
ATOM    352  O4'   G A  17       2.572 -15.758  -9.892  1.00  0.00
ATOM    353  C3'   G A  17       3.549 -17.655  -8.908  1.00  0.00
ATOM    354  O3'   G A  17       4.636 -18.583  -8.888  1.00  0.00
ATOM    355  C2'   G A  17       3.773 -16.467  -7.972  1.00  0.00
ATOM    356  O2'   G A  17       5.046 -15.871  -8.103  1.00  0.00
ATOM    357  C1'   G A  17       2.765 -15.462  -8.509  1.00  0.00
ATOM    358  N9    G A  17       1.481 -15.533  -7.803  1.00  0.00
ATOM    359  C8    G A  17       0.279 -15.990  -8.284  1.00  0.00
ATOM    360  N7    G A  17      -0.679 -15.952  -7.398  1.00  0.00
ATOM    361  C5    G A  17      -0.077 -15.437  -6.265  1.00  0.00
ATOM    362  C6    G A  17      -0.610 -15.165  -4.979  1.00  0.00
ATOM    363  O6    G A  17      -1.769 -15.334  -4.579  1.00  0.00
ATOM    364  N1    G A  17       0.351 -14.646  -4.116  1.00  0.00
ATOM    365  C2    G A  17       1.664 -14.418  -4.450  1.00  0.00
ATOM    366  N2    G A  17       2.441 -13.911  -3.483  1.00  0.00
ATOM    367  N3    G A  17       2.174 -14.666  -5.640  1.00  0.00
ATOM    368  C4    G A  17       1.259 -15.171  -6.495  1.00  0.00
ATOM    369  P     A A  18       4.482 -19.776  -7.870  1.00  0.00
ATOM    370  OP1   A A  18       4.751 -20.656  -9.040  1.00  0.00
ATOM    371  OP2   A A  18       3.730 -20.302  -6.702  1.00  0.00
ATOM    372  O5'   A A  18       5.872 -19.238  -7.307  1.00  0.00
ATOM    373  C5'   A A  18       5.919 -18.504  -6.089  1.00  0.00
ATOM    374  C4'   A A  18       7.309 -18.533  -5.501  1.00  0.00
ATOM    375  O4'   A A  18       7.378 -17.605  -4.395  1.00  0.00
ATOM    376  C3'   A A  18       7.645 -19.907  -4.925  1.00  0.00
ATOM    377  O3'   A A  18       9.024 -20.175  -5.166  1.00  0.00
ATOM    378  C2'   A A  18       7.327 -19.812  -3.433  1.00  0.00
ATOM    379  O2'   A A  18       8.273 -20.498  -2.647  1.00  0.00
ATOM    380  C1'   A A  18       7.542 -18.320  -3.199  1.00  0.00
ATOM    381  N9    A A  18       7.061 -17.508  -2.115  1.00  0.00
ATOM    382  C8    A A  18       7.674 -16.976  -1.011  1.00  0.00
ATOM    383  N7    A A  18       6.856 -16.335  -0.209  1.00  0.00
ATOM    384  C5    A A  18       5.623 -16.454  -0.830  1.00  0.00
ATOM    385  C6    A A  18       4.341 -15.990  -0.484  1.00  0.00
ATOM    386  N6    A A  18       4.083 -15.285   0.620  1.00  0.00
ATOM    387  N1    A A  18       3.323 -16.279  -1.322  1.00  0.00
ATOM    388  C2    A A  18       3.582 -16.987  -2.427  1.00  0.00
ATOM    389  N3    A A  18       4.742 -17.478  -2.859  1.00  0.00
ATOM    390  C4    A A  18       5.733 -17.172  -2.005  1.00  0.00
ATOM    391  P     U A  19       9.426 -22.138  -5.868  1.00  0.00
ATOM    392  OP1   U A  19      10.571 -21.666  -5.027  1.00  0.00
ATOM    393  OP2   U A  19       9.585 -22.220  -7.334  1.00  0.00
ATOM    394  O5'   U A  19       8.928 -23.573  -5.356  1.00  0.00
ATOM    395  C5'   U A  19       7.601 -23.782  -4.855  1.00  0.00
ATOM    396  C4'   U A  19       6.696 -24.317  -5.946  1.00  0.00
ATOM    397  O4'   U A  19       6.939 -23.589  -7.152  1.00  0.00
ATOM    398  C3'   U A  19       6.759 -25.783  -6.363  1.00  0.00
ATOM    399  O3'   U A  19       5.580 -26.436  -5.900  1.00  0.00
ATOM    400  C2'   U A  19       6.720 -25.756  -7.896  1.00  0.00
ATOM    401  O2'   U A  19       5.697 -26.562  -8.412  1.00  0.00
ATOM    402  C1'   U A  19       6.359 -24.310  -8.196  1.00  0.00
ATOM    403  N1    U A  19       6.439 -23.706  -9.366  1.00  0.00
ATOM    404  C2    U A  19       5.710 -23.933 -10.517  1.00  0.00
ATOM    405  O2    U A  19       4.586 -24.404 -10.509  1.00  0.00
ATOM    406  N3    U A  19       6.346 -23.590 -11.686  1.00  0.00
ATOM    407  C4    U A  19       7.610 -23.053 -11.815  1.00  0.00
ATOM    408  O4    U A  19       8.045 -22.795 -12.935  1.00  0.00
ATOM    409  C5    U A  19       8.304 -22.848 -10.575  1.00  0.00
ATOM    410  C6    U A  19       7.709 -23.173  -9.424  1.00  0.00
ATOM    411  P     A A  20       5.420 -27.432  -5.830  1.00  0.00
ATOM    412  OP1   A A  20       5.824 -28.532  -4.917  1.00  0.00
ATOM    413  OP2   A A  20       5.181 -27.734  -7.262  1.00  0.00
ATOM    414  O5'   A A  20       4.095 -26.764  -5.253  1.00  0.00
ATOM    415  C5'   A A  20       2.836 -27.364  -5.464  1.00  0.00
ATOM    416  C4'   A A  20       1.954 -27.224  -4.242  1.00  0.00
ATOM    417  O4'   A A  20       2.492 -27.976  -3.122  1.00  0.00
ATOM    418  C3'   A A  20       1.696 -25.836  -3.684  1.00  0.00
ATOM    419  O3'   A A  20       0.634 -25.194  -4.372  1.00  0.00
ATOM    420  C2'   A A  20       1.236 -26.140  -2.262  1.00  0.00
ATOM    421  O2'   A A  20      -0.139 -26.464  -2.243  1.00  0.00
ATOM    422  C1'   A A  20       2.055 -27.389  -1.905  1.00  0.00
ATOM    423  N9    A A  20       3.195 -27.123  -1.001  1.00  0.00
ATOM    424  C8    A A  20       4.510 -27.493  -1.107  1.00  0.00
ATOM    425  N7    A A  20       5.220 -27.238  -0.033  1.00  0.00
ATOM    426  C5    A A  20       4.308 -26.660   0.837  1.00  0.00
ATOM    427  C6    A A  20       4.434 -26.164   2.146  1.00  0.00
ATOM    428  N6    A A  20       5.578 -26.175   2.834  1.00  0.00
ATOM    429  N1    A A  20       3.330 -25.651   2.731  1.00  0.00
ATOM    430  C2    A A  20       2.184 -25.642   2.041  1.00  0.00
ATOM    431  N3    A A  20       1.941 -26.079   0.807  1.00  0.00
ATOM    432  C4    A A  20       3.058 -26.581   0.254  1.00  0.00
ATOM    433  P     U A  21       0.556 -23.713  -4.644  1.00  0.00
ATOM    434  OP1   U A  21      -0.459 -23.211  -5.602  1.00  0.00
ATOM    435  OP2   U A  21       2.000 -23.400  -4.751  1.00  0.00
ATOM    436  O5'   U A  21       0.122 -23.218  -3.192  1.00  0.00
ATOM    437  C5'   U A  21      -1.134 -23.553  -2.655  1.00  0.00
ATOM    438  C4'   U A  21      -1.189 -23.109  -1.208  1.00  0.00
ATOM    439  O4'   U A  21      -0.397 -23.985  -0.369  1.00  0.00
ATOM    440  C3'   U A  21      -0.581 -21.745  -0.945  1.00  0.00
ATOM    441  O3'   U A  21      -1.469 -20.724  -1.302  1.00  0.00
ATOM    442  C2'   U A  21      -0.346 -21.821   0.551  1.00  0.00
ATOM    443  O2'   U A  21      -1.541 -21.664   1.277  1.00  0.00
ATOM    444  C1'   U A  21       0.231 -23.230   0.656  1.00  0.00
ATOM    445  N1    U A  21       1.726 -23.164   0.464  1.00  0.00
ATOM    446  C2    U A  21       2.475 -22.804   1.568  1.00  0.00
ATOM    447  O2    U A  21       1.979 -22.506   2.640  1.00  0.00
ATOM    448  N3    U A  21       3.835 -22.803   1.371  1.00  0.00
ATOM    449  C4    U A  21       4.505 -23.119   0.208  1.00  0.00
ATOM    450  O4    U A  21       5.733 -23.073   0.185  1.00  0.00
ATOM    451  C5    U A  21       3.658 -23.482  -0.893  1.00  0.00
ATOM    452  C6    U A  21       2.332 -23.491  -0.729  1.00  0.00
ATOM    453  P     G A  22      -0.896 -19.443  -1.864  1.00  0.00
ATOM    454  OP1   G A  22      -1.889 -19.405  -2.971  1.00  0.00
ATOM    455  OP2   G A  22       0.547 -19.284  -2.143  1.00  0.00
ATOM    456  O5'   G A  22      -1.277 -18.347  -0.791  1.00  0.00
ATOM    457  C5'   G A  22      -0.355 -18.208   0.205  1.00  0.00
ATOM    458  C4'   G A  22      -0.975 -17.779   1.507  1.00  0.00
ATOM    459  O4'   G A  22      -0.542 -18.668   2.568  1.00  0.00
ATOM    460  C3'   G A  22      -0.496 -16.389   1.873  1.00  0.00
ATOM    461  O3'   G A  22      -1.566 -15.485   1.694  1.00  0.00
ATOM    462  C2'   G A  22       0.062 -16.527   3.294  1.00  0.00
ATOM    463  O2'   G A  22      -0.839 -16.194   4.328  1.00  0.00
ATOM    464  C1'   G A  22       0.464 -18.008   3.332  1.00  0.00
ATOM    465  N9    G A  22       1.965 -17.999   2.768  1.00  0.00
ATOM    466  C8    G A  22       2.357 -18.364   1.503  1.00  0.00
ATOM    467  N7    G A  22       3.634 -18.620   1.414  1.00  0.00
ATOM    468  C5    G A  22       4.116 -18.414   2.693  1.00  0.00
ATOM    469  C6    G A  22       5.429 -18.533   3.215  1.00  0.00
ATOM    470  O6    G A  22       6.464 -18.860   2.620  1.00  0.00
ATOM    471  N1    G A  22       5.480 -18.229   4.573  1.00  0.00
ATOM    472  C2    G A  22       4.397 -17.855   5.333  1.00  0.00
ATOM    473  N2    G A  22       4.643 -17.603   6.626  1.00  0.00
ATOM    474  N3    G A  22       3.172 -17.739   4.862  1.00  0.00
ATOM    475  C4    G A  22       3.099 -18.029   3.546  1.00  0.00
ATOM    476  P     G A  23      -1.387 -14.084   0.813  1.00  0.00
ATOM    477  OP1   G A  23      -2.684 -13.986   1.530  1.00  0.00
ATOM    478  OP2   G A  23      -1.308 -13.721  -0.628  1.00  0.00
ATOM    479  O5'   G A  23      -0.336 -13.169   1.577  1.00  0.00
ATOM    480  C5'   G A  23       0.456 -13.702   2.629  1.00  0.00
ATOM    481  C4'   G A  23       0.880 -12.603   3.564  1.00  0.00
ATOM    482  O4'   G A  23       1.672 -13.178   4.630  1.00  0.00
ATOM    483  C3'   G A  23       1.773 -11.593   2.853  1.00  0.00
ATOM    484  O3'   G A  23       1.419 -10.245   3.192  1.00  0.00
ATOM    485  C2'   G A  23       3.206 -12.014   3.185  1.00  0.00
ATOM    486  O2'   G A  23       4.042 -10.905   3.437  1.00  0.00
ATOM    487  C1'   G A  23       3.008 -12.768   4.505  1.00  0.00
ATOM    488  N9    G A  23       3.509 -13.871   4.689  1.00  0.00
ATOM    489  C8    G A  23       3.510 -14.459   3.448  1.00  0.00
ATOM    490  N7    G A  23       4.686 -14.897   3.087  1.00  0.00
ATOM    491  C5    G A  23       5.510 -14.583   4.151  1.00  0.00
ATOM    492  C6    G A  23       6.898 -14.807   4.341  1.00  0.00
ATOM    493  O6    G A  23       7.699 -15.351   3.570  1.00  0.00
ATOM    494  N1    G A  23       7.340 -14.327   5.570  1.00  0.00
ATOM    495  C2    G A  23       6.543 -13.707   6.502  1.00  0.00
ATOM    496  N2    G A  23       7.149 -13.313   7.630  1.00  0.00
ATOM    497  N3    G A  23       5.252 -13.491   6.340  1.00  0.00
ATOM    498  C4    G A  23       4.802 -13.948   5.152  1.00  0.00
ATOM    499  P     C A  24       0.855  -9.085   2.178  1.00  0.00
ATOM    500  OP1   C A  24       1.309  -7.923   2.980  1.00  0.00
ATOM    501  OP2   C A  24      -0.599  -9.308   1.971  1.00  0.00
ATOM    502  O5'   C A  24       1.536  -9.016   0.736  1.00  0.00
ATOM    503  C5'   C A  24       2.955  -8.987   0.596  1.00  0.00
ATOM    504  C4'   C A  24       3.357  -9.117  -0.860  1.00  0.00
ATOM    505  O4'   C A  24       2.750 -10.303  -1.440  1.00  0.00
ATOM    506  C3'   C A  24       2.923  -8.023  -1.823  1.00  0.00
ATOM    507  O3'   C A  24       3.769  -6.885  -1.715  1.00  0.00
ATOM    508  C2'   C A  24       3.105  -8.713  -3.173  1.00  0.00
ATOM    509  O2'   C A  24       4.454  -8.763  -3.597  1.00  0.00
ATOM    510  C1'   C A  24       2.657 -10.138  -2.847  1.00  0.00
ATOM    511  N1    C A  24       1.206 -10.484  -3.138  1.00  0.00
ATOM    512  C2    C A  24       0.916 -10.925  -4.434  1.00  0.00
ATOM    513  O2    C A  24       1.847 -11.041  -5.249  1.00  0.00
ATOM    514  N3    C A  24      -0.367 -11.211  -4.762  1.00  0.00
ATOM    515  C4    C A  24      -1.334 -11.072  -3.854  1.00  0.00
ATOM    516  N4    C A  24      -2.583 -11.365  -4.223  1.00  0.00
ATOM    517  C5    C A  24      -1.061 -10.626  -2.536  1.00  0.00
ATOM    518  C6    C A  24       0.207 -10.345  -2.216  1.00  0.00
ATOM    519  P     A A  25       3.326  -5.674  -2.215  1.00  0.00
ATOM    520  OP1   A A  25       3.848  -4.517  -1.446  1.00  0.00
ATOM    521  OP2   A A  25       1.901  -5.744  -2.610  1.00  0.00
ATOM    522  O5'   A A  25       4.144  -5.847  -3.579  1.00  0.00
ATOM    523  C5'   A A  25       3.770  -5.051  -4.686  1.00  0.00
ATOM    524  C4'   A A  25       3.739  -5.817  -5.982  1.00  0.00
ATOM    525  O4'   A A  25       3.073  -7.099  -5.834  1.00  0.00
ATOM    526  C3'   A A  25       2.908  -5.140  -7.045  1.00  0.00
ATOM    527  O3'   A A  25       3.554  -4.014  -7.597  1.00  0.00
ATOM    528  C2'   A A  25       2.600  -6.280  -8.004  1.00  0.00
ATOM    529  O2'   A A  25       3.749  -6.627  -8.761  1.00  0.00
ATOM    530  C1'   A A  25       2.337  -7.404  -7.006  1.00  0.00
ATOM    531  N9    A A  25       0.949  -7.621  -6.674  1.00  0.00
ATOM    532  C8    A A  25       0.390  -7.467  -5.432  1.00  0.00
ATOM    533  N7    A A  25      -0.872  -7.822  -5.372  1.00  0.00
ATOM    534  C5    A A  25      -1.161  -8.237  -6.662  1.00  0.00
ATOM    535  C6    A A  25      -2.335  -8.735  -7.255  1.00  0.00
ATOM    536  N6    A A  25      -3.482  -8.904  -6.594  1.00  0.00
ATOM    537  N1    A A  25      -2.288  -9.055  -8.566  1.00  0.00
ATOM    538  C2    A A  25      -1.137  -8.886  -9.227  1.00  0.00
ATOM    539  N3    A A  25       0.031  -8.429  -8.780  1.00  0.00
ATOM    540  C4    A A  25      -0.050  -8.118  -7.475  1.00  0.00
ATOM    541  P     C A  26       2.751  -2.844  -7.298  1.00  0.00
ATOM    542  OP1   C A  26       3.697  -1.757  -7.668  1.00  0.00
ATOM    543  OP2   C A  26       1.768  -2.626  -6.197  1.00  0.00
ATOM    544  O5'   C A  26       1.958  -3.232  -8.620  1.00  0.00
ATOM    545  C5'   C A  26       2.672  -3.548  -9.804  1.00  0.00
ATOM    546  C4'   C A  26       1.717  -3.868 -10.916  1.00  0.00
ATOM    547  O4'   C A  26       1.181  -5.201 -10.772  1.00  0.00
ATOM    548  C3'   C A  26       0.515  -2.964 -10.960  1.00  0.00
ATOM    549  O3'   C A  26       0.871  -1.788 -11.651  1.00  0.00
ATOM    550  C2'   C A  26      -0.514  -3.823 -11.682  1.00  0.00
ATOM    551  O2'   C A  26      -0.272  -3.841 -13.071  1.00  0.00
ATOM    552  C1'   C A  26      -0.181  -5.212 -11.142  1.00  0.00
ATOM    553  N1    C A  26      -0.954  -5.567  -9.987  1.00  0.00
ATOM    554  C2    C A  26      -2.226  -6.095 -10.237  1.00  0.00
ATOM    555  O2    C A  26      -2.550  -6.344 -11.410  1.00  0.00
ATOM    556  N3    C A  26      -3.063  -6.317  -9.196  1.00  0.00
ATOM    557  C4    C A  26      -2.672  -6.034  -7.953  1.00  0.00
ATOM    558  N4    C A  26      -3.531  -6.270  -6.958  1.00  0.00
ATOM    559  C5    C A  26      -1.387  -5.498  -7.679  1.00  0.00
ATOM    560  C6    C A  26      -0.564  -5.280  -8.710  1.00  0.00
ATOM    561  P     G A  27      -0.374  -0.182 -11.840  1.00  0.00
ATOM    562  OP1   G A  27       0.045   1.052 -12.491  1.00  0.00
ATOM    563  OP2   G A  27      -0.296  -0.305 -10.383  1.00  0.00
ATOM    564  O5'   G A  27      -1.888  -0.572 -12.260  1.00  0.00
ATOM    565  C5'   G A  27      -2.156  -0.935 -13.629  1.00  0.00
ATOM    566  C4'   G A  27      -3.578  -1.366 -13.872  1.00  0.00
ATOM    567  O4'   G A  27      -3.775  -2.721 -13.387  1.00  0.00
ATOM    568  C3'   G A  27      -4.638  -0.602 -13.133  1.00  0.00
ATOM    569  O3'   G A  27      -4.976   0.553 -13.826  1.00  0.00
ATOM    570  C2'   G A  27      -5.811  -1.587 -13.157  1.00  0.00
ATOM    571  O2'   G A  27      -6.496  -1.626 -14.415  1.00  0.00
ATOM    572  C1'   G A  27      -5.101  -2.900 -12.887  1.00  0.00
ATOM    573  N9    G A  27      -5.001  -3.359 -11.509  1.00  0.00
ATOM    574  C8    G A  27      -3.974  -3.280 -10.600  1.00  0.00
ATOM    575  N7    G A  27      -4.297  -3.731  -9.418  1.00  0.00
ATOM    576  C5    G A  27      -5.613  -4.133  -9.552  1.00  0.00
ATOM    577  C6    G A  27      -6.505  -4.703  -8.608  1.00  0.00
ATOM    578  O6    G A  27      -6.292  -4.975  -7.419  1.00  0.00
ATOM    579  N1    G A  27      -7.756  -4.961  -9.162  1.00  0.00
ATOM    580  C2    G A  27      -8.104  -4.701 -10.466  1.00  0.00
ATOM    581  N2    G A  27      -9.357  -5.019 -10.818  1.00  0.00
ATOM    582  N3    G A  27      -7.287  -4.171 -11.355  1.00  0.00
ATOM    583  C4    G A  27      -6.067  -3.912 -10.838  1.00  0.00
ATOM    584  P     C A  28      -5.640   1.529 -12.868  1.00  0.00
ATOM    585  OP1   C A  28      -5.563   2.762 -13.686  1.00  0.00
ATOM    586  OP2   C A  28      -5.072   1.514 -11.504  1.00  0.00
ATOM    587  O5'   C A  28      -7.161   1.093 -12.724  1.00  0.00
ATOM    588  C5'   C A  28      -8.059   1.201 -13.823  1.00  0.00
ATOM    589  C4'   C A  28      -9.469   0.830 -13.396  1.00  0.00
ATOM    590  O4'   C A  28      -9.436  -0.518 -12.843  1.00  0.00
ATOM    591  C3'   C A  28     -10.101   1.672 -12.281  1.00  0.00
ATOM    592  O3'   C A  28     -10.750   2.877 -12.740  1.00  0.00
ATOM    593  C2'   C A  28     -11.130   0.711 -11.697  1.00  0.00
ATOM    594  O2'   C A  28     -12.331   0.645 -12.452  1.00  0.00
ATOM    595  C1'   C A  28     -10.381  -0.621 -11.790  1.00  0.00
ATOM    596  N1    C A  28      -9.652  -1.052 -10.533  1.00  0.00
ATOM    597  C2    C A  28     -10.407  -1.644  -9.514  1.00  0.00
ATOM    598  O2    C A  28     -11.606  -1.893  -9.726  1.00  0.00
ATOM    599  N3    C A  28      -9.811  -1.926  -8.331  1.00  0.00
ATOM    600  C4    C A  28      -8.522  -1.640  -8.148  1.00  0.00
ATOM    601  N4    C A  28      -7.978  -1.936  -6.965  1.00  0.00
ATOM    602  C5    C A  28      -7.740  -1.040  -9.168  1.00  0.00
ATOM    603  C6    C A  28      -8.332  -0.763 -10.335  1.00  0.00
ATOM    604  P     A A  29     -10.999   4.106 -11.707  1.00  0.00
ATOM    605  OP1   A A  29     -11.289   5.354 -12.451  1.00  0.00
ATOM    606  OP2   A A  29      -9.831   4.041 -10.800  1.00  0.00
ATOM    607  O5'   A A  29     -12.235   3.682 -10.780  1.00  0.00
ATOM    608  C5'   A A  29     -13.298   2.895 -11.308  1.00  0.00
ATOM    609  C4'   A A  29     -14.200   2.337 -10.229  1.00  0.00
ATOM    610  O4'   A A  29     -13.691   1.061  -9.752  1.00  0.00
ATOM    611  C3'   A A  29     -14.348   3.183  -8.969  1.00  0.00
ATOM    612  O3'   A A  29     -15.263   4.262  -9.102  1.00  0.00
ATOM    613  C2'   A A  29     -14.748   2.153  -7.917  1.00  0.00
ATOM    614  O2'   A A  29     -16.135   1.854  -8.000  1.00  0.00
ATOM    615  C1'   A A  29     -13.935   0.933  -8.366  1.00  0.00
ATOM    616  N9    A A  29     -12.555   0.845  -7.668  1.00  0.00
ATOM    617  C8    A A  29     -11.341   1.397  -7.984  1.00  0.00
ATOM    618  N7    A A  29     -10.423   1.219  -7.063  1.00  0.00
ATOM    619  C5    A A  29     -11.079   0.501  -6.075  1.00  0.00
ATOM    620  C6    A A  29     -10.656  -0.002  -4.833  1.00  0.00
ATOM    621  N6    A A  29      -9.418   0.149  -4.357  1.00  0.00
ATOM    622  N1    A A  29     -11.561  -0.673  -4.088  1.00  0.00
ATOM    623  C2    A A  29     -12.801  -0.825  -4.566  1.00  0.00
ATOM    624  N3    A A  29     -13.316  -0.399  -5.718  1.00  0.00
ATOM    625  C4    A A  29     -12.393   0.265  -6.434  1.00  0.00
ATOM    626  P     A A  30     -15.010   5.744  -8.283  1.00  0.00
ATOM    627  OP1   A A  30     -15.887   6.860  -8.715  1.00  0.00
ATOM    628  OP2   A A  30     -13.541   5.933  -8.206  1.00  0.00
ATOM    629  O5'   A A  30     -15.527   5.262  -6.846  1.00  0.00
ATOM    630  C5'   A A  30     -16.908   4.969  -6.626  1.00  0.00
ATOM    631  C4'   A A  30     -17.159   4.376  -5.242  1.00  0.00
ATOM    632  O4'   A A  30     -16.389   3.152  -5.075  1.00  0.00
ATOM    633  C3'   A A  30     -16.748   5.221  -4.038  1.00  0.00
ATOM    634  O3'   A A  30     -17.702   6.238  -3.753  1.00  0.00
ATOM    635  C2'   A A  30     -16.730   4.141  -2.958  1.00  0.00
ATOM    636  O2'   A A  30     -18.018   3.752  -2.517  1.00  0.00
ATOM    637  C1'   A A  30     -16.048   3.002  -3.707  1.00  0.00
ATOM    638  N9    A A  30     -14.568   3.054  -3.526  1.00  0.00
ATOM    639  C8    A A  30     -13.639   3.583  -4.382  1.00  0.00
ATOM    640  N7    A A  30     -12.397   3.363  -4.018  1.00  0.00
ATOM    641  C5    A A  30     -12.520   2.641  -2.841  1.00  0.00
ATOM    642  C6    A A  30     -11.568   2.102  -1.958  1.00  0.00
ATOM    643  N6    A A  30     -10.249   2.213  -2.136  1.00  0.00
ATOM    644  N1    A A  30     -12.023   1.438  -0.875  1.00  0.00
ATOM    645  C2    A A  30     -13.345   1.326  -0.699  1.00  0.00
ATOM    646  N3    A A  30     -14.336   1.788  -1.458  1.00  0.00
ATOM    647  C4    A A  30     -13.851   2.444  -2.525  1.00  0.00
ATOM    648  P     G A  31     -17.332   7.558  -2.785  1.00  0.00
ATOM    649  OP1   G A  31     -18.201   8.743  -2.597  1.00  0.00
ATOM    650  OP2   G A  31     -15.985   7.693  -3.391  1.00  0.00
ATOM    651  O5'   G A  31     -17.201   6.831  -1.370  1.00  0.00
ATOM    652  C5'   G A  31     -18.320   6.864  -0.507  1.00  0.00
ATOM    653  C4'   G A  31     -18.363   5.603   0.326  1.00  0.00
ATOM    654  O4'   G A  31     -17.689   4.526  -0.366  1.00  0.00
ATOM    655  C3'   G A  31     -17.587   5.708   1.622  1.00  0.00
ATOM    656  O3'   G A  31     -18.349   6.386   2.584  1.00  0.00
ATOM    657  C2'   G A  31     -17.342   4.240   1.961  1.00  0.00
ATOM    658  O2'   G A  31     -18.478   3.580   2.482  1.00  0.00
ATOM    659  C1'   G A  31     -16.993   3.721   0.573  1.00  0.00
ATOM    660  N9    G A  31     -15.491   3.918   0.287  1.00  0.00
ATOM    661  C8    G A  31     -14.981   4.709  -0.714  1.00  0.00
ATOM    662  N7    G A  31     -13.694   4.566  -0.878  1.00  0.00
ATOM    663  C5    G A  31     -13.330   3.625   0.066  1.00  0.00
ATOM    664  C6    G A  31     -12.063   3.064   0.370  1.00  0.00
ATOM    665  O6    G A  31     -10.972   3.303  -0.163  1.00  0.00
ATOM    666  N1    G A  31     -12.138   2.140   1.408  1.00  0.00
ATOM    667  C2    G A  31     -13.292   1.797   2.072  1.00  0.00
ATOM    668  N2    G A  31     -13.165   0.885   3.044  1.00  0.00
ATOM    669  N3    G A  31     -14.476   2.310   1.801  1.00  0.00
ATOM    670  C4    G A  31     -14.427   3.211   0.797  1.00  0.00
ATOM    671  P     U A  32     -17.613   7.543   3.347  1.00  0.00
ATOM    672  OP1   U A  32     -18.651   8.212   4.163  1.00  0.00
ATOM    673  OP2   U A  32     -16.680   8.379   2.562  1.00  0.00
ATOM    674  O5'   U A  32     -16.765   6.572   4.308  1.00  0.00
ATOM    675  C5'   U A  32     -17.410   5.751   5.291  1.00  0.00
ATOM    676  C4'   U A  32     -16.419   4.888   6.053  1.00  0.00
ATOM    677  O4'   U A  32     -15.781   3.966   5.133  1.00  0.00
ATOM    678  C3'   U A  32     -15.237   5.616   6.683  1.00  0.00
ATOM    679  O3'   U A  32     -15.555   6.263   7.914  1.00  0.00
ATOM    680  C2'   U A  32     -14.249   4.467   6.850  1.00  0.00
ATOM    681  O2'   U A  32     -14.578   3.560   7.883  1.00  0.00
ATOM    682  C1'   U A  32     -14.415   3.807   5.487  1.00  0.00
ATOM    683  N1    U A  32     -13.535   4.409   4.477  1.00  0.00
ATOM    684  C2    U A  32     -12.214   4.015   4.390  1.00  0.00
ATOM    685  O2    U A  32     -11.712   3.202   5.145  1.00  0.00
ATOM    686  N3    U A  32     -11.495   4.612   3.382  1.00  0.00
ATOM    687  C4    U A  32     -11.956   5.542   2.473  1.00  0.00
ATOM    688  O4    U A  32     -11.189   5.987   1.622  1.00  0.00
ATOM    689  C5    U A  32     -13.337   5.900   2.630  1.00  0.00
ATOM    690  C6    U A  32     -14.059   5.335   3.601  1.00  0.00
ATOM    691  P     U A  33     -14.825   7.697   8.294  1.00  0.00
ATOM    692  OP1   U A  33     -15.749   7.990   9.408  1.00  0.00
ATOM    693  OP2   U A  33     -14.466   8.711   7.286  1.00  0.00
ATOM    694  O5'   U A  33     -13.495   7.195   8.983  1.00  0.00
ATOM    695  C5'   U A  33     -13.600   6.282  10.034  1.00  0.00
ATOM    696  C4'   U A  33     -12.299   5.537  10.048  1.00  0.00
ATOM    697  O4'   U A  33     -12.064   4.886   8.774  1.00  0.00
ATOM    698  C3'   U A  33     -11.072   6.428  10.202  1.00  0.00
ATOM    699  O3'   U A  33     -11.059   6.984  11.518  1.00  0.00
ATOM    700  C2'   U A  33     -10.030   5.364   9.902  1.00  0.00
ATOM    701  O2'   U A  33      -9.913   4.425  10.965  1.00  0.00
ATOM    702  C1'   U A  33     -10.665   4.742   8.645  1.00  0.00
ATOM    703  N1    U A  33     -10.361   5.350   7.307  1.00  0.00
ATOM    704  C2    U A  33      -9.335   4.803   6.560  1.00  0.00
ATOM    705  O2    U A  33      -8.646   3.879   6.954  1.00  0.00
ATOM    706  N3    U A  33      -9.141   5.381   5.329  1.00  0.00
ATOM    707  C4    U A  33      -9.854   6.427   4.782  1.00  0.00
ATOM    708  O4    U A  33      -9.563   6.837   3.661  1.00  0.00
ATOM    709  C5    U A  33     -10.902   6.940   5.618  1.00  0.00
ATOM    710  C6    U A  33     -11.112   6.398   6.821  1.00  0.00
ATOM    711  P     U A  34      -9.990   8.088  11.992  1.00  0.00
ATOM    712  OP1   U A  34     -10.003   8.843  13.266  1.00  0.00
ATOM    713  OP2   U A  34     -10.334   8.758  10.718  1.00  0.00
ATOM    714  O5'   U A  34      -8.523   7.501  11.749  1.00  0.00
ATOM    715  C5'   U A  34      -7.743   7.059  12.851  1.00  0.00
ATOM    716  C4'   U A  34      -6.416   6.539  12.369  1.00  0.00
ATOM    717  O4'   U A  34      -6.670   5.652  11.262  1.00  0.00
ATOM    718  C3'   U A  34      -5.446   7.600  11.868  1.00  0.00
ATOM    719  O3'   U A  34      -4.520   7.920  12.904  1.00  0.00
ATOM    720  C2'   U A  34      -4.827   7.029  10.592  1.00  0.00
ATOM    721  O2'   U A  34      -3.514   6.538  10.810  1.00  0.00
ATOM    722  C1'   U A  34      -5.713   5.831  10.250  1.00  0.00
ATOM    723  N1    U A  34      -6.365   5.693   9.199  1.00  0.00
ATOM    724  C2    U A  34      -5.682   5.137   8.134  1.00  0.00
ATOM    725  O2    U A  34      -4.908   4.205   8.255  1.00  0.00
ATOM    726  N3    U A  34      -5.939   5.715   6.914  1.00  0.00
ATOM    727  C4    U A  34      -6.790   6.770   6.659  1.00  0.00
ATOM    728  O4    U A  34      -6.917   7.179   5.507  1.00  0.00
ATOM    729  C5    U A  34      -7.461   7.293   7.816  1.00  0.00
ATOM    730  C6    U A  34      -7.230   6.749   9.014  1.00  0.00
ATOM    731  P     C A  35      -3.106   8.637  12.787  1.00  0.00
ATOM    732  OP1   C A  35      -2.190   8.934  13.912  1.00  0.00
ATOM    733  OP2   C A  35      -3.727   9.756  12.044  1.00  0.00
ATOM    734  O5'   C A  35      -2.341   7.792  11.669  1.00  0.00
ATOM    735  C5'   C A  35      -1.647   6.607  12.028  1.00  0.00
ATOM    736  C4'   C A  35      -0.644   6.252  10.961  1.00  0.00
ATOM    737  O4'   C A  35      -1.317   5.570   9.877  1.00  0.00
ATOM    738  C3'   C A  35       0.058   7.439  10.317  1.00  0.00
ATOM    739  O3'   C A  35       1.190   7.831  11.074  1.00  0.00
ATOM    740  C2'   C A  35       0.386   6.927   8.918  1.00  0.00
ATOM    741  O2'   C A  35       1.582   6.153   8.913  1.00  0.00
ATOM    742  C1'   C A  35      -0.800   5.996   8.640  1.00  0.00
ATOM    743  N1    C A  35      -2.029   6.717   7.955  1.00  0.00
ATOM    744  C2    C A  35      -2.027   6.719   6.556  1.00  0.00
ATOM    745  O2    C A  35      -1.104   6.140   5.958  1.00  0.00
ATOM    746  N3    C A  35      -3.026   7.352   5.896  1.00  0.00
ATOM    747  C4    C A  35      -3.996   7.961   6.579  1.00  0.00
ATOM    748  N4    C A  35      -4.960   8.571   5.885  1.00  0.00
ATOM    749  C5    C A  35      -4.016   7.970   7.997  1.00  0.00
ATOM    750  C6    C A  35      -3.028   7.345   8.645  1.00  0.00
ATOM    751  P     U A  36       2.337   9.369  10.922  1.00  0.00
ATOM    752  OP1   U A  36       2.872   9.987  12.185  1.00  0.00
ATOM    753  OP2   U A  36       2.005  10.257   9.765  1.00  0.00
ATOM    754  O5'   U A  36       3.331   8.188  10.488  1.00  0.00
ATOM    755  C5'   U A  36       4.722   8.283  10.892  1.00  0.00
ATOM    756  C4'   U A  36       5.591   8.671   9.728  1.00  0.00
ATOM    757  O4'   U A  36       6.938   8.966  10.091  1.00  0.00
ATOM    758  C3'   U A  36       5.727   7.543   8.757  1.00  0.00
ATOM    759  O3'   U A  36       4.567   7.758   8.075  1.00  0.00
ATOM    760  C2'   U A  36       7.035   7.791   8.000  1.00  0.00
ATOM    761  O2'   U A  36       6.912   8.301   6.677  1.00  0.00
ATOM    762  C1'   U A  36       7.754   8.753   8.959  1.00  0.00
ATOM    763  N1    U A  36       8.934   9.297   8.799  1.00  0.00
ATOM    764  C2    U A  36       9.766   9.545   7.723  1.00  0.00
ATOM    765  O2    U A  36       9.351   9.810   6.609  1.00  0.00
ATOM    766  N3    U A  36      11.110   9.471   7.999  1.00  0.00
ATOM    767  C4    U A  36      11.693   9.180   9.215  1.00  0.00
ATOM    768  O4    U A  36      12.917   9.151   9.308  1.00  0.00
ATOM    769  C5    U A  36      10.763   8.934  10.281  1.00  0.00
ATOM    770  C6    U A  36       9.451   8.999  10.041  1.00  0.00
ATOM    771  P     A A  37       3.353   6.301   7.456  1.00  0.00
ATOM    772  OP1   A A  37       2.288   5.351   7.878  1.00  0.00
ATOM    773  OP2   A A  37       4.745   5.811   7.268  1.00  0.00
ATOM    774  O5'   A A  37       2.881   7.002   6.107  1.00  0.00
ATOM    775  C5'   A A  37       1.629   7.666   6.049  1.00  0.00
ATOM    776  C4'   A A  37       1.602   8.654   4.908  1.00  0.00
ATOM    777  O4'   A A  37       2.607   9.688   5.103  1.00  0.00
ATOM    778  C3'   A A  37       1.947   8.126   3.529  1.00  0.00
ATOM    779  O3'   A A  37       0.886   7.361   2.965  1.00  0.00
ATOM    780  C2'   A A  37       2.212   9.425   2.775  1.00  0.00
ATOM    781  O2'   A A  37       1.025  10.097   2.389  1.00  0.00
ATOM    782  C1'   A A  37       2.957  10.238   3.840  1.00  0.00
ATOM    783  N9    A A  37       4.387  10.176   3.635  1.00  0.00
ATOM    784  C8    A A  37       5.294   9.748   4.570  1.00  0.00
ATOM    785  N7    A A  37       6.544   9.943   4.223  1.00  0.00
ATOM    786  C5    A A  37       6.452  10.539   2.975  1.00  0.00
ATOM    787  C6    A A  37       7.428  10.996   2.071  1.00  0.00
ATOM    788  N6    A A  37       8.741  10.918   2.299  1.00  0.00
ATOM    789  N1    A A  37       7.001  11.541   0.911  1.00  0.00
ATOM    790  C2    A A  37       5.685  11.619   0.685  1.00  0.00
ATOM    791  N3    A A  37       4.674  11.226   1.456  1.00  0.00
ATOM    792  C4    A A  37       5.131  10.688   2.599  1.00  0.00
ATOM    793  P     C A  38       1.194   5.877   2.361  1.00  0.00
ATOM    794  OP1   C A  38      -0.151   5.247   2.325  1.00  0.00
ATOM    795  OP2   C A  38       2.297   5.217   3.105  1.00  0.00
ATOM    796  O5'   C A  38       1.680   6.094   0.864  1.00  0.00
ATOM    797  C5'   C A  38       0.818   6.677  -0.096  1.00  0.00
ATOM    798  C4'   C A  38       1.622   7.197  -1.252  1.00  0.00
ATOM    799  O4'   C A  38       2.538   8.208  -0.754  1.00  0.00
ATOM    800  C3'   C A  38       2.540   6.180  -1.900  1.00  0.00
ATOM    801  O3'   C A  38       1.845   5.336  -2.810  1.00  0.00
ATOM    802  C2'   C A  38       3.566   7.085  -2.565  1.00  0.00
ATOM    803  O2'   C A  38       3.070   7.671  -3.751  1.00  0.00
ATOM    804  C1'   C A  38       3.760   8.151  -1.477  1.00  0.00
ATOM    805  N1    C A  38       4.847   7.780  -0.507  1.00  0.00
ATOM    806  C2    C A  38       6.185   7.892  -0.902  1.00  0.00
ATOM    807  O2    C A  38       6.438   8.254  -2.064  1.00  0.00
ATOM    808  N3    C A  38       7.163   7.602  -0.010  1.00  0.00
ATOM    809  C4    C A  38       6.845   7.216   1.226  1.00  0.00
ATOM    810  N4    C A  38       7.842   6.940   2.070  1.00  0.00
ATOM    811  C5    C A  38       5.495   7.097   1.646  1.00  0.00
ATOM    812  C6    C A  38       4.533   7.384   0.762  1.00  0.00
ATOM    813  P     C A  39       1.914   3.656  -2.596  1.00  0.00
ATOM    814  OP1   C A  39       0.823   2.716  -2.939  1.00  0.00
ATOM    815  OP2   C A  39       2.606   3.602  -1.283  1.00  0.00
ATOM    816  O5'   C A  39       3.069   3.514  -3.687  1.00  0.00
ATOM    817  C5'   C A  39       2.870   4.269  -4.873  1.00  0.00
ATOM    818  C4'   C A  39       4.181   4.713  -5.462  1.00  0.00
ATOM    819  O4'   C A  39       4.794   5.749  -4.650  1.00  0.00
ATOM    820  C3'   C A  39       5.250   3.640  -5.533  1.00  0.00
ATOM    821  O3'   C A  39       5.039   2.734  -6.597  1.00  0.00
ATOM    822  C2'   C A  39       6.503   4.478  -5.702  1.00  0.00
ATOM    823  O2'   C A  39       6.577   4.957  -7.033  1.00  0.00
ATOM    824  C1'   C A  39       6.201   5.651  -4.766  1.00  0.00
ATOM    825  N1    C A  39       6.841   5.421  -3.423  1.00  0.00
ATOM    826  C2    C A  39       8.228   5.590  -3.332  1.00  0.00
ATOM    827  O2    C A  39       8.863   5.889  -4.357  1.00  0.00
ATOM    828  N3    C A  39       8.835   5.420  -2.133  1.00  0.00
ATOM    829  C4    C A  39       8.114   5.098  -1.059  1.00  0.00
ATOM    830  N4    C A  39       8.756   4.942   0.101  1.00  0.00
ATOM    831  C5    C A  39       6.708   4.923  -1.131  1.00  0.00
ATOM    832  C6    C A  39       6.112   5.091  -2.316  1.00  0.00
ATOM    833  P     G A  40       5.361   1.308  -6.410  1.00  0.00
ATOM    834  OP1   G A  40       4.562   0.503  -7.354  1.00  0.00
ATOM    835  OP2   G A  40       5.198   1.096  -4.953  1.00  0.00
ATOM    836  O5'   G A  40       6.919   1.127  -6.738  1.00  0.00
ATOM    837  C5'   G A  40       7.474   1.628  -7.954  1.00  0.00
ATOM    838  C4'   G A  40       8.989   1.753  -7.907  1.00  0.00
ATOM    839  O4'   G A  40       9.408   2.876  -7.084  1.00  0.00
ATOM    840  C3'   G A  40       9.721   0.570  -7.294  1.00  0.00
ATOM    841  O3'   G A  40       9.778  -0.515  -8.203  1.00  0.00
ATOM    842  C2'   G A  40      11.069   1.211  -6.980  1.00  0.00
ATOM    843  O2'   G A  40      11.892   1.445  -8.115  1.00  0.00
ATOM    844  C1'   G A  40      10.575   2.516  -6.358  1.00  0.00
ATOM    845  N9    G A  40      10.264   2.445  -4.916  1.00  0.00
ATOM    846  C8    G A  40       9.061   2.226  -4.291  1.00  0.00
ATOM    847  N7    G A  40       9.171   2.072  -3.000  1.00  0.00
ATOM    848  C5    G A  40      10.526   2.197  -2.754  1.00  0.00
ATOM    849  C6    G A  40      11.255   2.122  -1.539  1.00  0.00
ATOM    850  O6    G A  40      10.822   1.922  -0.397  1.00  0.00
ATOM    851  N1    G A  40      12.620   2.305  -1.739  1.00  0.00
ATOM    852  C2    G A  40      13.211   2.533  -2.959  1.00  0.00
ATOM    853  N2    G A  40      14.542   2.686  -2.951  1.00  0.00
ATOM    854  N3    G A  40      12.547   2.605  -4.096  1.00  0.00
ATOM    855  C4    G A  40      11.219   2.429  -3.926  1.00  0.00
ATOM    856  P     G A  41       9.436  -1.954  -7.650  1.00  0.00
ATOM    857  OP1   G A  41       9.247  -2.820  -8.834  1.00  0.00
ATOM    858  OP2   G A  41       8.466  -2.014  -6.538  1.00  0.00
ATOM    859  O5'   G A  41      10.864  -2.232  -6.989  1.00  0.00
ATOM    860  C5'   G A  41      12.076  -2.110  -7.739  1.00  0.00
ATOM    861  C4'   G A  41      13.270  -1.978  -6.808  1.00  0.00
ATOM    862  O4'   G A  41      13.055  -0.870  -5.887  1.00  0.00
ATOM    863  C3'   G A  41      13.621  -3.140  -5.883  1.00  0.00
ATOM    864  O3'   G A  41      14.336  -4.169  -6.577  1.00  0.00
ATOM    865  C2'   G A  41      14.514  -2.443  -4.862  1.00  0.00
ATOM    866  O2'   G A  41      15.813  -2.191  -5.365  1.00  0.00
ATOM    867  C1'   G A  41      13.811  -1.092  -4.708  1.00  0.00
ATOM    868  N9    G A  41      12.905  -1.010  -3.529  1.00  0.00
ATOM    869  C8    G A  41      11.536  -1.101  -3.452  1.00  0.00
ATOM    870  N7    G A  41      11.086  -1.066  -2.227  1.00  0.00
ATOM    871  C5    G A  41      12.221  -0.941  -1.448  1.00  0.00
ATOM    872  C6    G A  41      12.369  -0.854  -0.040  1.00  0.00
ATOM    873  O6    G A  41      11.485  -0.870   0.826  1.00  0.00
ATOM    874  N1    G A  41      13.704  -0.739   0.337  1.00  0.00
ATOM    875  C2    G A  41      14.766  -0.710  -0.535  1.00  0.00
ATOM    876  N2    G A  41      15.981  -0.593   0.017  1.00  0.00
ATOM    877  N3    G A  41      14.644  -0.791  -1.845  1.00  0.00
ATOM    878  C4    G A  41      13.356  -0.905  -2.234  1.00  0.00
ATOM    879  P     G A  42      14.515  -5.649  -5.958  1.00  0.00
ATOM    880  OP1   G A  42      15.170  -6.371  -7.079  1.00  0.00
ATOM    881  OP2   G A  42      13.171  -6.035  -5.470  1.00  0.00
ATOM    882  O5'   G A  42      15.503  -5.686  -4.706  1.00  0.00
ATOM    883  C5'   G A  42      16.864  -5.382  -4.864  1.00  0.00
ATOM    884  C4'   G A  42      17.485  -5.256  -3.494  1.00  0.00
ATOM    885  O4'   G A  42      16.835  -4.193  -2.764  1.00  0.00
ATOM    886  C3'   G A  42      17.280  -6.432  -2.559  1.00  0.00
ATOM    887  O3'   G A  42      18.098  -7.522  -2.907  1.00  0.00
ATOM    888  C2'   G A  42      17.712  -5.790  -1.249  1.00  0.00
ATOM    889  O2'   G A  42      19.118  -5.642  -1.120  1.00  0.00
ATOM    890  C1'   G A  42      17.029  -4.428  -1.378  1.00  0.00
ATOM    891  N9    G A  42      15.778  -4.406  -0.700  1.00  0.00
ATOM    892  C8    G A  42      14.545  -4.388  -1.306  1.00  0.00
ATOM    893  N7    G A  42      13.554  -4.367  -0.458  1.00  0.00
ATOM    894  C5    G A  42      14.164  -4.369   0.783  1.00  0.00
ATOM    895  C6    G A  42      13.604  -4.353   2.087  1.00  0.00
ATOM    896  O6    G A  42      12.409  -4.333   2.407  1.00  0.00
ATOM    897  N1    G A  42      14.585  -4.363   3.074  1.00  0.00
ATOM    898  C2    G A  42      15.939  -4.385   2.835  1.00  0.00
ATOM    899  N2    G A  42      16.730  -4.390   3.916  1.00  0.00
ATOM    900  N3    G A  42      16.473  -4.401   1.630  1.00  0.00
ATOM    901  C4    G A  42      15.539  -4.392   0.655  1.00  0.00
ATOM    902  P     C A  43      17.531  -8.963  -2.754  1.00  0.00
ATOM    903  OP1   C A  43      18.410  -9.948  -3.434  1.00  0.00
ATOM    904  OP2   C A  43      16.048  -9.068  -2.901  1.00  0.00
ATOM    905  O5'   C A  43      17.903  -8.994  -1.201  1.00  0.00
ATOM    906  C5'   C A  43      19.255  -8.781  -0.771  1.00  0.00
ATOM    907  C4'   C A  43      19.333  -8.598   0.736  1.00  0.00
ATOM    908  O4'   C A  43      18.520  -7.447   1.128  1.00  0.00
ATOM    909  C3'   C A  43      18.770  -9.728   1.590  1.00  0.00
ATOM    910  O3'   C A  43      19.643 -10.852   1.729  1.00  0.00
ATOM    911  C2'   C A  43      18.484  -9.010   2.905  1.00  0.00
ATOM    912  O2'   C A  43      19.662  -8.773   3.653  1.00  0.00
ATOM    913  C1'   C A  43      17.938  -7.676   2.403  1.00  0.00
ATOM    914  N1    C A  43      16.469  -7.762   2.309  1.00  0.00
ATOM    915  C2    C A  43      15.730  -7.607   3.487  1.00  0.00
ATOM    916  O2    C A  43      16.339  -7.446   4.559  1.00  0.00
ATOM    917  N3    C A  43      14.377  -7.637   3.425  1.00  0.00
ATOM    918  C4    C A  43      13.767  -7.813   2.253  1.00  0.00
ATOM    919  N4    C A  43      12.432  -7.836   2.241  1.00  0.00
ATOM    920  C5    C A  43      14.498  -7.972   1.048  1.00  0.00
ATOM    921  C6    C A  43      15.833  -7.942   1.113  1.00  0.00
ATOM    922  P     A A  44      19.018 -12.409   1.840  1.00  0.00
ATOM    923  OP1   A A  44      20.362 -12.858   1.393  1.00  0.00
ATOM    924  OP2   A A  44      17.833 -12.656   0.979  1.00  0.00
ATOM    925  O5'   A A  44      18.710 -13.015   3.278  1.00  0.00
ATOM    926  C5'   A A  44      19.479 -12.605   4.400  1.00  0.00
ATOM    927  C4'   A A  44      18.576 -12.178   5.526  1.00  0.00
ATOM    928  O4'   A A  44      17.712 -11.093   5.099  1.00  0.00
ATOM    929  C3'   A A  44      17.615 -13.238   6.037  1.00  0.00
ATOM    930  O3'   A A  44      18.249 -14.099   6.974  1.00  0.00
ATOM    931  C2'   A A  44      16.526 -12.407   6.702  1.00  0.00
ATOM    932  O2'   A A  44      16.847 -12.056   8.024  1.00  0.00
ATOM    933  C1'   A A  44      16.495 -11.154   5.828  1.00  0.00
ATOM    934  N9    A A  44      15.512 -11.117   4.916  1.00  0.00
ATOM    935  C8    A A  44      15.662 -11.349   3.573  1.00  0.00
ATOM    936  N7    A A  44      14.528 -11.403   2.916  1.00  0.00
ATOM    937  C5    A A  44      13.568 -11.194   3.894  1.00  0.00
ATOM    938  C6    A A  44      12.164 -11.134   3.843  1.00  0.00
ATOM    939  N6    A A  44      11.457 -11.285   2.721  1.00  0.00
ATOM    940  N1    A A  44      11.504 -10.910   5.000  1.00  0.00
ATOM    941  C2    A A  44      12.214 -10.758   6.124  1.00  0.00
ATOM    942  N3    A A  44      13.533 -10.793   6.297  1.00  0.00
ATOM    943  C4    A A  44      14.159 -11.017   5.130  1.00  0.00
ATOM    944  P     C A  45      17.538 -15.506   7.433  1.00  0.00
ATOM    945  OP1   C A  45      18.641 -15.991   8.296  1.00  0.00
ATOM    946  OP2   C A  45      17.322 -16.147   6.111  1.00  0.00
ATOM    947  O5'   C A  45      16.175 -15.432   8.255  1.00  0.00
ATOM    948  C5'   C A  45      16.195 -15.018   9.617  1.00  0.00
ATOM    949  C4'   C A  45      14.807 -14.882  10.182  1.00  0.00
ATOM    950  O4'   C A  45      14.057 -13.914   9.408  1.00  0.00
ATOM    951  C3'   C A  45      13.925 -16.122  10.184  1.00  0.00
ATOM    952  O3'   C A  45      14.193 -17.007  11.254  1.00  0.00
ATOM    953  C2'   C A  45      12.527 -15.520  10.253  1.00  0.00
ATOM    954  O2'   C A  45      12.265 -15.105  11.588  1.00  0.00
ATOM    955  C1'   C A  45      12.692 -14.276   9.383  1.00  0.00
ATOM    956  N1    C A  45      12.276 -14.508   7.975  1.00  0.00
ATOM    957  C2    C A  45      10.917 -14.434   7.651  1.00  0.00
ATOM    958  O2    C A  45      10.095 -14.231   8.561  1.00  0.00
ATOM    959  N3    C A  45      10.538 -14.587   6.359  1.00  0.00
ATOM    960  C4    C A  45      11.455 -14.805   5.416  1.00  0.00
ATOM    961  N4    C A  45      11.034 -14.949   4.157  1.00  0.00
ATOM    962  C5    C A  45      12.837 -14.883   5.724  1.00  0.00
ATOM    963  C6    C A  45      13.207 -14.732   7.000  1.00  0.00
ATOM    964  P     C A  46      13.724 -18.636  11.120  1.00  0.00
ATOM    965  OP1   C A  46      14.058 -19.307  12.415  1.00  0.00
ATOM    966  OP2   C A  46      14.004 -19.313   9.832  1.00  0.00
ATOM    967  O5'   C A  46      12.174 -18.234  11.137  1.00  0.00
ATOM    968  C5'   C A  46      11.486 -18.159  12.385  1.00  0.00
ATOM    969  C4'   C A  46      10.056 -17.721  12.190  1.00  0.00
ATOM    970  O4'   C A  46       9.990 -16.902  10.994  1.00  0.00
ATOM    971  C3'   C A  46       9.070 -18.827  11.867  1.00  0.00
ATOM    972  O3'   C A  46       8.723 -19.606  12.991  1.00  0.00
ATOM    973  C2'   C A  46       7.921 -17.978  11.348  1.00  0.00
ATOM    974  O2'   C A  46       7.264 -17.246  12.384  1.00  0.00
ATOM    975  C1'   C A  46       8.709 -17.051  10.398  1.00  0.00
ATOM    976  N1    C A  46       8.911 -17.441   8.947  1.00  0.00
ATOM    977  C2    C A  46       7.825 -17.489   8.066  1.00  0.00
ATOM    978  O2    C A  46       6.687 -17.252   8.506  1.00  0.00
ATOM    979  N3    C A  46       8.044 -17.794   6.765  1.00  0.00
ATOM    980  C4    C A  46       9.283 -18.042   6.338  1.00  0.00
ATOM    981  N4    C A  46       9.451 -18.338   5.047  1.00  0.00
ATOM    982  C5    C A  46      10.397 -17.998   7.215  1.00  0.00
ATOM    983  C6    C A  46      10.176 -17.697   8.499  1.00  0.00
ATOM    984  P     G A  47       9.060 -21.100  12.840  1.00  0.00
ATOM    985  OP1   G A  47       8.795 -22.108  13.890  1.00  0.00
ATOM    986  OP2   G A  47       9.550 -21.522  11.508  1.00  0.00
ATOM    987  O5'   G A  47       7.732 -20.261  12.544  1.00  0.00
ATOM    988  C5'   G A  47       6.521 -20.938  12.252  1.00  0.00
ATOM    989  C4'   G A  47       5.500 -20.000  11.667  1.00  0.00
ATOM    990  O4'   G A  47       6.075 -19.305  10.532  1.00  0.00
ATOM    991  C3'   G A  47       4.270 -20.668  11.084  1.00  0.00
ATOM    992  O3'   G A  47       3.316 -21.046  12.058  1.00  0.00
ATOM    993  C2'   G A  47       3.768 -19.609  10.120  1.00  0.00
ATOM    994  O2'   G A  47       3.188 -18.535  10.843  1.00  0.00
ATOM    995  C1'   G A  47       5.093 -19.139   9.534  1.00  0.00
ATOM    996  N9    G A  47       5.436 -20.195   8.300  1.00  0.00
ATOM    997  C8    G A  47       6.594 -20.929   8.207  1.00  0.00
ATOM    998  N7    G A  47       6.754 -21.491   7.040  1.00  0.00
ATOM    999  C5    G A  47       5.641 -21.107   6.317  1.00  0.00
ATOM   1000  C6    G A  47       5.255 -21.407   4.986  1.00  0.00
ATOM   1001  O6    G A  47       5.852 -22.101   4.153  1.00  0.00
ATOM   1002  N1    G A  47       4.043 -20.811   4.647  1.00  0.00
ATOM   1003  C2    G A  47       3.295 -20.023   5.488  1.00  0.00
ATOM   1004  N2    G A  47       2.154 -19.536   4.982  1.00  0.00
ATOM   1005  N3    G A  47       3.640 -19.735   6.728  1.00  0.00
ATOM   1006  C4    G A  47       4.813 -20.304   7.079  1.00  0.00
ATOM   1007  P     U A  48       2.524 -22.451  11.740  1.00  0.00
ATOM   1008  OP1   U A  48       1.629 -23.302  12.562  1.00  0.00
ATOM   1009  OP2   U A  48       3.863 -22.961  11.348  1.00  0.00
ATOM   1010  O5'   U A  48       1.738 -22.049  10.416  1.00  0.00
ATOM   1011  C5'   U A  48       0.548 -21.238  10.472  1.00  0.00
ATOM   1012  C4'   U A  48      -0.228 -21.380   9.185  1.00  0.00
ATOM   1013  O4'   U A  48       0.617 -20.967   8.086  1.00  0.00
ATOM   1014  C3'   U A  48      -0.663 -22.801   8.866  1.00  0.00
ATOM   1015  O3'   U A  48      -1.912 -23.035   9.548  1.00  0.00
ATOM   1016  C2'   U A  48      -0.654 -22.840   7.337  1.00  0.00
ATOM   1017  O2'   U A  48      -1.822 -22.305   6.749  1.00  0.00
ATOM   1018  C1'   U A  48       0.486 -21.870   7.008  1.00  0.00
ATOM   1019  N1    U A  48       1.879 -22.402   6.664  1.00  0.00
ATOM   1020  C2    U A  48       1.934 -23.053   5.446  1.00  0.00
ATOM   1021  O2    U A  48       1.038 -22.997   4.622  1.00  0.00
ATOM   1022  N3    U A  48       3.081 -23.776   5.224  1.00  0.00
ATOM   1023  C4    U A  48       4.155 -23.911   6.079  1.00  0.00
ATOM   1024  O4    U A  48       5.117 -24.595   5.739  1.00  0.00
ATOM   1025  C5    U A  48       4.022 -23.207   7.324  1.00  0.00
ATOM   1026  C6    U A  48       2.917 -22.496   7.565  1.00  0.00
ATOM   1027  P     A A  49      -3.418 -23.428   8.885  1.00  0.00
ATOM   1028  OP1   A A  49      -4.719 -24.140   8.910  1.00  0.00
ATOM   1029  OP2   A A  49      -2.328 -23.942   8.014  1.00  0.00
ATOM   1030  O5'   A A  49      -3.672 -21.904   8.525  1.00  0.00
ATOM   1031  C5'   A A  49      -4.165 -21.530   7.253  1.00  0.00
ATOM   1032  C4'   A A  49      -5.030 -20.315   7.383  1.00  0.00
ATOM   1033  O4'   A A  49      -5.581 -20.031   6.079  1.00  0.00
ATOM   1034  C3'   A A  49      -6.244 -20.478   8.284  1.00  0.00
ATOM   1035  O3'   A A  49      -6.697 -19.177   8.660  1.00  0.00
ATOM   1036  C2'   A A  49      -7.225 -21.182   7.351  1.00  0.00
ATOM   1037  O2'   A A  49      -8.574 -20.957   7.700  1.00  0.00
ATOM   1038  C1'   A A  49      -6.901 -20.529   6.005  1.00  0.00
ATOM   1039  N9    A A  49      -7.341 -20.126   4.766  1.00  0.00
ATOM   1040  C8    A A  49      -7.026 -21.267   4.076  1.00  0.00
ATOM   1041  N7    A A  49      -7.621 -21.362   2.910  1.00  0.00
ATOM   1042  C5    A A  49      -8.379 -20.205   2.830  1.00  0.00
ATOM   1043  C6    A A  49      -9.242 -19.706   1.839  1.00  0.00
ATOM   1044  N6    A A  49      -9.494 -20.339   0.691  1.00  0.00
ATOM   1045  N1    A A  49      -9.845 -18.520   2.071  1.00  0.00
ATOM   1046  C2    A A  49      -9.591 -17.886   3.222  1.00  0.00
ATOM   1047  N3    A A  49      -8.800 -18.252   4.228  1.00  0.00
ATOM   1048  C4    A A  49      -8.218 -19.435   3.966  1.00  0.00
ATOM   1049  P     A A  50      -7.433 -18.685   9.829  1.00  0.00
ATOM   1050  OP1   A A  50      -8.326 -19.193  10.889  1.00  0.00
ATOM   1051  OP2   A A  50      -7.963 -17.730   8.832  1.00  0.00
ATOM   1052  O5'   A A  50      -6.196 -17.941  10.542  1.00  0.00
ATOM   1053  C5'   A A  50      -6.416 -16.956  11.555  1.00  0.00
ATOM   1054  C4'   A A  50      -5.165 -16.243  12.039  1.00  0.00
ATOM   1055  O4'   A A  50      -4.053 -17.178  12.122  1.00  0.00
ATOM   1056  C3'   A A  50      -4.672 -15.057  11.197  1.00  0.00
ATOM   1057  O3'   A A  50      -4.304 -13.943  12.015  1.00  0.00
ATOM   1058  C2'   A A  50      -3.416 -15.585  10.512  1.00  0.00
ATOM   1059  O2'   A A  50      -2.422 -14.612  10.285  1.00  0.00
ATOM   1060  C1'   A A  50      -2.909 -16.614  11.506  1.00  0.00
ATOM   1061  N9    A A  50      -2.233 -17.332  10.713  1.00  0.00
ATOM   1062  C8    A A  50      -2.764 -18.158   9.758  1.00  0.00
ATOM   1063  N7    A A  50      -1.907 -18.513   8.830  1.00  0.00
ATOM   1064  C5    A A  50      -0.734 -17.876   9.201  1.00  0.00
ATOM   1065  C6    A A  50       0.550 -17.849   8.628  1.00  0.00
ATOM   1066  N6    A A  50       0.876 -18.508   7.513  1.00  0.00
ATOM   1067  N1    A A  50       1.497 -17.114   9.248  1.00  0.00
ATOM   1068  C2    A A  50       1.170 -16.456  10.365  1.00  0.00
ATOM   1069  N3    A A  50       0.001 -16.404  10.999  1.00  0.00
ATOM   1070  C4    A A  50      -0.919 -17.144  10.358  1.00  0.00
ATOM   1071  P     A A  51      -4.779 -12.729  11.632  1.00  0.00
ATOM   1072  OP1   A A  51      -5.546 -11.622  12.258  1.00  0.00
ATOM   1073  OP2   A A  51      -5.466 -13.663  10.705  1.00  0.00
ATOM   1074  O5'   A A  51      -3.527 -12.088  10.876  1.00  0.00
ATOM   1075  C5'   A A  51      -2.622 -11.224  11.576  1.00  0.00
ATOM   1076  C4'   A A  51      -1.189 -11.496  11.171  1.00  0.00
ATOM   1077  O4'   A A  51      -1.015 -12.901  10.837  1.00  0.00
ATOM   1078  C3'   A A  51      -0.650 -10.774   9.951  1.00  0.00
ATOM   1079  O3'   A A  51      -0.250  -9.446  10.253  1.00  0.00
ATOM   1080  C2'   A A  51       0.545 -11.641   9.569  1.00  0.00
ATOM   1081  O2'   A A  51       1.681 -11.411  10.375  1.00  0.00
ATOM   1082  C1'   A A  51       0.028 -13.040   9.883  1.00  0.00
ATOM   1083  N9    A A  51      -0.456 -13.720   8.746  1.00  0.00
ATOM   1084  C8    A A  51      -1.769 -14.015   8.486  1.00  0.00
ATOM   1085  N7    A A  51      -1.947 -14.718   7.393  1.00  0.00
ATOM   1086  C5    A A  51      -0.664 -14.895   6.900  1.00  0.00
ATOM   1087  C6    A A  51      -0.171 -15.557   5.761  1.00  0.00
ATOM   1088  N6    A A  51      -0.948 -16.190   4.879  1.00  0.00
ATOM   1089  N1    A A  51       1.164 -15.546   5.559  1.00  0.00
ATOM   1090  C2    A A  51       1.942 -14.912   6.444  1.00  0.00
ATOM   1091  N3    A A  51       1.597 -14.256   7.549  1.00  0.00
ATOM   1092  C4    A A  51       0.265 -14.285   7.721  1.00  0.00
ATOM   1093  P     U A  52       0.314  -8.723   8.869  1.00  0.00
ATOM   1094  OP1   U A  52       0.465  -7.427   9.630  1.00  0.00
ATOM   1095  OP2   U A  52      -0.768  -8.884   7.785  1.00  0.00
ATOM   1096  O5'   U A  52       1.661  -8.951   7.970  1.00  0.00
ATOM   1097  C5'   U A  52       2.875  -8.259   8.255  1.00  0.00
ATOM   1098  C4'   U A  52       3.885  -9.169   8.975  1.00  0.00
ATOM   1099  O4'   U A  52       4.189 -10.445   8.338  1.00  0.00
ATOM   1100  C3'   U A  52       5.230  -8.505   9.227  1.00  0.00
ATOM   1101  O3'   U A  52       5.123  -7.689  10.422  1.00  0.00
ATOM   1102  C2'   U A  52       6.126  -9.703   9.469  1.00  0.00
ATOM   1103  O2'   U A  52       5.944 -10.199  10.789  1.00  0.00
ATOM   1104  C1'   U A  52       5.564 -10.721   8.464  1.00  0.00
ATOM   1105  N1    U A  52       6.176 -10.547   7.150  1.00  0.00
ATOM   1106  C2    U A  52       7.521 -10.849   7.056  1.00  0.00
ATOM   1107  O2    U A  52       8.192 -11.197   8.011  1.00  0.00
ATOM   1108  N3    U A  52       8.058 -10.726   5.797  1.00  0.00
ATOM   1109  C4    U A  52       7.398 -10.341   4.648  1.00  0.00
ATOM   1110  O4    U A  52       8.016 -10.278   3.588  1.00  0.00
ATOM   1111  C5    U A  52       6.005 -10.044   4.828  1.00  0.00
ATOM   1112  C6    U A  52       5.458 -10.155   6.041  1.00  0.00
ATOM   1113  P     G A  53       5.663  -5.973  10.596  1.00  0.00
ATOM   1114  OP1   G A  53       5.300  -4.910  11.562  1.00  0.00
ATOM   1115  OP2   G A  53       5.406  -5.755   9.158  1.00  0.00
ATOM   1116  O5'   G A  53       7.214  -6.279  10.750  1.00  0.00
ATOM   1117  C5'   G A  53       7.778  -6.591  12.015  1.00  0.00
ATOM   1118  C4'   G A  53       9.265  -6.820  11.895  1.00  0.00
ATOM   1119  O4'   G A  53       9.519  -7.943  11.009  1.00  0.00
ATOM   1120  C3'   G A  53      10.067  -5.717  11.248  1.00  0.00
ATOM   1121  O3'   G A  53      10.331  -4.652  12.118  1.00  0.00
ATOM   1122  C2'   G A  53      11.338  -6.446  10.885  1.00  0.00
ATOM   1123  O2'   G A  53      12.125  -6.688  12.034  1.00  0.00
ATOM   1124  C1'   G A  53      10.759  -7.750  10.341  1.00  0.00
ATOM   1125  N9    G A  53      10.471  -7.635   8.827  1.00  0.00
ATOM   1126  C8    G A  53       9.226  -7.578   8.250  1.00  0.00
ATOM   1127  N7    G A  53       9.261  -7.599   6.946  1.00  0.00
ATOM   1128  C5    G A  53      10.607  -7.677   6.640  1.00  0.00
ATOM   1129  C6    G A  53      11.267  -7.729   5.386  1.00  0.00
ATOM   1130  O6    G A  53      10.765  -7.718   4.255  1.00  0.00
ATOM   1131  N1    G A  53      12.650  -7.801   5.528  1.00  0.00
ATOM   1132  C2    G A  53      13.315  -7.820   6.730  1.00  0.00
ATOM   1133  N2    G A  53      14.651  -7.893   6.666  1.00  0.00
ATOM   1134  N3    G A  53      12.715  -7.771   7.904  1.00  0.00
ATOM   1135  C4    G A  53      11.372  -7.700   7.790  1.00  0.00
ATOM   1136  P     U A  54      10.129  -3.158  11.572  1.00  0.00
ATOM   1137  OP1   U A  54       9.978  -2.163  12.678  1.00  0.00
ATOM   1138  OP2   U A  54       9.171  -3.157  10.436  1.00  0.00
ATOM   1139  O5'   U A  54      11.599  -3.044  10.981  1.00  0.00
ATOM   1140  C5'   U A  54      12.737  -3.322  11.788  1.00  0.00
ATOM   1141  C4'   U A  54      13.957  -3.461  10.920  1.00  0.00
ATOM   1142  O4'   U A  54      13.730  -4.518   9.955  1.00  0.00
ATOM   1143  C3'   U A  54      14.301  -2.269  10.053  1.00  0.00
ATOM   1144  O3'   U A  54      14.994  -1.255  10.741  1.00  0.00
ATOM   1145  C2'   U A  54      15.131  -2.896   8.948  1.00  0.00
ATOM   1146  O2'   U A  54      16.449  -3.181   9.356  1.00  0.00
ATOM   1147  C1'   U A  54      14.400  -4.213   8.741  1.00  0.00
ATOM   1148  N1    U A  54      13.493  -4.023   7.588  1.00  0.00
ATOM   1149  C2    U A  54      13.921  -4.307   6.305  1.00  0.00
ATOM   1150  O2    U A  54      15.057  -4.665   6.048  1.00  0.00
ATOM   1151  N3    U A  54      12.968  -4.156   5.328  1.00  0.00
ATOM   1152  C4    U A  54      11.659  -3.758   5.501  1.00  0.00
ATOM   1153  O4    U A  54      10.919  -3.670   4.523  1.00  0.00
ATOM   1154  C5    U A  54      11.291  -3.481   6.861  1.00  0.00
ATOM   1155  C6    U A  54      12.199  -3.619   7.831  1.00  0.00
ATOM   1156  P     C A  55      14.646   0.177  10.455  1.00  0.00
ATOM   1157  OP1   C A  55      15.219   0.864  11.657  1.00  0.00
ATOM   1158  OP2   C A  55      13.251   0.492  10.042  1.00  0.00
ATOM   1159  O5'   C A  55      15.590   0.402   9.189  1.00  0.00
ATOM   1160  C5'   C A  55      16.966   0.025   9.249  1.00  0.00
ATOM   1161  C4'   C A  55      17.520  -0.222   7.874  1.00  0.00
ATOM   1162  O4'   C A  55      16.765  -1.271   7.227  1.00  0.00
ATOM   1163  C3'   C A  55      17.475   0.926   6.886  1.00  0.00
ATOM   1164  O3'   C A  55      18.541   1.841   7.070  1.00  0.00
ATOM   1165  C2'   C A  55      17.560   0.212   5.540  1.00  0.00
ATOM   1166  O2'   C A  55      18.871  -0.127   5.138  1.00  0.00
ATOM   1167  C1'   C A  55      16.778  -1.070   5.822  1.00  0.00
ATOM   1168  N1    C A  55      15.385  -0.971   5.357  1.00  0.00
ATOM   1169  C2    C A  55      15.158  -1.119   3.984  1.00  0.00
ATOM   1170  O2    C A  55      16.131  -1.301   3.233  1.00  0.00
ATOM   1171  N3    C A  55      13.889  -1.058   3.515  1.00  0.00
ATOM   1172  C4    C A  55      12.874  -0.859   4.358  1.00  0.00
ATOM   1173  N4    C A  55      11.641  -0.806   3.850  1.00  0.00
ATOM   1174  C5    C A  55      13.083  -0.707   5.753  1.00  0.00
ATOM   1175  C6    C A  55      14.338  -0.768   6.212  1.00  0.00
ATOM   1176  P     C A  56      18.572   3.709   6.155  1.00  0.00
ATOM   1177  OP1   C A  56      19.898   4.679   6.677  1.00  0.00
ATOM   1178  OP2   C A  56      17.324   4.322   6.414  1.00  0.00
ATOM   1179  O5'   C A  56      18.544   2.697   4.337  1.00  0.00
ATOM   1180  C5'   C A  56      19.939   2.657   3.923  1.00  0.00
ATOM   1181  C4'   C A  56      19.881   2.789   2.401  1.00  0.00
ATOM   1182  O4'   C A  56      19.054   1.708   1.941  1.00  0.00
ATOM   1183  C3'   C A  56      19.070   4.045   1.989  1.00  0.00
ATOM   1184  O3'   C A  56      19.950   5.177   2.085  1.00  0.00
ATOM   1185  C2'   C A  56      18.650   3.580   0.579  1.00  0.00
ATOM   1186  O2'   C A  56      19.759   3.486  -0.286  1.00  0.00
ATOM   1187  C1'   C A  56      18.203   2.146   0.870  1.00  0.00
ATOM   1188  N1    C A  56      16.734   2.098   1.270  1.00  0.00
ATOM   1189  C2    C A  56      15.806   2.012   0.226  1.00  0.00
ATOM   1190  O2    C A  56      16.225   1.885  -0.937  1.00  0.00
ATOM   1191  N3    C A  56      14.483   2.069   0.512  1.00  0.00
ATOM   1192  C4    C A  56      14.079   2.207   1.776  1.00  0.00
ATOM   1193  N4    C A  56      12.766   2.259   2.010  1.00  0.00
ATOM   1194  C5    C A  56      15.004   2.296   2.848  1.00  0.00
ATOM   1195  C6    C A  56      16.309   2.239   2.561  1.00  0.00
ATOM   1196  P     G A  57      19.491   6.861   2.000  1.00  0.00
ATOM   1197  OP1   G A  57      20.315   8.080   2.215  1.00  0.00
ATOM   1198  OP2   G A  57      18.417   6.524   2.975  1.00  0.00
ATOM   1199  O5'   G A  57      18.823   6.944   0.549  1.00  0.00
ATOM   1200  C5'   G A  57      19.587   6.665  -0.633  1.00  0.00
ATOM   1201  C4'   G A  57      18.685   6.503  -1.841  1.00  0.00
ATOM   1202  O4'   G A  57      17.723   5.434  -1.619  1.00  0.00
ATOM   1203  C3'   G A  57      17.820   7.707  -2.166  1.00  0.00
ATOM   1204  O3'   G A  57      18.503   8.678  -2.924  1.00  0.00
ATOM   1205  C2'   G A  57      16.666   7.107  -2.951  1.00  0.00
ATOM   1206  O2'   G A  57      16.965   6.930  -4.316  1.00  0.00
ATOM   1207  C1'   G A  57      16.492   5.761  -2.249  1.00  0.00
ATOM   1208  N9    G A  57      15.427   5.904  -1.413  1.00  0.00
ATOM   1209  C8    G A  57      15.505   6.044  -0.049  1.00  0.00
ATOM   1210  N7    G A  57      14.341   6.192   0.522  1.00  0.00
ATOM   1211  C5    G A  57      13.438   6.146  -0.524  1.00  0.00
ATOM   1212  C6    G A  57      12.023   6.252  -0.528  1.00  0.00
ATOM   1213  O6    G A  57      11.265   6.413   0.436  1.00  0.00
ATOM   1214  N1    G A  57      11.497   6.152  -1.813  1.00  0.00
ATOM   1215  C2    G A  57      12.242   5.972  -2.954  1.00  0.00
ATOM   1216  N2    G A  57      11.556   5.899  -4.102  1.00  0.00
ATOM   1217  N3    G A  57      13.557   5.873  -2.966  1.00  0.00
ATOM   1218  C4    G A  57      14.090   5.968  -1.729  1.00  0.00
ATOM   1219  P     A A  58      18.171   9.944  -2.835  1.00  0.00
ATOM   1220  OP1   A A  58      18.651  10.572  -4.092  1.00  0.00
ATOM   1221  OP2   A A  58      18.950  10.097  -1.592  1.00  0.00
ATOM   1222  O5'   A A  58      16.705  10.448  -2.430  1.00  0.00
ATOM   1223  C5'   A A  58      15.635  10.266  -3.347  1.00  0.00
ATOM   1224  C4'   A A  58      14.288  10.190  -2.672  1.00  0.00
ATOM   1225  O4'   A A  58      14.337   9.292  -1.535  1.00  0.00
ATOM   1226  C3'   A A  58      13.739  11.487  -2.100  1.00  0.00
ATOM   1227  O3'   A A  58      13.170  12.312  -3.105  1.00  0.00
ATOM   1228  C2'   A A  58      12.729  10.976  -1.074  1.00  0.00
ATOM   1229  O2'   A A  58      11.505  10.592  -1.686  1.00  0.00
ATOM   1230  C1'   A A  58      13.415   9.713  -0.555  1.00  0.00
ATOM   1231  N9    A A  58      14.055   9.990   0.665  1.00  0.00
ATOM   1232  C8    A A  58      15.357  10.385   0.831  1.00  0.00
ATOM   1233  N7    A A  58      15.753  10.389   2.082  1.00  0.00
ATOM   1234  C5    A A  58      14.635   9.970   2.785  1.00  0.00
ATOM   1235  C6    A A  58      14.402   9.764   4.156  1.00  0.00
ATOM   1236  N6    A A  58      15.324   9.961   5.101  1.00  0.00
ATOM   1237  N1    A A  58      13.174   9.342   4.527  1.00  0.00
ATOM   1238  C2    A A  58      12.250   9.144   3.579  1.00  0.00
ATOM   1239  N3    A A  58      12.350   9.302   2.261  1.00  0.00
ATOM   1240  C4    A A  58      13.581   9.721   1.926  1.00  0.00
ATOM   1241  P     C A  59      13.099  13.881  -3.005  1.00  0.00
ATOM   1242  OP1   C A  59      12.404  14.353  -4.224  1.00  0.00
ATOM   1243  OP2   C A  59      14.123  14.718  -2.344  1.00  0.00
ATOM   1244  O5'   C A  59      12.014  13.618  -1.858  1.00  0.00
ATOM   1245  C5'   C A  59      10.718  13.112  -2.153  1.00  0.00
ATOM   1246  C4'   C A  59       9.835  13.174  -0.932  1.00  0.00
ATOM   1247  O4'   C A  59      10.500  12.491   0.159  1.00  0.00
ATOM   1248  C3'   C A  59       9.528  14.575  -0.416  1.00  0.00
ATOM   1249  O3'   C A  59       8.341  15.099  -0.994  1.00  0.00
ATOM   1250  C2'   C A  59       9.407  14.396   1.095  1.00  0.00
ATOM   1251  O2'   C A  59       8.069  14.091   1.463  1.00  0.00
ATOM   1252  C1'   C A  59      10.276  13.166   1.376  1.00  0.00
ATOM   1253  N1    C A  59      11.650  13.220   1.859  1.00  0.00
ATOM   1254  C2    C A  59      11.884  13.139   3.236  1.00  0.00
ATOM   1255  O2    C A  59      10.916  13.206   4.013  1.00  0.00
ATOM   1256  N3    C A  59      13.155  12.993   3.681  1.00  0.00
ATOM   1257  C4    C A  59      14.163  12.928   2.811  1.00  0.00
ATOM   1258  N4    C A  59      15.399  12.783   3.296  1.00  0.00
ATOM   1259  C5    C A  59      13.947  13.008   1.411  1.00  0.00
ATOM   1260  C6    C A  59      12.690  13.152   0.976  1.00  0.00
ATOM   1261  P     U A  60       8.300  16.709  -2.004  1.00  0.00
ATOM   1262  OP1   U A  60       8.888  17.947  -2.568  1.00  0.00
ATOM   1263  OP2   U A  60       7.402  16.795  -0.815  1.00  0.00
ATOM   1264  O5'   U A  60       7.525  15.986  -3.191  1.00  0.00
ATOM   1265  C5'   U A  60       8.184  15.678  -4.409  1.00  0.00
ATOM   1266  C4'   U A  60       7.215  15.022  -5.350  1.00  0.00
ATOM   1267  O4'   U A  60       6.640  13.871  -4.672  1.00  0.00
ATOM   1268  C3'   U A  60       6.003  15.875  -5.689  1.00  0.00
ATOM   1269  O3'   U A  60       6.263  16.787  -6.747  1.00  0.00
ATOM   1270  C2'   U A  60       4.964  14.831  -6.067  1.00  0.00
ATOM   1271  O2'   U A  60       5.119  14.345  -7.388  1.00  0.00
ATOM   1272  C1'   U A  60       5.271  13.734  -5.041  1.00  0.00
ATOM   1273  N1    U A  60       4.317  14.069  -3.947  1.00  0.00
ATOM   1274  C2    U A  60       3.000  13.670  -4.078  1.00  0.00
ATOM   1275  O2    U A  60       2.531  13.260  -5.125  1.00  0.00
ATOM   1276  N3    U A  60       2.247  13.768  -2.933  1.00  0.00
ATOM   1277  C4    U A  60       2.668  14.217  -1.699  1.00  0.00
ATOM   1278  O4    U A  60       1.874  14.247  -0.762  1.00  0.00
ATOM   1279  C5    U A  60       4.047  14.614  -1.644  1.00  0.00
ATOM   1280  C6    U A  60       4.802  14.528  -2.742  1.00  0.00
ATOM   1281  P     A A  61       5.263  18.183  -6.986  1.00  0.00
ATOM   1282  OP1   A A  61       5.550  19.135  -8.100  1.00  0.00
ATOM   1283  OP2   A A  61       5.088  18.688  -5.605  1.00  0.00
ATOM   1284  O5'   A A  61       4.004  17.323  -7.437  1.00  0.00
ATOM   1285  C5'   A A  61       3.953  16.774  -8.749  1.00  0.00
ATOM   1286  C4'   A A  61       2.530  16.494  -9.155  1.00  0.00
ATOM   1287  O4'   A A  61       1.958  15.523  -8.240  1.00  0.00
ATOM   1288  C3'   A A  61       1.572  17.673  -9.079  1.00  0.00
ATOM   1289  O3'   A A  61       1.641  18.479 -10.246  1.00  0.00
ATOM   1290  C2'   A A  61       0.225  16.976  -8.955  1.00  0.00
ATOM   1291  O2'   A A  61      -0.263  16.490 -10.188  1.00  0.00
ATOM   1292  C1'   A A  61       0.581  15.797  -8.058  1.00  0.00
ATOM   1293  N9    A A  61       0.373  16.061  -6.647  1.00  0.00
ATOM   1294  C8    A A  61       1.287  16.565  -5.759  1.00  0.00
ATOM   1295  N7    A A  61       0.803  16.758  -4.555  1.00  0.00
ATOM   1296  C5    A A  61      -0.518  16.353  -4.659  1.00  0.00
ATOM   1297  C6    A A  61      -1.570  16.308  -3.728  1.00  0.00
ATOM   1298  N6    A A  61      -1.447  16.690  -2.455  1.00  0.00
ATOM   1299  N1    A A  61      -2.767  15.851  -4.155  1.00  0.00
ATOM   1300  C2    A A  61      -2.889  15.468  -5.431  1.00  0.00
ATOM   1301  N3    A A  61      -1.975  15.462  -6.399  1.00  0.00
ATOM   1302  C4    A A  61      -0.798  15.922  -5.942  1.00  0.00
ATOM   1303  P     U A  62       1.114  19.937 -10.224  1.00  0.00
ATOM   1304  OP1   U A  62       1.278  20.547 -11.563  1.00  0.00
ATOM   1305  OP2   U A  62       1.715  20.569  -9.026  1.00  0.00
ATOM   1306  O5'   U A  62      -0.444  19.831  -9.873  1.00  0.00
ATOM   1307  C5'   U A  62      -1.321  19.387 -10.894  1.00  0.00
ATOM   1308  C4'   U A  62      -2.567  18.743 -10.344  1.00  0.00
ATOM   1309  O4'   U A  62      -2.277  18.035  -9.111  1.00  0.00
ATOM   1310  C3'   U A  62      -3.684  19.680  -9.928  1.00  0.00
ATOM   1311  O3'   U A  62      -4.384  20.249 -11.013  1.00  0.00
ATOM   1312  C2'   U A  62      -4.534  18.763  -9.064  1.00  0.00
ATOM   1313  O2'   U A  62      -5.250  17.832  -9.860  1.00  0.00
ATOM   1314  C1'   U A  62      -3.441  18.014  -8.306  1.00  0.00
ATOM   1315  N1    U A  62      -3.177  18.600  -6.965  1.00  0.00
ATOM   1316  C2    U A  62      -4.073  18.503  -5.917  1.00  0.00
ATOM   1317  O2    U A  62      -5.216  18.104  -6.055  1.00  0.00
ATOM   1318  N3    U A  62      -3.581  18.893  -4.695  1.00  0.00
ATOM   1319  C4    U A  62      -2.313  19.359  -4.422  1.00  0.00
ATOM   1320  O4    U A  62      -2.017  19.671  -3.270  1.00  0.00
ATOM   1321  C5    U A  62      -1.442  19.432  -5.561  1.00  0.00
ATOM   1322  C6    U A  62      -1.894  19.059  -6.762  1.00  0.00
ATOM   1323  P     U A  63      -4.552  21.775 -10.957  1.00  0.00
ATOM   1324  OP1   U A  63      -5.144  22.077 -12.291  1.00  0.00
ATOM   1325  OP2   U A  63      -3.747  22.821 -10.254  1.00  0.00
ATOM   1326  O5'   U A  63      -5.734  21.318  -9.975  1.00  0.00
ATOM   1327  C5'   U A  63      -7.102  21.491 -10.349  1.00  0.00
ATOM   1328  C4'   U A  63      -8.037  21.033  -9.244  1.00  0.00
ATOM   1329  O4'   U A  63      -7.343  20.164  -8.311  1.00  0.00
ATOM   1330  C3'   U A  63      -8.587  22.115  -8.336  1.00  0.00
ATOM   1331  O3'   U A  63      -9.638  22.833  -8.901  1.00  0.00
ATOM   1332  C2'   U A  63      -9.018  21.342  -7.111  1.00  0.00
ATOM   1333  O2'   U A  63     -10.265  20.700  -7.258  1.00  0.00
ATOM   1334  C1'   U A  63      -7.887  20.330  -7.000  1.00  0.00
ATOM   1335  N1    U A  63      -6.937  21.038  -6.073  1.00  0.00
ATOM   1336  C2    U A  63      -7.158  21.146  -4.713  1.00  0.00
ATOM   1337  O2    U A  63      -8.208  20.829  -4.184  1.00  0.00
ATOM   1338  N3    U A  63      -6.100  21.642  -3.990  1.00  0.00
ATOM   1339  C4    U A  63      -4.871  22.032  -4.480  1.00  0.00
ATOM   1340  O4    U A  63      -4.019  22.458  -3.705  1.00  0.00
ATOM   1341  C5    U A  63      -4.720  21.891  -5.901  1.00  0.00
ATOM   1342  C6    U A  63      -5.732  21.411  -6.628  1.00  0.00
ATOM   1343  P     C A  64      -9.296  24.274  -9.192  1.00  0.00
ATOM   1344  OP1   C A  64     -10.072  24.820 -10.332  1.00  0.00
ATOM   1345  OP2   C A  64      -7.904  24.732  -8.968  1.00  0.00
ATOM   1346  O5'   C A  64     -10.125  24.552  -7.863  1.00  0.00
ATOM   1347  C5'   C A  64     -11.390  23.905  -7.646  1.00  0.00
ATOM   1348  C4'   C A  64     -11.723  23.873  -6.174  1.00  0.00
ATOM   1349  O4'   C A  64     -10.612  23.296  -5.433  1.00  0.00
ATOM   1350  C3'   C A  64     -11.925  25.209  -5.481  1.00  0.00
ATOM   1351  O3'   C A  64     -13.218  25.744  -5.755  1.00  0.00
ATOM   1352  C2'   C A  64     -11.763  24.815  -4.017  1.00  0.00
ATOM   1353  O2'   C A  64     -12.885  24.119  -3.520  1.00  0.00
ATOM   1354  C1'   C A  64     -10.623  23.802  -4.105  1.00  0.00
ATOM   1355  N1    C A  64      -9.334  24.232  -3.812  1.00  0.00
ATOM   1356  C2    C A  64      -8.936  24.409  -2.482  1.00  0.00
ATOM   1357  O2    C A  64      -9.746  24.148  -1.576  1.00  0.00
ATOM   1358  N3    C A  64      -7.685  24.859  -2.222  1.00  0.00
ATOM   1359  C4    C A  64      -6.850  25.127  -3.227  1.00  0.00
ATOM   1360  N4    C A  64      -5.628  25.569  -2.922  1.00  0.00
ATOM   1361  C5    C A  64      -7.234  24.954  -4.581  1.00  0.00
ATOM   1362  C6    C A  64      -8.470  24.510  -4.834  1.00  0.00
ATOM   1363  P     C A  65     -13.526  27.186  -5.344  1.00  0.00
ATOM   1364  OP1   C A  65     -14.819  27.686  -5.861  1.00  0.00
ATOM   1365  OP2   C A  65     -12.238  27.823  -5.709  1.00  0.00
ATOM   1366  O5'   C A  65     -13.545  27.230  -3.742  1.00  0.00
ATOM   1367  C5'   C A  65     -14.721  26.919  -3.004  1.00  0.00
ATOM   1368  C4'   C A  65     -14.524  27.153  -1.525  1.00  0.00
ATOM   1369  O4'   C A  65     -13.324  26.458  -1.092  1.00  0.00
ATOM   1370  C3'   C A  65     -14.298  28.598  -1.084  1.00  0.00
ATOM   1371  O3'   C A  65     -15.488  29.354  -0.922  1.00  0.00
ATOM   1372  C2'   C A  65     -13.513  28.432   0.210  1.00  0.00
ATOM   1373  O2'   C A  65     -14.374  28.079   1.284  1.00  0.00
ATOM   1374  C1'   C A  65     -12.630  27.231  -0.134  1.00  0.00
ATOM   1375  N1    C A  65     -11.357  27.644  -0.649  1.00  0.00
ATOM   1376  C2    C A  65     -10.371  28.118   0.224  1.00  0.00
ATOM   1377  O2    C A  65     -10.617  28.152   1.442  1.00  0.00
ATOM   1378  N3    C A  65      -9.183  28.525  -0.283  1.00  0.00
ATOM   1379  C4    C A  65      -8.964  28.471  -1.597  1.00  0.00
ATOM   1380  N4    C A  65      -7.777  28.883  -2.050  1.00  0.00
ATOM   1381  C5    C A  65      -9.950  27.994  -2.498  1.00  0.00
ATOM   1382  C6    C A  65     -11.122  27.593  -1.994  1.00  0.00
ATOM   1383  P     A A  66     -15.772  29.739  -0.372  1.00  0.00
ATOM   1384  OP1   A A  66     -15.685  30.864  -1.341  1.00  0.00
ATOM   1385  OP2   A A  66     -15.430  28.355  -0.803  1.00  0.00
ATOM   1386  O5'   A A  66     -14.840  30.041   0.870  1.00  0.00
ATOM   1387  C5'   A A  66     -15.073  31.160   1.686  1.00  0.00
ATOM   1388  C4'   A A  66     -14.042  31.175   2.758  1.00  0.00
ATOM   1389  O4'   A A  66     -14.332  30.122   3.704  1.00  0.00
ATOM   1390  C3'   A A  66     -12.657  30.851   2.235  1.00  0.00
ATOM   1391  O3'   A A  66     -12.043  32.019   1.699  1.00  0.00
ATOM   1392  C2'   A A  66     -11.959  30.270   3.459  1.00  0.00
ATOM   1393  O2'   A A  66     -11.388  31.273   4.280  1.00  0.00
ATOM   1394  C1'   A A  66     -13.122  29.593   4.194  1.00  0.00
ATOM   1395  N9    A A  66     -10.963  30.933   2.108  1.00  0.00
ATOM   1396  C8    A A  66     -11.309  30.790   0.790  1.00  0.00
ATOM   1397  N7    A A  66     -10.396  31.223  -0.047  1.00  0.00
ATOM   1398  C5    A A  66      -9.382  31.684   0.778  1.00  0.00
ATOM   1399  C6    A A  66      -8.132  32.267   0.506  1.00  0.00
ATOM   1400  N6    A A  66      -7.675  32.492  -0.728  1.00  0.00
ATOM   1401  N1    A A  66      -7.360  32.614   1.557  1.00  0.00
ATOM   1402  C2    A A  66      -7.818  32.387   2.793  1.00  0.00
ATOM   1403  N3    A A  66      -8.973  31.846   3.176  1.00  0.00
ATOM   1404  C4    A A  66      -9.718  31.513   2.108  1.00  0.00
TER   
END   
