# Supplementary material for: RPocket: an intuitive database of RNA pocket topology information with RNA-ligand data resources
Source: BMC Bioinformatics. 2021 Sep 8;22:428. doi: 10.1186/s12859-021-04349-4 (PMC8424408; doi:10.1186/s12859-021-04349-4)
Supplement: Supplementary file 7 — Additional file 7. Folder S3: Nine other experimental structures and their modeling structures and pockets. [file 12859_2021_4349_MOESM7_ESM.zip › 12859_2021_4349_MOESM7_ESM/5C7W_s3.pdb]

ATOM      1  P     G A   1      -0.123   2.219 -25.781  1.00  0.00
ATOM      2  OP1   G A   1       0.919   1.178 -25.927  1.00  0.00
ATOM      3  OP2   G A   1      -1.529   1.809 -25.547  1.00  0.00
ATOM      4  O5'   G A   1       0.297   3.196 -24.593  1.00  0.00
ATOM      5  C5'   G A   1      -0.174   4.541 -24.556  1.00  0.00
ATOM      6  C4'   G A   1       0.983   5.498 -24.409  1.00  0.00
ATOM      7  O4'   G A   1       0.659   6.756 -25.027  1.00  0.00
ATOM      8  C3'   G A   1       1.366   5.840 -22.980  1.00  0.00
ATOM      9  O3'   G A   1       2.363   4.926 -22.546  1.00  0.00
ATOM     10  C2'   G A   1       1.897   7.282 -23.050  1.00  0.00
ATOM     11  O2'   G A   1       3.305   7.365 -22.963  1.00  0.00
ATOM     12  C1'   G A   1       1.421   7.778 -24.422  1.00  0.00
ATOM     13  N9    G A   1       0.503   8.803 -24.540  1.00  0.00
ATOM     14  C8    G A   1      -0.870   8.752 -24.545  1.00  0.00
ATOM     15  N7    G A   1      -1.429   9.867 -24.162  1.00  0.00
ATOM     16  C5    G A   1      -0.366  10.708 -23.889  1.00  0.00
ATOM     17  C6    G A   1      -0.344  12.051 -23.433  1.00  0.00
ATOM     18  O6    G A   1      -1.304  12.787 -23.173  1.00  0.00
ATOM     19  N1    G A   1       0.955  12.529 -23.285  1.00  0.00
ATOM     20  C2    G A   1       2.093  11.803 -23.543  1.00  0.00
ATOM     21  N2    G A   1       3.257  12.436 -23.342  1.00  0.00
ATOM     22  N3    G A   1       2.088  10.554 -23.966  1.00  0.00
ATOM     23  C4    G A   1       0.838  10.068 -24.117  1.00  0.00
ATOM     24  P     G A   2       2.412   4.726 -20.998  1.00  0.00
ATOM     25  OP1   G A   2       3.290   3.651 -20.472  1.00  0.00
ATOM     26  OP2   G A   2       1.000   4.816 -20.550  1.00  0.00
ATOM     27  O5'   G A   2       3.121   6.136 -20.724  1.00  0.00
ATOM     28  C5'   G A   2       4.483   6.299 -21.076  1.00  0.00
ATOM     29  C4'   G A   2       4.973   7.730 -20.919  1.00  0.00
ATOM     30  O4'   G A   2       4.173   8.664 -21.693  1.00  0.00
ATOM     31  C3'   G A   2       4.874   8.158 -19.505  1.00  0.00
ATOM     32  O3'   G A   2       6.037   7.832 -18.758  1.00  0.00
ATOM     33  C2'   G A   2       4.618   9.624 -19.546  1.00  0.00
ATOM     34  O2'   G A   2       5.838  10.360 -19.413  1.00  0.00
ATOM     35  C1'   G A   2       3.996   9.886 -20.905  1.00  0.00
ATOM     36  N9    G A   2       2.551  10.226 -20.705  1.00  0.00
ATOM     37  C8    G A   2       1.451   9.417 -20.857  1.00  0.00
ATOM     38  N7    G A   2       0.327  10.017 -20.575  1.00  0.00
ATOM     39  C5    G A   2       0.703  11.298 -20.217  1.00  0.00
ATOM     40  C6    G A   2      -0.079  12.409 -19.807  1.00  0.00
ATOM     41  O6    G A   2      -1.308  12.474 -19.677  1.00  0.00
ATOM     42  N1    G A   2       0.706  13.526 -19.534  1.00  0.00
ATOM     43  C2    G A   2       2.075  13.568 -19.643  1.00  0.00
ATOM     44  N2    G A   2       2.657  14.736 -19.338  1.00  0.00
ATOM     45  N3    G A   2       2.815  12.544 -20.022  1.00  0.00
ATOM     46  C4    G A   2       2.074  11.448 -20.291  1.00  0.00
ATOM     47  P     A A   3       5.990   7.802 -17.099  1.00  0.00
ATOM     48  OP1   A A   3       7.246   7.112 -16.714  1.00  0.00
ATOM     49  OP2   A A   3       4.657   7.186 -16.914  1.00  0.00
ATOM     50  O5'   A A   3       5.942   9.226 -16.370  1.00  0.00
ATOM     51  C5'   A A   3       7.066  10.101 -16.366  1.00  0.00
ATOM     52  C4'   A A   3       6.642  11.515 -16.005  1.00  0.00
ATOM     53  O4'   A A   3       5.555  11.941 -16.858  1.00  0.00
ATOM     54  C3'   A A   3       6.063  11.695 -14.615  1.00  0.00
ATOM     55  O3'   A A   3       7.098  11.820 -13.668  1.00  0.00
ATOM     56  C2'   A A   3       5.305  13.010 -14.756  1.00  0.00
ATOM     57  O2'   A A   3       6.150  14.143 -14.666  1.00  0.00
ATOM     58  C1'   A A   3       4.750  12.876 -16.165  1.00  0.00
ATOM     59  N9    A A   3       3.356  12.444 -16.243  1.00  0.00
ATOM     60  C8    A A   3       2.867  11.181 -16.450  1.00  0.00
ATOM     61  N7    A A   3       1.558  11.122 -16.500  1.00  0.00
ATOM     62  C5    A A   3       1.159  12.437 -16.313  1.00  0.00
ATOM     63  C6    A A   3      -0.108  13.043 -16.262  1.00  0.00
ATOM     64  N6    A A   3      -1.254  12.372 -16.402  1.00  0.00
ATOM     65  N1    A A   3      -0.157  14.377 -16.060  1.00  0.00
ATOM     66  C2    A A   3       0.992  15.047 -15.921  1.00  0.00
ATOM     67  N3    A A   3       2.242  14.590 -15.951  1.00  0.00
ATOM     68  C4    A A   3       2.256  13.262 -16.152  1.00  0.00
ATOM     69  P     A A   4       6.776  11.434 -12.237  1.00  0.00
ATOM     70  OP1   A A   4       7.957  11.425 -11.340  1.00  0.00
ATOM     71  OP2   A A   4       5.918  10.233 -12.312  1.00  0.00
ATOM     72  O5'   A A   4       5.874  12.673 -11.811  1.00  0.00
ATOM     73  C5'   A A   4       6.463  13.952 -11.585  1.00  0.00
ATOM     74  C4'   A A   4       5.403  14.958 -11.188  1.00  0.00
ATOM     75  O4'   A A   4       4.477  15.144 -12.288  1.00  0.00
ATOM     76  C3'   A A   4       4.511  14.576 -10.015  1.00  0.00
ATOM     77  O3'   A A   4       5.146  14.883  -8.779  1.00  0.00
ATOM     78  C2'   A A   4       3.290  15.454 -10.253  1.00  0.00
ATOM     79  O2'   A A   4       3.462  16.794  -9.842  1.00  0.00
ATOM     80  C1'   A A   4       3.187  15.418 -11.776  1.00  0.00
ATOM     81  N9    A A   4       2.294  14.379 -12.243  1.00  0.00
ATOM     82  C8    A A   4       2.627  13.077 -12.509  1.00  0.00
ATOM     83  N7    A A   4       1.601  12.322 -12.823  1.00  0.00
ATOM     84  C5    A A   4       0.520  13.187 -12.757  1.00  0.00
ATOM     85  C6    A A   4      -0.855  13.001 -12.982  1.00  0.00
ATOM     86  N6    A A   4      -1.395  11.831 -13.332  1.00  0.00
ATOM     87  N1    A A   4      -1.665  14.071 -12.831  1.00  0.00
ATOM     88  C2    A A   4      -1.122  15.242 -12.481  1.00  0.00
ATOM     89  N3    A A   4       0.153  15.541 -12.244  1.00  0.00
ATOM     90  C4    A A   4       0.931  14.457 -12.401  1.00  0.00
ATOM     91  P     U A   5       4.992  13.848  -7.493  1.00  0.00
ATOM     92  OP1   U A   5       5.776  13.797  -6.239  1.00  0.00
ATOM     93  OP2   U A   5       4.552  12.604  -8.171  1.00  0.00
ATOM     94  O5'   U A   5       3.634  14.653  -7.230  1.00  0.00
ATOM     95  C5'   U A   5       3.659  15.938  -6.627  1.00  0.00
ATOM     96  C4'   U A   5       2.271  16.526  -6.540  1.00  0.00
ATOM     97  O4'   U A   5       1.674  16.530  -7.861  1.00  0.00
ATOM     98  C3'   U A   5       1.280  15.769  -5.666  1.00  0.00
ATOM     99  O3'   U A   5       1.368  16.142  -4.297  1.00  0.00
ATOM    100  C2'   U A   5      -0.068  16.089  -6.305  1.00  0.00
ATOM    101  O2'   U A   5      -0.570  17.332  -5.835  1.00  0.00
ATOM    102  C1'   U A   5       0.298  16.232  -7.784  1.00  0.00
ATOM    103  N1    U A   5      -0.002  14.971  -8.624  1.00  0.00
ATOM    104  C2    U A   5      -1.318  14.791  -9.004  1.00  0.00
ATOM    105  O2    U A   5      -2.197  15.598  -8.756  1.00  0.00
ATOM    106  N3    U A   5      -1.572  13.627  -9.688  1.00  0.00
ATOM    107  C4    U A   5      -0.661  12.647 -10.022  1.00  0.00
ATOM    108  O4    U A   5      -1.040  11.655 -10.641  1.00  0.00
ATOM    109  C5    U A   5       0.684  12.906  -9.592  1.00  0.00
ATOM    110  C6    U A   5       0.958  14.030  -8.925  1.00  0.00
ATOM    111  P     A A   6       0.701  15.291  -3.128  1.00  0.00
ATOM    112  OP1   A A   6       1.081  15.615  -1.724  1.00  0.00
ATOM    113  OP2   A A   6       1.393  14.178  -3.835  1.00  0.00
ATOM    114  O5'   A A   6      -0.866  15.002  -3.177  1.00  0.00
ATOM    115  C5'   A A   6      -1.800  16.049  -2.954  1.00  0.00
ATOM    116  C4'   A A   6      -3.167  15.664  -3.477  1.00  0.00
ATOM    117  O4'   A A   6      -3.163  15.578  -4.931  1.00  0.00
ATOM    118  C3'   A A   6      -3.694  14.304  -3.060  1.00  0.00
ATOM    119  O3'   A A   6      -4.168  14.307  -1.722  1.00  0.00
ATOM    120  C2'   A A   6      -4.805  14.082  -4.085  1.00  0.00
ATOM    121  O2'   A A   6      -5.988  14.808  -3.809  1.00  0.00
ATOM    122  C1'   A A   6      -4.145  14.632  -5.353  1.00  0.00
ATOM    123  N9    A A   6      -3.489  13.566  -6.137  1.00  0.00
ATOM    124  C8    A A   6      -2.156  13.298  -6.310  1.00  0.00
ATOM    125  N7    A A   6      -1.921  12.269  -7.089  1.00  0.00
ATOM    126  C5    A A   6      -3.185  11.831  -7.451  1.00  0.00
ATOM    127  C6    A A   6      -3.621  10.773  -8.267  1.00  0.00
ATOM    128  N6    A A   6      -2.794   9.931  -8.892  1.00  0.00
ATOM    129  N1    A A   6      -4.952  10.608  -8.421  1.00  0.00
ATOM    130  C2    A A   6      -5.780  11.453  -7.796  1.00  0.00
ATOM    131  N3    A A   6      -5.490  12.483  -7.005  1.00  0.00
ATOM    132  C4    A A   6      -4.160  12.619  -6.871  1.00  0.00
ATOM    133  P     U A   7      -4.164  12.850  -0.788  1.00  0.00
ATOM    134  OP1   U A   7      -4.638  13.014   0.604  1.00  0.00
ATOM    135  OP2   U A   7      -2.778  12.389  -1.035  1.00  0.00
ATOM    136  O5'   U A   7      -5.054  11.783  -1.592  1.00  0.00
ATOM    137  C5'   U A   7      -6.438  11.997  -1.845  1.00  0.00
ATOM    138  C4'   U A   7      -7.032  10.993  -2.810  1.00  0.00
ATOM    139  O4'   U A   7      -6.563  11.234  -4.162  1.00  0.00
ATOM    140  C3'   U A   7      -6.684   9.535  -2.578  1.00  0.00
ATOM    141  O3'   U A   7      -7.427   8.939  -1.537  1.00  0.00
ATOM    142  C2'   U A   7      -6.960   8.917  -3.939  1.00  0.00
ATOM    143  O2'   U A   7      -8.355   8.785  -4.161  1.00  0.00
ATOM    144  C1'   U A   7      -6.429  10.012  -4.855  1.00  0.00
ATOM    145  N1    U A   7      -5.001   9.728  -5.151  1.00  0.00
ATOM    146  C2    U A   7      -4.694   8.785  -6.114  1.00  0.00
ATOM    147  O2    U A   7      -5.541   8.136  -6.702  1.00  0.00
ATOM    148  N3    U A   7      -3.353   8.627  -6.365  1.00  0.00
ATOM    149  C4    U A   7      -2.311   9.302  -5.764  1.00  0.00
ATOM    150  O4    U A   7      -1.155   9.051  -6.097  1.00  0.00
ATOM    151  C5    U A   7      -2.711  10.263  -4.775  1.00  0.00
ATOM    152  C6    U A   7      -4.009  10.437  -4.511  1.00  0.00
ATOM    153  P     A A   8      -6.752   7.803  -0.661  1.00  0.00
ATOM    154  OP1   A A   8      -6.541   7.860   0.803  1.00  0.00
ATOM    155  OP2   A A   8      -5.615   8.024  -1.582  1.00  0.00
ATOM    156  O5'   A A   8      -7.429   6.399  -1.017  1.00  0.00
ATOM    157  C5'   A A   8      -8.773   6.140  -0.639  1.00  0.00
ATOM    158  C4'   A A   8      -9.460   5.301  -1.698  1.00  0.00
ATOM    159  O4'   A A   8      -9.298   5.945  -2.988  1.00  0.00
ATOM    160  C3'   A A   8      -8.876   3.912  -1.908  1.00  0.00
ATOM    161  O3'   A A   8      -9.417   2.984  -0.977  1.00  0.00
ATOM    162  C2'   A A   8      -9.351   3.606  -3.322  1.00  0.00
ATOM    163  O2'   A A   8     -10.716   3.244  -3.368  1.00  0.00
ATOM    164  C1'   A A   8      -9.147   4.959  -3.994  1.00  0.00
ATOM    165  N9    A A   8      -7.851   5.076  -4.616  1.00  0.00
ATOM    166  C8    A A   8      -6.800   5.860  -4.214  1.00  0.00
ATOM    167  N7    A A   8      -5.769   5.819  -5.025  1.00  0.00
ATOM    168  C5    A A   8      -6.169   4.948  -6.026  1.00  0.00
ATOM    169  C6    A A   8      -5.526   4.482  -7.186  1.00  0.00
ATOM    170  N6    A A   8      -4.293   4.846  -7.545  1.00  0.00
ATOM    171  N1    A A   8      -6.203   3.618  -7.973  1.00  0.00
ATOM    172  C2    A A   8      -7.440   3.255  -7.613  1.00  0.00
ATOM    173  N3    A A   8      -8.148   3.625  -6.549  1.00  0.00
ATOM    174  C4    A A   8      -7.448   4.482  -5.787  1.00  0.00
ATOM    175  P     A A   9      -8.633   1.682  -0.692  1.00  0.00
ATOM    176  OP1   A A   9      -8.550   1.548   0.781  1.00  0.00
ATOM    177  OP2   A A   9      -7.427   1.924  -1.516  1.00  0.00
ATOM    178  O5'   A A   9      -9.261   0.325  -1.270  1.00  0.00
ATOM    179  C5'   A A   9     -10.076  -0.523  -0.467  1.00  0.00
ATOM    180  C4'   A A   9     -10.263  -1.902  -1.069  1.00  0.00
ATOM    181  O4'   A A   9     -10.521  -1.802  -2.494  1.00  0.00
ATOM    182  C3'   A A   9      -9.102  -2.883  -0.941  1.00  0.00
ATOM    183  O3'   A A   9      -9.156  -3.584   0.292  1.00  0.00
ATOM    184  C2'   A A   9      -9.270  -3.791  -2.155  1.00  0.00
ATOM    185  O2'   A A   9     -10.183  -4.844  -1.883  1.00  0.00
ATOM    186  C1'   A A   9      -9.893  -2.856  -3.191  1.00  0.00
ATOM    187  N9    A A   9      -8.735  -2.286  -3.949  1.00  0.00
ATOM    188  C8    A A   9      -8.129  -1.066  -3.794  1.00  0.00
ATOM    189  N7    A A   9      -7.122  -0.868  -4.611  1.00  0.00
ATOM    190  C5    A A   9      -7.062  -2.036  -5.353  1.00  0.00
ATOM    191  C6    A A   9      -6.210  -2.455  -6.391  1.00  0.00
ATOM    192  N6    A A   9      -5.216  -1.709  -6.877  1.00  0.00
ATOM    193  N1    A A   9      -6.419  -3.681  -6.916  1.00  0.00
ATOM    194  C2    A A   9      -7.416  -4.428  -6.428  1.00  0.00
ATOM    195  N3    A A   9      -8.282  -4.144  -5.458  1.00  0.00
ATOM    196  C4    A A   9      -8.048  -2.919  -4.956  1.00  0.00
ATOM    197  P     U A  10      -8.117  -4.781   0.769  1.00  0.00
ATOM    198  OP1   U A  10      -8.730  -5.392   1.972  1.00  0.00
ATOM    199  OP2   U A  10      -6.943  -3.888   0.897  1.00  0.00
ATOM    200  O5'   U A  10      -7.604  -5.919  -0.235  1.00  0.00
ATOM    201  C5'   U A  10      -8.446  -7.047  -0.429  1.00  0.00
ATOM    202  C4'   U A  10      -7.998  -7.963  -1.540  1.00  0.00
ATOM    203  O4'   U A  10      -7.959  -7.225  -2.796  1.00  0.00
ATOM    204  C3'   U A  10      -6.607  -8.564  -1.367  1.00  0.00
ATOM    205  O3'   U A  10      -6.592  -9.920  -0.957  1.00  0.00
ATOM    206  C2'   U A  10      -5.969  -8.525  -2.748  1.00  0.00
ATOM    207  O2'   U A  10      -5.859  -9.805  -3.334  1.00  0.00
ATOM    208  C1'   U A  10      -6.876  -7.656  -3.602  1.00  0.00
ATOM    209  N1    U A  10      -6.070  -6.535  -3.997  1.00  0.00
ATOM    210  C2    U A  10      -5.325  -6.744  -5.142  1.00  0.00
ATOM    211  O2    U A  10      -5.471  -7.716  -5.861  1.00  0.00
ATOM    212  N3    U A  10      -4.397  -5.769  -5.417  1.00  0.00
ATOM    213  C4    U A  10      -4.144  -4.631  -4.679  1.00  0.00
ATOM    214  O4    U A  10      -3.277  -3.846  -5.055  1.00  0.00
ATOM    215  C5    U A  10      -4.957  -4.487  -3.505  1.00  0.00
ATOM    216  C6    U A  10      -5.868  -5.420  -3.213  1.00  0.00
ATOM    217  P     C A  11      -5.121 -10.288  -0.507  1.00  0.00
ATOM    218  OP1   C A  11      -5.153 -11.446   0.421  1.00  0.00
ATOM    219  OP2   C A  11      -4.233  -9.135  -0.213  1.00  0.00
ATOM    220  O5'   C A  11      -4.771 -10.849  -1.953  1.00  0.00
ATOM    221  C5'   C A  11      -5.440 -12.013  -2.457  1.00  0.00
ATOM    222  C4'   C A  11      -4.786 -12.483  -3.729  1.00  0.00
ATOM    223  O4'   C A  11      -4.894 -11.445  -4.739  1.00  0.00
ATOM    224  C3'   C A  11      -3.296 -12.758  -3.648  1.00  0.00
ATOM    225  O3'   C A  11      -3.030 -14.039  -3.087  1.00  0.00
ATOM    226  C2'   C A  11      -2.893 -12.651  -5.112  1.00  0.00
ATOM    227  O2'   C A  11      -3.284 -13.777  -5.870  1.00  0.00
ATOM    228  C1'   C A  11      -3.740 -11.462  -5.563  1.00  0.00
ATOM    229  N1    C A  11      -2.939 -10.224  -5.455  1.00  0.00
ATOM    230  C2    C A  11      -2.121  -9.836  -6.522  1.00  0.00
ATOM    231  O2    C A  11      -2.018 -10.593  -7.503  1.00  0.00
ATOM    232  N3    C A  11      -1.467  -8.652  -6.455  1.00  0.00
ATOM    233  C4    C A  11      -1.607  -7.873  -5.382  1.00  0.00
ATOM    234  N4    C A  11      -0.943  -6.714  -5.360  1.00  0.00
ATOM    235  C5    C A  11      -2.431  -8.248  -4.290  1.00  0.00
ATOM    236  C6    C A  11      -3.075  -9.418  -4.361  1.00  0.00
ATOM    237  P     G A  12      -1.845 -14.205  -2.071  1.00  0.00
ATOM    238  OP1   G A  12      -1.712 -15.570  -1.506  1.00  0.00
ATOM    239  OP2   G A  12      -1.827 -13.031  -1.161  1.00  0.00
ATOM    240  O5'   G A  12      -0.694 -14.025  -3.157  1.00  0.00
ATOM    241  C5'   G A  12      -0.478 -15.028  -4.133  1.00  0.00
ATOM    242  C4'   G A  12       0.715 -14.691  -4.988  1.00  0.00
ATOM    243  O4'   G A  12       0.443 -13.479  -5.748  1.00  0.00
ATOM    244  C3'   G A  12       1.971 -14.333  -4.215  1.00  0.00
ATOM    245  O3'   G A  12       2.692 -15.450  -3.735  1.00  0.00
ATOM    246  C2'   G A  12       2.764 -13.525  -5.233  1.00  0.00
ATOM    247  O2'   G A  12       3.451 -14.315  -6.188  1.00  0.00
ATOM    248  C1'   G A  12       1.649 -12.734  -5.911  1.00  0.00
ATOM    249  N9    G A  12       1.477 -11.396  -5.296  1.00  0.00
ATOM    250  C8    G A  12       0.638 -11.019  -4.275  1.00  0.00
ATOM    251  N7    G A  12       0.777  -9.768  -3.929  1.00  0.00
ATOM    252  C5    G A  12       1.762  -9.287  -4.770  1.00  0.00
ATOM    253  C6    G A  12       2.343  -7.996  -4.868  1.00  0.00
ATOM    254  O6    G A  12       2.084  -6.987  -4.201  1.00  0.00
ATOM    255  N1    G A  12       3.317  -7.938  -5.861  1.00  0.00
ATOM    256  C2    G A  12       3.686  -8.993  -6.662  1.00  0.00
ATOM    257  N2    G A  12       4.643  -8.743  -7.565  1.00  0.00
ATOM    258  N3    G A  12       3.156 -10.197  -6.582  1.00  0.00
ATOM    259  C4    G A  12       2.208 -10.278  -5.623  1.00  0.00
ATOM    260  P     C A  13       3.698 -15.276  -2.453  1.00  0.00
ATOM    261  OP1   C A  13       4.159 -16.518  -1.767  1.00  0.00
ATOM    262  OP2   C A  13       3.082 -14.173  -1.657  1.00  0.00
ATOM    263  O5'   C A  13       4.936 -14.670  -3.256  1.00  0.00
ATOM    264  C5'   C A  13       5.500 -15.374  -4.357  1.00  0.00
ATOM    265  C4'   C A  13       6.462 -14.486  -5.095  1.00  0.00
ATOM    266  O4'   C A  13       5.760 -13.311  -5.570  1.00  0.00
ATOM    267  C3'   C A  13       7.583 -13.922  -4.244  1.00  0.00
ATOM    268  O3'   C A  13       8.633 -14.886  -4.138  1.00  0.00
ATOM    269  C2'   C A  13       7.991 -12.678  -5.030  1.00  0.00
ATOM    270  O2'   C A  13       8.847 -12.949  -6.127  1.00  0.00
ATOM    271  C1'   C A  13       6.636 -12.193  -5.552  1.00  0.00
ATOM    272  N1    C A  13       6.028 -11.162  -4.848  1.00  0.00
ATOM    273  C2    C A  13       6.482  -9.849  -5.015  1.00  0.00
ATOM    274  O2    C A  13       7.376  -9.627  -5.849  1.00  0.00
ATOM    275  N3    C A  13       5.936  -8.862  -4.265  1.00  0.00
ATOM    276  C4    C A  13       4.979  -9.148  -3.382  1.00  0.00
ATOM    277  N4    C A  13       4.470  -8.142  -2.665  1.00  0.00
ATOM    278  C5    C A  13       4.505 -10.472  -3.197  1.00  0.00
ATOM    279  C6    C A  13       5.047 -11.443  -3.940  1.00  0.00
ATOM    280  P     G A  14       9.808 -14.694  -3.040  1.00  0.00
ATOM    281  OP1   G A  14      10.787 -15.751  -2.696  1.00  0.00
ATOM    282  OP2   G A  14       8.732 -14.356  -2.082  1.00  0.00
ATOM    283  O5'   G A  14      10.580 -13.313  -3.294  1.00  0.00
ATOM    284  C5'   G A  14      11.556 -13.227  -4.324  1.00  0.00
ATOM    285  C4'   G A  14      12.287 -11.906  -4.304  1.00  0.00
ATOM    286  O4'   G A  14      11.415 -10.845  -4.778  1.00  0.00
ATOM    287  C3'   G A  14      12.744 -11.416  -2.939  1.00  0.00
ATOM    288  O3'   G A  14      13.920 -12.052  -2.464  1.00  0.00
ATOM    289  C2'   G A  14      12.900  -9.924  -3.191  1.00  0.00
ATOM    290  O2'   G A  14      14.050  -9.678  -3.986  1.00  0.00
ATOM    291  C1'   G A  14      11.662  -9.658  -4.051  1.00  0.00
ATOM    292  N9    G A  14      10.427  -9.383  -3.177  1.00  0.00
ATOM    293  C8    G A  14       9.356 -10.221  -2.982  1.00  0.00
ATOM    294  N7    G A  14       8.412  -9.691  -2.254  1.00  0.00
ATOM    295  C5    G A  14       8.882  -8.427  -1.950  1.00  0.00
ATOM    296  C6    G A  14       8.299  -7.383  -1.186  1.00  0.00
ATOM    297  O6    G A  14       7.205  -7.377  -0.607  1.00  0.00
ATOM    298  N1    G A  14       9.119  -6.260  -1.127  1.00  0.00
ATOM    299  C2    G A  14      10.350  -6.155  -1.729  1.00  0.00
ATOM    300  N2    G A  14      10.993  -4.992  -1.560  1.00  0.00
ATOM    301  N3    G A  14      10.905  -7.116  -2.441  1.00  0.00
ATOM    302  C4    G A  14      10.127  -8.217  -2.512  1.00  0.00
ATOM    303  P     U A  15      13.890 -12.638  -1.004  1.00  0.00
ATOM    304  OP1   U A  15      14.508 -13.959  -0.746  1.00  0.00
ATOM    305  OP2   U A  15      12.945 -12.069  -0.016  1.00  0.00
ATOM    306  O5'   U A  15      15.000 -11.493  -1.208  1.00  0.00
ATOM    307  C5'   U A  15      15.706 -10.887  -0.126  1.00  0.00
ATOM    308  C4'   U A  15      15.915  -9.404  -0.340  1.00  0.00
ATOM    309  O4'   U A  15      14.701  -8.830  -0.898  1.00  0.00
ATOM    310  C3'   U A  15      16.189  -8.570   0.910  1.00  0.00
ATOM    311  O3'   U A  15      17.545  -8.560   1.331  1.00  0.00
ATOM    312  C2'   U A  15      15.666  -7.188   0.535  1.00  0.00
ATOM    313  O2'   U A  15      16.633  -6.457  -0.209  1.00  0.00
ATOM    314  C1'   U A  15      14.479  -7.539  -0.369  1.00  0.00
ATOM    315  N1    U A  15      13.415  -7.555   0.716  1.00  0.00
ATOM    316  C2    U A  15      12.804  -6.375   1.095  1.00  0.00
ATOM    317  O2    U A  15      13.258  -5.276   0.828  1.00  0.00
ATOM    318  N3    U A  15      11.636  -6.526   1.802  1.00  0.00
ATOM    319  C4    U A  15      11.031  -7.713   2.160  1.00  0.00
ATOM    320  O4    U A  15       9.980  -7.689   2.796  1.00  0.00
ATOM    321  C5    U A  15      11.727  -8.894   1.731  1.00  0.00
ATOM    322  C6    U A  15      12.865  -8.775   1.042  1.00  0.00
ATOM    323  P     G A  16      17.750  -8.235   2.704  1.00  0.00
ATOM    324  OP1   G A  16      19.194  -8.377   3.039  1.00  0.00
ATOM    325  OP2   G A  16      16.807  -9.348   2.993  1.00  0.00
ATOM    326  O5'   G A  16      17.193  -6.894   3.380  1.00  0.00
ATOM    327  C5'   G A  16      17.920  -5.661   3.263  1.00  0.00
ATOM    328  C4'   G A  16      17.324  -4.584   4.145  1.00  0.00
ATOM    329  O4'   G A  16      15.995  -4.247   3.683  1.00  0.00
ATOM    330  C3'   G A  16      17.147  -4.929   5.618  1.00  0.00
ATOM    331  O3'   G A  16      18.337  -4.741   6.374  1.00  0.00
ATOM    332  C2'   G A  16      16.033  -3.985   6.059  1.00  0.00
ATOM    333  O2'   G A  16      16.500  -2.699   6.452  1.00  0.00
ATOM    334  C1'   G A  16      15.167  -3.922   4.794  1.00  0.00
ATOM    335  N9    G A  16      14.113  -4.794   4.781  1.00  0.00
ATOM    336  C8    G A  16      14.216  -6.157   4.651  1.00  0.00
ATOM    337  N7    G A  16      13.147  -6.795   5.043  1.00  0.00
ATOM    338  C5    G A  16      12.284  -5.796   5.455  1.00  0.00
ATOM    339  C6    G A  16      10.970  -5.871   5.984  1.00  0.00
ATOM    340  O6    G A  16      10.287  -6.881   6.197  1.00  0.00
ATOM    341  N1    G A  16      10.452  -4.612   6.274  1.00  0.00
ATOM    342  C2    G A  16      11.119  -3.426   6.079  1.00  0.00
ATOM    343  N2    G A  16      10.455  -2.313   6.418  1.00  0.00
ATOM    344  N3    G A  16      12.340  -3.340   5.590  1.00  0.00
ATOM    345  C4    G A  16      12.863  -4.551   5.301  1.00  0.00
ATOM    346  P     G A  17      18.446  -5.314   7.921  1.00  0.00
ATOM    347  OP1   G A  17      19.669  -4.825   8.607  1.00  0.00
ATOM    348  OP2   G A  17      17.921  -6.664   8.236  1.00  0.00
ATOM    349  O5'   G A  17      17.263  -4.267   8.142  1.00  0.00
ATOM    350  C5'   G A  17      17.474  -2.861   7.985  1.00  0.00
ATOM    351  C4'   G A  17      16.538  -2.093   8.883  1.00  0.00
ATOM    352  O4'   G A  17      15.174  -2.386   8.497  1.00  0.00
ATOM    353  C3'   G A  17      16.631  -2.470  10.354  1.00  0.00
ATOM    354  O3'   G A  17      17.652  -1.706  10.999  1.00  0.00
ATOM    355  C2'   G A  17      15.229  -2.170  10.884  1.00  0.00
ATOM    356  O2'   G A  17      15.066  -0.822  11.294  1.00  0.00
ATOM    357  C1'   G A  17      14.358  -2.447   9.651  1.00  0.00
ATOM    358  N9    G A  17      13.823  -4.162   9.685  1.00  0.00
ATOM    359  C8    G A  17      14.056  -5.397   9.132  1.00  0.00
ATOM    360  N7    G A  17      12.963  -6.069   8.892  1.00  0.00
ATOM    361  C5    G A  17      11.947  -5.230   9.309  1.00  0.00
ATOM    362  C6    G A  17      10.540  -5.410   9.302  1.00  0.00
ATOM    363  O6    G A  17       9.895  -6.390   8.908  1.00  0.00
ATOM    364  N1    G A  17       9.871  -4.305   9.819  1.00  0.00
ATOM    365  C2    G A  17      10.482  -3.165  10.285  1.00  0.00
ATOM    366  N2    G A  17       9.669  -2.204  10.745  1.00  0.00
ATOM    367  N3    G A  17      11.788  -2.984  10.299  1.00  0.00
ATOM    368  C4    G A  17      12.458  -4.045   9.802  1.00  0.00
ATOM    369  P     A A  18      19.431  -2.563  11.494  1.00  0.00
ATOM    370  OP1   A A  18      19.809  -3.696  10.606  1.00  0.00
ATOM    371  OP2   A A  18      18.947  -2.851  12.869  1.00  0.00
ATOM    372  O5'   A A  18      20.659  -1.557  11.591  1.00  0.00
ATOM    373  C5'   A A  18      21.306  -1.064  10.407  1.00  0.00
ATOM    374  C4'   A A  18      21.498   0.431  10.495  1.00  0.00
ATOM    375  O4'   A A  18      22.195   0.885   9.310  1.00  0.00
ATOM    376  C3'   A A  18      20.221   1.254  10.536  1.00  0.00
ATOM    377  O3'   A A  18      20.527   2.528  11.087  1.00  0.00
ATOM    378  C2'   A A  18      19.913   1.428   9.059  1.00  0.00
ATOM    379  O2'   A A  18      19.100   2.557   8.818  1.00  0.00
ATOM    380  C1'   A A  18      21.317   1.638   8.497  1.00  0.00
ATOM    381  N9    A A  18      21.345   0.643   6.875  1.00  0.00
ATOM    382  C8    A A  18      21.910   1.343   5.842  1.00  0.00
ATOM    383  N7    A A  18      21.764   0.770   4.671  1.00  0.00
ATOM    384  C5    A A  18      21.055  -0.387   4.955  1.00  0.00
ATOM    385  C6    A A  18      20.582  -1.431   4.140  1.00  0.00
ATOM    386  N6    A A  18      20.762  -1.475   2.818  1.00  0.00
ATOM    387  N1    A A  18      19.911  -2.438   4.738  1.00  0.00
ATOM    388  C2    A A  18      19.731  -2.392   6.063  1.00  0.00
ATOM    389  N3    A A  18      20.126  -1.465   6.933  1.00  0.00
ATOM    390  C4    A A  18      20.791  -0.479   6.308  1.00  0.00
ATOM    391  P     U A  19      19.520   2.940  13.045  1.00  0.00
ATOM    392  OP1   U A  19      20.315   4.121  13.446  1.00  0.00
ATOM    393  OP2   U A  19      19.777   1.630  13.682  1.00  0.00
ATOM    394  O5'   U A  19      17.962   3.214  13.307  1.00  0.00
ATOM    395  C5'   U A  19      17.329   4.359  12.753  1.00  0.00
ATOM    396  C4'   U A  19      15.951   4.043  12.226  1.00  0.00
ATOM    397  O4'   U A  19      15.973   2.760  11.549  1.00  0.00
ATOM    398  C3'   U A  19      14.850   3.895  13.263  1.00  0.00
ATOM    399  O3'   U A  19      14.305   5.138  13.670  1.00  0.00
ATOM    400  C2'   U A  19      13.837   3.002  12.559  1.00  0.00
ATOM    401  O2'   U A  19      13.042   3.766  11.662  1.00  0.00
ATOM    402  C1'   U A  19      14.744   2.093  11.730  1.00  0.00
ATOM    403  N1    U A  19      14.924   0.829  12.438  1.00  0.00
ATOM    404  C2    U A  19      13.895  -0.094  12.439  1.00  0.00
ATOM    405  O2    U A  19      12.831   0.097  11.876  1.00  0.00
ATOM    406  N3    U A  19      14.156  -1.255  13.126  1.00  0.00
ATOM    407  C4    U A  19      15.316  -1.578  13.798  1.00  0.00
ATOM    408  O4    U A  19      15.403  -2.662  14.370  1.00  0.00
ATOM    409  C5    U A  19      16.337  -0.568  13.752  1.00  0.00
ATOM    410  C6    U A  19      16.109   0.570  13.090  1.00  0.00
ATOM    411  P     A A  20      13.705   5.284  14.909  1.00  0.00
ATOM    412  OP1   A A  20      13.365   6.151  16.067  1.00  0.00
ATOM    413  OP2   A A  20      14.099   3.883  15.144  1.00  0.00
ATOM    414  O5'   A A  20      12.501   5.279  13.867  1.00  0.00
ATOM    415  C5'   A A  20      11.776   6.487  13.544  1.00  0.00
ATOM    416  C4'   A A  20      10.341   6.138  13.247  1.00  0.00
ATOM    417  O4'   A A  20      10.294   5.332  12.045  1.00  0.00
ATOM    418  C3'   A A  20       9.707   5.283  14.333  1.00  0.00
ATOM    419  O3'   A A  20       9.088   6.108  15.313  1.00  0.00
ATOM    420  C2'   A A  20       8.718   4.425  13.566  1.00  0.00
ATOM    421  O2'   A A  20       7.514   5.114  13.284  1.00  0.00
ATOM    422  C1'   A A  20       9.479   4.198  12.259  1.00  0.00
ATOM    423  N9    A A  20      10.230   3.037  12.172  1.00  0.00
ATOM    424  C8    A A  20      11.593   2.929  12.076  1.00  0.00
ATOM    425  N7    A A  20      12.035   1.698  12.181  1.00  0.00
ATOM    426  C5    A A  20      10.884   0.946  12.359  1.00  0.00
ATOM    427  C6    A A  20      10.672  -0.433  12.533  1.00  0.00
ATOM    428  N6    A A  20      11.656  -1.334  12.556  1.00  0.00
ATOM    429  N1    A A  20       9.400  -0.857  12.685  1.00  0.00
ATOM    430  C2    A A  20       8.414   0.048  12.661  1.00  0.00
ATOM    431  N3    A A  20       8.488   1.367  12.504  1.00  0.00
ATOM    432  C4    A A  20       9.765   1.757  12.357  1.00  0.00
ATOM    433  P     U A  21       9.511   5.767  16.899  1.00  0.00
ATOM    434  OP1   U A  21       9.025   6.929  17.672  1.00  0.00
ATOM    435  OP2   U A  21      10.628   4.924  17.467  1.00  0.00
ATOM    436  O5'   U A  21       8.255   4.797  16.687  1.00  0.00
ATOM    437  C5'   U A  21       6.988   5.032  17.318  1.00  0.00
ATOM    438  C4'   U A  21       6.154   3.780  17.245  1.00  0.00
ATOM    439  O4'   U A  21       6.701   3.060  16.130  1.00  0.00
ATOM    440  C3'   U A  21       6.237   2.822  18.430  1.00  0.00
ATOM    441  O3'   U A  21       5.121   3.092  19.297  1.00  0.00
ATOM    442  C2'   U A  21       6.130   1.438  17.789  1.00  0.00
ATOM    443  O2'   U A  21       4.816   0.955  17.647  1.00  0.00
ATOM    444  C1'   U A  21       6.670   1.682  16.385  1.00  0.00
ATOM    445  N1    U A  21       7.984   1.175  16.052  1.00  0.00
ATOM    446  C2    U A  21       8.022  -0.206  16.088  1.00  0.00
ATOM    447  O2    U A  21       7.020  -0.899  16.071  1.00  0.00
ATOM    448  N3    U A  21       9.282  -0.752  16.145  1.00  0.00
ATOM    449  C4    U A  21      10.480  -0.070  16.170  1.00  0.00
ATOM    450  O4    U A  21      11.534  -0.700  16.222  1.00  0.00
ATOM    451  C5    U A  21      10.357   1.360  16.131  1.00  0.00
ATOM    452  C6    U A  21       9.144   1.917  16.075  1.00  0.00
ATOM    453  P     G A  22       4.841   1.992  20.154  1.00  0.00
ATOM    454  OP1   G A  22       4.011   3.039  19.503  1.00  0.00
ATOM    455  OP2   G A  22       4.983   1.984  21.629  1.00  0.00
ATOM    456  O5'   G A  22       4.265   0.575  19.725  1.00  0.00
ATOM    457  C5'   G A  22       4.756  -0.629  20.305  1.00  0.00
ATOM    458  C4'   G A  22       4.922  -1.681  19.236  1.00  0.00
ATOM    459  O4'   G A  22       4.966  -2.985  19.848  1.00  0.00
ATOM    460  C3'   G A  22       3.781  -1.763  18.236  1.00  0.00
ATOM    461  O3'   G A  22       4.128  -0.873  17.178  1.00  0.00
ATOM    462  C2'   G A  22       3.788  -3.220  17.775  1.00  0.00
ATOM    463  O2'   G A  22       4.587  -3.439  16.635  1.00  0.00
ATOM    464  C1'   G A  22       4.430  -3.940  18.958  1.00  0.00
ATOM    465  N9    G A  22       3.874  -4.756  20.194  1.00  0.00
ATOM    466  C8    G A  22       2.825  -4.356  20.985  1.00  0.00
ATOM    467  N7    G A  22       1.963  -5.308  21.218  1.00  0.00
ATOM    468  C5    G A  22       2.471  -6.403  20.544  1.00  0.00
ATOM    469  C6    G A  22       1.973  -7.726  20.425  1.00  0.00
ATOM    470  O6    G A  22       0.943  -8.204  20.917  1.00  0.00
ATOM    471  N1    G A  22       2.802  -8.526  19.644  1.00  0.00
ATOM    472  C2    G A  22       3.967  -8.103  19.050  1.00  0.00
ATOM    473  N2    G A  22       4.633  -9.020  18.334  1.00  0.00
ATOM    474  N3    G A  22       4.442  -6.877  19.150  1.00  0.00
ATOM    475  C4    G A  22       3.652  -6.082  19.904  1.00  0.00
ATOM    476  P     G A  23       3.557  -0.869  16.114  1.00  0.00
ATOM    477  OP1   G A  23       3.885   0.341  15.329  1.00  0.00
ATOM    478  OP2   G A  23       2.158  -1.084  16.574  1.00  0.00
ATOM    479  O5'   G A  23       4.097  -2.137  15.305  1.00  0.00
ATOM    480  C5'   G A  23       3.230  -2.950  14.527  1.00  0.00
ATOM    481  C4'   G A  23       3.895  -4.263  14.160  1.00  0.00
ATOM    482  O4'   G A  23       4.214  -5.023  15.360  1.00  0.00
ATOM    483  C3'   G A  23       2.968  -5.169  13.360  1.00  0.00
ATOM    484  O3'   G A  23       3.107  -4.944  11.977  1.00  0.00
ATOM    485  C2'   G A  23       3.434  -6.559  13.741  1.00  0.00
ATOM    486  O2'   G A  23       4.599  -6.890  13.012  1.00  0.00
ATOM    487  C1'   G A  23       3.760  -6.366  15.222  1.00  0.00
ATOM    488  N9    G A  23       2.592  -6.551  16.110  1.00  0.00
ATOM    489  C8    G A  23       2.157  -5.661  17.061  1.00  0.00
ATOM    490  N7    G A  23       1.114  -6.083  17.724  1.00  0.00
ATOM    491  C5    G A  23       0.844  -7.325  17.182  1.00  0.00
ATOM    492  C6    G A  23      -0.172  -8.266  17.491  1.00  0.00
ATOM    493  O6    G A  23      -1.066  -8.176  18.341  1.00  0.00
ATOM    494  N1    G A  23      -0.086  -9.405  16.695  1.00  0.00
ATOM    495  C2    G A  23       0.862  -9.613  15.722  1.00  0.00
ATOM    496  N2    G A  23       0.784 -10.775  15.060  1.00  0.00
ATOM    497  N3    G A  23       1.811  -8.748  15.423  1.00  0.00
ATOM    498  C4    G A  23       1.747  -7.634  16.183  1.00  0.00
ATOM    499  P     C A  24       1.592  -3.937  10.903  1.00  0.00
ATOM    500  OP1   C A  24       0.234  -3.639  11.429  1.00  0.00
ATOM    501  OP2   C A  24       1.816  -5.161  10.092  1.00  0.00
ATOM    502  O5'   C A  24       2.118  -2.693  10.064  1.00  0.00
ATOM    503  C5'   C A  24       2.386  -1.460  10.716  1.00  0.00
ATOM    504  C4'   C A  24       3.762  -0.966  10.360  1.00  0.00
ATOM    505  O4'   C A  24       4.765  -1.947  10.733  1.00  0.00
ATOM    506  C3'   C A  24       4.012  -0.724   8.881  1.00  0.00
ATOM    507  O3'   C A  24       3.533   0.554   8.480  1.00  0.00
ATOM    508  C2'   C A  24       5.529  -0.799   8.783  1.00  0.00
ATOM    509  O2'   C A  24       6.151   0.423   9.091  1.00  0.00
ATOM    510  C1'   C A  24       5.872  -1.837   9.852  1.00  0.00
ATOM    511  N1    C A  24       6.191  -3.028   9.248  1.00  0.00
ATOM    512  C2    C A  24       7.422  -3.194   8.602  1.00  0.00
ATOM    513  O2    C A  24       8.262  -2.281   8.672  1.00  0.00
ATOM    514  N3    C A  24       7.660  -4.340   7.920  1.00  0.00
ATOM    515  C4    C A  24       6.728  -5.293   7.870  1.00  0.00
ATOM    516  N4    C A  24       7.007  -6.405   7.187  1.00  0.00
ATOM    517  C5    C A  24       5.475  -5.144   8.518  1.00  0.00
ATOM    518  C6    C A  24       5.244  -4.011   9.190  1.00  0.00
ATOM    519  P     A A  25       3.443   0.915   6.864  1.00  0.00
ATOM    520  OP1   A A  25       2.643   2.151   6.716  1.00  0.00
ATOM    521  OP2   A A  25       2.814  -0.418   6.709  1.00  0.00
ATOM    522  O5'   A A  25       4.707   0.968   5.878  1.00  0.00
ATOM    523  C5'   A A  25       5.608   2.062   5.957  1.00  0.00
ATOM    524  C4'   A A  25       6.965   1.736   5.351  1.00  0.00
ATOM    525  O4'   A A  25       7.477   0.472   5.818  1.00  0.00
ATOM    526  C3'   A A  25       7.000   1.528   3.858  1.00  0.00
ATOM    527  O3'   A A  25       6.853   2.752   3.217  1.00  0.00
ATOM    528  C2'   A A  25       8.419   1.015   3.722  1.00  0.00
ATOM    529  O2'   A A  25       9.364   2.047   3.946  1.00  0.00
ATOM    530  C1'   A A  25       8.439   0.023   4.877  1.00  0.00
ATOM    531  N9    A A  25       8.089  -1.402   4.599  1.00  0.00
ATOM    532  C8    A A  25       6.955  -2.085   4.956  1.00  0.00
ATOM    533  N7    A A  25       6.974  -3.353   4.619  1.00  0.00
ATOM    534  C5    A A  25       8.202  -3.513   3.997  1.00  0.00
ATOM    535  C6    A A  25       8.828  -4.628   3.413  1.00  0.00
ATOM    536  N6    A A  25       8.276  -5.842   3.360  1.00  0.00
ATOM    537  N1    A A  25      10.055  -4.449   2.879  1.00  0.00
ATOM    538  C2    A A  25      10.608  -3.232   2.933  1.00  0.00
ATOM    539  N3    A A  25      10.119  -2.109   3.455  1.00  0.00
ATOM    540  C4    A A  25       8.899  -2.320   3.977  1.00  0.00
ATOM    541  P     C A  26       5.893   2.806   2.028  1.00  0.00
ATOM    542  OP1   C A  26       5.275   4.132   1.796  1.00  0.00
ATOM    543  OP2   C A  26       5.042   1.623   2.298  1.00  0.00
ATOM    544  O5'   C A  26       6.771   2.384   0.755  1.00  0.00
ATOM    545  C5'   C A  26       7.921   3.139   0.398  1.00  0.00
ATOM    546  C4'   C A  26       9.044   2.268  -0.114  1.00  0.00
ATOM    547  O4'   C A  26       9.178   1.080   0.709  1.00  0.00
ATOM    548  C3'   C A  26       8.889   1.723  -1.525  1.00  0.00
ATOM    549  O3'   C A  26       9.261   2.679  -2.502  1.00  0.00
ATOM    550  C2'   C A  26       9.789   0.492  -1.512  1.00  0.00
ATOM    551  O2'   C A  26      11.144   0.862  -1.718  1.00  0.00
ATOM    552  C1'   C A  26       9.638  -0.002  -0.072  1.00  0.00
ATOM    553  N1    C A  26       8.745  -1.090  -0.041  1.00  0.00
ATOM    554  C2    C A  26       9.128  -2.375  -0.444  1.00  0.00
ATOM    555  O2    C A  26      10.251  -2.532  -0.954  1.00  0.00
ATOM    556  N3    C A  26       8.267  -3.405  -0.269  1.00  0.00
ATOM    557  C4    C A  26       7.072  -3.190   0.282  1.00  0.00
ATOM    558  N4    C A  26       6.256  -4.236   0.435  1.00  0.00
ATOM    559  C5    C A  26       6.665  -1.896   0.697  1.00  0.00
ATOM    560  C6    C A  26       7.518  -0.881   0.522  1.00  0.00
ATOM    561  P     G A  27       8.787   2.720  -4.042  1.00  0.00
ATOM    562  OP1   G A  27       9.155   3.831  -4.946  1.00  0.00
ATOM    563  OP2   G A  27       7.388   2.532  -3.589  1.00  0.00
ATOM    564  O5'   G A  27       9.304   1.369  -4.701  1.00  0.00
ATOM    565  C5'   G A  27      10.667   1.276  -5.054  1.00  0.00
ATOM    566  C4'   G A  27      10.919  -0.092  -5.631  1.00  0.00
ATOM    567  O4'   G A  27      10.944  -1.090  -4.593  1.00  0.00
ATOM    568  C3'   G A  27       9.808  -0.581  -6.524  1.00  0.00
ATOM    569  O3'   G A  27       9.860   0.110  -7.751  1.00  0.00
ATOM    570  C2'   G A  27      10.151  -2.055  -6.588  1.00  0.00
ATOM    571  O2'   G A  27      11.294  -2.357  -7.349  1.00  0.00
ATOM    572  C1'   G A  27      10.425  -2.296  -5.114  1.00  0.00
ATOM    573  N9    G A  27       9.240  -2.727  -4.423  1.00  0.00
ATOM    574  C8    G A  27       8.306  -1.980  -3.748  1.00  0.00
ATOM    575  N7    G A  27       7.237  -2.659  -3.428  1.00  0.00
ATOM    576  C5    G A  27       7.478  -3.929  -3.918  1.00  0.00
ATOM    577  C6    G A  27       6.679  -5.101  -3.877  1.00  0.00
ATOM    578  O6    G A  27       5.557  -5.246  -3.375  1.00  0.00
ATOM    579  N1    G A  27       7.304  -6.178  -4.498  1.00  0.00
ATOM    580  C2    G A  27       8.545  -6.133  -5.087  1.00  0.00
ATOM    581  N2    G A  27       8.982  -7.275  -5.634  1.00  0.00
ATOM    582  N3    G A  27       9.298  -5.052  -5.134  1.00  0.00
ATOM    583  C4    G A  27       8.711  -3.992  -4.537  1.00  0.00
ATOM    584  P     C A  28       8.517   0.501  -8.526  1.00  0.00
ATOM    585  OP1   C A  28       9.733   1.073  -9.146  1.00  0.00
ATOM    586  OP2   C A  28       7.217   1.207  -8.606  1.00  0.00
ATOM    587  O5'   C A  28       8.242  -0.890  -9.270  1.00  0.00
ATOM    588  C5'   C A  28       9.335  -1.726  -9.641  1.00  0.00
ATOM    589  C4'   C A  28       8.883  -3.084 -10.129  1.00  0.00
ATOM    590  O4'   C A  28       8.725  -3.982  -8.992  1.00  0.00
ATOM    591  C3'   C A  28       7.556  -3.084 -10.894  1.00  0.00
ATOM    592  O3'   C A  28       7.636  -3.782 -12.135  1.00  0.00
ATOM    593  C2'   C A  28       6.584  -3.812  -9.969  1.00  0.00
ATOM    594  O2'   C A  28       5.670  -4.651 -10.637  1.00  0.00
ATOM    595  C1'   C A  28       7.478  -4.642  -9.058  1.00  0.00
ATOM    596  N1    C A  28       6.644  -4.600  -7.900  1.00  0.00
ATOM    597  C2    C A  28       5.966  -5.735  -7.440  1.00  0.00
ATOM    598  O2    C A  28       6.318  -6.852  -7.856  1.00  0.00
ATOM    599  N3    C A  28       4.948  -5.583  -6.559  1.00  0.00
ATOM    600  C4    C A  28       4.604  -4.364  -6.141  1.00  0.00
ATOM    601  N4    C A  28       3.595  -4.263  -5.273  1.00  0.00
ATOM    602  C5    C A  28       5.279  -3.202  -6.595  1.00  0.00
ATOM    603  C6    C A  28       6.283  -3.356  -7.465  1.00  0.00
ATOM    604  P     A A  29       6.792  -3.424 -13.330  1.00  0.00
ATOM    605  OP1   A A  29       7.639  -3.866 -14.464  1.00  0.00
ATOM    606  OP2   A A  29       6.431  -1.987 -13.168  1.00  0.00
ATOM    607  O5'   A A  29       5.468  -4.293 -13.357  1.00  0.00
ATOM    608  C5'   A A  29       5.402  -5.409 -12.513  1.00  0.00
ATOM    609  C4'   A A  29       4.536  -6.466 -13.092  1.00  0.00
ATOM    610  O4'   A A  29       4.643  -7.551 -12.150  1.00  0.00
ATOM    611  C3'   A A  29       3.073  -6.051 -13.164  1.00  0.00
ATOM    612  O3'   A A  29       2.651  -6.192 -14.515  1.00  0.00
ATOM    613  C2'   A A  29       2.328  -7.037 -12.252  1.00  0.00
ATOM    614  O2'   A A  29       1.657  -8.078 -12.929  1.00  0.00
ATOM    615  C1'   A A  29       3.451  -7.642 -11.410  1.00  0.00
ATOM    616  N9    A A  29       3.239  -6.815 -10.068  1.00  0.00
ATOM    617  C8    A A  29       3.623  -5.556  -9.686  1.00  0.00
ATOM    618  N7    A A  29       2.977  -5.100  -8.639  1.00  0.00
ATOM    619  C5    A A  29       2.109  -6.130  -8.312  1.00  0.00
ATOM    620  C6    A A  29       1.149  -6.270  -7.293  1.00  0.00
ATOM    621  N6    A A  29       0.897  -5.329  -6.380  1.00  0.00
ATOM    622  N1    A A  29       0.451  -7.424  -7.245  1.00  0.00
ATOM    623  C2    A A  29       0.705  -8.367  -8.160  1.00  0.00
ATOM    624  N3    A A  29       1.580  -8.352  -9.162  1.00  0.00
ATOM    625  C4    A A  29       2.257  -7.192  -9.183  1.00  0.00
ATOM    626  P     A A  30       1.847  -4.931 -15.210  1.00  0.00
ATOM    627  OP1   A A  30       2.199  -4.267 -16.488  1.00  0.00
ATOM    628  OP2   A A  30       1.813  -4.165 -13.941  1.00  0.00
ATOM    629  O5'   A A  30       0.378  -5.559 -15.295  1.00  0.00
ATOM    630  C5'   A A  30       0.195  -6.795 -15.963  1.00  0.00
ATOM    631  C4'   A A  30      -0.777  -7.667 -15.213  1.00  0.00
ATOM    632  O4'   A A  30      -0.255  -7.934 -13.887  1.00  0.00
ATOM    633  C3'   A A  30      -2.145  -7.051 -14.976  1.00  0.00
ATOM    634  O3'   A A  30      -3.011  -7.230 -16.087  1.00  0.00
ATOM    635  C2'   A A  30      -2.617  -7.750 -13.708  1.00  0.00
ATOM    636  O2'   A A  30      -3.166  -9.020 -14.024  1.00  0.00
ATOM    637  C1'   A A  30      -1.305  -7.968 -12.949  1.00  0.00
ATOM    638  N9    A A  30      -1.103  -6.938 -12.032  1.00  0.00
ATOM    639  C8    A A  30      -0.183  -5.932 -12.168  1.00  0.00
ATOM    640  N7    A A  30      -0.150  -5.104 -11.151  1.00  0.00
ATOM    641  C5    A A  30      -1.115  -5.600 -10.288  1.00  0.00
ATOM    642  C6    A A  30      -1.568  -5.171  -9.028  1.00  0.00
ATOM    643  N6    A A  30      -1.084  -4.100  -8.395  1.00  0.00
ATOM    644  N1    A A  30      -2.545  -5.889  -8.436  1.00  0.00
ATOM    645  C2    A A  30      -3.028  -6.963  -9.071  1.00  0.00
ATOM    646  N3    A A  30      -2.684  -7.465 -10.255  1.00  0.00
ATOM    647  C4    A A  30      -1.711  -6.728 -10.818  1.00  0.00
ATOM    648  P     G A  31      -3.871  -6.053 -16.608  1.00  0.00
ATOM    649  OP1   G A  31      -4.771  -6.185 -17.772  1.00  0.00
ATOM    650  OP2   G A  31      -2.635  -5.252 -16.810  1.00  0.00
ATOM    651  O5'   G A  31      -4.687  -5.439 -15.363  1.00  0.00
ATOM    652  C5'   G A  31      -5.911  -6.050 -14.967  1.00  0.00
ATOM    653  C4'   G A  31      -6.321  -5.731 -13.540  1.00  0.00
ATOM    654  O4'   G A  31      -5.222  -5.925 -12.612  1.00  0.00
ATOM    655  C3'   G A  31      -6.731  -4.286 -13.280  1.00  0.00
ATOM    656  O3'   G A  31      -8.023  -4.019 -13.734  1.00  0.00
ATOM    657  C2'   G A  31      -6.639  -4.228 -11.765  1.00  0.00
ATOM    658  O2'   G A  31      -7.673  -4.939 -11.121  1.00  0.00
ATOM    659  C1'   G A  31      -5.290  -4.920 -11.605  1.00  0.00
ATOM    660  N9    G A  31      -4.163  -3.947 -11.762  1.00  0.00
ATOM    661  C8    G A  31      -3.186  -4.120 -12.711  1.00  0.00
ATOM    662  N7    G A  31      -2.175  -3.307 -12.565  1.00  0.00
ATOM    663  C5    G A  31      -2.501  -2.552 -11.453  1.00  0.00
ATOM    664  C6    G A  31      -1.794  -1.505 -10.808  1.00  0.00
ATOM    665  O6    G A  31      -0.695  -1.023 -11.111  1.00  0.00
ATOM    666  N1    G A  31      -2.487  -1.008  -9.708  1.00  0.00
ATOM    667  C2    G A  31      -3.711  -1.465  -9.281  1.00  0.00
ATOM    668  N2    G A  31      -4.222  -0.862  -8.199  1.00  0.00
ATOM    669  N3    G A  31      -4.380  -2.436  -9.869  1.00  0.00
ATOM    670  C4    G A  31      -3.727  -2.933 -10.941  1.00  0.00
ATOM    671  P     U A  32      -8.122  -2.816 -14.809  1.00  0.00
ATOM    672  OP1   U A  32      -8.886  -3.354 -15.970  1.00  0.00
ATOM    673  OP2   U A  32      -6.841  -2.109 -15.031  1.00  0.00
ATOM    674  O5'   U A  32      -9.060  -1.825 -13.990  1.00  0.00
ATOM    675  C5'   U A  32      -9.225  -1.955 -12.583  1.00  0.00
ATOM    676  C4'   U A  32      -8.699  -0.729 -11.866  1.00  0.00
ATOM    677  O4'   U A  32      -7.360  -0.947 -11.370  1.00  0.00
ATOM    678  C3'   U A  32      -8.609   0.582 -12.628  1.00  0.00
ATOM    679  O3'   U A  32      -9.882   1.221 -12.697  1.00  0.00
ATOM    680  C2'   U A  32      -7.621   1.394 -11.782  1.00  0.00
ATOM    681  O2'   U A  32      -8.247   2.085 -10.719  1.00  0.00
ATOM    682  C1'   U A  32      -6.735   0.306 -11.173  1.00  0.00
ATOM    683  N1    U A  32      -5.473   0.234 -11.553  1.00  0.00
ATOM    684  C2    U A  32      -4.473   0.965 -10.941  1.00  0.00
ATOM    685  O2    U A  32      -4.626   1.538  -9.877  1.00  0.00
ATOM    686  N3    U A  32      -3.281   1.002 -11.622  1.00  0.00
ATOM    687  C4    U A  32      -2.995   0.396 -12.828  1.00  0.00
ATOM    688  O4    U A  32      -1.874   0.520 -13.316  1.00  0.00
ATOM    689  C5    U A  32      -4.084  -0.343 -13.400  1.00  0.00
ATOM    690  C6    U A  32      -5.255  -0.396 -12.759  1.00  0.00
ATOM    691  P     U A  33     -10.330   2.950 -13.663  1.00  0.00
ATOM    692  OP1   U A  33     -11.255   4.089 -13.824  1.00  0.00
ATOM    693  OP2   U A  33     -10.475   1.741 -14.500  1.00  0.00
ATOM    694  O5'   U A  33      -8.864   3.535 -13.841  1.00  0.00
ATOM    695  C5'   U A  33      -8.573   4.278 -15.004  1.00  0.00
ATOM    696  C4'   U A  33      -7.163   4.827 -14.885  1.00  0.00
ATOM    697  O4'   U A  33      -7.182   5.963 -13.992  1.00  0.00
ATOM    698  C3'   U A  33      -6.129   3.853 -14.341  1.00  0.00
ATOM    699  O3'   U A  33      -5.052   3.824 -15.252  1.00  0.00
ATOM    700  C2'   U A  33      -5.679   4.441 -13.009  1.00  0.00
ATOM    701  O2'   U A  33      -4.270   4.431 -12.908  1.00  0.00
ATOM    702  C1'   U A  33      -6.160   5.884 -13.038  1.00  0.00
ATOM    703  N1    U A  33      -6.856   6.825 -11.979  1.00  0.00
ATOM    704  C2    U A  33      -5.983   7.631 -11.275  1.00  0.00
ATOM    705  O2    U A  33      -4.777   7.609 -11.442  1.00  0.00
ATOM    706  N3    U A  33      -6.575   8.469 -10.361  1.00  0.00
ATOM    707  C4    U A  33      -7.923   8.578 -10.087  1.00  0.00
ATOM    708  O4    U A  33      -8.304   9.379  -9.237  1.00  0.00
ATOM    709  C5    U A  33      -8.764   7.708 -10.858  1.00  0.00
ATOM    710  C6    U A  33      -8.214   6.883 -11.754  1.00  0.00
ATOM    711  P     U A  34      -4.893   1.949 -16.270  1.00  0.00
ATOM    712  OP1   U A  34      -5.779   2.048 -17.475  1.00  0.00
ATOM    713  OP2   U A  34      -4.961   0.730 -15.410  1.00  0.00
ATOM    714  O5'   U A  34      -3.389   2.191 -16.757  1.00  0.00
ATOM    715  C5'   U A  34      -3.094   3.306 -17.607  1.00  0.00
ATOM    716  C4'   U A  34      -1.606   3.470 -17.896  1.00  0.00
ATOM    717  O4'   U A  34      -1.555   4.720 -18.639  1.00  0.00
ATOM    718  C3'   U A  34      -0.678   3.688 -16.697  1.00  0.00
ATOM    719  O3'   U A  34       0.103   2.542 -16.441  1.00  0.00
ATOM    720  C2'   U A  34       0.282   4.766 -17.164  1.00  0.00
ATOM    721  O2'   U A  34       1.279   4.212 -17.979  1.00  0.00
ATOM    722  C1'   U A  34      -0.634   5.605 -18.042  1.00  0.00
ATOM    723  N1    U A  34      -1.364   6.646 -17.285  1.00  0.00
ATOM    724  C2    U A  34      -0.705   7.853 -17.152  1.00  0.00
ATOM    725  O2    U A  34       0.378   8.079 -17.663  1.00  0.00
ATOM    726  N3    U A  34      -1.361   8.793 -16.394  1.00  0.00
ATOM    727  C4    U A  34      -2.582   8.650 -15.770  1.00  0.00
ATOM    728  O4    U A  34      -3.045   9.586 -15.123  1.00  0.00
ATOM    729  C5    U A  34      -3.203   7.368 -15.954  1.00  0.00
ATOM    730  C6    U A  34      -2.587   6.436 -16.687  1.00  0.00
ATOM    731  P     C A  35       0.372   2.117 -14.927  1.00  0.00
ATOM    732  OP1   C A  35       0.779   0.744 -14.553  1.00  0.00
ATOM    733  OP2   C A  35      -0.832   2.731 -14.324  1.00  0.00
ATOM    734  O5'   C A  35       1.547   3.154 -14.604  1.00  0.00
ATOM    735  C5'   C A  35       2.744   3.078 -15.363  1.00  0.00
ATOM    736  C4'   C A  35       3.601   4.301 -15.173  1.00  0.00
ATOM    737  O4'   C A  35       3.047   5.410 -15.926  1.00  0.00
ATOM    738  C3'   C A  35       3.675   4.846 -13.756  1.00  0.00
ATOM    739  O3'   C A  35       4.532   4.124 -12.896  1.00  0.00
ATOM    740  C2'   C A  35       4.132   6.273 -14.007  1.00  0.00
ATOM    741  O2'   C A  35       5.489   6.290 -14.422  1.00  0.00
ATOM    742  C1'   C A  35       3.263   6.611 -15.212  1.00  0.00
ATOM    743  N1    C A  35       1.978   7.166 -14.742  1.00  0.00
ATOM    744  C2    C A  35       1.875   8.488 -14.294  1.00  0.00
ATOM    745  O2    C A  35       2.914   9.159 -14.168  1.00  0.00
ATOM    746  N3    C A  35       0.652   8.996 -14.012  1.00  0.00
ATOM    747  C4    C A  35      -0.436   8.239 -14.162  1.00  0.00
ATOM    748  N4    C A  35      -1.620   8.782 -13.871  1.00  0.00
ATOM    749  C5    C A  35      -0.353   6.897 -14.614  1.00  0.00
ATOM    750  C6    C A  35       0.857   6.400 -14.892  1.00  0.00
ATOM    751  P     U A  36       4.022   3.776 -11.473  1.00  0.00
ATOM    752  OP1   U A  36       4.893   2.680 -10.978  1.00  0.00
ATOM    753  OP2   U A  36       2.575   3.530 -11.680  1.00  0.00
ATOM    754  O5'   U A  36       4.161   5.025 -10.490  1.00  0.00
ATOM    755  C5'   U A  36       5.417   5.695 -10.328  1.00  0.00
ATOM    756  C4'   U A  36       5.202   7.100  -9.816  1.00  0.00
ATOM    757  O4'   U A  36       4.344   7.841 -10.728  1.00  0.00
ATOM    758  C3'   U A  36       4.481   7.223  -8.490  1.00  0.00
ATOM    759  O3'   U A  36       5.342   6.990  -7.394  1.00  0.00
ATOM    760  C2'   U A  36       3.995   8.665  -8.528  1.00  0.00
ATOM    761  O2'   U A  36       5.023   9.589  -8.242  1.00  0.00
ATOM    762  C1'   U A  36       3.597   8.804  -9.998  1.00  0.00
ATOM    763  N1    U A  36       2.224   8.620 -10.198  1.00  0.00
ATOM    764  C2    U A  36       1.366   9.681  -9.979  1.00  0.00
ATOM    765  O2    U A  36       1.750  10.787  -9.642  1.00  0.00
ATOM    766  N3    U A  36       0.034   9.400 -10.168  1.00  0.00
ATOM    767  C4    U A  36      -0.513   8.192 -10.546  1.00  0.00
ATOM    768  O4    U A  36      -1.731   8.094 -10.677  1.00  0.00
ATOM    769  C5    U A  36       0.442   7.140 -10.753  1.00  0.00
ATOM    770  C6    U A  36       1.743   7.386 -10.576  1.00  0.00
ATOM    771  P     A A  37       4.620   6.843  -5.895  1.00  0.00
ATOM    772  OP1   A A  37       5.184   7.275  -4.590  1.00  0.00
ATOM    773  OP2   A A  37       4.909   5.485  -6.400  1.00  0.00
ATOM    774  O5'   A A  37       3.036   7.017  -5.865  1.00  0.00
ATOM    775  C5'   A A  37       2.418   8.020  -5.063  1.00  0.00
ATOM    776  C4'   A A  37       0.916   7.897  -5.150  1.00  0.00
ATOM    777  O4'   A A  37       0.506   8.077  -6.531  1.00  0.00
ATOM    778  C3'   A A  37       0.361   6.531  -4.790  1.00  0.00
ATOM    779  O3'   A A  37       0.205   6.401  -3.388  1.00  0.00
ATOM    780  C2'   A A  37      -0.973   6.530  -5.519  1.00  0.00
ATOM    781  O2'   A A  37      -1.975   7.286  -4.875  1.00  0.00
ATOM    782  C1'   A A  37      -0.592   7.230  -6.815  1.00  0.00
ATOM    783  N9    A A  37      -0.208   6.186  -7.806  1.00  0.00
ATOM    784  C8    A A  37       1.047   6.045  -8.340  1.00  0.00
ATOM    785  N7    A A  37       1.128   5.114  -9.261  1.00  0.00
ATOM    786  C5    A A  37      -0.160   4.609  -9.336  1.00  0.00
ATOM    787  C6    A A  37      -0.734   3.597 -10.125  1.00  0.00
ATOM    788  N6    A A  37      -0.053   2.887 -11.027  1.00  0.00
ATOM    789  N1    A A  37      -2.048   3.338  -9.953  1.00  0.00
ATOM    790  C2    A A  37      -2.730   4.051  -9.050  1.00  0.00
ATOM    791  N3    A A  37      -2.302   5.025  -8.251  1.00  0.00
ATOM    792  C4    A A  37      -0.993   5.258  -8.445  1.00  0.00
ATOM    793  P     C A  38       0.630   5.252  -2.939  1.00  0.00
ATOM    794  OP1   C A  38       0.535   5.103  -1.465  1.00  0.00
ATOM    795  OP2   C A  38       1.657   4.489  -3.687  1.00  0.00
ATOM    796  O5'   C A  38      -0.789   4.932  -3.593  1.00  0.00
ATOM    797  C5'   C A  38      -1.998   5.467  -3.049  1.00  0.00
ATOM    798  C4'   C A  38      -3.148   4.530  -3.321  1.00  0.00
ATOM    799  O4'   C A  38      -3.320   4.404  -4.753  1.00  0.00
ATOM    800  C3'   C A  38      -2.934   3.111  -2.815  1.00  0.00
ATOM    801  O3'   C A  38      -3.351   3.002  -1.453  1.00  0.00
ATOM    802  C2'   C A  38      -3.775   2.265  -3.771  1.00  0.00
ATOM    803  O2'   C A  38      -5.129   2.149  -3.367  1.00  0.00
ATOM    804  C1'   C A  38      -3.687   3.077  -5.071  1.00  0.00
ATOM    805  N1    C A  38      -2.613   2.541  -5.992  1.00  0.00
ATOM    806  C2    C A  38      -2.982   1.549  -6.907  1.00  0.00
ATOM    807  O2    C A  38      -4.173   1.200  -6.963  1.00  0.00
ATOM    808  N3    C A  38      -2.033   0.999  -7.701  1.00  0.00
ATOM    809  C4    C A  38      -0.766   1.404  -7.605  1.00  0.00
ATOM    810  N4    C A  38       0.135   0.833  -8.408  1.00  0.00
ATOM    811  C5    C A  38      -0.372   2.408  -6.684  1.00  0.00
ATOM    812  C6    C A  38      -1.312   2.949  -5.902  1.00  0.00
ATOM    813  P     C A  39      -2.217   2.673  -0.247  1.00  0.00
ATOM    814  OP1   C A  39      -0.742   2.606  -0.100  1.00  0.00
ATOM    815  OP2   C A  39      -2.966   1.468  -0.676  1.00  0.00
ATOM    816  O5'   C A  39      -2.821   3.158   1.143  1.00  0.00
ATOM    817  C5'   C A  39      -2.551   4.482   1.632  1.00  0.00
ATOM    818  C4'   C A  39      -3.605   4.905   2.626  1.00  0.00
ATOM    819  O4'   C A  39      -4.926   4.732   2.043  1.00  0.00
ATOM    820  C3'   C A  39      -3.703   4.104   3.912  1.00  0.00
ATOM    821  O3'   C A  39      -2.687   4.484   4.838  1.00  0.00
ATOM    822  C2'   C A  39      -5.097   4.487   4.398  1.00  0.00
ATOM    823  O2'   C A  39      -5.142   5.794   4.928  1.00  0.00
ATOM    824  C1'   C A  39      -5.872   4.523   3.082  1.00  0.00
ATOM    825  N1    C A  39      -6.494   3.150   2.793  1.00  0.00
ATOM    826  C2    C A  39      -7.772   2.897   3.305  1.00  0.00
ATOM    827  O2    C A  39      -8.307   3.756   4.028  1.00  0.00
ATOM    828  N3    C A  39      -8.386   1.729   3.001  1.00  0.00
ATOM    829  C4    C A  39      -7.773   0.836   2.222  1.00  0.00
ATOM    830  N4    C A  39      -8.417  -0.301   1.949  1.00  0.00
ATOM    831  C5    C A  39      -6.478   1.073   1.693  1.00  0.00
ATOM    832  C6    C A  39      -5.876   2.228   1.996  1.00  0.00
ATOM    833  P     G A  40      -2.655   3.846   5.945  1.00  0.00
ATOM    834  OP1   G A  40      -1.438   4.674   5.894  1.00  0.00
ATOM    835  OP2   G A  40      -2.568   2.380   6.037  1.00  0.00
ATOM    836  O5'   G A  40      -3.556   4.150   7.229  1.00  0.00
ATOM    837  C5'   G A  40      -4.217   5.414   7.433  1.00  0.00
ATOM    838  C4'   G A  40      -5.497   5.288   8.233  1.00  0.00
ATOM    839  O4'   G A  40      -6.564   4.858   7.354  1.00  0.00
ATOM    840  C3'   G A  40      -5.511   4.221   9.314  1.00  0.00
ATOM    841  O3'   G A  40      -4.780   4.653  10.442  1.00  0.00
ATOM    842  C2'   G A  40      -7.015   4.215   9.533  1.00  0.00
ATOM    843  O2'   G A  40      -7.480   5.410  10.127  1.00  0.00
ATOM    844  C1'   G A  40      -7.542   4.217   8.110  1.00  0.00
ATOM    845  N9    G A  40      -7.726   2.888   7.507  1.00  0.00
ATOM    846  C8    G A  40      -6.844   2.282   6.646  1.00  0.00
ATOM    847  N7    G A  40      -7.241   1.106   6.244  1.00  0.00
ATOM    848  C5    G A  40      -8.458   0.922   6.874  1.00  0.00
ATOM    849  C6    G A  40      -9.366  -0.167   6.828  1.00  0.00
ATOM    850  O6    G A  40      -9.263  -1.224   6.192  1.00  0.00
ATOM    851  N1    G A  40     -10.487   0.055   7.622  1.00  0.00
ATOM    852  C2    G A  40     -10.707   1.188   8.369  1.00  0.00
ATOM    853  N2    G A  40     -11.848   1.221   9.071  1.00  0.00
ATOM    854  N3    G A  40      -9.873   2.208   8.422  1.00  0.00
ATOM    855  C4    G A  40      -8.776   2.013   7.659  1.00  0.00
ATOM    856  P     G A  41      -4.179   3.560  11.606  1.00  0.00
ATOM    857  OP1   G A  41      -3.449   4.324  12.656  1.00  0.00
ATOM    858  OP2   G A  41      -3.453   2.523  10.824  1.00  0.00
ATOM    859  O5'   G A  41      -5.477   2.882  12.252  1.00  0.00
ATOM    860  C5'   G A  41      -6.195   3.515  13.312  1.00  0.00
ATOM    861  C4'   G A  41      -7.417   2.702  13.701  1.00  0.00
ATOM    862  O4'   G A  41      -8.239   2.483  12.526  1.00  0.00
ATOM    863  C3'   G A  41      -7.203   1.306  14.280  1.00  0.00
ATOM    864  O3'   G A  41      -6.993   1.298  15.691  1.00  0.00
ATOM    865  C2'   G A  41      -8.524   0.615  13.977  1.00  0.00
ATOM    866  O2'   G A  41      -9.495   0.910  14.952  1.00  0.00
ATOM    867  C1'   G A  41      -8.909   1.240  12.636  1.00  0.00
ATOM    868  N9    G A  41      -8.556   0.391  11.509  1.00  0.00
ATOM    869  C8    G A  41      -7.463   0.509  10.685  1.00  0.00
ATOM    870  N7    G A  41      -7.398  -0.427   9.778  1.00  0.00
ATOM    871  C5    G A  41      -8.513  -1.210  10.012  1.00  0.00
ATOM    872  C6    G A  41      -8.979  -2.375   9.350  1.00  0.00
ATOM    873  O6    G A  41      -8.472  -2.963   8.387  1.00  0.00
ATOM    874  N1    G A  41     -10.157  -2.858   9.913  1.00  0.00
ATOM    875  C2    G A  41     -10.807  -2.288  10.982  1.00  0.00
ATOM    876  N2    G A  41     -11.931  -2.897  11.383  1.00  0.00
ATOM    877  N3    G A  41     -10.386  -1.206  11.607  1.00  0.00
ATOM    878  C4    G A  41      -9.243  -0.721  11.079  1.00  0.00
ATOM    879  P     G A  42      -6.325   0.067  16.342  1.00  0.00
ATOM    880  OP1   G A  42      -5.844   0.393  17.709  1.00  0.00
ATOM    881  OP2   G A  42      -5.352  -0.340  15.310  1.00  0.00
ATOM    882  O5'   G A  42      -7.430  -1.086  16.380  1.00  0.00
ATOM    883  C5'   G A  42      -8.707  -0.844  16.964  1.00  0.00
ATOM    884  C4'   G A  42      -9.663  -2.002  16.726  1.00  0.00
ATOM    885  O4'   G A  42     -10.165  -2.057  15.362  1.00  0.00
ATOM    886  C3'   G A  42      -9.152  -3.398  17.007  1.00  0.00
ATOM    887  O3'   G A  42      -9.173  -3.642  18.404  1.00  0.00
ATOM    888  C2'   G A  42     -10.163  -4.268  16.260  1.00  0.00
ATOM    889  O2'   G A  42     -11.331  -4.477  17.028  1.00  0.00
ATOM    890  C1'   G A  42     -10.501  -3.399  15.040  1.00  0.00
ATOM    891  N9    G A  42      -9.708  -3.659  13.924  1.00  0.00
ATOM    892  C8    G A  42      -8.573  -3.026  13.480  1.00  0.00
ATOM    893  N7    G A  42      -7.933  -3.698  12.562  1.00  0.00
ATOM    894  C5    G A  42      -8.688  -4.843  12.387  1.00  0.00
ATOM    895  C6    G A  42      -8.496  -5.953  11.524  1.00  0.00
ATOM    896  O6    G A  42      -7.580  -6.143  10.714  1.00  0.00
ATOM    897  N1    G A  42      -9.503  -6.903  11.665  1.00  0.00
ATOM    898  C2    G A  42     -10.566  -6.797  12.531  1.00  0.00
ATOM    899  N2    G A  42     -11.437  -7.815  12.524  1.00  0.00
ATOM    900  N3    G A  42     -10.758  -5.773  13.338  1.00  0.00
ATOM    901  C4    G A  42      -9.791  -4.838  13.219  1.00  0.00
ATOM    902  P     C A  43      -7.818  -4.225  19.097  1.00  0.00
ATOM    903  OP1   C A  43      -8.004  -4.049  20.540  1.00  0.00
ATOM    904  OP2   C A  43      -6.496  -4.705  18.539  1.00  0.00
ATOM    905  O5'   C A  43      -8.927  -5.260  18.589  1.00  0.00
ATOM    906  C5'   C A  43      -9.230  -6.436  19.342  1.00  0.00
ATOM    907  C4'   C A  43      -9.940  -7.421  18.455  1.00  0.00
ATOM    908  O4'   C A  43      -9.669  -6.912  17.140  1.00  0.00
ATOM    909  C3'   C A  43      -9.405  -8.815  18.265  1.00  0.00
ATOM    910  O3'   C A  43      -9.814  -9.738  19.305  1.00  0.00
ATOM    911  C2'   C A  43     -10.039  -9.149  16.923  1.00  0.00
ATOM    912  O2'   C A  43     -11.459  -9.233  17.072  1.00  0.00
ATOM    913  C1'   C A  43      -9.691  -7.922  16.149  1.00  0.00
ATOM    914  N1    C A  43      -8.618  -7.989  15.421  1.00  0.00
ATOM    915  C2    C A  43      -8.443  -8.796  14.291  1.00  0.00
ATOM    916  O2    C A  43      -9.317  -9.635  14.014  1.00  0.00
ATOM    917  N3    C A  43      -7.330  -8.640  13.535  1.00  0.00
ATOM    918  C4    C A  43      -6.418  -7.727  13.871  1.00  0.00
ATOM    919  N4    C A  43      -5.337  -7.610  13.097  1.00  0.00
ATOM    920  C5    C A  43      -6.577  -6.900  15.012  1.00  0.00
ATOM    921  C6    C A  43      -7.677  -7.057  15.756  1.00  0.00
ATOM    922  P     A A  44      -8.738 -10.729  19.659  1.00  0.00
ATOM    923  OP1   A A  44      -9.614 -11.067  20.802  1.00  0.00
ATOM    924  OP2   A A  44      -7.449 -10.046  19.904  1.00  0.00
ATOM    925  O5'   A A  44      -8.252 -12.051  18.887  1.00  0.00
ATOM    926  C5'   A A  44      -9.094 -12.819  18.031  1.00  0.00
ATOM    927  C4'   A A  44      -8.317 -13.815  17.199  1.00  0.00
ATOM    928  O4'   A A  44      -8.082 -13.224  15.893  1.00  0.00
ATOM    929  C3'   A A  44      -6.955 -14.219  17.769  1.00  0.00
ATOM    930  O3'   A A  44      -6.778 -15.621  17.953  1.00  0.00
ATOM    931  C2'   A A  44      -5.926 -13.753  16.750  1.00  0.00
ATOM    932  O2'   A A  44      -5.034 -14.769  16.355  1.00  0.00
ATOM    933  C1'   A A  44      -6.716 -13.292  15.537  1.00  0.00
ATOM    934  N9    A A  44      -6.124 -11.929  15.349  1.00  0.00
ATOM    935  C8    A A  44      -6.202 -10.744  16.033  1.00  0.00
ATOM    936  N7    A A  44      -5.285  -9.872  15.687  1.00  0.00
ATOM    937  C5    A A  44      -4.555 -10.529  14.710  1.00  0.00
ATOM    938  C6    A A  44      -3.443 -10.143  13.940  1.00  0.00
ATOM    939  N6    A A  44      -2.851  -8.951  14.042  1.00  0.00
ATOM    940  N1    A A  44      -2.955 -11.037  13.053  1.00  0.00
ATOM    941  C2    A A  44      -3.549 -12.231  12.952  1.00  0.00
ATOM    942  N3    A A  44      -4.598 -12.707  13.618  1.00  0.00
ATOM    943  C4    A A  44      -5.059 -11.797  14.491  1.00  0.00
ATOM    944  P     C A  45      -5.562 -16.049  19.137  1.00  0.00
ATOM    945  OP1   C A  45      -6.055 -17.431  19.330  1.00  0.00
ATOM    946  OP2   C A  45      -4.461 -15.515  19.974  1.00  0.00
ATOM    947  O5'   C A  45      -5.024 -15.894  17.639  1.00  0.00
ATOM    948  C5'   C A  45      -4.557 -17.043  16.947  1.00  0.00
ATOM    949  C4'   C A  45      -3.162 -16.842  16.413  1.00  0.00
ATOM    950  O4'   C A  45      -3.119 -15.631  15.614  1.00  0.00
ATOM    951  C3'   C A  45      -2.083 -16.633  17.465  1.00  0.00
ATOM    952  O3'   C A  45      -1.594 -17.842  18.014  1.00  0.00
ATOM    953  C2'   C A  45      -1.024 -15.846  16.713  1.00  0.00
ATOM    954  O2'   C A  45      -0.251 -16.715  15.903  1.00  0.00
ATOM    955  C1'   C A  45      -1.885 -14.974  15.799  1.00  0.00
ATOM    956  N1    C A  45      -2.205 -13.612  16.502  1.00  0.00
ATOM    957  C2    C A  45      -1.308 -12.561  16.280  1.00  0.00
ATOM    958  O2    C A  45      -0.331 -12.755  15.537  1.00  0.00
ATOM    959  N3    C A  45      -1.530 -11.367  16.880  1.00  0.00
ATOM    960  C4    C A  45      -2.592 -11.205  17.670  1.00  0.00
ATOM    961  N4    C A  45      -2.770 -10.010  18.240  1.00  0.00
ATOM    962  C5    C A  45      -3.513 -12.257  17.908  1.00  0.00
ATOM    963  C6    C A  45      -3.290 -13.435  17.313  1.00  0.00
ATOM    964  P     C A  46      -1.151 -17.739  19.364  1.00  0.00
ATOM    965  OP1   C A  46      -1.015 -19.171  19.761  1.00  0.00
ATOM    966  OP2   C A  46      -1.986 -16.818  20.169  1.00  0.00
ATOM    967  O5'   C A  46       0.298 -17.063  19.223  1.00  0.00
ATOM    968  C5'   C A  46       1.365 -17.754  18.615  1.00  0.00
ATOM    969  C4'   C A  46       2.462 -16.783  18.264  1.00  0.00
ATOM    970  O4'   C A  46       1.865 -15.607  17.672  1.00  0.00
ATOM    971  C3'   C A  46       3.256 -16.223  19.426  1.00  0.00
ATOM    972  O3'   C A  46       4.238 -17.164  19.951  1.00  0.00
ATOM    973  C2'   C A  46       3.860 -14.985  18.756  1.00  0.00
ATOM    974  O2'   C A  46       4.978 -15.265  17.950  1.00  0.00
ATOM    975  C1'   C A  46       2.682 -14.487  17.934  1.00  0.00
ATOM    976  N1    C A  46       1.918 -13.517  18.668  1.00  0.00
ATOM    977  C2    C A  46       2.366 -12.193  18.731  1.00  0.00
ATOM    978  O2    C A  46       3.447 -11.901  18.192  1.00  0.00
ATOM    979  N3    C A  46       1.612 -11.271  19.376  1.00  0.00
ATOM    980  C4    C A  46       0.459 -11.631  19.942  1.00  0.00
ATOM    981  N4    C A  46      -0.251 -10.688  20.566  1.00  0.00
ATOM    982  C5    C A  46      -0.013 -12.968  19.889  1.00  0.00
ATOM    983  C6    C A  46       0.735 -13.874  19.251  1.00  0.00
ATOM    984  P     G A  47       5.086 -16.836  20.937  1.00  0.00
ATOM    985  OP1   G A  47       6.220 -17.782  21.143  1.00  0.00
ATOM    986  OP2   G A  47       4.154 -16.607  22.064  1.00  0.00
ATOM    987  O5'   G A  47       5.685 -15.438  20.481  1.00  0.00
ATOM    988  C5'   G A  47       6.697 -15.423  19.494  1.00  0.00
ATOM    989  C4'   G A  47       7.532 -14.182  19.666  1.00  0.00
ATOM    990  O4'   G A  47       6.793 -13.032  19.168  1.00  0.00
ATOM    991  C3'   G A  47       7.853 -13.862  21.119  1.00  0.00
ATOM    992  O3'   G A  47       8.894 -14.694  21.621  1.00  0.00
ATOM    993  C2'   G A  47       8.235 -12.410  20.906  1.00  0.00
ATOM    994  O2'   G A  47       9.500 -12.298  20.286  1.00  0.00
ATOM    995  C1'   G A  47       7.087 -11.936  20.010  1.00  0.00
ATOM    996  N9    G A  47       5.819 -11.530  20.772  1.00  0.00
ATOM    997  C8    G A  47       4.762 -12.290  21.210  1.00  0.00
ATOM    998  N7    G A  47       3.943 -11.635  21.987  1.00  0.00
ATOM    999  C5    G A  47       4.488 -10.367  22.068  1.00  0.00
ATOM   1000  C6    G A  47       4.046  -9.215  22.769  1.00  0.00
ATOM   1001  O6    G A  47       3.044  -9.091  23.484  1.00  0.00
ATOM   1002  N1    G A  47       4.899  -8.131  22.579  1.00  0.00
ATOM   1003  C2    G A  47       6.037  -8.154  21.809  1.00  0.00
ATOM   1004  N2    G A  47       6.730  -7.009  21.746  1.00  0.00
ATOM   1005  N3    G A  47       6.460  -9.216  21.153  1.00  0.00
ATOM   1006  C4    G A  47       5.648 -10.281  21.323  1.00  0.00
ATOM   1007  P     U A  48       9.605 -14.080  23.844  1.00  0.00
ATOM   1008  OP1   U A  48      10.607 -15.110  24.168  1.00  0.00
ATOM   1009  OP2   U A  48       8.784 -13.478  24.918  1.00  0.00
ATOM   1010  O5'   U A  48      10.368 -12.879  23.147  1.00  0.00
ATOM   1011  C5'   U A  48      11.380 -12.173  23.841  1.00  0.00
ATOM   1012  C4'   U A  48      11.837 -10.980  23.031  1.00  0.00
ATOM   1013  O4'   U A  48      12.636 -10.139  23.905  1.00  0.00
ATOM   1014  C3'   U A  48      12.721 -11.338  21.847  1.00  0.00
ATOM   1015  O3'   U A  48      12.469 -10.546  20.675  1.00  0.00
ATOM   1016  C2'   U A  48      14.123 -11.116  22.401  1.00  0.00
ATOM   1017  O2'   U A  48      15.103 -10.876  21.413  1.00  0.00
ATOM   1018  C1'   U A  48      13.914  -9.937  23.348  1.00  0.00
ATOM   1019  N1    U A  48      13.314  -9.614  25.952  1.00  0.00
ATOM   1020  C2    U A  48      13.545  -8.410  26.590  1.00  0.00
ATOM   1021  O2    U A  48      13.429  -7.332  26.036  1.00  0.00
ATOM   1022  N3    U A  48      13.922  -8.514  27.907  1.00  0.00
ATOM   1023  C4    U A  48      14.086  -9.675  28.634  1.00  0.00
ATOM   1024  O4    U A  48      14.428  -9.608  29.812  1.00  0.00
ATOM   1025  C5    U A  48      13.828 -10.883  27.901  1.00  0.00
ATOM   1026  C6    U A  48      13.460 -10.810  26.619  1.00  0.00
ATOM   1027  P     A A  49      12.575 -11.748  19.066  1.00  0.00
ATOM   1028  OP1   A A  49      13.119 -12.891  18.299  1.00  0.00
ATOM   1029  OP2   A A  49      13.359 -10.504  19.232  1.00  0.00
ATOM   1030  O5'   A A  49      11.233 -11.275  18.331  1.00  0.00
ATOM   1031  C5'   A A  49      10.105 -12.135  18.214  1.00  0.00
ATOM   1032  C4'   A A  49       8.850 -11.393  17.814  1.00  0.00
ATOM   1033  O4'   A A  49       8.778 -10.173  18.606  1.00  0.00
ATOM   1034  C3'   A A  49       8.778 -10.975  16.343  1.00  0.00
ATOM   1035  O3'   A A  49       7.702 -11.566  15.614  1.00  0.00
ATOM   1036  C2'   A A  49       8.589  -9.459  16.343  1.00  0.00
ATOM   1037  O2'   A A  49       7.420  -9.034  15.676  1.00  0.00
ATOM   1038  C1'   A A  49       8.509  -9.038  17.802  1.00  0.00
ATOM   1039  N9    A A  49       9.533  -8.041  17.707  1.00  0.00
ATOM   1040  C8    A A  49      10.886  -8.226  17.824  1.00  0.00
ATOM   1041  N7    A A  49      11.586  -7.129  17.663  1.00  0.00
ATOM   1042  C5    A A  49      10.628  -6.156  17.423  1.00  0.00
ATOM   1043  C6    A A  49      10.723  -4.776  17.172  1.00  0.00
ATOM   1044  N6    A A  49      11.880  -4.112  17.121  1.00  0.00
ATOM   1045  N1    A A  49       9.575  -4.095  16.973  1.00  0.00
ATOM   1046  C2    A A  49       8.416  -4.761  17.025  1.00  0.00
ATOM   1047  N3    A A  49       8.199  -6.054  17.253  1.00  0.00
ATOM   1048  C4    A A  49       9.359  -6.703  17.446  1.00  0.00
ATOM   1049  P     A A  50       7.782 -11.663  13.960  1.00  0.00
ATOM   1050  OP1   A A  50       6.781 -12.665  13.529  1.00  0.00
ATOM   1051  OP2   A A  50       9.223 -11.870  13.683  1.00  0.00
ATOM   1052  O5'   A A  50       7.438 -10.253  13.285  1.00  0.00
ATOM   1053  C5'   A A  50       6.084  -9.851  13.159  1.00  0.00
ATOM   1054  C4'   A A  50       5.967  -8.389  12.808  1.00  0.00
ATOM   1055  O4'   A A  50       6.789  -7.604  13.707  1.00  0.00
ATOM   1056  C3'   A A  50       6.451  -7.989  11.422  1.00  0.00
ATOM   1057  O3'   A A  50       5.493  -8.249  10.411  1.00  0.00
ATOM   1058  C2'   A A  50       6.764  -6.508  11.592  1.00  0.00
ATOM   1059  O2'   A A  50       5.581  -5.730  11.498  1.00  0.00
ATOM   1060  C1'   A A  50       7.267  -6.456  13.037  1.00  0.00
ATOM   1061  N9    A A  50       8.701  -6.393  13.191  1.00  0.00
ATOM   1062  C8    A A  50       9.527  -7.428  13.546  1.00  0.00
ATOM   1063  N7    A A  50      10.791  -7.087  13.640  1.00  0.00
ATOM   1064  C5    A A  50      10.795  -5.738  13.325  1.00  0.00
ATOM   1065  C6    A A  50      11.829  -4.788  13.246  1.00  0.00
ATOM   1066  N6    A A  50      13.111  -5.069  13.490  1.00  0.00
ATOM   1067  N1    A A  50      11.495  -3.525  12.904  1.00  0.00
ATOM   1068  C2    A A  50      10.210  -3.245  12.660  1.00  0.00
ATOM   1069  N3    A A  50       9.151  -4.049  12.703  1.00  0.00
ATOM   1070  C4    A A  50       9.516  -5.296  13.045  1.00  0.00
ATOM   1071  P     A A  51       5.900  -8.203   8.870  1.00  0.00
ATOM   1072  OP1   A A  51       7.368  -7.961   8.854  1.00  0.00
ATOM   1073  OP2   A A  51       4.961  -7.069   8.613  1.00  0.00
ATOM   1074  O5'   A A  51       5.583  -9.333   7.795  1.00  0.00
ATOM   1075  C5'   A A  51       6.440 -10.480   7.645  1.00  0.00
ATOM   1076  C4'   A A  51       5.629 -11.756   7.679  1.00  0.00
ATOM   1077  O4'   A A  51       5.512 -12.255   9.033  1.00  0.00
ATOM   1078  C3'   A A  51       4.198 -11.675   7.181  1.00  0.00
ATOM   1079  O3'   A A  51       4.098 -11.704   5.768  1.00  0.00
ATOM   1080  C2'   A A  51       3.553 -12.888   7.837  1.00  0.00
ATOM   1081  O2'   A A  51       3.805 -14.093   7.136  1.00  0.00
ATOM   1082  C1'   A A  51       4.268 -12.928   9.190  1.00  0.00
ATOM   1083  N9    A A  51       3.566 -12.252  10.162  1.00  0.00
ATOM   1084  C8    A A  51       3.833 -10.997  10.641  1.00  0.00
ATOM   1085  N7    A A  51       2.967 -10.575  11.532  1.00  0.00
ATOM   1086  C5    A A  51       2.069 -11.624  11.643  1.00  0.00
ATOM   1087  C6    A A  51       0.914 -11.802  12.426  1.00  0.00
ATOM   1088  N6    A A  51       0.452 -10.886  13.280  1.00  0.00
ATOM   1089  N1    A A  51       0.244 -12.967  12.299  1.00  0.00
ATOM   1090  C2    A A  51       0.709 -13.885  11.444  1.00  0.00
ATOM   1091  N3    A A  51       1.781 -13.834  10.656  1.00  0.00
ATOM   1092  C4    A A  51       2.423 -12.664  10.805  1.00  0.00
ATOM   1093  P     U A  52       3.044 -10.688   5.020  1.00  0.00
ATOM   1094  OP1   U A  52       2.449 -10.115   3.793  1.00  0.00
ATOM   1095  OP2   U A  52       2.634 -10.169   6.344  1.00  0.00
ATOM   1096  O5'   U A  52       2.696 -12.252   5.077  1.00  0.00
ATOM   1097  C5'   U A  52       1.438 -12.723   4.607  1.00  0.00
ATOM   1098  C4'   U A  52       0.787 -13.698   5.561  1.00  0.00
ATOM   1099  O4'   U A  52       1.109 -13.335   6.927  1.00  0.00
ATOM   1100  C3'   U A  52      -0.735 -13.751   5.514  1.00  0.00
ATOM   1101  O3'   U A  52      -1.220 -14.659   4.540  1.00  0.00
ATOM   1102  C2'   U A  52      -1.137 -14.126   6.937  1.00  0.00
ATOM   1103  O2'   U A  52      -1.105 -15.533   7.124  1.00  0.00
ATOM   1104  C1'   U A  52      -0.017 -13.493   7.763  1.00  0.00
ATOM   1105  N1    U A  52      -0.398 -12.288   8.423  1.00  0.00
ATOM   1106  C2    U A  52      -1.165 -12.250   9.572  1.00  0.00
ATOM   1107  O2    U A  52      -1.815 -13.202   9.968  1.00  0.00
ATOM   1108  N3    U A  52      -1.145 -11.053  10.246  1.00  0.00
ATOM   1109  C4    U A  52      -0.451  -9.914   9.893  1.00  0.00
ATOM   1110  O4    U A  52      -0.532  -8.913  10.600  1.00  0.00
ATOM   1111  C5    U A  52       0.321 -10.032   8.688  1.00  0.00
ATOM   1112  C6    U A  52       0.319 -11.185   8.013  1.00  0.00
ATOM   1113  P     G A  53      -2.541 -14.196   3.465  1.00  0.00
ATOM   1114  OP1   G A  53      -2.496 -14.504   2.012  1.00  0.00
ATOM   1115  OP2   G A  53      -2.397 -12.779   3.911  1.00  0.00
ATOM   1116  O5'   G A  53      -3.860 -14.812   4.114  1.00  0.00
ATOM   1117  C5'   G A  53      -4.702 -14.013   4.924  1.00  0.00
ATOM   1118  C4'   G A  53      -5.245 -14.801   6.091  1.00  0.00
ATOM   1119  O4'   G A  53      -4.406 -14.577   7.252  1.00  0.00
ATOM   1120  C3'   G A  53      -6.599 -14.232   6.461  1.00  0.00
ATOM   1121  O3'   G A  53      -7.587 -14.876   5.669  1.00  0.00
ATOM   1122  C2'   G A  53      -6.670 -14.424   7.978  1.00  0.00
ATOM   1123  O2'   G A  53      -7.078 -15.702   8.391  1.00  0.00
ATOM   1124  C1'   G A  53      -5.204 -14.233   8.381  1.00  0.00
ATOM   1125  N9    G A  53      -4.915 -12.934   8.745  1.00  0.00
ATOM   1126  C8    G A  53      -3.988 -12.119   8.141  1.00  0.00
ATOM   1127  N7    G A  53      -3.925 -10.929   8.672  1.00  0.00
ATOM   1128  C5    G A  53      -4.862 -10.956   9.688  1.00  0.00
ATOM   1129  C6    G A  53      -5.249  -9.954  10.615  1.00  0.00
ATOM   1130  O6    G A  53      -4.816  -8.800  10.720  1.00  0.00
ATOM   1131  N1    G A  53      -6.243 -10.401  11.481  1.00  0.00
ATOM   1132  C2    G A  53      -6.797 -11.659  11.456  1.00  0.00
ATOM   1133  N2    G A  53      -7.744 -11.906  12.372  1.00  0.00
ATOM   1134  N3    G A  53      -6.449 -12.600  10.601  1.00  0.00
ATOM   1135  C4    G A  53      -5.486 -12.188   9.750  1.00  0.00
ATOM   1136  P     U A  54      -8.361 -14.066   4.384  1.00  0.00
ATOM   1137  OP1   U A  54      -9.270 -14.774   3.455  1.00  0.00
ATOM   1138  OP2   U A  54      -7.572 -12.902   3.918  1.00  0.00
ATOM   1139  O5'   U A  54      -9.202 -13.516   5.642  1.00  0.00
ATOM   1140  C5'   U A  54     -10.278 -14.275   6.182  1.00  0.00
ATOM   1141  C4'   U A  54     -10.885 -13.677   7.435  1.00  0.00
ATOM   1142  O4'   U A  54      -9.851 -13.272   8.374  1.00  0.00
ATOM   1143  C3'   U A  54     -11.717 -12.413   7.268  1.00  0.00
ATOM   1144  O3'   U A  54     -13.022 -12.631   6.767  1.00  0.00
ATOM   1145  C2'   U A  54     -11.722 -11.844   8.677  1.00  0.00
ATOM   1146  O2'   U A  54     -12.613 -12.579   9.500  1.00  0.00
ATOM   1147  C1'   U A  54     -10.291 -12.146   9.117  1.00  0.00
ATOM   1148  N1    U A  54      -9.391 -10.980   8.829  1.00  0.00
ATOM   1149  C2    U A  54      -9.467  -9.887   9.672  1.00  0.00
ATOM   1150  O2    U A  54     -10.295  -9.790  10.560  1.00  0.00
ATOM   1151  N3    U A  54      -8.534  -8.906   9.436  1.00  0.00
ATOM   1152  C4    U A  54      -7.556  -8.908   8.464  1.00  0.00
ATOM   1153  O4    U A  54      -6.789  -7.952   8.376  1.00  0.00
ATOM   1154  C5    U A  54      -7.543 -10.076   7.629  1.00  0.00
ATOM   1155  C6    U A  54      -8.438 -11.045   7.836  1.00  0.00
ATOM   1156  P     C A  55     -13.606 -11.483   5.854  1.00  0.00
ATOM   1157  OP1   C A  55     -14.742 -12.113   5.142  1.00  0.00
ATOM   1158  OP2   C A  55     -12.506 -10.862   5.081  1.00  0.00
ATOM   1159  O5'   C A  55     -14.148 -10.303   6.796  1.00  0.00
ATOM   1160  C5'   C A  55     -15.353 -10.464   7.534  1.00  0.00
ATOM   1161  C4'   C A  55     -15.478  -9.465   8.660  1.00  0.00
ATOM   1162  O4'   C A  55     -14.225  -9.379   9.392  1.00  0.00
ATOM   1163  C3'   C A  55     -15.769  -8.021   8.273  1.00  0.00
ATOM   1164  O3'   C A  55     -17.131  -7.771   7.962  1.00  0.00
ATOM   1165  C2'   C A  55     -15.277  -7.258   9.498  1.00  0.00
ATOM   1166  O2'   C A  55     -16.205  -7.358  10.568  1.00  0.00
ATOM   1167  C1'   C A  55     -14.028  -8.062   9.862  1.00  0.00
ATOM   1168  N1    C A  55     -12.894  -7.499   9.214  1.00  0.00
ATOM   1169  C2    C A  55     -12.269  -6.302   9.583  1.00  0.00
ATOM   1170  O2    C A  55     -12.781  -5.612  10.481  1.00  0.00
ATOM   1171  N3    C A  55     -11.129  -5.932   8.952  1.00  0.00
ATOM   1172  C4    C A  55     -10.616  -6.703   7.993  1.00  0.00
ATOM   1173  N4    C A  55      -9.491  -6.298   7.399  1.00  0.00
ATOM   1174  C5    C A  55     -11.234  -7.920   7.605  1.00  0.00
ATOM   1175  C6    C A  55     -12.360  -8.282   8.230  1.00  0.00
ATOM   1176  P     C A  56     -17.390  -6.710   7.188  1.00  0.00
ATOM   1177  OP1   C A  56     -18.874  -6.734   7.125  1.00  0.00
ATOM   1178  OP2   C A  56     -16.604  -6.546   5.935  1.00  0.00
ATOM   1179  O5'   C A  56     -16.959  -5.546   8.183  1.00  0.00
ATOM   1180  C5'   C A  56     -17.583  -5.404   9.454  1.00  0.00
ATOM   1181  C4'   C A  56     -17.251  -4.057  10.032  1.00  0.00
ATOM   1182  O4'   C A  56     -15.863  -4.031  10.473  1.00  0.00
ATOM   1183  C3'   C A  56     -17.326  -2.939   9.014  1.00  0.00
ATOM   1184  O3'   C A  56     -18.660  -2.509   8.795  1.00  0.00
ATOM   1185  C2'   C A  56     -16.430  -1.886   9.648  1.00  0.00
ATOM   1186  O2'   C A  56     -17.060  -1.223  10.728  1.00  0.00
ATOM   1187  C1'   C A  56     -15.292  -2.762  10.180  1.00  0.00
ATOM   1188  N1    C A  56     -14.175  -3.083   9.093  1.00  0.00
ATOM   1189  C2    C A  56     -13.184  -2.103   8.970  1.00  0.00
ATOM   1190  O2    C A  56     -13.178  -1.154   9.773  1.00  0.00
ATOM   1191  N3    C A  56     -12.263  -2.215   7.983  1.00  0.00
ATOM   1192  C4    C A  56     -12.308  -3.250   7.143  1.00  0.00
ATOM   1193  N4    C A  56     -11.380  -3.319   6.186  1.00  0.00
ATOM   1194  C5    C A  56     -13.304  -4.254   7.250  1.00  0.00
ATOM   1195  C6    C A  56     -14.212  -4.139   8.227  1.00  0.00
ATOM   1196  P     G A  57     -19.085  -1.843   7.242  1.00  0.00
ATOM   1197  OP1   G A  57     -20.544  -1.737   6.993  1.00  0.00
ATOM   1198  OP2   G A  57     -18.277  -2.841   6.500  1.00  0.00
ATOM   1199  O5'   G A  57     -18.445  -0.409   6.990  1.00  0.00
ATOM   1200  C5'   G A  57     -18.883   0.723   7.746  1.00  0.00
ATOM   1201  C4'   G A  57     -17.816   1.798   7.775  1.00  0.00
ATOM   1202  O4'   G A  57     -16.526   1.210   8.086  1.00  0.00
ATOM   1203  C3'   G A  57     -17.560   2.598   6.507  1.00  0.00
ATOM   1204  O3'   G A  57     -18.470   3.677   6.378  1.00  0.00
ATOM   1205  C2'   G A  57     -16.170   3.153   6.758  1.00  0.00
ATOM   1206  O2'   G A  57     -16.194   4.299   7.578  1.00  0.00
ATOM   1207  C1'   G A  57     -15.504   2.018   7.535  1.00  0.00
ATOM   1208  N9    G A  57     -14.700   1.214   6.669  1.00  0.00
ATOM   1209  C8    G A  57     -14.952  -0.045   6.181  1.00  0.00
ATOM   1210  N7    G A  57     -14.021  -0.481   5.377  1.00  0.00
ATOM   1211  C5    G A  57     -13.098   0.547   5.330  1.00  0.00
ATOM   1212  C6    G A  57     -11.874   0.658   4.622  1.00  0.00
ATOM   1213  O6    G A  57     -11.348  -0.170   3.867  1.00  0.00
ATOM   1214  N1    G A  57     -11.245   1.877   4.856  1.00  0.00
ATOM   1215  C2    G A  57     -11.735   2.868   5.672  1.00  0.00
ATOM   1216  N2    G A  57     -10.986   3.975   5.774  1.00  0.00
ATOM   1217  N3    G A  57     -12.871   2.781   6.336  1.00  0.00
ATOM   1218  C4    G A  57     -13.499   1.605   6.123  1.00  0.00
ATOM   1219  P     A A  58     -18.606   4.490   4.944  1.00  0.00
ATOM   1220  OP1   A A  58     -19.331   4.834   6.190  1.00  0.00
ATOM   1221  OP2   A A  58     -19.352   4.502   3.655  1.00  0.00
ATOM   1222  O5'   A A  58     -17.331   5.430   4.739  1.00  0.00
ATOM   1223  C5'   A A  58     -16.729   6.170   5.818  1.00  0.00
ATOM   1224  C4'   A A  58     -15.388   6.704   5.371  1.00  0.00
ATOM   1225  O4'   A A  58     -14.365   5.682   5.507  1.00  0.00
ATOM   1226  C3'   A A  58     -15.346   7.088   3.902  1.00  0.00
ATOM   1227  O3'   A A  58     -15.853   8.393   3.697  1.00  0.00
ATOM   1228  C2'   A A  58     -13.867   6.971   3.562  1.00  0.00
ATOM   1229  O2'   A A  58     -13.117   8.102   3.948  1.00  0.00
ATOM   1230  C1'   A A  58     -13.456   5.770   4.420  1.00  0.00
ATOM   1231  N9    A A  58     -13.450   4.455   3.762  1.00  0.00
ATOM   1232  C8    A A  58     -14.408   3.477   3.708  1.00  0.00
ATOM   1233  N7    A A  58     -14.102   2.479   2.912  1.00  0.00
ATOM   1234  C5    A A  58     -12.858   2.827   2.408  1.00  0.00
ATOM   1235  C6    A A  58     -11.989   2.185   1.508  1.00  0.00
ATOM   1236  N6    A A  58     -12.255   1.010   0.935  1.00  0.00
ATOM   1237  N1    A A  58     -10.824   2.801   1.215  1.00  0.00
ATOM   1238  C2    A A  58     -10.558   3.979   1.792  1.00  0.00
ATOM   1239  N3    A A  58     -11.293   4.680   2.652  1.00  0.00
ATOM   1240  C4    A A  58     -12.444   4.041   2.922  1.00  0.00
ATOM   1241  P     C A  59     -16.896   8.746   2.416  1.00  0.00
ATOM   1242  OP1   C A  59     -17.520  10.083   2.304  1.00  0.00
ATOM   1243  OP2   C A  59     -17.736   7.555   2.704  1.00  0.00
ATOM   1244  O5'   C A  59     -16.081   8.471   1.081  1.00  0.00
ATOM   1245  C5'   C A  59     -15.170   9.445   0.572  1.00  0.00
ATOM   1246  C4'   C A  59     -14.405   8.871  -0.589  1.00  0.00
ATOM   1247  O4'   C A  59     -13.788   7.619  -0.159  1.00  0.00
ATOM   1248  C3'   C A  59     -15.239   8.524  -1.822  1.00  0.00
ATOM   1249  O3'   C A  59     -14.422   8.715  -2.968  1.00  0.00
ATOM   1250  C2'   C A  59     -15.500   7.036  -1.626  1.00  0.00
ATOM   1251  O2'   C A  59     -15.810   6.314  -2.807  1.00  0.00
ATOM   1252  C1'   C A  59     -14.159   6.593  -1.050  1.00  0.00
ATOM   1253  N1    C A  59     -14.087   5.511  -0.504  1.00  0.00
ATOM   1254  C2    C A  59     -13.512   4.303  -0.915  1.00  0.00
ATOM   1255  O2    C A  59     -12.417   4.332  -1.502  1.00  0.00
ATOM   1256  N3    C A  59     -14.164   3.143  -0.663  1.00  0.00
ATOM   1257  C4    C A  59     -15.338   3.162  -0.031  1.00  0.00
ATOM   1258  N4    C A  59     -15.944   1.993   0.195  1.00  0.00
ATOM   1259  C5    C A  59     -15.938   4.375   0.393  1.00  0.00
ATOM   1260  C6    C A  59     -15.290   5.518   0.143  1.00  0.00
ATOM   1261  P     U A  60     -15.233   9.240  -4.448  1.00  0.00
ATOM   1262  OP1   U A  60     -16.472   9.281  -5.271  1.00  0.00
ATOM   1263  OP2   U A  60     -14.579   7.913  -4.466  1.00  0.00
ATOM   1264  O5'   U A  60     -14.234  10.375  -4.984  1.00  0.00
ATOM   1265  C5'   U A  60     -14.663  11.742  -4.998  1.00  0.00
ATOM   1266  C4'   U A  60     -13.673  12.662  -5.696  1.00  0.00
ATOM   1267  O4'   U A  60     -12.402  12.679  -4.994  1.00  0.00
ATOM   1268  C3'   U A  60     -13.336  12.181  -7.081  1.00  0.00
ATOM   1269  O3'   U A  60     -14.276  12.732  -8.030  1.00  0.00
ATOM   1270  C2'   U A  60     -12.001  12.848  -7.302  1.00  0.00
ATOM   1271  O2'   U A  60     -12.278  14.194  -7.690  1.00  0.00
ATOM   1272  C1'   U A  60     -11.345  12.798  -5.940  1.00  0.00
ATOM   1273  N1    U A  60     -10.356  11.620  -5.810  1.00  0.00
ATOM   1274  C2    U A  60      -9.012  11.872  -6.012  1.00  0.00
ATOM   1275  O2    U A  60      -8.565  12.993  -6.182  1.00  0.00
ATOM   1276  N3    U A  60      -8.206  10.760  -6.008  1.00  0.00
ATOM   1277  C4    U A  60      -8.599   9.451  -5.828  1.00  0.00
ATOM   1278  O4    U A  60      -7.756   8.557  -5.850  1.00  0.00
ATOM   1279  C5    U A  60     -10.009   9.271  -5.626  1.00  0.00
ATOM   1280  C6    U A  60     -10.816  10.335  -5.624  1.00  0.00
ATOM   1281  P     A A  61     -14.508  11.997  -9.491  1.00  0.00
ATOM   1282  OP1   A A  61     -15.476  12.703 -10.362  1.00  0.00
ATOM   1283  OP2   A A  61     -14.105  10.614  -9.832  1.00  0.00
ATOM   1284  O5'   A A  61     -13.210  12.910  -9.364  1.00  0.00
ATOM   1285  C5'   A A  61     -12.463  13.277 -10.521  1.00  0.00
ATOM   1286  C4'   A A  61     -11.695  14.552 -10.226  1.00  0.00
ATOM   1287  O4'   A A  61     -10.749  14.342  -9.140  1.00  0.00
ATOM   1288  C3'   A A  61     -10.856  15.077 -11.375  1.00  0.00
ATOM   1289  O3'   A A  61     -11.671  15.882 -12.229  1.00  0.00
ATOM   1290  C2'   A A  61      -9.807  15.869 -10.599  1.00  0.00
ATOM   1291  O2'   A A  61     -10.355  17.022 -10.000  1.00  0.00
ATOM   1292  C1'   A A  61      -9.496  14.885  -9.486  1.00  0.00
ATOM   1293  N9    A A  61      -8.507  13.428  -9.865  1.00  0.00
ATOM   1294  C8    A A  61      -8.728  12.120 -10.208  1.00  0.00
ATOM   1295  N7    A A  61      -7.630  11.434 -10.419  1.00  0.00
ATOM   1296  C5    A A  61      -6.617  12.356 -10.201  1.00  0.00
ATOM   1297  C6    A A  61      -5.216  12.254 -10.264  1.00  0.00
ATOM   1298  N6    A A  61      -4.570  11.129 -10.578  1.00  0.00
ATOM   1299  N1    A A  61      -4.495  13.362  -9.990  1.00  0.00
ATOM   1300  C2    A A  61      -5.144  14.489  -9.674  1.00  0.00
ATOM   1301  N3    A A  61      -6.454  14.707  -9.581  1.00  0.00
ATOM   1302  C4    A A  61      -7.142  13.588  -9.860  1.00  0.00
ATOM   1303  P     U A  62     -11.746  15.581 -14.082  1.00  0.00
ATOM   1304  OP1   U A  62     -12.476  16.601 -14.909  1.00  0.00
ATOM   1305  OP2   U A  62     -11.022  14.472 -14.777  1.00  0.00
ATOM   1306  O5'   U A  62     -10.516  16.248 -13.333  1.00  0.00
ATOM   1307  C5'   U A  62     -10.646  17.350 -12.463  1.00  0.00
ATOM   1308  C4'   U A  62      -9.325  18.060 -12.389  1.00  0.00
ATOM   1309  O4'   U A  62      -8.406  17.278 -11.603  1.00  0.00
ATOM   1310  C3'   U A  62      -8.631  18.323 -13.724  1.00  0.00
ATOM   1311  O3'   U A  62      -9.046  19.615 -14.194  1.00  0.00
ATOM   1312  C2'   U A  62      -7.168  18.377 -13.314  1.00  0.00
ATOM   1313  O2'   U A  62      -6.835  19.657 -12.818  1.00  0.00
ATOM   1314  C1'   U A  62      -7.116  17.372 -12.161  1.00  0.00
ATOM   1315  N1    U A  62      -6.685  16.098 -12.628  1.00  0.00
ATOM   1316  C2    U A  62      -5.342  15.779 -12.691  1.00  0.00
ATOM   1317  O2    U A  62      -4.466  16.504 -12.251  1.00  0.00
ATOM   1318  N3    U A  62      -5.058  14.576 -13.290  1.00  0.00
ATOM   1319  C4    U A  62      -5.962  13.680 -13.821  1.00  0.00
ATOM   1320  O4    U A  62      -5.554  12.637 -14.326  1.00  0.00
ATOM   1321  C5    U A  62      -7.336  14.083 -13.719  1.00  0.00
ATOM   1322  C6    U A  62      -7.641  15.248 -13.141  1.00  0.00
ATOM   1323  P     U A  63      -8.822  20.084 -15.846  1.00  0.00
ATOM   1324  OP1   U A  63      -9.448  21.390 -16.167  1.00  0.00
ATOM   1325  OP2   U A  63      -9.078  18.909 -16.721  1.00  0.00
ATOM   1326  O5'   U A  63      -7.237  20.264 -15.743  1.00  0.00
ATOM   1327  C5'   U A  63      -6.655  21.426 -15.110  1.00  0.00
ATOM   1328  C4'   U A  63      -5.134  21.343 -15.095  1.00  0.00
ATOM   1329  O4'   U A  63      -4.709  20.141 -14.396  1.00  0.00
ATOM   1330  C3'   U A  63      -4.379  21.294 -16.419  1.00  0.00
ATOM   1331  O3'   U A  63      -4.158  22.591 -16.965  1.00  0.00
ATOM   1332  C2'   U A  63      -3.043  20.683 -16.015  1.00  0.00
ATOM   1333  O2'   U A  63      -2.158  21.652 -15.495  1.00  0.00
ATOM   1334  C1'   U A  63      -3.449  19.725 -14.894  1.00  0.00
ATOM   1335  N1    U A  63      -3.559  18.348 -15.260  1.00  0.00
ATOM   1336  C2    U A  63      -2.427  17.556 -15.230  1.00  0.00
ATOM   1337  O2    U A  63      -1.343  17.960 -14.849  1.00  0.00
ATOM   1338  N3    U A  63      -2.609  16.266 -15.666  1.00  0.00
ATOM   1339  C4    U A  63      -3.783  15.701 -16.119  1.00  0.00
ATOM   1340  O4    U A  63      -3.791  14.526 -16.477  1.00  0.00
ATOM   1341  C5    U A  63      -4.913  16.587 -16.121  1.00  0.00
ATOM   1342  C6    U A  63      -4.764  17.847 -15.702  1.00  0.00
ATOM   1343  P     C A  64      -3.643  22.766 -18.516  1.00  0.00
ATOM   1344  OP1   C A  64      -3.741  24.173 -18.961  1.00  0.00
ATOM   1345  OP2   C A  64      -4.489  21.738 -19.172  1.00  0.00
ATOM   1346  O5'   C A  64      -2.138  22.321 -18.686  1.00  0.00
ATOM   1347  C5'   C A  64      -1.130  22.991 -17.971  1.00  0.00
ATOM   1348  C4'   C A  64       0.096  22.144 -17.939  1.00  0.00
ATOM   1349  O4'   C A  64      -0.147  20.972 -17.111  1.00  0.00
ATOM   1350  C3'   C A  64       0.500  21.554 -19.279  1.00  0.00
ATOM   1351  O3'   C A  64       1.153  22.469 -20.160  1.00  0.00
ATOM   1352  C2'   C A  64       1.344  20.361 -18.852  1.00  0.00
ATOM   1353  O2'   C A  64       2.653  20.727 -18.469  1.00  0.00
ATOM   1354  C1'   C A  64       0.577  19.866 -17.628  1.00  0.00
ATOM   1355  N1    C A  64      -0.363  18.793 -17.956  1.00  0.00
ATOM   1356  C2    C A  64       0.202  17.532 -18.181  1.00  0.00
ATOM   1357  O2    C A  64       1.415  17.373 -17.965  1.00  0.00
ATOM   1358  N3    C A  64      -0.588  16.526 -18.628  1.00  0.00
ATOM   1359  C4    C A  64      -1.885  16.744 -18.847  1.00  0.00
ATOM   1360  N4    C A  64      -2.624  15.723 -19.287  1.00  0.00
ATOM   1361  C5    C A  64      -2.476  18.014 -18.625  1.00  0.00
ATOM   1362  C6    C A  64      -1.693  19.005 -18.184  1.00  0.00
ATOM   1363  P     C A  65       1.072  22.256 -21.945  1.00  0.00
ATOM   1364  OP1   C A  65       1.784  23.192 -22.865  1.00  0.00
ATOM   1365  OP2   C A  65      -0.291  21.782 -22.278  1.00  0.00
ATOM   1366  O5'   C A  65       2.053  21.029 -21.701  1.00  0.00
ATOM   1367  C5'   C A  65       3.425  21.265 -21.403  1.00  0.00
ATOM   1368  C4'   C A  65       4.260  20.059 -21.744  1.00  0.00
ATOM   1369  O4'   C A  65       3.816  18.933 -20.943  1.00  0.00
ATOM   1370  C3'   C A  65       4.148  19.554 -23.175  1.00  0.00
ATOM   1371  O3'   C A  65       5.005  20.272 -24.051  1.00  0.00
ATOM   1372  C2'   C A  65       4.578  18.102 -23.031  1.00  0.00
ATOM   1373  O2'   C A  65       5.979  17.944 -22.945  1.00  0.00
ATOM   1374  C1'   C A  65       3.951  17.738 -21.690  1.00  0.00
ATOM   1375  N1    C A  65       2.609  17.132 -21.888  1.00  0.00
ATOM   1376  C2    C A  65       2.554  15.765 -22.186  1.00  0.00
ATOM   1377  O2    C A  65       3.599  15.095 -22.113  1.00  0.00
ATOM   1378  N3    C A  65       1.370  15.215 -22.544  1.00  0.00
ATOM   1379  C4    C A  65       0.275  15.973 -22.610  1.00  0.00
ATOM   1380  N4    C A  65      -0.870  15.387 -22.967  1.00  0.00
ATOM   1381  C5    C A  65       0.309  17.360 -22.312  1.00  0.00
ATOM   1382  C6    C A  65       1.481  17.899 -21.959  1.00  0.00
ATOM   1383  P     A A  66       4.761  20.160 -25.319  1.00  0.00
ATOM   1384  OP1   A A  66       3.565  19.439 -24.808  1.00  0.00
ATOM   1385  OP2   A A  66       5.509  21.078 -24.417  1.00  0.00
ATOM   1386  O5'   A A  66       5.803  19.107 -25.909  1.00  0.00
ATOM   1387  C5'   A A  66       6.269  18.038 -25.102  1.00  0.00
ATOM   1388  C4'   A A  66       6.881  16.949 -25.950  1.00  0.00
ATOM   1389  O4'   A A  66       8.237  17.324 -26.326  1.00  0.00
ATOM   1390  C3'   A A  66       7.051  15.653 -25.176  1.00  0.00
ATOM   1391  O3'   A A  66       5.858  14.884 -25.196  1.00  0.00
ATOM   1392  C2'   A A  66       8.241  14.996 -25.861  1.00  0.00
ATOM   1393  O2'   A A  66       7.903  14.321 -27.060  1.00  0.00
ATOM   1394  C1'   A A  66       9.111  16.214 -26.172  1.00  0.00
ATOM   1395  N9    A A  66       4.099  14.919 -25.993  1.00  0.00
ATOM   1396  C8    A A  66       3.161  15.904 -26.164  1.00  0.00
ATOM   1397  N7    A A  66       1.927  15.460 -26.189  1.00  0.00
ATOM   1398  C5    A A  66       2.063  14.091 -26.024  1.00  0.00
ATOM   1399  C6    A A  66       1.123  13.047 -25.962  1.00  0.00
ATOM   1400  N6    A A  66      -0.195  13.232 -26.063  1.00  0.00
ATOM   1401  N1    A A  66       1.591  11.792 -25.791  1.00  0.00
ATOM   1402  C2    A A  66       2.912  11.607 -25.689  1.00  0.00
ATOM   1403  N3    A A  66       3.892  12.506 -25.731  1.00  0.00
ATOM   1404  C4    A A  66       3.395  13.743 -25.903  1.00  0.00
TER   
END   
