# Supplementary material for: RPocket: an intuitive database of RNA pocket topology information with RNA-ligand data resources
Source: BMC Bioinformatics. 2021 Sep 8;22:428. doi: 10.1186/s12859-021-04349-4 (PMC8424408; doi:10.1186/s12859-021-04349-4)
Supplement: Supplementary file 7 — Additional file 7. Folder S3: Nine other experimental structures and their modeling structures and pockets. [file 12859_2021_4349_MOESM7_ESM.zip › 12859_2021_4349_MOESM7_ESM/5C7W_v.pdb]

MODEL   1
ATOM      1  P     G X   1     192.985 204.559 194.585 1.000 0.000
ATOM      2  OP1   G X   1     192.080 204.774 195.742 1.000 0.000
ATOM      3  OP2   G X   1     194.461 204.465 194.798 1.000 0.000
ATOM      4  O5'   G X   1     192.493 203.244 193.836 1.000 0.000
ATOM      5  C5'   G X   1     191.078 202.944 193.751 1.000 0.000
ATOM      6  C4'   G X   1     190.959 201.592 193.106 1.000 0.000
ATOM      7  O4'   G X   1     191.526 201.675 191.780 1.000 0.000
ATOM      8  C3'   G X   1     191.760 200.481 193.766 1.000 0.000
ATOM      9  O3'   G X   1     191.066 199.910 194.868 1.000 0.000
ATOM     10  C2'   G X   1     191.930 199.490 192.624 1.000 0.000
ATOM     11  O2'   G X   1     190.751 198.732 192.391 1.000 0.000
ATOM     12  C1'   G X   1     192.133 200.464 191.472 1.000 0.000
ATOM     13  N9    G X   1     193.558 200.663 191.222 1.000 0.000
ATOM     14  C8    G X   1     194.349 201.693 191.678 1.000 0.000
ATOM     15  N7    G X   1     195.595 201.585 191.304 1.000 0.000
ATOM     16  C5    G X   1     195.625 200.414 190.552 1.000 0.000
ATOM     17  C6    G X   1     196.708 199.752 189.890 1.000 0.000
ATOM     18  O6    G X   1     197.901 200.067 189.844 1.000 0.000
ATOM     19  N1    G X   1     196.281 198.591 189.246 1.000 0.000
ATOM     20  C2    G X   1     195.001 198.113 189.252 1.000 0.000
ATOM     21  N2    G X   1     194.792 196.963 188.592 1.000 0.000
ATOM     22  N3    G X   1     193.994 198.709 189.863 1.000 0.000
ATOM     23  C4    G X   1     194.374 199.843 190.488 1.000 0.000
ATOM     24  P     G X   2     192.034 199.301 196.182 1.000 0.000
ATOM     25  OP1   G X   2     191.009 198.979 197.207 1.000 0.000
ATOM     26  OP2   G X   2     193.298 199.991 196.581 1.000 0.000
ATOM     27  O5'   G X   2     192.407 197.943 195.441 1.000 0.000
ATOM     28  C5'   G X   2     191.384 196.946 195.196 1.000 0.000
ATOM     29  C4'   G X   2     192.076 195.750 194.604 1.000 0.000
ATOM     30  O4'   G X   2     192.684 196.152 193.357 1.000 0.000
ATOM     31  C3'   G X   2     193.246 195.209 195.411 1.000 0.000
ATOM     32  O3'   G X   2     192.818 194.332 196.445 1.000 0.000
ATOM     33  C2'   G X   2     194.058 194.485 194.347 1.000 0.000
ATOM     34  O2'   G X   2     193.493 193.227 194.006 1.000 0.000
ATOM     35  C1'   G X   2     193.868 195.449 193.185 1.000 0.000
ATOM     36  N9    G X   2     194.997 196.374 193.104 1.000 0.000
ATOM     37  C8    G X   2     195.063 197.654 193.606 1.000 0.000
ATOM     38  N7    G X   2     196.217 198.226 193.394 1.000 0.000
ATOM     39  C5    G X   2     196.954 197.264 192.708 1.000 0.000
ATOM     40  C6    G X   2     198.298 197.287 192.217 1.000 0.000
ATOM     41  O6    G X   2     199.144 198.182 192.305 1.000 0.000
ATOM     42  N1    G X   2     198.631 196.091 191.582 1.000 0.000
ATOM     43  C2    G X   2     197.803 195.012 191.452 1.000 0.000
ATOM     44  N2    G X   2     198.315 193.940 190.826 1.000 0.000
ATOM     45  N3    G X   2     196.563 194.975 191.904 1.000 0.000
ATOM     46  C4    G X   2     196.208 196.123 192.517 1.000 0.000
ATOM     47  P     A X   3     194.001 193.439 198.791 1.000 0.000
ATOM     48  OP1   A X   3     193.499 192.329 199.641 1.000 0.000
ATOM     49  OP2   A X   3     194.579 194.662 199.424 1.000 0.000
ATOM     50  O5'   A X   3     195.079 192.823 197.795 1.000 0.000
ATOM     51  C5'   A X   3     194.840 191.543 197.244 1.000 0.000
ATOM     52  C4'   A X   3     196.127 191.157 196.511 1.000 0.000
ATOM     53  O4'   A X   3     196.252 192.048 195.377 1.000 0.000
ATOM     54  C3'   A X   3     197.476 191.315 197.231 1.000 0.000
ATOM     55  O3'   A X   3     197.762 190.133 197.972 1.000 0.000
ATOM     56  C2'   A X   3     198.437 191.567 196.074 1.000 0.000
ATOM     57  O2'   A X   3     198.758 190.304 195.429 1.000 0.000
ATOM     58  C1'   A X   3     197.628 192.425 195.135 1.000 0.000
ATOM     59  N9    A X   3     197.828 193.848 195.332 1.000 0.000
ATOM     60  C8    A X   3     196.992 194.805 195.846 1.000 0.000
ATOM     61  N7    A X   3     197.523 196.004 195.862 1.000 0.000
ATOM     62  C5    A X   3     198.791 195.816 195.324 1.000 0.000
ATOM     63  C6    A X   3     199.865 196.686 195.067 1.000 0.000
ATOM     64  N6    A X   3     199.827 197.988 195.312 1.000 0.000
ATOM     65  N1    A X   3     200.993 196.165 194.531 1.000 0.000
ATOM     66  C2    A X   3     201.022 194.855 194.265 1.000 0.000
ATOM     67  N3    A X   3     200.081 193.942 194.453 1.000 0.000
ATOM     68  C4    A X   3     198.982 194.494 194.999 1.000 0.000
ATOM     69  P     A X   4     198.567 190.140 198.814 1.000 0.000
ATOM     70  OP1   A X   4     198.533 188.917 199.656 1.000 0.000
ATOM     71  OP2   A X   4     197.735 191.325 199.184 1.000 0.000
ATOM     72  O5'   A X   4     200.087 190.599 198.705 1.000 0.000
ATOM     73  C5'   A X   4     201.133 189.577 198.638 1.000 0.000
ATOM     74  C4'   A X   4     202.454 190.347 198.679 1.000 0.000
ATOM     75  O4'   A X   4     202.511 191.227 197.517 1.000 0.000
ATOM     76  C3'   A X   4     202.607 191.339 199.837 1.000 0.000
ATOM     77  O3'   A X   4     203.053 190.651 201.002 1.000 0.000
ATOM     78  C2'   A X   4     203.678 192.259 199.260 1.000 0.000
ATOM     79  O2'   A X   4     204.961 191.757 199.322 1.000 0.000
ATOM     80  C1'   A X   4     203.165 192.456 197.839 1.000 0.000
ATOM     81  N9    A X   4     202.303 193.623 197.862 1.000 0.000
ATOM     82  C8    A X   4     200.940 193.725 197.956 1.000 0.000
ATOM     83  N7    A X   4     200.509 194.964 197.938 1.000 0.000
ATOM     84  C5    A X   4     201.670 195.720 197.829 1.000 0.000
ATOM     85  C6    A X   4     201.914 197.103 197.763 1.000 0.000
ATOM     86  N6    A X   4     200.953 198.017 197.781 1.000 0.000
ATOM     87  N1    A X   4     203.198 197.520 197.665 1.000 0.000
ATOM     88  C2    A X   4     204.164 196.596 197.626 1.000 0.000
ATOM     89  N3    A X   4     204.061 195.276 197.673 1.000 0.000
ATOM     90  C4    A X   4     202.773 194.901 197.782 1.000 0.000
ATOM     91  P     U X   5     202.935 191.962 203.779 1.000 0.000
ATOM     92  OP1   U X   5     203.254 191.008 204.872 1.000 0.000
ATOM     93  OP2   U X   5     201.879 193.000 203.978 1.000 0.000
ATOM     94  O5'   U X   5     204.292 192.687 203.371 1.000 0.000
ATOM     95  C5'   U X   5     205.541 191.952 203.389 1.000 0.000
ATOM     96  C4'   U X   5     206.631 192.940 203.083 1.000 0.000
ATOM     97  O4'   U X   5     206.393 193.478 201.764 1.000 0.000
ATOM     98  C3'   U X   5     206.660 194.175 203.970 1.000 0.000
ATOM     99  O3'   U X   5     207.350 193.936 205.190 1.000 0.000
ATOM    100  C2'   U X   5     207.387 195.181 203.090 1.000 0.000
ATOM    101  O2'   U X   5     208.790 194.958 203.067 1.000 0.000
ATOM    102  C1'   U X   5     206.755 194.854 201.720 1.000 0.000
ATOM    103  N1    U X   5     205.605 195.709 201.403 1.000 0.000
ATOM    104  C2    U X   5     205.864 196.951 200.868 1.000 0.000
ATOM    105  O2    U X   5     206.986 197.340 200.639 1.000 0.000
ATOM    106  N3    U X   5     204.760 197.719 200.619 1.000 0.000
ATOM    107  C4    U X   5     203.437 197.374 200.847 1.000 0.000
ATOM    108  O4    U X   5     202.532 198.139 200.484 1.000 0.000
ATOM    109  C5    U X   5     203.254 196.067 201.405 1.000 0.000
ATOM    110  C6    U X   5     204.315 195.299 201.648 1.000 0.000
ATOM    111  P     A X   6     206.811 194.821 206.589 1.000 0.000
ATOM    112  OP1   A X   6     207.595 194.191 207.682 1.000 0.000
ATOM    113  OP2   A X   6     205.362 195.125 206.789 1.000 0.000
ATOM    114  O5'   A X   6     207.562 196.164 206.182 1.000 0.000
ATOM    115  C5'   A X   6     209.010 196.220 206.200 1.000 0.000
ATOM    116  C4'   A X   6     209.394 197.640 205.893 1.000 0.000
ATOM    117  O4'   A X   6     208.903 197.965 204.574 1.000 0.000
ATOM    118  C3'   A X   6     208.752 198.695 206.780 1.000 0.000
ATOM    119  O3'   A X   6     209.461 198.867 208.000 1.000 0.000
ATOM    120  C2'   A X   6     208.820 199.935 205.900 1.000 0.000
ATOM    121  O2'   A X   6     210.122 200.505 205.877 1.000 0.000
ATOM    122  C1'   A X   6     208.525 199.329 204.535 1.000 0.000
ATOM    123  N9    A X   6     207.106 199.402 204.239 1.000 0.000
ATOM    124  C8    A X   6     206.110 198.476 204.406 1.000 0.000
ATOM    125  N7    A X   6     204.934 198.901 204.012 1.000 0.000
ATOM    126  C5    A X   6     205.180 200.194 203.562 1.000 0.000
ATOM    127  C6    A X   6     204.356 201.196 203.019 1.000 0.000
ATOM    128  N6    A X   6     203.055 201.040 202.811 1.000 0.000
ATOM    129  N1    A X   6     204.925 202.376 202.683 1.000 0.000
ATOM    130  C2    A X   6     206.241 202.523 202.874 1.000 0.000
ATOM    131  N3    A X   6     207.116 201.659 203.365 1.000 0.000
ATOM    132  C4    A X   6     206.512 200.504 203.700 1.000 0.000
ATOM    133  P     U X   7     209.040 196.634 209.767 1.000 0.000
ATOM    134  OP1   U X   7     208.394 195.347 210.130 1.000 0.000
ATOM    135  OP2   U X   7     209.750 196.771 208.459 1.000 0.000
ATOM    136  O5'   U X   7     207.926 197.767 209.863 1.000 0.000
ATOM    137  C5'   U X   7     207.358 197.966 210.610 1.000 0.000
ATOM    138  C4'   U X   7     206.005 198.637 210.613 1.000 0.000
ATOM    139  O4'   U X   7     206.175 200.029 210.995 1.000 0.000
ATOM    140  C3'   U X   7     205.308 198.666 209.257 1.000 0.000
ATOM    141  O3'   U X   7     203.895 198.688 209.420 1.000 0.000
ATOM    142  C2'   U X   7     205.781 199.994 208.682 1.000 0.000
ATOM    143  O2'   U X   7     203.783 200.650 209.792 1.000 0.000
ATOM    144  C1'   U X   7     205.767 200.867 209.932 1.000 0.000
ATOM    145  N1    U X   7     206.694 202.002 209.870 1.000 0.000
ATOM    146  C2    U X   7     206.157 203.249 209.644 1.000 0.000
ATOM    147  O2    U X   7     204.969 203.434 209.517 1.000 0.000
ATOM    148  N3    U X   7     207.066 204.269 209.565 1.000 0.000
ATOM    149  C4    U X   7     208.443 204.168 209.690 1.000 0.000
ATOM    150  O4    U X   7     209.136 205.195 209.689 1.000 0.000
ATOM    151  C5    U X   7     208.920 202.837 209.923 1.000 0.000
ATOM    152  C6    U X   7     208.052 201.831 210.011 1.000 0.000
ATOM    153  P     A X   8     203.030 200.087 209.689 1.000 0.000
ATOM    154  OP1   A X   8     201.633 200.024 209.189 1.000 0.000
ATOM    155  OP2   A X   8     203.793 201.369 209.615 1.000 0.000
ATOM    156  O5'   A X   8     203.015 199.589 211.201 1.000 0.000
ATOM    157  C5'   A X   8     202.102 198.536 211.595 1.000 0.000
ATOM    158  C4'   A X   8     202.259 198.404 213.089 1.000 0.000
ATOM    159  O4'   A X   8     203.622 198.020 213.393 1.000 0.000
ATOM    160  C3'   A X   8     202.058 199.689 213.873 1.000 0.000
ATOM    161  O3'   A X   8     200.679 199.869 214.160 1.000 0.000
ATOM    162  C2'   A X   8     202.839 199.425 215.154 1.000 0.000
ATOM    163  O2'   A X   8     202.089 198.508 216.044 1.000 0.000
ATOM    164  C1'   A X   8     203.983 198.577 214.638 1.000 0.000
ATOM    165  N9    A X   8     205.284 199.210 214.529 1.000 0.000
ATOM    166  C8    A X   8     206.526 198.770 214.907 1.000 0.000
ATOM    167  N7    A X   8     207.482 199.632 214.652 1.000 0.000
ATOM    168  C5    A X   8     206.818 200.704 214.066 1.000 0.000
ATOM    169  C6    A X   8     207.251 201.942 213.559 1.000 0.000
ATOM    170  N6    A X   8     208.517 202.337 213.578 1.000 0.000
ATOM    171  N1    A X   8     206.324 202.776 213.035 1.000 0.000
ATOM    172  C2    A X   8     205.045 202.384 213.037 1.000 0.000
ATOM    173  N3    A X   8     204.517 201.256 213.488 1.000 0.000
ATOM    174  C4    A X   8     205.469 200.448 213.988 1.000 0.000
ATOM    175  P     A X   9     199.988 200.774 214.007 1.000 0.000
ATOM    176  OP1   A X   9     200.999 200.677 215.091 1.000 0.000
ATOM    177  OP2   A X   9     198.571 200.375 214.269 1.000 0.000
ATOM    178  O5'   A X   9     200.005 202.274 213.476 1.000 0.000
ATOM    179  C5'   A X   9     201.268 203.010 213.431 1.000 0.000
ATOM    180  C4'   A X   9     200.899 204.405 212.999 1.000 0.000
ATOM    181  O4'   A X   9     200.285 204.352 211.687 1.000 0.000
ATOM    182  C3'   A X   9     199.852 205.090 213.859 1.000 0.000
ATOM    183  O3'   A X   9     200.469 205.689 214.995 1.000 0.000
ATOM    184  C2'   A X   9     199.291 206.141 212.901 1.000 0.000
ATOM    185  O2'   A X   9     200.199 207.267 212.760 1.000 0.000
ATOM    186  C1'   A X   9     199.333 205.436 211.548 1.000 0.000
ATOM    187  N9    A X   9     198.086 204.834 211.113 1.000 0.000
ATOM    188  C8    A X   9     197.696 203.521 211.069 1.000 0.000
ATOM    189  N7    A X   9     196.481 203.356 210.603 1.000 0.000
ATOM    190  C5    A X   9     196.050 204.649 210.327 1.000 0.000
ATOM    191  C6    A X   9     194.850 205.174 209.815 1.000 0.000
ATOM    192  N6    A X   9     193.818 204.422 209.454 1.000 0.000
ATOM    193  N1    A X   9     194.750 206.515 209.674 1.000 0.000
ATOM    194  C2    A X   9     195.800 207.269 210.018 1.000 0.000
ATOM    195  N3    A X   9     196.975 206.896 210.501 1.000 0.000
ATOM    196  C4    A X   9     197.032 205.558 210.640 1.000 0.000
ATOM    197  P     U X  10     199.950 205.388 216.707 1.000 0.000
ATOM    198  OP1   U X  10     198.916 204.724 217.542 1.000 0.000
ATOM    199  OP2   U X  10     200.279 206.828 216.932 1.000 0.000
ATOM    200  O5'   U X  10     201.286 204.533 216.837 1.000 0.000
ATOM    201  C5'   U X  10     201.194 203.099 216.944 1.000 0.000
ATOM    202  C4'   U X  10     202.612 202.627 217.185 1.000 0.000
ATOM    203  O4'   U X  10     203.436 202.943 216.032 1.000 0.000
ATOM    204  C3'   U X  10     203.337 203.269 218.358 1.000 0.000
ATOM    205  O3'   U X  10     203.033 202.580 219.566 1.000 0.000
ATOM    206  C2'   U X  10     204.799 203.070 217.976 1.000 0.000
ATOM    207  O2'   U X  10     205.239 201.711 218.211 1.000 0.000
ATOM    208  C1'   U X  10     204.752 203.261 216.461 1.000 0.000
ATOM    209  N1    U X  10     205.056 204.632 216.033 1.000 0.000
ATOM    210  C2    U X  10     206.375 205.022 216.042 1.000 0.000
ATOM    211  O2    U X  10     207.273 204.279 216.365 1.000 0.000
ATOM    212  N3    U X  10     206.601 206.318 215.663 1.000 0.000
ATOM    213  C4    U X  10     205.651 207.250 215.280 1.000 0.000
ATOM    214  O4    U X  10     206.013 208.363 214.872 1.000 0.000
ATOM    215  C5    U X  10     204.303 206.765 215.300 1.000 0.000
ATOM    216  C6    U X  10     204.061 205.505 215.657 1.000 0.000
ATOM    217  P     C X  11     203.865 206.959 221.815 1.000 0.000
ATOM    218  OP1   C X  11     203.156 206.619 223.075 1.000 0.000
ATOM    219  OP2   C X  11     204.361 208.351 221.589 1.000 0.000
ATOM    220  O5'   C X  11     205.091 205.953 221.674 1.000 0.000
ATOM    221  C5'   C X  11     204.986 204.717 222.009 1.000 0.000
ATOM    222  C4'   C X  11     206.286 203.947 222.006 1.000 0.000
ATOM    223  O4'   C X  11     206.709 203.732 220.630 1.000 0.000
ATOM    224  C3'   C X  11     207.444 204.666 222.688 1.000 0.000
ATOM    225  O3'   C X  11     207.593 204.227 224.028 1.000 0.000
ATOM    226  C2'   C X  11     208.640 204.272 221.833 1.000 0.000
ATOM    227  O2'   C X  11     209.050 202.871 222.228 1.000 0.000
ATOM    228  C1'   C X  11     208.013 204.273 220.445 1.000 0.000
ATOM    229  N1    C X  11     207.866 205.616 219.869 1.000 0.000
ATOM    230  C2    C X  11     209.002 206.415 219.747 1.000 0.000
ATOM    231  O2    C X  11     210.095 205.949 220.085 1.000 0.000
ATOM    232  N3    C X  11     208.883 207.664 219.268 1.000 0.000
ATOM    233  C4    C X  11     207.687 208.127 218.910 1.000 0.000
ATOM    234  N4    C X  11     207.624 209.369 218.455 1.000 0.000
ATOM    235  C5    C X  11     206.510 207.327 219.002 1.000 0.000
ATOM    236  C6    C X  11     206.644 206.089 219.481 1.000 0.000
ATOM    237  P     G X  12     207.748 205.415 224.035 1.000 0.000
ATOM    238  OP1   G X  12     207.575 204.423 225.127 1.000 0.000
ATOM    239  OP2   G X  12     206.741 206.504 223.849 1.000 0.000
ATOM    240  O5'   G X  12     209.185 206.076 224.219 1.000 0.000
ATOM    241  C5'   G X  12     210.233 205.331 224.654 1.000 0.000
ATOM    242  C4'   G X  12     211.448 206.197 224.895 1.000 0.000
ATOM    243  O4'   G X  12     211.920 206.739 223.628 1.000 0.000
ATOM    244  C3'   G X  12     211.179 207.414 225.767 1.000 0.000
ATOM    245  O3'   G X  12     211.394 207.112 227.132 1.000 0.000
ATOM    246  C2'   G X  12     212.202 208.416 225.255 1.000 0.000
ATOM    247  O2'   G X  12     213.531 208.110 225.785 1.000 0.000
ATOM    248  C1'   G X  12     212.149 208.133 223.759 1.000 0.000
ATOM    249  N9    G X  12     211.070 208.847 223.080 1.000 0.000
ATOM    250  C8    G X  12     209.803 208.382 222.811 1.000 0.000
ATOM    251  N7    G X  12     209.052 209.263 222.207 1.000 0.000
ATOM    252  C5    G X  12     209.878 210.376 222.067 1.000 0.000
ATOM    253  C6    G X  12     209.625 211.666 221.503 1.000 0.000
ATOM    254  O6    G X  12     208.583 212.109 221.011 1.000 0.000
ATOM    255  N1    G X  12     210.752 212.485 221.573 1.000 0.000
ATOM    256  C2    G X  12     211.949 212.130 222.127 1.000 0.000
ATOM    257  N2    G X  12     212.910 213.068 222.120 1.000 0.000
ATOM    258  N3    G X  12     212.195 210.946 222.656 1.000 0.000
ATOM    259  C4    G X  12     211.126 210.126 222.594 1.000 0.000
ATOM    260  P     C X  13     210.129 208.320 228.219 1.000 0.000
ATOM    261  OP1   C X  13     210.402 207.844 229.599 1.000 0.000
ATOM    262  OP2   C X  13     208.725 208.594 227.787 1.000 0.000
ATOM    263  O5'   C X  13     210.998 209.634 227.991 1.000 0.000
ATOM    264  C5'   C X  13     212.319 209.741 228.579 1.000 0.000
ATOM    265  C4'   C X  13     212.812 211.131 228.287 1.000 0.000
ATOM    266  O4'   C X  13     212.894 211.289 226.854 1.000 0.000
ATOM    267  C3'   C X  13     211.883 212.255 228.716 1.000 0.000
ATOM    268  O3'   C X  13     212.047 212.587 230.088 1.000 0.000
ATOM    269  C2'   C X  13     212.314 213.391 227.798 1.000 0.000
ATOM    270  O2'   C X  13     213.523 213.999 228.230 1.000 0.000
ATOM    271  C1'   C X  13     212.528 212.602 226.489 1.000 0.000
ATOM    272  N1    C X  13     211.348 212.624 225.615 1.000 0.000
ATOM    273  C2    C X  13     211.149 213.734 224.795 1.000 0.000
ATOM    274  O2    C X  13     211.993 214.636 224.802 1.000 0.000
ATOM    275  N3    C X  13     210.053 213.797 224.023 1.000 0.000
ATOM    276  C4    C X  13     209.169 212.801 224.041 1.000 0.000
ATOM    277  N4    C X  13     208.100 212.918 223.270 1.000 0.000
ATOM    278  C5    C X  13     209.356 211.642 224.851 1.000 0.000
ATOM    279  C6    C X  13     210.450 211.594 225.614 1.000 0.000
ATOM    280  P     G X  14     210.640 213.164 230.937 1.000 0.000
ATOM    281  OP1   G X  14     211.118 213.215 232.343 1.000 0.000
ATOM    282  OP2   G X  14     209.285 212.615 230.628 1.000 0.000
ATOM    283  O5'   G X  14     210.737 214.641 230.351 1.000 0.000
ATOM    284  C5'   G X  14     211.830 215.507 230.744 1.000 0.000
ATOM    285  C4'   G X  14     211.564 216.850 230.126 1.000 0.000
ATOM    286  O4'   G X  14     211.553 216.690 228.690 1.000 0.000
ATOM    287  C3'   G X  14     210.199 217.448 230.426 1.000 0.000
ATOM    288  O3'   G X  14     210.180 218.126 231.677 1.000 0.000
ATOM    289  C2'   G X  14     210.004 218.401 229.256 1.000 0.000
ATOM    290  O2'   G X  14     210.750 219.600 229.412 1.000 0.000
ATOM    291  C1'   G X  14     210.624 217.568 228.145 1.000 0.000
ATOM    292  N9    G X  14     209.589 216.826 227.429 1.000 0.000
ATOM    293  C8    G X  14     209.214 215.517 227.627 1.000 0.000
ATOM    294  N7    G X  14     208.239 215.140 226.844 1.000 0.000
ATOM    295  C5    G X  14     207.958 216.270 226.081 1.000 0.000
ATOM    296  C6    G X  14     206.979 216.495 225.062 1.000 0.000
ATOM    297  O6    G X  14     206.123 215.722 224.623 1.000 0.000
ATOM    298  N1    G X  14     207.053 217.793 224.559 1.000 0.000
ATOM    299  C2    G X  14     207.926 218.754 224.985 1.000 0.000
ATOM    300  N2    G X  14     207.826 219.954 224.391 1.000 0.000
ATOM    301  N3    G X  14     208.830 218.563 225.927 1.000 0.000
ATOM    302  C4    G X  14     208.791 217.312 226.429 1.000 0.000
ATOM    303  P     U X  15     208.675 218.127 232.552 1.000 0.000
ATOM    304  OP1   U X  15     209.068 218.727 233.853 1.000 0.000
ATOM    305  OP2   U X  15     207.774 216.935 232.522 1.000 0.000
ATOM    306  O5'   U X  15     208.022 219.283 231.675 1.000 0.000
ATOM    307  C5'   U X  15     208.538 220.634 231.756 1.000 0.000
ATOM    308  C4'   U X  15     207.637 221.495 230.916 1.000 0.000
ATOM    309  O4'   U X  15     207.701 221.021 229.554 1.000 0.000
ATOM    310  C3'   U X  15     206.155 221.408 231.252 1.000 0.000
ATOM    311  O3'   U X  15     205.805 222.261 232.334 1.000 0.000
ATOM    312  C2'   U X  15     205.508 221.845 229.945 1.000 0.000
ATOM    313  O2'   U X  15     205.557 223.255 229.769 1.000 0.000
ATOM    314  C1'   U X  15     206.426 221.131 228.932 1.000 0.000
ATOM    315  N1    U X  15     205.910 219.822 228.516 1.000 0.000
ATOM    316  C2    U X  15     204.964 219.800 227.516 1.000 0.000
ATOM    317  O2    U X  15     204.571 220.805 226.969 1.000 0.000
ATOM    318  N3    U X  15     204.493 218.558 227.187 1.000 0.000
ATOM    319  C4    U X  15     204.870 217.350 227.751 1.000 0.000
ATOM    320  O4    U X  15     204.424 216.290 227.286 1.000 0.000
ATOM    321  C5    U X  15     205.856 217.459 228.785 1.000 0.000
ATOM    322  C6    U X  15     206.334 218.658 229.115 1.000 0.000
ATOM    323  P     G X  16     204.502 221.737 233.364 1.000 0.000
ATOM    324  OP1   G X  16     204.547 222.736 234.462 1.000 0.000
ATOM    325  OP2   G X  16     204.315 220.289 233.679 1.000 0.000
ATOM    326  O5'   G X  16     203.357 222.192 232.356 1.000 0.000
ATOM    327  C5'   G X  16     203.130 223.601 232.103 1.000 0.000
ATOM    328  C4'   G X  16     201.917 223.695 231.222 1.000 0.000
ATOM    329  O4'   G X  16     202.207 223.010 229.983 1.000 0.000
ATOM    330  C3'   G X  16     200.679 222.982 231.740 1.000 0.000
ATOM    331  O3'   G X  16     199.951 223.783 232.663 1.000 0.000
ATOM    332  C2'   G X  16     199.895 222.734 230.458 1.000 0.000
ATOM    333  O2'   G X  16     199.235 223.906 229.999 1.000 0.000
ATOM    334  C1'   G X  16     201.046 222.408 229.518 1.000 0.000
ATOM    335  N9    G X  16     201.230 220.961 229.425 1.000 0.000
ATOM    336  C8    G X  16     202.134 220.190 230.119 1.000 0.000
ATOM    337  N7    G X  16     202.045 218.919 229.836 1.000 0.000
ATOM    338  C5    G X  16     201.022 218.850 228.894 1.000 0.000
ATOM    339  C6    G X  16     200.443 217.730 228.217 1.000 0.000
ATOM    340  O6    G X  16     200.715 216.530 228.327 1.000 0.000
ATOM    341  N1    G X  16     199.429 218.125 227.347 1.000 0.000
ATOM    342  C2    G X  16     199.007 219.412 227.163 1.000 0.000
ATOM    343  N2    G X  16     197.998 219.589 226.296 1.000 0.000
ATOM    344  N3    G X  16     199.527 220.454 227.784 1.000 0.000
ATOM    345  C4    G X  16     200.519 220.105 228.628 1.000 0.000
ATOM    346  P     G X  17     199.718 223.248 234.230 1.000 0.000
ATOM    347  OP1   G X  17     200.724 222.237 233.815 1.000 0.000
ATOM    348  OP2   G X  17     198.276 222.869 234.331 1.000 0.000
ATOM    349  O5'   G X  17     200.189 223.837 235.632 1.000 0.000
ATOM    350  C5'   G X  17     201.629 224.018 235.891 1.000 0.000
ATOM    351  C4'   G X  17     201.712 224.476 237.327 1.000 0.000
ATOM    352  O4'   G X  17     201.003 225.740 237.485 1.000 0.000
ATOM    353  C3'   G X  17     201.063 223.584 238.376 1.000 0.000
ATOM    354  O3'   G X  17     201.795 222.422 238.713 1.000 0.000
ATOM    355  C2'   G X  17     200.870 224.560 239.519 1.000 0.000
ATOM    356  O2'   G X  17     201.972 224.759 240.263 1.000 0.000
ATOM    357  C1'   G X  17     200.353 225.762 238.721 1.000 0.000
ATOM    358  N9    G X  17     198.914 225.586 238.542 1.000 0.000
ATOM    359  C8    G X  17     198.256 225.222 237.389 1.000 0.000
ATOM    360  N7    G X  17     196.964 225.126 237.547 1.000 0.000
ATOM    361  C5    G X  17     196.758 225.450 238.885 1.000 0.000
ATOM    362  C6    G X  17     195.559 225.504 239.664 1.000 0.000
ATOM    363  O6    G X  17     194.399 225.253 239.324 1.000 0.000
ATOM    364  N1    G X  17     195.820 225.881 240.980 1.000 0.000
ATOM    365  C2    G X  17     197.059 226.148 241.492 1.000 0.000
ATOM    366  N2    G X  17     197.108 226.473 242.793 1.000 0.000
ATOM    367  N3    G X  17     198.174 226.097 240.787 1.000 0.000
ATOM    368  C4    G X  17     197.953 225.744 239.504 1.000 0.000
ATOM    369  P     A X  18     200.571 221.025 238.990 1.000 0.000
ATOM    370  OP1   A X  18     201.855 220.305 239.189 1.000 0.000
ATOM    371  OP2   A X  18     199.487 220.406 238.168 1.000 0.000
ATOM    372  O5'   A X  18     199.988 221.360 240.433 1.000 0.000
ATOM    373  C5'   A X  18     200.925 221.687 241.516 1.000 0.000
ATOM    374  C4'   A X  18     200.033 221.836 242.731 1.000 0.000
ATOM    375  O4'   A X  18     199.077 222.915 242.548 1.000 0.000
ATOM    376  C3'   A X  18     199.171 220.636 243.093 1.000 0.000
ATOM    377  O3'   A X  18     199.900 219.622 243.768 1.000 0.000
ATOM    378  C2'   A X  18     198.060 221.268 243.930 1.000 0.000
ATOM    379  O2'   A X  18     198.505 221.517 245.256 1.000 0.000
ATOM    380  C1'   A X  18     197.807 222.584 243.243 1.000 0.000
ATOM    381  N9    A X  18     196.807 222.605 242.192 1.000 0.000
ATOM    382  C8    A X  18     196.901 222.982 240.878 1.000 0.000
ATOM    383  N7    A X  18     195.770 222.870 240.223 1.000 0.000
ATOM    384  C5    A X  18     194.880 222.384 241.174 1.000 0.000
ATOM    385  C6    A X  18     193.517 222.043 241.129 1.000 0.000
ATOM    386  N6    A X  18     192.769 222.161 240.040 1.000 0.000
ATOM    387  N1    A X  18     192.938 221.580 242.261 1.000 0.000
ATOM    388  C2    A X  18     193.689 221.481 243.363 1.000 0.000
ATOM    389  N3    A X  18     194.970 221.775 243.531 1.000 0.000
ATOM    390  C4    A X  18     195.513 222.219 242.383 1.000 0.000
ATOM    391  P     U X  19     199.495 217.860 242.986 1.000 0.000
ATOM    392  OP1   U X  19     200.529 217.138 243.772 1.000 0.000
ATOM    393  OP2   U X  19     199.236 217.479 241.565 1.000 0.000
ATOM    394  O5'   U X  19     198.129 217.762 243.798 1.000 0.000
ATOM    395  C5'   U X  19     198.179 217.787 245.292 1.000 0.000
ATOM    396  C4'   U X  19     196.729 217.572 245.661 1.000 0.000
ATOM    397  O4'   U X  19     195.894 218.628 245.126 1.000 0.000
ATOM    398  C3'   U X  19     196.073 216.298 245.156 1.000 0.000
ATOM    399  O3'   U X  19     196.431 215.160 245.918 1.000 0.000
ATOM    400  C2'   U X  19     194.586 216.634 245.234 1.000 0.000
ATOM    401  O2'   U X  19     194.112 216.520 246.590 1.000 0.000
ATOM    402  C1'   U X  19     194.591 218.149 244.926 1.000 0.000
ATOM    403  N1    U X  19     194.085 218.478 243.588 1.000 0.000
ATOM    404  C2    U X  19     192.768 218.184 243.317 1.000 0.000
ATOM    405  O2    U X  19     192.028 217.693 244.138 1.000 0.000
ATOM    406  N3    U X  19     192.354 218.483 242.047 1.000 0.000
ATOM    407  C4    U X  19     193.117 219.040 241.033 1.000 0.000
ATOM    408  O4    U X  19     192.581 219.342 239.957 1.000 0.000
ATOM    409  C5    U X  19     194.476 219.314 241.396 1.000 0.000
ATOM    410  C6    U X  19     194.897 219.039 242.630 1.000 0.000
ATOM    411  P     A X  20     198.094 213.250 245.315 1.000 0.000
ATOM    412  OP1   A X  20     199.453 212.651 245.287 1.000 0.000
ATOM    413  OP2   A X  20     197.768 214.316 246.311 1.000 0.000
ATOM    414  O5'   A X  20     197.791 213.808 243.855 1.000 0.000
ATOM    415  C5'   A X  20     197.832 213.308 243.018 1.000 0.000
ATOM    416  C4'   A X  20     198.061 213.876 241.638 1.000 0.000
ATOM    417  O4'   A X  20     196.775 213.936 240.967 1.000 0.000
ATOM    418  C3'   A X  20     198.633 215.296 241.590 1.000 0.000
ATOM    419  O3'   A X  20     199.435 215.519 240.424 1.000 0.000
ATOM    420  C2'   A X  20     197.381 216.161 241.491 1.000 0.000
ATOM    421  O2'   A X  20     197.805 215.832 239.231 1.000 0.000
ATOM    422  C1'   A X  20     196.422 215.291 240.630 1.000 0.000
ATOM    423  N9    A X  20     195.037 215.486 241.017 1.000 0.000
ATOM    424  C8    A X  20     194.425 215.357 242.236 1.000 0.000
ATOM    425  N7    A X  20     193.138 215.611 242.201 1.000 0.000
ATOM    426  C5    A X  20     192.898 215.931 240.870 1.000 0.000
ATOM    427  C6    A X  20     191.739 216.302 240.164 1.000 0.000
ATOM    428  N6    A X  20     190.542 216.403 240.725 1.000 0.000
ATOM    429  N1    A X  20     191.853 216.559 238.841 1.000 0.000
ATOM    430  C2    A X  20     193.058 216.436 238.273 1.000 0.000
ATOM    431  N3    A X  20     194.211 216.090 238.824 1.000 0.000
ATOM    432  C4    A X  20     194.061 215.855 240.140 1.000 0.000
ATOM    433  P     U X  21     199.787 214.694 236.951 1.000 0.000
ATOM    434  OP1   U X  21     201.221 214.309 237.000 1.000 0.000
ATOM    435  OP2   U X  21     199.224 215.321 235.718 1.000 0.000
ATOM    436  O5'   U X  21     198.936 213.395 237.297 1.000 0.000
ATOM    437  C5'   U X  21     199.446 212.440 238.263 1.000 0.000
ATOM    438  C4'   U X  21     198.467 211.294 238.273 1.000 0.000
ATOM    439  O4'   U X  21     197.155 211.762 238.690 1.000 0.000
ATOM    440  C3'   U X  21     198.208 210.633 236.933 1.000 0.000
ATOM    441  O3'   U X  21     199.221 209.723 236.553 1.000 0.000
ATOM    442  C2'   U X  21     196.843 209.998 237.144 1.000 0.000
ATOM    443  O2'   U X  21     196.939 208.792 237.858 1.000 0.000
ATOM    444  C1'   U X  21     196.133 211.077 237.960 1.000 0.000
ATOM    445  N1    U X  21     195.447 212.061 237.114 1.000 0.000
ATOM    446  C2    U X  21     194.167 211.764 236.705 1.000 0.000
ATOM    447  O2    U X  21     193.597 210.748 237.033 1.000 0.000
ATOM    448  N3    U X  21     193.583 212.699 235.894 1.000 0.000
ATOM    449  C4    U X  21     194.144 213.888 235.457 1.000 0.000
ATOM    450  O4    U X  21     193.460 214.684 234.798 1.000 0.000
ATOM    451  C5    U X  21     195.478 214.121 235.925 1.000 0.000
ATOM    452  C6    U X  21     196.062 213.227 236.723 1.000 0.000
ATOM    453  P     G X  22     200.338 210.100 234.325 1.000 0.000
ATOM    454  OP1   G X  22     201.125 208.904 233.928 1.000 0.000
ATOM    455  OP2   G X  22     200.760 211.458 233.867 1.000 0.000
ATOM    456  O5'   G X  22     198.834 209.851 233.867 1.000 0.000
ATOM    457  C5'   G X  22     198.277 208.482 233.930 1.000 0.000
ATOM    458  C4'   G X  22     196.900 208.610 233.328 1.000 0.000
ATOM    459  O4'   G X  22     196.096 209.541 234.107 1.000 0.000
ATOM    460  C3'   G X  22     196.822 209.177 231.922 1.000 0.000
ATOM    461  O3'   G X  22     197.169 208.262 230.902 1.000 0.000
ATOM    462  C2'   G X  22     195.379 209.644 231.855 1.000 0.000
ATOM    463  O2'   G X  22     194.489 208.631 231.606 1.000 0.000
ATOM    464  C1'   G X  22     195.237 210.244 233.263 1.000 0.000
ATOM    465  N9    G X  22     195.582 211.663 233.213 1.000 0.000
ATOM    466  C8    G X  22     196.703 212.267 233.736 1.000 0.000
ATOM    467  N7    G X  22     196.742 213.553 233.513 1.000 0.000
ATOM    468  C5    G X  22     195.573 213.811 232.801 1.000 0.000
ATOM    469  C6    G X  22     195.058 215.029 232.254 1.000 0.000
ATOM    470  O6    G X  22     195.552 216.160 232.272 1.000 0.000
ATOM    471  N1    G X  22     193.838 214.825 231.611 1.000 0.000
ATOM    472  C2    G X  22     193.205 213.620 231.487 1.000 0.000
ATOM    473  N2    G X  22     192.045 213.624 230.811 1.000 0.000
ATOM    474  N3    G X  22     193.671 212.489 231.982 1.000 0.000
ATOM    475  C4    G X  22     194.848 212.655 232.619 1.000 0.000
ATOM    476  P     G X  23     198.159 209.502 227.561 1.000 0.000
ATOM    477  OP1   G X  23     197.888 208.270 226.778 1.000 0.000
ATOM    478  OP2   G X  23     199.276 210.411 227.160 1.000 0.000
ATOM    479  O5'   G X  23     196.809 210.343 227.604 1.000 0.000
ATOM    480  C5'   G X  23     195.571 209.664 227.675 1.000 0.000
ATOM    481  C4'   G X  23     194.490 210.715 227.582 1.000 0.000
ATOM    482  O4'   G X  23     194.583 211.622 228.707 1.000 0.000
ATOM    483  C3'   G X  23     194.567 211.609 226.354 1.000 0.000
ATOM    484  O3'   G X  23     193.918 211.022 225.238 1.000 0.000
ATOM    485  C2'   G X  23     193.920 212.917 226.814 1.000 0.000
ATOM    486  O2'   G X  23     192.412 212.688 226.795 1.000 0.000
ATOM    487  C1'   G X  23     194.202 212.962 228.310 1.000 0.000
ATOM    488  N9    G X  23     195.260 213.854 228.779 1.000 0.000
ATOM    489  C8    G X  23     196.452 213.496 229.366 1.000 0.000
ATOM    490  N7    G X  23     197.205 214.522 229.659 1.000 0.000
ATOM    491  C5    G X  23     196.460 215.622 229.243 1.000 0.000
ATOM    492  C6    G X  23     196.756 217.022 229.277 1.000 0.000
ATOM    493  O6    G X  23     197.774 217.592 229.679 1.000 0.000
ATOM    494  N1    G X  23     195.710 217.779 228.749 1.000 0.000
ATOM    495  C2    G X  23     194.550 217.269 228.238 1.000 0.000
ATOM    496  N2    G X  23     193.671 218.161 227.753 1.000 0.000
ATOM    497  N3    G X  23     194.266 215.981 228.195 1.000 0.000
ATOM    498  C4    G X  23     195.256 215.221 228.708 1.000 0.000
ATOM    499  P     C X  24     196.155 210.034 222.898 1.000 0.000
ATOM    500  OP1   C X  24     195.730 209.489 221.583 1.000 0.000
ATOM    501  OP2   C X  24     197.583 209.928 223.324 1.000 0.000
ATOM    502  O5'   C X  24     195.723 211.565 222.938 1.000 0.000
ATOM    503  C5'   C X  24     194.514 212.000 222.315 1.000 0.000
ATOM    504  C4'   C X  24     194.425 213.493 222.402 1.000 0.000
ATOM    505  O4'   C X  24     194.398 213.856 223.808 1.000 0.000
ATOM    506  C3'   C X  24     195.646 214.222 221.864 1.000 0.000
ATOM    507  O3'   C X  24     195.574 214.385 220.452 1.000 0.000
ATOM    508  C2'   C X  24     195.586 215.535 222.630 1.000 0.000
ATOM    509  O2'   C X  24     194.618 216.418 222.093 1.000 0.000
ATOM    510  C1'   C X  24     195.212 215.024 224.052 1.000 0.000
ATOM    511  N1    C X  24     196.349 214.656 224.906 1.000 0.000
ATOM    512  C2    C X  24     197.037 215.670 225.569 1.000 0.000
ATOM    513  O2    C X  24     196.640 216.834 225.450 1.000 0.000
ATOM    514  N3    C X  24     198.109 215.362 226.317 1.000 0.000
ATOM    515  C4    C X  24     198.502 214.094 226.423 1.000 0.000
ATOM    516  N4    C X  24     199.571 213.846 227.163 1.000 0.000
ATOM    517  C5    C X  24     197.805 213.031 225.775 1.000 0.000
ATOM    518  C6    C X  24     196.743 213.354 225.034 1.000 0.000
ATOM    519  P     A X  25     197.082 214.485 219.594 1.000 0.000
ATOM    520  OP1   A X  25     196.615 214.509 218.184 1.000 0.000
ATOM    521  OP2   A X  25     198.228 213.610 219.986 1.000 0.000
ATOM    522  O5'   A X  25     197.421 215.984 220.007 1.000 0.000
ATOM    523  C5'   A X  25     196.615 217.076 219.498 1.000 0.000
ATOM    524  C4'   A X  25     197.264 218.348 219.965 1.000 0.000
ATOM    525  O4'   A X  25     197.253 218.357 221.409 1.000 0.000
ATOM    526  C3'   A X  25     198.738 218.493 219.620 1.000 0.000
ATOM    527  O3'   A X  25     198.929 218.990 218.301 1.000 0.000
ATOM    528  C2'   A X  25     199.216 219.478 220.677 1.000 0.000
ATOM    529  O2'   A X  25     198.842 220.814 220.373 1.000 0.000
ATOM    530  C1'   A X  25     198.419 219.006 221.885 1.000 0.000
ATOM    531  N9    A X  25     199.187 218.053 222.665 1.000 0.000
ATOM    532  C8    A X  25     199.189 216.683 222.651 1.000 0.000
ATOM    533  N7    A X  25     200.023 216.156 223.515 1.000 0.000
ATOM    534  C5    A X  25     200.606 217.258 224.131 1.000 0.000
ATOM    535  C6    A X  25     201.578 217.393 225.138 1.000 0.000
ATOM    536  N6    A X  25     202.151 216.363 225.745 1.000 0.000
ATOM    537  N1    A X  25     201.938 218.643 225.512 1.000 0.000
ATOM    538  C2    A X  25     201.344 219.680 224.913 1.000 0.000
ATOM    539  N3    A X  25     200.418 219.681 223.966 1.000 0.000
ATOM    540  C4    A X  25     200.096 218.423 223.611 1.000 0.000
ATOM    541  P     C X  26     200.269 218.389 217.613 1.000 0.000
ATOM    542  OP1   C X  26     199.988 218.882 216.240 1.000 0.000
ATOM    543  OP2   C X  26     200.819 217.015 217.815 1.000 0.000
ATOM    544  O5'   C X  26     201.251 219.437 218.301 1.000 0.000
ATOM    545  C5'   C X  26     201.124 220.903 217.977 1.000 0.000
ATOM    546  C4'   C X  26     202.256 221.548 218.725 1.000 0.000
ATOM    547  O4'   C X  26     202.142 221.250 220.136 1.000 0.000
ATOM    548  C3'   C X  26     203.632 221.022 218.404 1.000 0.000
ATOM    549  O3'   C X  26     204.116 221.512 217.168 1.000 0.000
ATOM    550  C2'   C X  26     204.424 221.509 219.608 1.000 0.000
ATOM    551  O2'   C X  26     204.778 222.819 219.565 1.000 0.000
ATOM    552  C1'   C X  26     203.429 221.199 220.717 1.000 0.000
ATOM    553  N1    C X  26     203.669 219.852 221.252 1.000 0.000
ATOM    554  C2    C X  26     204.598 219.702 222.280 1.000 0.000
ATOM    555  O2    C X  26     205.151 220.709 222.733 1.000 0.000
ATOM    556  N3    C X  26     204.868 218.474 222.753 1.000 0.000
ATOM    557  C4    C X  26     204.246 217.414 222.240 1.000 0.000
ATOM    558  N4    C X  26     204.557 216.226 222.733 1.000 0.000
ATOM    559  C5    C X  26     203.274 217.538 221.203 1.000 0.000
ATOM    560  C6    C X  26     203.017 218.764 220.744 1.000 0.000
ATOM    561  P     G X  27     205.373 220.610 216.307 1.000 0.000
ATOM    562  OP1   G X  27     205.597 221.447 215.101 1.000 0.000
ATOM    563  OP2   G X  27     205.134 219.142 216.163 1.000 0.000
ATOM    564  O5'   G X  27     206.617 220.831 217.275 1.000 0.000
ATOM    565  C5'   G X  27     207.240 222.136 217.370 1.000 0.000
ATOM    566  C4'   G X  27     208.443 221.980 218.255 1.000 0.000
ATOM    567  O4'   G X  27     207.991 221.553 219.559 1.000 0.000
ATOM    568  C3'   G X  27     209.419 220.888 217.843 1.000 0.000
ATOM    569  O3'   G X  27     210.328 221.338 216.847 1.000 0.000
ATOM    570  C2'   G X  27     210.120 220.576 219.158 1.000 0.000
ATOM    571  O2'   G X  27     211.094 221.555 219.491 1.000 0.000
ATOM    572  C1'   G X  27     208.939 220.702 220.109 1.000 0.000
ATOM    573  N9    G X  27     208.351 219.388 220.364 1.000 0.000
ATOM    574  C8    G X  27     207.253 218.833 219.747 1.000 0.000
ATOM    575  N7    G X  27     206.980 217.630 220.175 1.000 0.000
ATOM    576  C5    G X  27     207.957 217.380 221.136 1.000 0.000
ATOM    577  C6    G X  27     208.202 216.227 221.946 1.000 0.000
ATOM    578  O6    G X  27     207.598 215.150 221.969 1.000 0.000
ATOM    579  N1    G X  27     209.301 216.413 222.783 1.000 0.000
ATOM    580  C2    G X  27     210.076 217.538 222.825 1.000 0.000
ATOM    581  N2    G X  27     211.108 217.518 223.684 1.000 0.000
ATOM    582  N3    G X  27     209.866 218.607 222.080 1.000 0.000
ATOM    583  C4    G X  27     208.801 218.461 221.265 1.000 0.000
ATOM    584  P     C X  28     211.306 220.092 215.463 1.000 0.000
ATOM    585  OP1   C X  28     212.210 220.872 214.580 1.000 0.000
ATOM    586  OP2   C X  28     210.403 219.054 214.879 1.000 0.000
ATOM    587  O5'   C X  28     212.209 219.410 216.583 1.000 0.000
ATOM    588  C5'   C X  28     213.405 220.135 217.104 1.000 0.000
ATOM    589  C4'   C X  28     214.050 219.147 218.042 1.000 0.000
ATOM    590  O4'   C X  28     213.122 218.800 219.103 1.000 0.000
ATOM    591  C3'   C X  28     214.405 217.799 217.443 1.000 0.000
ATOM    592  O3'   C X  28     215.618 217.870 216.703 1.000 0.000
ATOM    593  C2'   C X  28     214.545 216.954 218.700 1.000 0.000
ATOM    594  O2'   C X  28     215.735 217.129 219.383 1.000 0.000
ATOM    595  C1'   C X  28     213.371 217.472 219.530 1.000 0.000
ATOM    596  N1    C X  28     212.149 216.685 219.318 1.000 0.000
ATOM    597  C2    C X  28     212.007 215.481 220.005 1.000 0.000
ATOM    598  O2    C X  28     212.890 215.142 220.800 1.000 0.000
ATOM    599  N3    C X  28     210.920 214.722 219.791 1.000 0.000
ATOM    600  C4    C X  28     209.988 215.125 218.930 1.000 0.000
ATOM    601  N4    C X  28     208.942 214.334 218.747 1.000 0.000
ATOM    602  C5    C X  28     210.094 216.362 218.228 1.000 0.000
ATOM    603  C6    C X  28     211.180 217.105 218.451 1.000 0.000
ATOM    604  P     A X  29     215.545 216.500 215.456 1.000 0.000
ATOM    605  OP1   A X  29     216.879 216.811 214.882 1.000 0.000
ATOM    606  OP2   A X  29     214.395 216.195 214.552 1.000 0.000
ATOM    607  O5'   A X  29     215.735 215.285 216.467 1.000 0.000
ATOM    608  C5'   A X  29     217.032 215.201 217.287 1.000 0.000
ATOM    609  C4'   A X  29     216.840 213.881 217.998 1.000 0.000
ATOM    610  O4'   A X  29     215.642 213.914 218.820 1.000 0.000
ATOM    611  C3'   A X  29     216.604 212.652 217.142 1.000 0.000
ATOM    612  O3'   A X  29     217.800 212.173 216.543 1.000 0.000
ATOM    613  C2'   A X  29     216.098 211.684 218.198 1.000 0.000
ATOM    614  O2'   A X  29     216.998 211.098 218.987 1.000 0.000
ATOM    615  C1'   A X  29     215.121 212.566 218.971 1.000 0.000
ATOM    616  N9    A X  29     213.795 212.565 218.381 1.000 0.000
ATOM    617  C8    A X  29     213.157 213.508 217.618 1.000 0.000
ATOM    618  N7    A X  29     211.943 213.156 217.265 1.000 0.000
ATOM    619  C5    A X  29     211.782 211.898 217.834 1.000 0.000
ATOM    620  C6    A X  29     210.723 210.972 217.836 1.000 0.000
ATOM    621  N6    A X  29     209.562 211.188 217.233 1.000 0.000
ATOM    622  N1    A X  29     210.898 209.805 218.497 1.000 0.000
ATOM    623  C2    A X  29     212.062 209.599 219.122 1.000 0.000
ATOM    624  N3    A X  29     213.122 210.389 219.198 1.000 0.000
ATOM    625  C4    A X  29     212.916 211.532 218.519 1.000 0.000
ATOM    626  P     A X  30     217.472 211.085 214.575 1.000 0.000
ATOM    627  OP1   A X  30     218.914 210.733 214.530 1.000 0.000
ATOM    628  OP2   A X  30     216.749 211.438 213.316 1.000 0.000
ATOM    629  O5'   A X  30     216.711 209.877 215.279 1.000 0.000
ATOM    630  C5'   A X  30     217.427 209.105 216.412 1.000 0.000
ATOM    631  C4'   A X  30     216.406 208.028 216.699 1.000 0.000
ATOM    632  O4'   A X  30     215.129 208.615 217.039 1.000 0.000
ATOM    633  C3'   A X  30     216.024 207.135 215.537 1.000 0.000
ATOM    634  O3'   A X  30     217.021 206.153 215.294 1.000 0.000
ATOM    635  C2'   A X  30     214.743 206.490 216.057 1.000 0.000
ATOM    636  O2'   A X  30     214.954 205.469 217.002 1.000 0.000
ATOM    637  C1'   A X  30     214.104 207.626 216.860 1.000 0.000
ATOM    638  N9    A X  30     212.974 208.255 216.200 1.000 0.000
ATOM    639  C8    A X  30     212.874 209.458 215.553 1.000 0.000
ATOM    640  N7    A X  30     211.673 209.696 215.081 1.000 0.000
ATOM    641  C5    A X  30     210.943 208.570 215.443 1.000 0.000
ATOM    642  C6    A X  30     209.605 208.187 215.244 1.000 0.000
ATOM    643  N6    A X  30     208.714 208.942 214.614 1.000 0.000
ATOM    644  N1    A X  30     209.205 206.990 215.730 1.000 0.000
ATOM    645  C2    A X  30     210.099 206.240 216.383 1.000 0.000
ATOM    646  N3    A X  30     211.374 206.492 216.639 1.000 0.000
ATOM    647  C4    A X  30     211.738 207.683 216.129 1.000 0.000
ATOM    648  P     G X  31     217.079 205.494 213.544 1.000 0.000
ATOM    649  OP1   G X  31     218.135 204.451 213.604 1.000 0.000
ATOM    650  OP2   G X  31     217.064 206.477 212.419 1.000 0.000
ATOM    651  O5'   G X  31     215.673 204.748 213.588 1.000 0.000
ATOM    652  C5'   G X  31     215.523 203.538 214.398 1.000 0.000
ATOM    653  C4'   G X  31     214.130 203.041 214.109 1.000 0.000
ATOM    654  O4'   G X  31     213.172 204.048 214.522 1.000 0.000
ATOM    655  C3'   G X  31     213.804 202.814 212.643 1.000 0.000
ATOM    656  O3'   G X  31     214.265 201.534 212.216 1.000 0.000
ATOM    657  C2'   G X  31     212.280 202.888 212.650 1.000 0.000
ATOM    658  O2'   G X  31     211.677 201.695 213.153 1.000 0.000
ATOM    659  C1'   G X  31     212.025 203.991 213.681 1.000 0.000
ATOM    660  N9    G X  31     211.849 205.313 213.083 1.000 0.000
ATOM    661  C8    G X  31     212.834 206.212 212.744 1.000 0.000
ATOM    662  N7    G X  31     212.365 207.306 212.206 1.000 0.000
ATOM    663  C5    G X  31     210.986 207.115 212.195 1.000 0.000
ATOM    664  C6    G X  31     209.928 207.950 211.712 1.000 0.000
ATOM    665  O6    G X  31     209.996 209.054 211.165 1.000 0.000
ATOM    666  N1    G X  31     208.680 207.357 211.905 1.000 0.000
ATOM    667  C2    G X  31     208.471 206.127 212.461 1.000 0.000
ATOM    668  N2    G X  31     207.194 205.718 212.539 1.000 0.000
ATOM    669  N3    G X  31     209.437 205.344 212.905 1.000 0.000
ATOM    670  C4    G X  31     210.658 205.894 212.741 1.000 0.000
ATOM    671  P     U X  32     214.931 200.171 210.847 1.000 0.000
ATOM    672  OP1   U X  32     215.088 198.706 210.657 1.000 0.000
ATOM    673  OP2   U X  32     216.138 201.032 211.041 1.000 0.000
ATOM    674  O5'   U X  32     214.104 200.725 209.606 1.000 0.000
ATOM    675  C5'   U X  32     213.241 200.319 209.266 1.000 0.000
ATOM    676  C4'   U X  32     212.665 200.551 207.890 1.000 0.000
ATOM    677  O4'   U X  32     211.768 201.697 207.940 1.000 0.000
ATOM    678  C3'   U X  32     213.696 200.863 206.807 1.000 0.000
ATOM    679  O3'   U X  32     213.330 200.234 205.585 1.000 0.000
ATOM    680  C2'   U X  32     213.624 202.383 206.691 1.000 0.000
ATOM    681  O2'   U X  32     212.012 201.807 205.141 1.000 0.000
ATOM    682  C1'   U X  32     212.141 202.633 206.949 1.000 0.000
ATOM    683  N1    U X  32     211.874 203.982 207.462 1.000 0.000
ATOM    684  C2    U X  32     210.909 204.726 206.822 1.000 0.000
ATOM    685  O2    U X  32     210.276 204.302 205.883 1.000 0.000
ATOM    686  N3    U X  32     210.720 205.987 207.320 1.000 0.000
ATOM    687  C4    U X  32     211.391 206.570 208.383 1.000 0.000
ATOM    688  O4    U X  32     211.048 207.692 208.783 1.000 0.000
ATOM    689  C5    U X  32     212.379 205.731 208.993 1.000 0.000
ATOM    690  C6    U X  32     212.573 204.497 208.529 1.000 0.000
ATOM    691  P     U X  33     214.668 200.004 202.302 1.000 0.000
ATOM    692  OP1   U X  33     213.584 200.908 202.767 1.000 0.000
ATOM    693  OP2   U X  33     214.884 199.787 200.840 1.000 0.000
ATOM    694  O5'   U X  33     216.027 200.523 202.947 1.000 0.000
ATOM    695  C5'   U X  33     216.091 200.788 203.997 1.000 0.000
ATOM    696  C4'   U X  33     217.281 201.585 204.481 1.000 0.000
ATOM    697  O4'   U X  33     218.380 200.675 204.746 1.000 0.000
ATOM    698  C3'   U X  33     217.812 202.635 203.505 1.000 0.000
ATOM    699  O3'   U X  33     218.048 203.870 204.170 1.000 0.000
ATOM    700  C2'   U X  33     219.138 202.048 203.028 1.000 0.000
ATOM    701  O2'   U X  33     219.950 203.084 204.825 1.000 0.000
ATOM    702  C1'   U X  33     219.569 201.239 204.246 1.000 0.000
ATOM    703  N1    U X  33     220.496 200.146 203.927 1.000 0.000
ATOM    704  C2    U X  33     221.696 200.115 204.600 1.000 0.000
ATOM    705  O2    U X  33     221.993 200.932 205.442 1.000 0.000
ATOM    706  N3    U X  33     222.536 199.095 204.246 1.000 0.000
ATOM    707  C4    U X  33     222.298 198.113 203.297 1.000 0.000
ATOM    708  O4    U X  33     223.116 197.194 203.147 1.000 0.000
ATOM    709  C5    U X  33     221.028 198.218 202.641 1.000 0.000
ATOM    710  C6    U X  33     220.192 199.199 202.978 1.000 0.000
ATOM    711  P     U X  34     217.479 204.598 203.633 1.000 0.000
ATOM    712  OP1   U X  34     218.354 205.783 203.442 1.000 0.000
ATOM    713  OP2   U X  34     217.291 204.020 204.998 1.000 0.000
ATOM    714  O5'   U X  34     216.051 204.963 203.033 1.000 0.000
ATOM    715  C5'   U X  34     215.964 205.489 202.046 1.000 0.000
ATOM    716  C4'   U X  34     214.611 206.057 201.683 1.000 0.000
ATOM    717  O4'   U X  34     213.752 204.992 201.197 1.000 0.000
ATOM    718  C3'   U X  34     213.859 206.728 202.833 1.000 0.000
ATOM    719  O3'   U X  34     213.445 208.039 202.475 1.000 0.000
ATOM    720  C2'   U X  34     212.643 205.832 203.064 1.000 0.000
ATOM    721  O2'   U X  34     211.705 207.034 201.515 1.000 0.000
ATOM    722  C1'   U X  34     212.449 205.195 201.691 1.000 0.000
ATOM    723  N1    U X  34     211.767 203.897 201.759 1.000 0.000
ATOM    724  C2    U X  34     210.620 203.742 201.014 1.000 0.000
ATOM    725  O2    U X  34     210.179 204.618 200.307 1.000 0.000
ATOM    726  N3    U X  34     210.008 202.525 201.136 1.000 0.000
ATOM    727  C4    U X  34     210.423 201.459 201.918 1.000 0.000
ATOM    728  O4    U X  34     209.816 200.380 201.857 1.000 0.000
ATOM    729  C5    U X  34     211.623 201.702 202.662 1.000 0.000
ATOM    730  C6    U X  34     212.240 202.877 202.552 1.000 0.000
ATOM    731  P     C X  35     213.305 209.265 203.721 1.000 0.000
ATOM    732  OP1   C X  35     214.250 210.319 204.170 1.000 0.000
ATOM    733  OP2   C X  35     212.436 208.568 204.717 1.000 0.000
ATOM    734  O5'   C X  35     212.379 209.906 202.596 1.000 0.000
ATOM    735  C5'   C X  35     212.951 210.892 201.670 1.000 0.000
ATOM    736  C4'   C X  35     211.781 211.361 200.840 1.000 0.000
ATOM    737  O4'   C X  35     211.219 210.234 200.120 1.000 0.000
ATOM    738  C3'   C X  35     210.599 211.905 201.622 1.000 0.000
ATOM    739  O3'   C X  35     210.802 213.270 201.970 1.000 0.000
ATOM    740  C2'   C X  35     209.458 211.752 200.623 1.000 0.000
ATOM    741  O2'   C X  35     209.487 212.766 199.607 1.000 0.000
ATOM    742  C1'   C X  35     209.825 210.442 199.928 1.000 0.000
ATOM    743  N1    C X  35     209.113 209.273 200.461 1.000 0.000
ATOM    744  C2    C X  35     207.740 209.175 200.241 1.000 0.000
ATOM    745  O2    C X  35     207.182 210.049 199.570 1.000 0.000
ATOM    746  N3    C X  35     207.060 208.139 200.759 1.000 0.000
ATOM    747  C4    C X  35     207.700 207.215 201.472 1.000 0.000
ATOM    748  N4    C X  35     206.981 206.221 201.970 1.000 0.000
ATOM    749  C5    C X  35     209.108 207.275 201.696 1.000 0.000
ATOM    750  C6    C X  35     209.769 208.311 201.175 1.000 0.000
ATOM    751  P     U X  36     210.109 213.916 203.829 1.000 0.000
ATOM    752  OP1   U X  36     210.087 215.401 203.825 1.000 0.000
ATOM    753  OP2   U X  36     210.654 213.180 205.010 1.000 0.000
ATOM    754  O5'   U X  36     208.620 213.420 203.562 1.000 0.000
ATOM    755  C5'   U X  36     207.782 214.164 202.666 1.000 0.000
ATOM    756  C4'   U X  36     206.419 213.512 202.744 1.000 0.000
ATOM    757  O4'   U X  36     206.513 212.151 202.260 1.000 0.000
ATOM    758  C3'   U X  36     205.829 213.378 204.138 1.000 0.000
ATOM    759  O3'   U X  36     205.134 214.567 204.502 1.000 0.000
ATOM    760  C2'   U X  36     204.867 212.204 203.982 1.000 0.000
ATOM    761  O2'   U X  36     203.642 212.630 203.292 1.000 0.000
ATOM    762  C1'   U X  36     205.601 211.329 202.968 1.000 0.000
ATOM    763  N1    U X  36     206.361 210.234 203.582 1.000 0.000
ATOM    764  C2    U X  36     205.674 209.086 203.905 1.000 0.000
ATOM    765  O2    U X  36     204.493 208.950 203.683 1.000 0.000
ATOM    766  N3    U X  36     206.422 208.108 204.502 1.000 0.000
ATOM    767  C4    U X  36     207.773 208.162 204.804 1.000 0.000
ATOM    768  O4    U X  36     208.340 207.160 205.263 1.000 0.000
ATOM    769  C5    U X  36     208.414 209.391 204.438 1.000 0.000
ATOM    770  C6    U X  36     207.706 210.353 203.848 1.000 0.000
ATOM    771  P     A X  37     204.995 214.995 206.185 1.000 0.000
ATOM    772  OP1   A X  37     204.184 216.239 206.200 1.000 0.000
ATOM    773  OP2   A X  37     206.194 214.874 207.069 1.000 0.000
ATOM    774  O5'   A X  37     204.010 213.784 206.494 1.000 0.000
ATOM    775  C5'   A X  37     202.660 213.813 206.017 1.000 0.000
ATOM    776  C4'   A X  37     201.955 212.600 206.560 1.000 0.000
ATOM    777  O4'   A X  37     202.614 211.405 206.066 1.000 0.000
ATOM    778  C3'   A X  37     202.027 212.466 208.070 1.000 0.000
ATOM    779  O3'   A X  37     200.998 213.238 208.677 1.000 0.000
ATOM    780  C2'   A X  37     201.836 210.966 208.266 1.000 0.000
ATOM    781  O2'   A X  37     200.450 210.591 208.111 1.000 0.000
ATOM    782  C1'   A X  37     202.615 210.379 207.085 1.000 0.000
ATOM    783  N9    A X  37     204.004 210.078 207.377 1.000 0.000
ATOM    784  C8    A X  37     205.136 210.831 207.206 1.000 0.000
ATOM    785  N7    A X  37     206.232 210.216 207.583 1.000 0.000
ATOM    786  C5    A X  37     205.782 208.979 208.031 1.000 0.000
ATOM    787  C6    A X  37     206.436 207.855 208.567 1.000 0.000
ATOM    788  N6    A X  37     207.750 207.783 208.733 1.000 0.000
ATOM    789  N1    A X  37     205.684 206.787 208.920 1.000 0.000
ATOM    790  C2    A X  37     204.361 206.854 208.731 1.000 0.000
ATOM    791  N3    A X  37     203.636 207.844 208.234 1.000 0.000
ATOM    792  C4    A X  37     204.416 208.891 207.907 1.000 0.000
ATOM    793  P     C X  38     201.291 214.148 210.330 1.000 0.000
ATOM    794  OP1   C X  38     199.998 214.737 210.765 1.000 0.000
ATOM    795  OP2   C X  38     202.554 214.933 210.472 1.000 0.000
ATOM    796  O5'   C X  38     201.463 212.763 211.096 1.000 0.000
ATOM    797  C5'   C X  38     200.340 211.964 211.331 1.000 0.000
ATOM    798  C4'   C X  38     200.790 210.815 212.203 1.000 0.000
ATOM    799  O4'   C X  38     201.702 209.975 211.451 1.000 0.000
ATOM    800  C3'   C X  38     201.547 211.205 213.464 1.000 0.000
ATOM    801  O3'   C X  38     200.614 211.344 214.526 1.000 0.000
ATOM    802  C2'   C X  38     202.419 209.981 213.722 1.000 0.000
ATOM    803  O2'   C X  38     201.585 208.862 214.296 1.000 0.000
ATOM    804  C1'   C X  38     202.718 209.488 212.307 1.000 0.000
ATOM    805  N1    C X  38     204.014 209.944 211.787 1.000 0.000
ATOM    806  C2    C X  38     205.086 209.053 211.800 1.000 0.000
ATOM    807  O2    C X  38     204.896 207.902 212.207 1.000 0.000
ATOM    808  N3    C X  38     206.291 209.462 211.374 1.000 0.000
ATOM    809  C4    C X  38     206.453 210.710 210.938 1.000 0.000
ATOM    810  N4    C X  38     207.664 211.066 210.540 1.000 0.000
ATOM    811  C5    C X  38     205.371 211.638 210.891 1.000 0.000
ATOM    812  C6    C X  38     204.179 211.217 211.319 1.000 0.000
ATOM    813  P     C X  39     199.203 212.714 217.611 1.000 0.000
ATOM    814  OP1   C X  39     199.093 214.123 218.070 1.000 0.000
ATOM    815  OP2   C X  39     198.860 211.596 218.542 1.000 0.000
ATOM    816  O5'   C X  39     198.318 212.573 216.296 1.000 0.000
ATOM    817  C5'   C X  39     198.223 213.810 215.311 1.000 0.000
ATOM    818  C4'   C X  39     197.246 213.232 214.309 1.000 0.000
ATOM    819  O4'   C X  39     197.719 211.977 213.755 1.000 0.000
ATOM    820  C3'   C X  39     195.885 212.821 214.830 1.000 0.000
ATOM    821  O3'   C X  39     195.074 213.945 215.143 1.000 0.000
ATOM    822  C2'   C X  39     195.355 212.043 213.632 1.000 0.000
ATOM    823  O2'   C X  39     194.880 212.753 212.604 1.000 0.000
ATOM    824  C1'   C X  39     196.606 211.268 213.209 1.000 0.000
ATOM    825  N1    C X  39     196.616 209.889 213.716 1.000 0.000
ATOM    826  C2    C X  39     195.608 209.021 213.300 1.000 0.000
ATOM    827  O2    C X  39     194.770 209.429 212.489 1.000 0.000
ATOM    828  N3    C X  39     195.569 207.771 213.787 1.000 0.000
ATOM    829  C4    C X  39     196.494 207.368 214.657 1.000 0.000
ATOM    830  N4    C X  39     196.403 206.129 215.115 1.000 0.000
ATOM    831  C5    C X  39     197.551 208.225 215.084 1.000 0.000
ATOM    832  C6    C X  39     197.575 209.465 214.592 1.000 0.000
ATOM    833  P     G X  40     194.604 213.799 217.125 1.000 0.000
ATOM    834  OP1   G X  40     194.283 215.182 217.561 1.000 0.000
ATOM    835  OP2   G X  40     195.023 212.777 218.132 1.000 0.000
ATOM    836  O5'   G X  40     193.339 213.246 216.334 1.000 0.000
ATOM    837  C5'   G X  40     192.560 214.137 215.498 1.000 0.000
ATOM    838  C4'   G X  40     191.381 213.348 215.002 1.000 0.000
ATOM    839  O4'   G X  40     191.877 212.242 214.216 1.000 0.000
ATOM    840  C3'   G X  40     190.549 212.672 216.080 1.000 0.000
ATOM    841  O3'   G X  40     189.595 213.558 216.650 1.000 0.000
ATOM    842  C2'   G X  40     189.887 211.539 215.308 1.000 0.000
ATOM    843  O2'   G X  40     188.798 211.995 214.517 1.000 0.000
ATOM    844  C1'   G X  40     191.040 211.150 214.393 1.000 0.000
ATOM    845  N9    G X  40     191.784 210.030 214.966 1.000 0.000
ATOM    846  C8    G X  40     192.944 210.091 215.704 1.000 0.000
ATOM    847  N7    G X  40     193.362 208.918 216.097 1.000 0.000
ATOM    848  C5    G X  40     192.420 208.031 215.583 1.000 0.000
ATOM    849  C6    G X  40     192.316 206.608 215.690 1.000 0.000
ATOM    850  O6    G X  40     193.047 205.817 216.293 1.000 0.000
ATOM    851  N1    G X  40     191.199 206.124 215.010 1.000 0.000
ATOM    852  C2    G X  40     190.291 206.894 214.338 1.000 0.000
ATOM    853  N2    G X  40     189.267 206.243 213.765 1.000 0.000
ATOM    854  N3    G X  40     190.371 208.207 214.236 1.000 0.000
ATOM    855  C4    G X  40     191.449 208.706 214.877 1.000 0.000
ATOM    856  P     G X  41     189.178 213.305 218.322 1.000 0.000
ATOM    857  OP1   G X  41     188.342 214.496 218.623 1.000 0.000
ATOM    858  OP2   G X  41     190.209 212.850 219.303 1.000 0.000
ATOM    859  O5'   G X  41     188.189 212.095 218.023 1.000 0.000
ATOM    860  C5'   G X  41     186.941 212.333 217.327 1.000 0.000
ATOM    861  C4'   G X  41     186.193 211.031 217.318 1.000 0.000
ATOM    862  O4'   G X  41     186.984 210.063 216.594 1.000 0.000
ATOM    863  C3'   G X  41     185.996 210.381 218.678 1.000 0.000
ATOM    864  O3'   G X  41     184.868 210.913 219.362 1.000 0.000
ATOM    865  C2'   G X  41     185.801 208.918 218.307 1.000 0.000
ATOM    866  O2'   G X  41     184.495 208.661 217.808 1.000 0.000
ATOM    867  C1'   G X  41     186.801 208.811 217.166 1.000 0.000
ATOM    868  N9    G X  41     188.075 208.290 217.656 1.000 0.000
ATOM    869  C8    G X  41     189.192 209.013 218.008 1.000 0.000
ATOM    870  N7    G X  41     190.174 208.264 218.432 1.000 0.000
ATOM    871  C5    G X  41     189.673 206.967 218.350 1.000 0.000
ATOM    872  C6    G X  41     190.265 205.710 218.692 1.000 0.000
ATOM    873  O6    G X  41     191.382 205.479 219.165 1.000 0.000
ATOM    874  N1    G X  41     189.394 204.650 218.445 1.000 0.000
ATOM    875  C2    G X  41     188.122 204.773 217.960 1.000 0.000
ATOM    876  N2    G X  41     187.429 203.633 217.812 1.000 0.000
ATOM    877  N3    G X  41     187.561 205.926 217.646 1.000 0.000
ATOM    878  C4    G X  41     188.384 206.972 217.865 1.000 0.000
ATOM    879  P     G X  42     184.950 210.962 221.101 1.000 0.000
ATOM    880  OP1   G X  42     183.732 211.737 221.451 1.000 0.000
ATOM    881  OP2   G X  42     186.241 211.245 221.797 1.000 0.000
ATOM    882  O5'   G X  42     184.599 209.420 221.284 1.000 0.000
ATOM    883  C5'   G X  42     183.275 208.933 220.954 1.000 0.000
ATOM    884  C4'   G X  42     183.232 207.485 221.353 1.000 0.000
ATOM    885  O4'   G X  42     184.226 206.775 220.584 1.000 0.000
ATOM    886  C3'   G X  42     183.626 207.195 222.794 1.000 0.000
ATOM    887  O3'   G X  42     182.535 207.377 223.689 1.000 0.000
ATOM    888  C2'   G X  42     184.066 205.740 222.716 1.000 0.000
ATOM    889  O2'   G X  42     182.960 204.849 222.662 1.000 0.000
ATOM    890  C1'   G X  42     184.760 205.758 221.363 1.000 0.000
ATOM    891  N9    G X  42     186.197 205.954 221.534 1.000 0.000
ATOM    892  C8    G X  42     186.895 207.137 221.435 1.000 0.000
ATOM    893  N7    G X  42     188.173 206.997 221.662 1.000 0.000
ATOM    894  C5    G X  42     188.326 205.638 221.923 1.000 0.000
ATOM    895  C6    G X  42     189.487 204.873 222.261 1.000 0.000
ATOM    896  O6    G X  42     190.651 205.254 222.419 1.000 0.000
ATOM    897  N1    G X  42     189.179 203.525 222.437 1.000 0.000
ATOM    898  C2    G X  42     187.929 202.983 222.330 1.000 0.000
ATOM    899  N2    G X  42     187.830 201.664 222.560 1.000 0.000
ATOM    900  N3    G X  42     186.848 203.677 222.025 1.000 0.000
ATOM    901  C4    G X  42     187.116 204.986 221.838 1.000 0.000
ATOM    902  P     C X  43     182.917 207.908 225.303 1.000 0.000
ATOM    903  OP1   C X  43     181.572 208.176 225.873 1.000 0.000
ATOM    904  OP2   C X  43     184.036 208.869 225.544 1.000 0.000
ATOM    905  O5'   C X  43     183.366 206.466 225.805 1.000 0.000
ATOM    906  C5'   C X  43     182.384 205.410 225.949 1.000 0.000
ATOM    907  C4'   C X  43     183.096 204.234 226.555 1.000 0.000
ATOM    908  O4'   C X  43     184.137 203.820 225.643 1.000 0.000
ATOM    909  C3'   C X  43     183.848 204.521 227.844 1.000 0.000
ATOM    910  O3'   C X  43     182.995 204.466 228.980 1.000 0.000
ATOM    911  C2'   C X  43     184.890 203.410 227.859 1.000 0.000
ATOM    912  O2'   C X  43     184.338 202.163 228.260 1.000 0.000
ATOM    913  C1'   C X  43     185.272 203.390 226.364 1.000 0.000
ATOM    914  N1    C X  43     186.455 204.209 226.070 1.000 0.000
ATOM    915  C2    C X  43     187.716 203.659 226.297 1.000 0.000
ATOM    916  O2    C X  43     187.792 202.492 226.693 1.000 0.000
ATOM    917  N3    C X  43     188.811 204.405 226.081 1.000 0.000
ATOM    918  C4    C X  43     188.686 205.659 225.650 1.000 0.000
ATOM    919  N4    C X  43     189.796 206.355 225.464 1.000 0.000
ATOM    920  C5    C X  43     187.411 206.242 225.387 1.000 0.000
ATOM    921  C6    C X  43     186.332 205.488 225.607 1.000 0.000
ATOM    922  P     A X  44     183.389 205.511 230.317 1.000 0.000
ATOM    923  OP1   A X  44     182.211 205.343 231.206 1.000 0.000
ATOM    924  OP2   A X  44     183.956 206.872 230.078 1.000 0.000
ATOM    925  O5'   A X  44     184.543 204.568 230.875 1.000 0.000
ATOM    926  C5'   A X  44     184.212 203.280 231.451 1.000 0.000
ATOM    927  C4'   A X  44     185.491 202.705 231.991 1.000 0.000
ATOM    928  O4'   A X  44     186.408 202.531 230.888 1.000 0.000
ATOM    929  C3'   A X  44     186.257 203.602 232.951 1.000 0.000
ATOM    930  O3'   A X  44     185.764 203.503 234.280 1.000 0.000
ATOM    931  C2'   A X  44     187.675 203.064 232.826 1.000 0.000
ATOM    932  O2'   A X  44     187.854 201.855 233.549 1.000 0.000
ATOM    933  C1'   A X  44     187.732 202.758 231.336 1.000 0.000
ATOM    934  N9    A X  44     188.275 203.886 230.602 1.000 0.000
ATOM    935  C8    A X  44     187.646 204.912 229.946 1.000 0.000
ATOM    936  N7    A X  44     188.477 205.757 229.384 1.000 0.000
ATOM    937  C5    A X  44     189.733 205.249 229.699 1.000 0.000
ATOM    938  C6    A X  44     191.042 205.673 229.409 1.000 0.000
ATOM    939  N6    A X  44     191.318 206.751 228.686 1.000 0.000
ATOM    940  N1    A X  44     192.071 204.935 229.884 1.000 0.000
ATOM    941  C2    A X  44     191.790 203.838 230.594 1.000 0.000
ATOM    942  N3    A X  44     190.610 203.335 230.925 1.000 0.000
ATOM    943  C4    A X  44     189.613 204.102 230.446 1.000 0.000
ATOM    944  P     C X  45     185.353 204.711 235.553 1.000 0.000
ATOM    945  OP1   C X  45     184.870 204.018 236.775 1.000 0.000
ATOM    946  OP2   C X  45     184.757 206.021 235.152 1.000 0.000
ATOM    947  O5'   C X  45     186.928 204.893 235.703 1.000 0.000
ATOM    948  C5'   C X  45     187.736 203.800 236.359 1.000 0.000
ATOM    949  C4'   C X  45     189.109 204.408 236.433 1.000 0.000
ATOM    950  O4'   C X  45     189.573 204.660 235.082 1.000 0.000
ATOM    951  C3'   C X  45     189.260 205.768 237.104 1.000 0.000
ATOM    952  O3'   C X  45     189.300 205.678 238.532 1.000 0.000
ATOM    953  C2'   C X  45     190.617 206.193 236.549 1.000 0.000
ATOM    954  O2'   C X  45     191.706 205.639 237.148 1.000 0.000
ATOM    955  C1'   C X  45     190.490 205.750 235.091 1.000 0.000
ATOM    956  N1    C X  45     189.978 206.805 234.206 1.000 0.000
ATOM    957  C2    C X  45     190.888 207.695 233.637 1.000 0.000
ATOM    958  O2    C X  45     192.093 207.537 233.862 1.000 0.000
ATOM    959  N3    C X  45     190.439 208.696 232.864 1.000 0.000
ATOM    960  C4    C X  45     189.132 208.829 232.643 1.000 0.000
ATOM    961  N4    C X  45     188.741 209.840 231.882 1.000 0.000
ATOM    962  C5    C X  45     188.178 207.922 233.191 1.000 0.000
ATOM    963  C6    C X  45     188.640 206.933 233.959 1.000 0.000
ATOM    964  P     C X  46     185.512 209.223 237.945 1.000 0.000
ATOM    965  OP1   C X  46     185.231 208.380 239.136 1.000 0.000
ATOM    966  OP2   C X  46     184.781 210.512 237.753 1.000 0.000
ATOM    967  O5'   C X  46     187.076 209.517 237.932 1.000 0.000
ATOM    968  C5'   C X  46     188.003 208.451 238.366 1.000 0.000
ATOM    969  C4'   C X  46     189.321 209.170 238.342 1.000 0.000
ATOM    970  O4'   C X  46     189.636 209.554 236.996 1.000 0.000
ATOM    971  C3'   C X  46     189.441 210.456 239.154 1.000 0.000
ATOM    972  O3'   C X  46     189.840 210.152 240.497 1.000 0.000
ATOM    973  C2'   C X  46     190.614 211.178 238.473 1.000 0.000
ATOM    974  O2'   C X  46     191.932 210.511 238.889 1.000 0.000
ATOM    975  C1'   C X  46     190.597 210.612 237.052 1.000 0.000
ATOM    976  N1    C X  46     190.510 211.383 235.805 1.000 0.000
ATOM    977  C2    C X  46     191.479 212.355 235.556 1.000 0.000
ATOM    978  O2    C X  46     192.397 212.501 236.369 1.000 0.000
ATOM    979  N3    C X  46     191.393 213.104 234.445 1.000 0.000
ATOM    980  C4    C X  46     190.389 212.912 233.591 1.000 0.000
ATOM    981  N4    C X  46     190.344 213.686 232.517 1.000 0.000
ATOM    982  C5    C X  46     189.396 211.911 233.806 1.000 0.000
ATOM    983  C6    C X  46     189.495 211.175 234.915 1.000 0.000
ATOM    984  P     G X  47     190.506 213.581 243.000 1.000 0.000
ATOM    985  OP1   G X  47     191.259 212.533 242.264 1.000 0.000
ATOM    986  OP2   G X  47     191.215 214.796 243.503 1.000 0.000
ATOM    987  O5'   G X  47     189.303 214.044 242.066 1.000 0.000
ATOM    988  C5'   G X  47     188.601 213.030 241.129 1.000 0.000
ATOM    989  C4'   G X  47     187.621 213.866 240.381 1.000 0.000
ATOM    990  O4'   G X  47     186.717 214.535 241.321 1.000 0.000
ATOM    991  C3'   G X  47     188.152 215.012 239.553 1.000 0.000
ATOM    992  O3'   G X  47     188.984 214.586 238.442 1.000 0.000
ATOM    993  C2'   G X  47     186.847 215.765 239.345 1.000 0.000
ATOM    994  O2'   G X  47     186.156 215.398 238.359 1.000 0.000
ATOM    995  C1'   G X  47     186.366 215.826 240.813 1.000 0.000
ATOM    996  N9    G X  47     187.024 216.867 241.600 1.000 0.000
ATOM    997  C8    G X  47     188.134 216.728 242.403 1.000 0.000
ATOM    998  N7    G X  47     188.501 217.847 242.965 1.000 0.000
ATOM    999  C5    G X  47     187.574 218.780 242.506 1.000 0.000
ATOM   1000  C6    G X  47     187.457 220.185 242.751 1.000 0.000
ATOM   1001  O6    G X  47     188.180 220.918 243.432 1.000 0.000
ATOM   1002  N1    G X  47     186.365 220.732 242.081 1.000 0.000
ATOM   1003  C2    G X  47     185.512 220.039 241.268 1.000 0.000
ATOM   1004  N2    G X  47     184.530 220.749 240.690 1.000 0.000
ATOM   1005  N3    G X  47     185.611 218.744 241.028 1.000 0.000
ATOM   1006  C4    G X  47     186.655 218.183 241.672 1.000 0.000
ATOM   1007  P     U X  48     188.190 214.252 237.310 1.000 0.000
ATOM   1008  OP1   U X  48     187.083 213.290 237.080 1.000 0.000
ATOM   1009  OP2   U X  48     189.607 213.778 237.300 1.000 0.000
ATOM   1010  O5'   U X  48     188.036 215.418 236.237 1.000 0.000
ATOM   1011  C5'   U X  48     186.715 215.816 235.757 1.000 0.000
ATOM   1012  C4'   U X  48     186.891 216.883 234.710 1.000 0.000
ATOM   1013  O4'   U X  48     187.690 217.992 235.259 1.000 0.000
ATOM   1014  C3'   U X  48     187.787 216.383 233.589 1.000 0.000
ATOM   1015  O3'   U X  48     186.958 215.680 232.729 1.000 0.000
ATOM   1016  C2'   U X  48     188.259 217.692 232.977 1.000 0.000
ATOM   1017  O2'   U X  48     187.264 218.368 232.214 1.000 0.000
ATOM   1018  C1'   U X  48     188.500 218.480 234.268 1.000 0.000
ATOM   1019  N1    U X  48     189.936 218.395 234.563 1.000 0.000
ATOM   1020  C2    U X  48     190.788 219.152 233.792 1.000 0.000
ATOM   1021  O2    U X  48     190.395 219.884 232.912 1.000 0.000
ATOM   1022  N3    U X  48     192.117 219.014 234.087 1.000 0.000
ATOM   1023  C4    U X  48     192.673 218.205 235.065 1.000 0.000
ATOM   1024  O4    U X  48     193.892 218.252 235.281 1.000 0.000
ATOM   1025  C5    U X  48     191.718 217.449 235.821 1.000 0.000
ATOM   1026  C6    U X  48     190.419 217.575 235.556 1.000 0.000
ATOM   1027  P     A X  49     187.739 214.221 231.592 1.000 0.000
ATOM   1028  OP1   A X  49     186.838 213.589 230.594 1.000 0.000
ATOM   1029  OP2   A X  49     188.578 213.369 232.487 1.000 0.000
ATOM   1030  O5'   A X  49     188.691 215.223 230.803 1.000 0.000
ATOM   1031  C5'   A X  49     188.161 215.983 229.678 1.000 0.000
ATOM   1032  C4'   A X  49     189.339 216.696 229.072 1.000 0.000
ATOM   1033  O4'   A X  49     189.859 217.624 230.097 1.000 0.000
ATOM   1034  C3'   A X  49     190.553 215.833 228.735 1.000 0.000
ATOM   1035  O3'   A X  49     190.438 215.251 227.432 1.000 0.000
ATOM   1036  C2'   A X  49     191.678 216.878 228.745 1.000 0.000
ATOM   1037  O2'   A X  49     191.702 217.687 227.587 1.000 0.000
ATOM   1038  C1'   A X  49     191.259 217.769 229.946 1.000 0.000
ATOM   1039  N9    A X  49     191.932 217.172 231.085 1.000 0.000
ATOM   1040  C8    A X  49     191.481 216.277 232.020 1.000 0.000
ATOM   1041  N7    A X  49     192.385 215.965 232.919 1.000 0.000
ATOM   1042  C5    A X  49     193.500 216.706 232.542 1.000 0.000
ATOM   1043  C6    A X  49     194.796 216.829 233.073 1.000 0.000
ATOM   1044  N6    A X  49     195.204 216.190 234.161 1.000 0.000
ATOM   1045  N1    A X  49     195.667 217.651 232.444 1.000 0.000
ATOM   1046  C2    A X  49     195.246 218.310 231.359 1.000 0.000
ATOM   1047  N3    A X  49     194.059 218.283 230.772 1.000 0.000
ATOM   1048  C4    A X  49     193.226 217.447 231.417 1.000 0.000
ATOM   1049  P     A X  50     191.475 213.487 226.811 1.000 0.000
ATOM   1050  OP1   A X  50     191.435 213.450 225.326 1.000 0.000
ATOM   1051  OP2   A X  50     191.201 212.246 227.596 1.000 0.000
ATOM   1052  O5'   A X  50     192.901 214.053 227.233 1.000 0.000
ATOM   1053  C5'   A X  50     193.531 215.050 226.438 1.000 0.000
ATOM   1054  C4'   A X  50     194.906 215.303 227.010 1.000 0.000
ATOM   1055  O4'   A X  50     194.782 215.802 228.376 1.000 0.000
ATOM   1056  C3'   A X  50     195.749 214.046 227.167 1.000 0.000
ATOM   1057  O3'   A X  50     196.433 213.755 225.967 1.000 0.000
ATOM   1058  C2'   A X  50     196.725 214.450 228.255 1.000 0.000
ATOM   1059  O2'   A X  50     197.758 215.309 227.788 1.000 0.000
ATOM   1060  C1'   A X  50     195.805 215.220 229.191 1.000 0.000
ATOM   1061  N9    A X  50     195.118 214.328 230.107 1.000 0.000
ATOM   1062  C8    A X  50     193.806 213.934 230.154 1.000 0.000
ATOM   1063  N7    A X  50     193.546 213.112 231.143 1.000 0.000
ATOM   1064  C5    A X  50     194.772 212.957 231.780 1.000 0.000
ATOM   1065  C6    A X  50     195.188 212.213 232.898 1.000 0.000
ATOM   1066  N6    A X  50     194.369 211.460 233.620 1.000 0.000
ATOM   1067  N1    A X  50     196.490 212.279 233.260 1.000 0.000
ATOM   1068  C2    A X  50     197.309 213.055 232.543 1.000 0.000
ATOM   1069  N3    A X  50     197.038 213.803 231.484 1.000 0.000
ATOM   1070  C4    A X  50     195.739 213.702 231.146 1.000 0.000
ATOM   1071  P     A X  51     196.803 211.991 225.392 1.000 0.000
ATOM   1072  OP1   A X  51     197.655 212.033 224.176 1.000 0.000
ATOM   1073  OP2   A X  51     195.630 211.067 225.450 1.000 0.000
ATOM   1074  O5'   A X  51     197.757 211.682 226.628 1.000 0.000
ATOM   1075  C5'   A X  51     199.103 212.211 226.672 1.000 0.000
ATOM   1076  C4'   A X  51     199.794 211.674 227.889 1.000 0.000
ATOM   1077  O4'   A X  51     199.032 212.088 229.060 1.000 0.000
ATOM   1078  C3'   A X  51     199.780 210.148 227.992 1.000 0.000
ATOM   1079  O3'   A X  51     200.776 209.512 227.169 1.000 0.000
ATOM   1080  C2'   A X  51     199.958 209.958 229.498 1.000 0.000
ATOM   1081  O2'   A X  51     201.260 210.095 229.898 1.000 0.000
ATOM   1082  C1'   A X  51     199.001 211.006 230.041 1.000 0.000
ATOM   1083  N9    A X  51     197.605 210.618 230.126 1.000 0.000
ATOM   1084  C8    A X  51     196.539 210.938 229.327 1.000 0.000
ATOM   1085  N7    A X  51     195.411 210.399 229.725 1.000 0.000
ATOM   1086  C5    A X  51     195.768 209.677 230.858 1.000 0.000
ATOM   1087  C6    A X  51     195.041 208.872 231.754 1.000 0.000
ATOM   1088  N6    A X  51     193.735 208.662 231.654 1.000 0.000
ATOM   1089  N1    A X  51     195.710 208.291 232.776 1.000 0.000
ATOM   1090  C2    A X  51     197.023 208.521 232.886 1.000 0.000
ATOM   1091  N3    A X  51     197.811 209.258 232.118 1.000 0.000
ATOM   1092  C4    A X  51     197.113 209.808 231.107 1.000 0.000
ATOM   1093  P     U X  52     200.520 208.959 227.116 1.000 0.000
ATOM   1094  OP1   U X  52     201.865 208.624 226.582 1.000 0.000
ATOM   1095  OP2   U X  52     199.397 209.260 226.177 1.000 0.000
ATOM   1096  O5'   U X  52     200.079 207.764 228.071 1.000 0.000
ATOM   1097  C5'   U X  52     201.065 207.085 228.887 1.000 0.000
ATOM   1098  C4'   U X  52     200.359 205.945 229.563 1.000 0.000
ATOM   1099  O4'   U X  52     199.319 206.492 230.401 1.000 0.000
ATOM   1100  C3'   U X  52     199.609 205.001 228.637 1.000 0.000
ATOM   1101  O3'   U X  52     200.465 204.013 228.076 1.000 0.000
ATOM   1102  C2'   U X  52     198.572 204.394 229.572 1.000 0.000
ATOM   1103  O2'   U X  52     199.131 203.394 230.413 1.000 0.000
ATOM   1104  C1'   U X  52     198.176 205.643 230.388 1.000 0.000
ATOM   1105  N1    U X  52     196.996 206.328 229.849 1.000 0.000
ATOM   1106  C2    U X  52     195.760 205.835 230.200 1.000 0.000
ATOM   1107  O2    U X  52     195.622 204.888 230.941 1.000 0.000
ATOM   1108  N3    U X  52     194.693 206.490 229.647 1.000 0.000
ATOM   1109  C4    U X  52     194.738 207.576 228.788 1.000 0.000
ATOM   1110  O4    U X  52     193.684 208.126 228.438 1.000 0.000
ATOM   1111  C5    U X  52     196.061 208.026 228.471 1.000 0.000
ATOM   1112  C6    U X  52     197.114 207.408 229.005 1.000 0.000
ATOM   1113  P     G X  53     200.081 203.439 226.571 1.000 0.000
ATOM   1114  OP1   G X  53     201.269 202.610 226.243 1.000 0.000
ATOM   1115  OP2   G X  53     199.518 204.374 225.550 1.000 0.000
ATOM   1116  O5'   G X  53     198.929 202.449 227.047 1.000 0.000
ATOM   1117  C5'   G X  53     199.239 201.275 227.798 1.000 0.000
ATOM   1118  C4'   G X  53     197.989 200.476 228.000 1.000 0.000
ATOM   1119  O4'   G X  53     197.054 201.294 228.752 1.000 0.000
ATOM   1120  C3'   G X  53     197.238 200.158 226.716 1.000 0.000
ATOM   1121  O3'   G X  53     197.770 199.005 226.074 1.000 0.000
ATOM   1122  C2'   G X  53     195.818 199.968 227.226 1.000 0.000
ATOM   1123  O2'   G X  53     195.640 198.703 227.837 1.000 0.000
ATOM   1124  C1'   G X  53     195.734 201.093 228.264 1.000 0.000
ATOM   1125  N9    G X  53     195.276 202.358 227.695 1.000 0.000
ATOM   1126  C8    G X  53     196.052 203.425 227.304 1.000 0.000
ATOM   1127  N7    G X  53     195.354 204.412 226.811 1.000 0.000
ATOM   1128  C5    G X  53     194.036 203.968 226.886 1.000 0.000
ATOM   1129  C6    G X  53     192.813 204.590 226.482 1.000 0.000
ATOM   1130  O6    G X  53     192.638 205.688 225.945 1.000 0.000
ATOM   1131  N1    G X  53     191.713 203.775 226.747 1.000 0.000
ATOM   1132  C2    G X  53     191.773 202.527 227.301 1.000 0.000
ATOM   1133  N2    G X  53     190.602 201.888 227.456 1.000 0.000
ATOM   1134  N3    G X  53     192.894 201.939 227.672 1.000 0.000
ATOM   1135  C4    G X  53     193.978 202.707 227.437 1.000 0.000
ATOM   1136  P     U X  54     197.596 198.916 224.347 1.000 0.000
ATOM   1137  OP1   U X  54     198.369 197.685 224.039 1.000 0.000
ATOM   1138  OP2   U X  54     197.777 200.140 223.510 1.000 0.000
ATOM   1139  O5'   U X  54     196.055 198.520 224.346 1.000 0.000
ATOM   1140  C5'   U X  54     195.638 197.224 224.843 1.000 0.000
ATOM   1141  C4'   U X  54     194.161 197.116 224.589 1.000 0.000
ATOM   1142  O4'   U X  54     193.498 198.165 225.327 1.000 0.000
ATOM   1143  C3'   U X  54     193.727 197.365 223.153 1.000 0.000
ATOM   1144  O3'   U X  54     193.854 196.198 222.349 1.000 0.000
ATOM   1145  C2'   U X  54     192.274 197.781 223.328 1.000 0.000
ATOM   1146  O2'   U X  54     191.423 196.670 223.570 1.000 0.000
ATOM   1147  C1'   U X  54     192.393 198.669 224.585 1.000 0.000
ATOM   1148  N1    U X  54     192.555 200.092 224.267 1.000 0.000
ATOM   1149  C2    U X  54     191.416 200.815 223.994 1.000 0.000
ATOM   1150  O2    U X  54     190.310 200.327 224.027 1.000 0.000
ATOM   1151  N3    U X  54     191.623 202.130 223.674 1.000 0.000
ATOM   1152  C4    U X  54     192.842 202.786 223.602 1.000 0.000
ATOM   1153  O4    U X  54     192.870 204.007 223.390 1.000 0.000
ATOM   1154  C5    U X  54     193.977 201.963 223.899 1.000 0.000
ATOM   1155  C6    U X  54     193.796 200.683 224.221 1.000 0.000
ATOM   1156  P     C X  55     194.239 196.555 220.814 1.000 0.000
ATOM   1157  OP1   C X  55     194.546 195.165 220.391 1.000 0.000
ATOM   1158  OP2   C X  55     195.112 197.682 220.367 1.000 0.000
ATOM   1159  O5'   C X  55     192.741 196.865 220.373 1.000 0.000
ATOM   1160  C5'   C X  55     191.712 195.765 220.399 1.000 0.000
ATOM   1161  C4'   C X  55     190.473 196.401 219.836 1.000 0.000
ATOM   1162  O4'   C X  55     190.113 197.556 220.631 1.000 0.000
ATOM   1163  C3'   C X  55     190.616 197.000 218.460 1.000 0.000
ATOM   1164  O3'   C X  55     190.617 196.014 217.446 1.000 0.000
ATOM   1165  C2'   C X  55     189.409 197.924 218.413 1.000 0.000
ATOM   1166  O2'   C X  55     188.227 197.307 218.157 1.000 0.000
ATOM   1167  C1'   C X  55     189.478 198.517 219.812 1.000 0.000
ATOM   1168  N1    C X  55     190.275 199.750 219.803 1.000 0.000
ATOM   1169  C2    C X  55     189.634 200.954 219.514 1.000 0.000
ATOM   1170  O2    C X  55     188.414 200.945 219.320 1.000 0.000
ATOM   1171  N3    C X  55     190.351 202.087 219.452 1.000 0.000
ATOM   1172  C4    C X  55     191.664 202.054 219.672 1.000 0.000
ATOM   1173  N4    C X  55     192.327 203.197 219.588 1.000 0.000
ATOM   1174  C5    C X  55     192.346 200.843 219.992 1.000 0.000
ATOM   1175  C6    C X  55     191.619 199.725 220.048 1.000 0.000
ATOM   1176  P     C X  56     191.358 196.379 215.879 1.000 0.000
ATOM   1177  OP1   C X  56     191.141 195.119 215.123 1.000 0.000
ATOM   1178  OP2   C X  56     192.719 196.993 215.933 1.000 0.000
ATOM   1179  O5'   C X  56     190.334 197.456 215.309 1.000 0.000
ATOM   1180  C5'   C X  56     189.008 197.047 214.891 1.000 0.000
ATOM   1181  C4'   C X  56     188.349 198.257 214.293 1.000 0.000
ATOM   1182  O4'   C X  56     188.253 199.270 215.318 1.000 0.000
ATOM   1183  C3'   C X  56     189.131 198.945 213.185 1.000 0.000
ATOM   1184  O3'   C X  56     188.921 198.325 211.923 1.000 0.000
ATOM   1185  C2'   C X  56     188.566 200.359 213.228 1.000 0.000
ATOM   1186  O2'   C X  56     187.289 200.444 212.610 1.000 0.000
ATOM   1187  C1'   C X  56     188.455 200.549 214.755 1.000 0.000
ATOM   1188  N1    C X  56     189.626 201.225 215.328 1.000 0.000
ATOM   1189  C2    C X  56     189.690 202.616 215.259 1.000 0.000
ATOM   1190  O2    C X  56     188.742 203.230 214.760 1.000 0.000
ATOM   1191  N3    C X  56     190.773 203.252 215.734 1.000 0.000
ATOM   1192  C4    C X  56     191.772 202.553 216.269 1.000 0.000
ATOM   1193  N4    C X  56     192.822 203.228 216.711 1.000 0.000
ATOM   1194  C5    C X  56     191.727 201.132 216.374 1.000 0.000
ATOM   1195  C6    C X  56     190.645 200.514 215.897 1.000 0.000
ATOM   1196  P     G X  57     190.055 198.468 210.529 1.000 0.000
ATOM   1197  OP1   G X  57     189.360 197.710 209.457 1.000 0.000
ATOM   1198  OP2   G X  57     191.496 198.202 210.818 1.000 0.000
ATOM   1199  O5'   G X  57     189.876 200.016 210.206 1.000 0.000
ATOM   1200  C5'   G X  57     188.655 200.484 209.611 1.000 0.000
ATOM   1201  C4'   G X  57     188.848 201.953 209.326 1.000 0.000
ATOM   1202  O4'   G X  57     189.070 202.662 210.574 1.000 0.000
ATOM   1203  C3'   G X  57     190.069 202.282 208.485 1.000 0.000
ATOM   1204  O3'   G X  57     189.773 202.153 207.100 1.000 0.000
ATOM   1205  C2'   G X  57     190.342 203.730 208.871 1.000 0.000
ATOM   1206  O2'   G X  57     189.423 204.637 208.224 1.000 0.000
ATOM   1207  C1'   G X  57     189.996 203.721 210.363 1.000 0.000
ATOM   1208  N9    G X  57     191.161 203.479 211.211 1.000 0.000
ATOM   1209  C8    G X  57     191.667 202.261 211.605 1.000 0.000
ATOM   1210  N7    G X  57     192.735 202.367 212.348 1.000 0.000
ATOM   1211  C5    G X  57     192.944 203.741 212.451 1.000 0.000
ATOM   1212  C6    G X  57     193.967 204.486 213.117 1.000 0.000
ATOM   1213  O6    G X  57     194.937 204.073 213.759 1.000 0.000
ATOM   1214  N1    G X  57     193.785 205.859 212.959 1.000 0.000
ATOM   1215  C2    G X  57     192.778 206.442 212.242 1.000 0.000
ATOM   1216  N2    G X  57     192.787 207.784 212.187 1.000 0.000
ATOM   1217  N3    G X  57     191.831 205.768 211.618 1.000 0.000
ATOM   1218  C4    G X  57     191.974 204.434 211.761 1.000 0.000
ATOM   1219  P     A X  58     194.171 201.401 204.984 1.000 0.000
ATOM   1220  OP1   A X  58     193.095 201.031 204.029 1.000 0.000
ATOM   1221  OP2   A X  58     195.587 201.022 204.696 1.000 0.000
ATOM   1222  O5'   A X  58     194.097 202.977 205.194 1.000 0.000
ATOM   1223  C5'   A X  58     192.791 203.644 205.197 1.000 0.000
ATOM   1224  C4'   A X  58     193.111 205.115 205.288 1.000 0.000
ATOM   1225  O4'   A X  58     193.810 205.374 206.531 1.000 0.000
ATOM   1226  C3'   A X  58     194.052 205.655 204.228 1.000 0.000
ATOM   1227  O3'   A X  58     193.328 205.973 203.044 1.000 0.000
ATOM   1228  C2'   A X  58     194.583 206.915 204.900 1.000 0.000
ATOM   1229  O2'   A X  58     193.643 207.994 204.876 1.000 0.000
ATOM   1230  C1'   A X  58     194.717 206.487 206.363 1.000 0.000
ATOM   1231  N9    A X  58     196.033 206.001 206.736 1.000 0.000
ATOM   1232  C8    A X  58     196.512 204.723 206.856 1.000 0.000
ATOM   1233  N7    A X  58     197.769 204.672 207.226 1.000 0.000
ATOM   1234  C5    A X  58     198.135 206.007 207.351 1.000 0.000
ATOM   1235  C6    A X  58     199.336 206.646 207.709 1.000 0.000
ATOM   1236  N6    A X  58     200.441 205.992 208.040 1.000 0.000
ATOM   1237  N1    A X  58     199.358 207.998 207.726 1.000 0.000
ATOM   1238  C2    A X  58     198.236 208.655 207.413 1.000 0.000
ATOM   1239  N3    A X  58     197.052 208.171 207.070 1.000 0.000
ATOM   1240  C4    A X  58     197.072 206.826 207.051 1.000 0.000
ATOM   1241  P     C X  59     194.359 205.572 201.019 1.000 0.000
ATOM   1242  OP1   C X  59     193.631 205.994 199.795 1.000 0.000
ATOM   1243  OP2   C X  59     195.161 204.312 201.014 1.000 0.000
ATOM   1244  O5'   C X  59     195.307 206.778 201.445 1.000 0.000
ATOM   1245  C5'   C X  59     194.847 208.151 201.258 1.000 0.000
ATOM   1246  C4'   C X  59     196.025 209.020 201.636 1.000 0.000
ATOM   1247  O4'   C X  59     196.346 208.808 203.040 1.000 0.000
ATOM   1248  C3'   C X  59     197.336 208.728 200.921 1.000 0.000
ATOM   1249  O3'   C X  59     197.398 209.342 199.635 1.000 0.000
ATOM   1250  C2'   C X  59     198.339 209.341 201.888 1.000 0.000
ATOM   1251  O2'   C X  59     198.443 210.717 201.803 1.000 0.000
ATOM   1252  C1'   C X  59     197.758 208.882 203.223 1.000 0.000
ATOM   1253  N1    C X  59     198.242 207.553 203.619 1.000 0.000
ATOM   1254  C2    C X  59     199.502 207.453 204.205 1.000 0.000
ATOM   1255  O2    C X  59     200.146 208.488 204.411 1.000 0.000
ATOM   1256  N3    C X  59     199.986 206.244 204.531 1.000 0.000
ATOM   1257  C4    C X  59     199.259 205.153 204.297 1.000 0.000
ATOM   1258  N4    C X  59     199.787 203.985 204.627 1.000 0.000
ATOM   1259  C5    C X  59     197.957 205.224 203.719 1.000 0.000
ATOM   1260  C6    C X  59     197.491 206.433 203.400 1.000 0.000
ATOM   1261  P     U X  60     198.127 208.348 199.029 1.000 0.000
ATOM   1262  OP1   U X  60     197.881 209.323 197.936 1.000 0.000
ATOM   1263  OP2   U X  60     197.800 206.904 198.830 1.000 0.000
ATOM   1264  O5'   U X  60     199.661 208.472 199.437 1.000 0.000
ATOM   1265  C5'   U X  60     200.314 209.765 199.420 1.000 0.000
ATOM   1266  C4'   U X  60     201.765 209.523 199.727 1.000 0.000
ATOM   1267  O4'   U X  60     201.855 208.942 201.046 1.000 0.000
ATOM   1268  C3'   U X  60     202.457 208.500 198.840 1.000 0.000
ATOM   1269  O3'   U X  60     202.909 209.074 197.620 1.000 0.000
ATOM   1270  C2'   U X  60     203.613 208.046 199.721 1.000 0.000
ATOM   1271  O2'   U X  60     204.672 208.992 199.744 1.000 0.000
ATOM   1272  C1'   U X  60     202.903 207.980 201.090 1.000 0.000
ATOM   1273  N1    U X  60     202.397 206.639 201.407 1.000 0.000
ATOM   1274  C2    U X  60     203.286 205.735 201.942 1.000 0.000
ATOM   1275  O2    U X  60     204.441 206.014 202.171 1.000 0.000
ATOM   1276  N3    U X  60     202.773 204.491 202.191 1.000 0.000
ATOM   1277  C4    U X  60     201.473 204.067 201.964 1.000 0.000
ATOM   1278  O4    U X  60     201.125 202.934 202.326 1.000 0.000
ATOM   1279  C5    U X  60     200.613 205.067 201.405 1.000 0.000
ATOM   1280  C6    U X  60     201.090 206.287 201.162 1.000 0.000
ATOM   1281  P     A X  61     202.935 208.038 196.221 1.000 0.000
ATOM   1282  OP1   A X  61     203.254 208.992 195.128 1.000 0.000
ATOM   1283  OP2   A X  61     201.879 207.000 196.022 1.000 0.000
ATOM   1284  O5'   A X  61     204.292 207.313 196.629 1.000 0.000
ATOM   1285  C5'   A X  61     205.541 208.048 196.611 1.000 0.000
ATOM   1286  C4'   A X  61     206.631 207.060 196.917 1.000 0.000
ATOM   1287  O4'   A X  61     206.393 206.522 198.236 1.000 0.000
ATOM   1288  C3'   A X  61     206.660 205.825 196.030 1.000 0.000
ATOM   1289  O3'   A X  61     207.350 206.064 194.810 1.000 0.000
ATOM   1290  C2'   A X  61     207.387 204.819 196.910 1.000 0.000
ATOM   1291  O2'   A X  61     208.790 205.042 196.933 1.000 0.000
ATOM   1292  C1'   A X  61     206.812 205.169 198.275 1.000 0.000
ATOM   1293  N9    A X  61     205.657 204.342 198.571 1.000 0.000
ATOM   1294  C8    A X  61     204.319 204.584 198.404 1.000 0.000
ATOM   1295  N7    A X  61     203.558 203.590 198.798 1.000 0.000
ATOM   1296  C5    A X  61     204.463 202.635 199.248 1.000 0.000
ATOM   1297  C6    A X  61     204.310 201.347 199.791 1.000 0.000
ATOM   1298  N6    A X  61     203.132 200.775 199.999 1.000 0.000
ATOM   1299  N1    A X  61     205.427 200.660 200.127 1.000 0.000
ATOM   1300  C2    A X  61     206.613 201.247 199.936 1.000 0.000
ATOM   1301  N3    A X  61     206.884 202.447 199.445 1.000 0.000
ATOM   1302  C4    A X  61     205.752 203.093 199.110 1.000 0.000
ATOM   1303  P     U X  62     207.662 204.186 192.942 1.000 0.000
ATOM   1304  OP1   U X  62     208.780 204.614 192.063 1.000 0.000
ATOM   1305  OP2   U X  62     206.431 203.584 192.345 1.000 0.000
ATOM   1306  O5'   U X  62     208.260 203.170 194.010 1.000 0.000
ATOM   1307  C5'   U X  62     209.539 203.434 194.506 1.000 0.000
ATOM   1308  C4'   U X  62     209.884 202.192 195.360 1.000 0.000
ATOM   1309  O4'   U X  62     209.054 202.139 196.540 1.000 0.000
ATOM   1310  C3'   U X  62     209.726 200.800 194.733 1.000 0.000
ATOM   1311  O3'   U X  62     210.935 200.454 194.049 1.000 0.000
ATOM   1312  C2'   U X  62     209.434 199.909 195.938 1.000 0.000
ATOM   1313  O2'   U X  62     210.722 199.623 196.626 1.000 0.000
ATOM   1314  C1'   U X  62     208.616 200.809 196.844 1.000 0.000
ATOM   1315  N1    U X  62     207.165 200.635 196.711 1.000 0.000
ATOM   1316  C2    U X  62     206.543 199.786 197.598 1.000 0.000
ATOM   1317  O2    U X  62     207.141 199.209 198.476 1.000 0.000
ATOM   1318  N3    U X  62     205.195 199.636 197.413 1.000 0.000
ATOM   1319  C4    U X  62     204.417 200.243 196.441 1.000 0.000
ATOM   1320  O4    U X  62     203.188 200.084 196.451 1.000 0.000
ATOM   1321  C5    U X  62     205.140 201.109 195.557 1.000 0.000
ATOM   1322  C6    U X  62     206.451 201.276 195.726 1.000 0.000
ATOM   1323  P     U X  63     208.571 200.774 190.939 1.000 0.000
ATOM   1324  OP1   U X  63     209.467 200.861 189.757 1.000 0.000
ATOM   1325  OP2   U X  63     207.162 201.264 190.847 1.000 0.000
ATOM   1326  O5'   U X  63     208.553 199.254 191.409 1.000 0.000
ATOM   1327  C5'   U X  63     209.798 198.460 191.263 1.000 0.000
ATOM   1328  C4'   U X  63     209.354 197.063 191.709 1.000 0.000
ATOM   1329  O4'   U X  63     208.902 197.059 193.086 1.000 0.000
ATOM   1330  C3'   U X  63     208.183 196.443 190.959 1.000 0.000
ATOM   1331  O3'   U X  63     208.623 195.928 189.695 1.000 0.000
ATOM   1332  C2'   U X  63     207.734 195.373 191.936 1.000 0.000
ATOM   1333  O2'   U X  63     208.516 194.231 191.910 1.000 0.000
ATOM   1334  C1'   U X  63     207.814 196.111 193.283 1.000 0.000
ATOM   1335  N1    U X  63     206.524 196.735 193.602 1.000 0.000
ATOM   1336  C2    U X  63     205.480 195.902 193.934 1.000 0.000
ATOM   1337  O2    U X  63     205.598 194.700 193.990 1.000 0.000
ATOM   1338  N3    U X  63     204.293 196.531 194.193 1.000 0.000
ATOM   1339  C4    U X  63     204.047 197.894 194.153 1.000 0.000
ATOM   1340  O4    U X  63     202.941 198.329 194.503 1.000 0.000
ATOM   1341  C5    U X  63     205.184 198.691 193.798 1.000 0.000
ATOM   1342  C6    U X  63     206.352 198.099 193.550 1.000 0.000
ATOM   1343  P     C X  64     207.757 197.123 188.207 1.000 0.000
ATOM   1344  OP1   C X  64     208.624 196.846 187.033 1.000 0.000
ATOM   1345  OP2   C X  64     207.018 198.419 188.300 1.000 0.000
ATOM   1346  O5'   C X  64     206.710 195.930 188.316 1.000 0.000
ATOM   1347  C5'   C X  64     207.112 194.579 187.979 1.000 0.000
ATOM   1348  C4'   C X  64     205.878 193.725 188.061 1.000 0.000
ATOM   1349  O4'   C X  64     205.390 193.770 189.419 1.000 0.000
ATOM   1350  C3'   C X  64     204.694 194.210 187.241 1.000 0.000
ATOM   1351  O3'   C X  64     204.779 193.790 185.885 1.000 0.000
ATOM   1352  C2'   C X  64     203.520 193.567 187.966 1.000 0.000
ATOM   1353  O2'   C X  64     203.388 192.188 187.652 1.000 0.000
ATOM   1354  C1'   C X  64     203.978 193.760 189.427 1.000 0.000
ATOM   1355  N1    C X  64     203.421 194.973 190.040 1.000 0.000
ATOM   1356  C2    C X  64     202.128 194.922 190.557 1.000 0.000
ATOM   1357  O2    C X  64     201.516 193.849 190.521 1.000 0.000
ATOM   1358  N3    C X  64     201.580 196.031 191.079 1.000 0.000
ATOM   1359  C4    C X  64     202.275 197.166 191.103 1.000 0.000
ATOM   1360  N4    C X  64     201.684 198.233 191.618 1.000 0.000
ATOM   1361  C5    C X  64     203.608 197.246 190.602 1.000 0.000
ATOM   1362  C6    C X  64     204.138 196.135 190.086 1.000 0.000
ATOM   1363  P     C X  65     204.083 194.843 184.686 1.000 0.000
ATOM   1364  OP1   C X  65     204.521 194.209 183.416 1.000 0.000
ATOM   1365  OP2   C X  65     204.154 196.328 184.842 1.000 0.000
ATOM   1366  O5'   C X  65     202.587 194.373 184.959 1.000 0.000
ATOM   1367  C5'   C X  65     202.174 193.030 184.606 1.000 0.000
ATOM   1368  C4'   C X  65     200.697 192.947 184.870 1.000 0.000
ATOM   1369  O4'   C X  65     200.477 193.177 186.279 1.000 0.000
ATOM   1370  C3'   C X  65     199.853 194.020 184.199 1.000 0.000
ATOM   1371  O3'   C X  65     199.536 193.683 182.855 1.000 0.000
ATOM   1372  C2'   C X  65     198.618 194.054 185.087 1.000 0.000
ATOM   1373  O2'   C X  65     197.741 192.966 184.827 1.000 0.000
ATOM   1374  C1'   C X  65     199.284 193.909 186.471 1.000 0.000
ATOM   1375  N1    C X  65     199.529 195.203 187.120 1.000 0.000
ATOM   1376  C2    C X  65     198.479 195.813 187.803 1.000 0.000
ATOM   1377  O2    C X  65     197.395 195.224 187.874 1.000 0.000
ATOM   1378  N3    C X  65     198.666 197.018 188.364 1.000 0.000
ATOM   1379  C4    C X  65     199.851 197.618 188.269 1.000 0.000
ATOM   1380  N4    C X  65     199.979 198.810 188.829 1.000 0.000
ATOM   1381  C5    C X  65     200.952 197.010 187.596 1.000 0.000
ATOM   1382  C6    C X  65     200.750 195.812 187.043 1.000 0.000
ATOM   1383  P     A X  66     197.934 194.184 180.617 1.000 0.000
ATOM   1384  OP1   A X  66     196.679 193.766 179.943 1.000 0.000
ATOM   1385  OP2   A X  66     199.149 194.497 179.806 1.000 0.000
ATOM   1386  O5'   A X  66     197.587 195.446 181.523 1.000 0.000
ATOM   1387  C5'   A X  66     196.809 195.508 182.200 1.000 0.000
ATOM   1388  C4'   A X  66     196.178 196.816 182.734 1.000 0.000
ATOM   1389  O4'   A X  66     196.945 197.044 183.975 1.000 0.000
ATOM   1390  C3'   A X  66     196.381 198.015 181.763 1.000 0.000
ATOM   1391  O3'   A X  66     195.141 198.741 181.744 1.000 0.000
ATOM   1392  C2'   A X  66     197.537 198.794 182.494 1.000 0.000
ATOM   1393  O2'   A X  66     195.881 199.703 183.633 1.000 0.000
ATOM   1394  C1'   A X  66     197.502 198.365 183.946 1.000 0.000
ATOM   1395  N9    A X  66     198.808 198.346 184.578 1.000 0.000
ATOM   1396  C8    A X  66     199.983 197.762 184.183 1.000 0.000
ATOM   1397  N7    A X  66     200.968 197.955 185.027 1.000 0.000
ATOM   1398  C5    A X  66     200.397 198.719 186.038 1.000 0.000
ATOM   1399  C6    A X  66     200.902 199.267 187.231 1.000 0.000
ATOM   1400  N6    A X  66     202.154 199.107 187.637 1.000 0.000
ATOM   1401  N1    A X  66     200.060 199.986 188.009 1.000 0.000
ATOM   1402  C2    A X  66     198.792 200.128 187.608 1.000 0.000
ATOM   1403  N3    A X  66     198.202 199.659 186.519 1.000 0.000
ATOM   1404  C4    A X  66     199.072 198.962 185.766 1.000 0.000
TER
ENDMDL
END
