# Supplementary material for: RPocket: an intuitive database of RNA pocket topology information with RNA-ligand data resources
Source: BMC Bioinformatics. 2021 Sep 8;22:428. doi: 10.1186/s12859-021-04349-4 (PMC8424408; doi:10.1186/s12859-021-04349-4)
Supplement: Supplementary file 8 — Additional file 8. Folder S4: RPDescriptor program code for shape classification of RNA pockets. [file 12859_2021_4349_MOESM8_ESM.zip]

Archive with 6 entries (5 files):
- 12859_2021_4349_MOESM8_ESM/
- 12859_2021_4349_MOESM8_ESM/3F4G_3.nc
- 12859_2021_4349_MOESM8_ESM/6HMO.nc
- 12859_2021_4349_MOESM8_ESM/guidance.txt
- 12859_2021_4349_MOESM8_ESM/out.txt
- 12859_2021_4349_MOESM8_ESM/RPDescriptor.py
