# Supplementary material for: RPocket: an intuitive database of RNA pocket topology information with RNA-ligand data resources
Source: BMC Bioinformatics. 2021 Sep 8;22:428. doi: 10.1186/s12859-021-04349-4 (PMC8424408; doi:10.1186/s12859-021-04349-4)
Supplement: Supplementary file 8 — Additional file 8. Folder S4: RPDescriptor program code for shape classification of RNA pockets. [file 12859_2021_4349_MOESM8_ESM.zip › 12859_2021_4349_MOESM8_ESM/guidance.txt]

Input command line：
python .\all.py ./


The output file includes：PDB，descriptor rpt1 and rpt2，shape similarity score and shape type.
