# Supplementary material for: RPocket: an intuitive database of RNA pocket topology information with RNA-ligand data resources
Source: BMC Bioinformatics. 2021 Sep 8;22:428. doi: 10.1186/s12859-021-04349-4 (PMC8424408; doi:10.1186/s12859-021-04349-4)
Supplement: Supplementary file 8 — Additional file 8. Folder S4: RPDescriptor program code for shape classification of RNA pockets. [file 12859_2021_4349_MOESM8_ESM.zip › 12859_2021_4349_MOESM8_ESM/out.txt]

3F4G 0.3285779750140907 0.8364115239534221 0.5078335489393314 rod
6HMO 0.5969806052771224 0.827071328275046 0.4240519335521684 sphere
