# Supplementary material for: RPocket: an intuitive database of RNA pocket topology information with RNA-ligand data resources
Source: BMC Bioinformatics. 2021 Sep 8;22:428. doi: 10.1186/s12859-021-04349-4 (PMC8424408; doi:10.1186/s12859-021-04349-4)
Supplement: Supplementary file 8 — Additional file 8. Folder S4: RPDescriptor program code for shape classification of RNA pockets. [file 12859_2021_4349_MOESM8_ESM.zip › 12859_2021_4349_MOESM8_ESM/RPDescriptor.py]

# -*- coding: utf-8 -*-
"""
Created on Wed Dec 16 20:10:28 2020

@author: tzhou
"""

#!/usr/bin/env python3

import numpy as np
import os 
import sys
import math
import re
from decimal import *
from netCDF4 import Dataset


dic_periodic_table = {
"H" :[1  , 1.00794],
"He":[2  , 4.002602],
"Li":[3  , 6.941],
"Be":[4  , 9.012182],
"B" :[5  , 10.811],
"C" :[6  , 12.0107],
"N" :[7  , 14.0067],
"O" :[8  , 15.9994],
"F" :[9  , 18.9984032],
"Ne":[10 , 20.1797],
"Na":[11 , 22.98976928],
"Mg":[12 , 24.3050],
"Al":[13 , 26.9815386],
"Si":[14 , 28.0855],
"P" :[15 , 30.973762],
"S" :[16 , 32.065],
"Cl":[17 ,  35.453],
"Ar":[18 , 39.948],
"K" :[19 , 39.0983],
"Ca":[20 , 40.078],
"Sc":[21 , 44.955912],
"Ti":[22 , 47.867],
"V" :[23 , 50.9415],
"Cr":[24 , 51.9961],
"Mn":[25 , 54.93845],
"Fe":[26 ,55.933195],
"Co":[27 , 58.933195],
"Ni":[28 , 58.6934],
"Cu":[29 , 63.546],
"Zn":[30 , 65.39],
"Ga":[31 , 69.723],
"Ge":[32 , 72.64],
"As":[33 , 74.92160],
"Se":[34 , 78.96],
"Br":[35 , 79.904],
"Kr":[36 , 83.798],
"Rb":[37 , 85.4678],
"Sr":[38 , 87.62],
"Y" :[39 , 88.90585],
"Zr":[40 , 91.224],
"Nb":[41 , 92.90638],
"Mo":[42 , 95.94],
"Tc":[43 , 97.9072],
"Ru":[44 , 101.07],
"Rh":[45 , 102.90550],
"Pd":[46 , 106.42],
"Ag":[47 , 107.8682],
"Cd":[48 , 112.411],
"In":[49 , 114.818],
"Sn":[50 , 118.710],
"Sb":[51 , 121.760],
"Te":[52 , 127.60],
"I" :[53 , 126.90447],
"Xe":[54 , 131.293],
"Cs":[55 , 132.9054519],
"Ba":[56 , 137.327],
"La":[57 , 138.90547],
"Ce":[58 , 140.116],
"Pr":[59 , 140.90765],
"Nd":[60 , 144.242],
"Pm":[61 , 145],
"Sm":[62 , 150.36],
"Eu":[63 , 151.964],
"Gd":[64 , 157.25],
"Tb":[65 , 158.92535],
"Dy":[66 , 162.500],
"Ho":[67 , 164.93032],
"Er":[68 , 167.259],
"Tm":[69 , 168.93421],
"Yb":[70 , 173.04],
"Lu":[71 , 174.967],
"Hf":[72 , 178.49],
"Ta":[73 , 180.94788],
"W" :[74 , 183.84],
"Re":[75 , 186.207],
"Os":[76 , 190.23],
"Ir":[77 , 192.217],
"Pt":[78 , 195.084],
"Au":[79 , 196.966569],
"Hg":[80 , 200.59],
"Tl":[81 , 204.3833],
"Pb":[82 , 207.2],
"Bi":[83 , 208.98040],
"Po":[84 , 208.9824],
"At":[85 , 209.9871],
"Rn":[86 , 222.0176],
"Fr":[87 , 223],
"Ra":[88 , 226],
"Ac":[89 , 227],
"Th":[90 , 232.03806],
"Pa":[91 , 231.03588],
"U" :[92 , 238.02891],
"Np":[93 , 238.8486],
"Pu":[94 , 242.8798],
"Am":[95 , 244.8594],
"Cm":[96 , 246.911],
"Bk":[97 , 248.9266],
"Cf":[98 , 252.9578],
"Es":[99 , 253.9656],
"Fm":[100, 259.0046],
"Md":[101, 260.0124],
"No":[102, 261.0202],
"Lr":[103, 264.0436],
"Rf":[104,],
"Db":[105,],
"Sg":[106,],
"Bh":[107,],
"Hs":[108,],
"Mt":[109,],
"Ds":[110,],
"Rg":[111,],
"Cn":[112,],
"Nh":[113,],
"Fl":[114,],
"Mc":[115,],
"Lv":[116,],
"Ts":[117,],
"Og":[118,]}


def symbol_to_mass(coord):

    for i in coord:
        if i[0] in dic_periodic_table.keys():
            i[0] = dic_periodic_table[i[0]][1]
    return np.asfarray(coord)
    

def Center(data_array):

    return np.average(data_array[:,1:], axis=0, weights=data_array[:,0])


def calc_inertia_tensor(new_coord, mass):

    I_xx = (mass * np.sum(np.square(new_coord[:,1:3:1]),axis=1)).sum()
    I_yy = (mass * np.sum(np.square(new_coord[:,0:3:2]),axis=1)).sum()
    I_zz = (mass * np.sum(np.square(new_coord[:,0:2:1]),axis=1)).sum()
    I_xy = (-1 * mass * np.prod(new_coord[:,0:2:1],axis=1)).sum()
    I_yz = (-1 * mass * np.prod(new_coord[:,1:3:1],axis=1)).sum()
    I_xz = (-1 * mass * np.prod(new_coord[:,0:3:2],axis=1)).sum()
    I = np.array([[I_xx, I_xy, I_xz],
		  [I_xy, I_yy, I_yz],
		  [I_xz, I_yz, I_zz]])
    return I


def find_principal_axes(data_array):

    eig_val, eig_vec = np.linalg.eigh(data_array)
    diag = np.dot(np.dot(np.linalg.inv(eig_vec), data_array), eig_vec)
    return np.around(diag, decimals=4)


def main(data_array):

    print("Input coordinates = \n{:}\n".format(data_array))

    data_array = symbol_to_mass(data_array)
    CoM_coord = Center(data_array)
    print("Center of Mass = \n{:}\n".format(CoM_coord))
    
    new_coord = data_array[:,1:] - CoM_coord
    print("shifted coordinates = \n{:}\n".format(np.column_stack((data_array[:,0],
                                                                  new_coord))))
    I = calc_inertia_tensor(new_coord, data_array[:,0])
    D = find_principal_axes(I)
    return I, D


    
def save_chains(chain, fout):
    with open(fout, 'w') as f:
        for data in chain:
            f.write(data)


def deal_file1(chain, idx1, idx2, idx3):
    atoms = []
    tmp3 = []
    for tmp in chain:
        
       
        d1 = 'H'
        x = float(tmp.strip().split(' ')[0])
        y = tmp.strip().split(' ')[1]
        z = tmp.strip().split(' ')[2]
        
        tmp3 = [d1, x, y, z]
        atoms.append(tmp3)
    return atoms


def deal_file2(chain, idx):
    atoms = {}
    for tmp in chain:
        data = tmp.strip().split(' ')
        if data[idx] in atoms:
            atoms[data[idx]].append(tmp)
        else:
            atoms[data[idx]] = [tmp]
    return atoms
        


if __name__ == "__main__":
    path = sys.argv[1]
    #out_path = sys.argv[2]
    out_file = open('out.txt',mode='a')
    files = os.listdir(path)
    
    for file in files:
        if not file.endswith('.nc'):
            continue
        filename = os.path.basename(file)
        print("************", filename, "************")
        f = os.path.abspath(file)
        out = []
        dataset = Dataset(f)
        datas = dataset.variables['data'][:]
        x1 = dataset.dimensions['x'].size - 1
        x2 = dataset.dimensions['y'].size - 1
        x3 = dataset.dimensions['z'].size - 1
        for i in range(x3):
            for j in range(x2):
                for k in range(x1):
                    if datas[i,j,k] == 1:
                        a = str(i + 0.5)
                        b = str(j + 0.5)
                        c = str(k + 0.5)
                        out.append(a + ' ' +  b + ' ' + c + '\n')
        
        print(out)
        d1 = 'H'
        corda = []
        for a in out:
            x = a.strip().split(' ')[0]
            y = a.strip().split(' ')[1]
            z = a.strip().split(' ')[2]
            cord = [d1, x, y, z]
            corda.append(cord)
        I, D = main(corda)
        
        
        
        
        print("The inertia_tensor I is \n{:}\n".format(I))
        print("The diagonalized I is \n{:}\n".format(D))

        out1 = filename + ' ' + str(D[0,0]) + ' ' +  str(D[1,1]) + ' ' +  str(D[2,2]) + '\n'
        
        tmp1 = out1.strip().split(' ')
        print(tmp1)
        d_list = list(tmp1[0])
            
        d = d_list[0] + d_list[1] + d_list[2] + d_list[3]
        x1 = float(tmp1[1])
        y1 = float(tmp1[2])
        z1 = float(tmp1[3])
        r1 = x1 / z1
        r2 = y1 / z1
        out2 = d + ' ' + str(r1) + ' ' + str(r2) + '\n'
        
        tmp2 = out2.strip().split(' ')
        score1 = float(tmp2[1]) + float(tmp2[2]) - 1
        score2 = 2 - 2*float(tmp2[2])
        score3= float(tmp2[2]) - float(tmp2[1])
        max = (score1 if score1 > score2 else score2) if(score1 if score1 > score2 else score2) > score3 else score3
        if max == score1:
            out3 = tmp2[0] + ' ' + tmp2[1] +  ' '  + tmp2[2] +  ' ' +  str(max) +' ' +  "sphere" + "\n"
        elif max == score2:
            out3 = tmp2[0] + ' ' + tmp2[1] +  ' '  + tmp2[2] +  ' ' +  str(max) + ' ' + "disc" + "\n"
        elif max == score3:
            out3 = tmp2[0] + ' ' + tmp2[1] +  ' '  + tmp2[2] +  ' ' +  str(max) + ' ' + "rod"+ "\n"
            
        
        print(out3)
        out_file.write(out3)
    
    
    
        #save_chains(out1, out_path + '/' + '.txt')
    
    
    
    
    
    
    
    
    
    
    
    
    
    
    
    
    
    
